# Supplementary material for: Functional transcription factor target discovery via compendia of binding and expression profiles
Source: Sci Rep. 2016 Feb 9;6:20649. doi: 10.1038/srep20649 (PMC4746627; doi:10.1038/srep20649)
Supplement: Supplementary Dataset [file srep20649-s2.zip]

Archive with 89 entries (89 files):
- Supplementary Dataset/43180_2_data_set_1775344_nz78gv.txt
- Supplementary Dataset/43180_2_data_set_1775345_nz78gv.txt
- Supplementary Dataset/43180_2_data_set_1775556_nz79pf.csv
- Supplementary Dataset/43180_2_data_set_1775557_nz79pf.csv
- Supplementary Dataset/43180_2_data_set_1775558_nz79pf.csv
- Supplementary Dataset/43180_2_data_set_1775559_nz79pf.csv
- Supplementary Dataset/43180_2_data_set_1775560_nz79pf.csv
- Supplementary Dataset/43180_2_data_set_1775561_nz79pf.csv
- Supplementary Dataset/43180_2_data_set_1775562_nz79pf.csv
- Supplementary Dataset/43180_2_data_set_1775563_nz79pf.csv
- Supplementary Dataset/43180_2_data_set_1775564_nz79pf.csv
- Supplementary Dataset/43180_2_data_set_1775565_nz79pg.csv
- Supplementary Dataset/43180_2_data_set_1775566_nz79pg.csv
- Supplementary Dataset/43180_2_data_set_1775567_nz79pg.csv
- Supplementary Dataset/43180_2_data_set_1775568_nz79pg.csv
- Supplementary Dataset/43180_2_data_set_1775569_nz79pg.csv
- Supplementary Dataset/43180_2_data_set_1775570_nz79pg.csv
- Supplementary Dataset/43180_2_data_set_1775571_nz79pg.csv
- Supplementary Dataset/43180_2_data_set_1775572_nz79pg.csv
- Supplementary Dataset/43180_2_data_set_1775573_nz79pg.csv
- Supplementary Dataset/43180_2_data_set_1775574_nz79pg.csv
- Supplementary Dataset/43180_2_data_set_1775575_nz79ph.csv
- Supplementary Dataset/43180_2_data_set_1775576_nz79ph.csv
- Supplementary Dataset/43180_2_data_set_1775577_nz79ph.csv
- Supplementary Dataset/43180_2_data_set_1775578_nz79ph.csv
- Supplementary Dataset/43180_2_data_set_1775579_nz79ph.csv
- Supplementary Dataset/43180_2_data_set_1775580_nz79ph.csv
- Supplementary Dataset/43180_2_data_set_1775581_nz79ph.csv
- Supplementary Dataset/43180_2_data_set_1775582_nz79ph.csv
- Supplementary Dataset/43180_2_data_set_1775583_nz79ph.csv
- Supplementary Dataset/43180_2_data_set_1775584_nz79ph.csv
- Supplementary Dataset/43180_2_data_set_1775585_nz79ph.csv
- Supplementary Dataset/43180_2_data_set_1775586_nz79ph.csv
- Supplementary Dataset/43180_2_data_set_1775587_nz79p8.csv
- Supplementary Dataset/43180_2_data_set_1775588_nz79p2.csv
- Supplementary Dataset/43180_2_data_set_1775589_nz79p4.csv
- Supplementary Dataset/43180_2_data_set_1775590_nz79p6.csv
- Supplementary Dataset/43180_2_data_set_1775591_nz79p3.csv
- Supplementary Dataset/43180_2_data_set_1775592_nz79p1.csv
- Supplementary Dataset/43180_2_data_set_1775593_nz79p7.csv
- Supplementary Dataset/43180_2_data_set_1775594_nz79ps.csv
- Supplementary Dataset/43180_2_data_set_1775595_nz79pp.csv
- Supplementary Dataset/43180_2_data_set_1775596_nz79pp.csv
- Supplementary Dataset/43180_2_data_set_1775597_nz79p9.csv
- Supplementary Dataset/43180_2_data_set_1775598_nz79pb.csv
- Supplementary Dataset/43180_2_data_set_1775599_nz79pj.csv
- Supplementary Dataset/43180_2_data_set_1775605_nz79pj.csv
- Supplementary Dataset/43180_2_data_set_1775606_nz79pk.csv
- Supplementary Dataset/43180_2_data_set_1775607_nz79pk.csv
- Supplementary Dataset/43180_2_data_set_1775608_nz79pk.csv
- Supplementary Dataset/43180_2_data_set_1775609_nz79pk.csv
- Supplementary Dataset/43180_2_data_set_1775610_nz79pk.csv
- Supplementary Dataset/43180_2_data_set_1775611_nz79pk.csv
- Supplementary Dataset/43180_2_data_set_1775612_nz79pk.csv
- Supplementary Dataset/43180_2_data_set_1775613_nz79pk.csv
- Supplementary Dataset/43180_2_data_set_1775614_nz79pk.csv
- Supplementary Dataset/43180_2_data_set_1775615_nz79pk.csv
- Supplementary Dataset/43180_2_data_set_1775616_nz79pk.csv
- Supplementary Dataset/43180_2_data_set_1775617_nz79pl.csv
- Supplementary Dataset/43180_2_data_set_1775618_nz79pl.csv
- Supplementary Dataset/43180_2_data_set_1775619_nz79pl.csv
- Supplementary Dataset/43180_2_data_set_1775620_nz79pl.csv
- Supplementary Dataset/43180_2_data_set_1775621_nz79pl.csv
- Supplementary Dataset/43180_2_data_set_1775622_nz79pl.csv
- Supplementary Dataset/43180_2_data_set_1775623_nz79pl.csv
- Supplementary Dataset/43180_2_data_set_1775624_nz79pl.csv
- Supplementary Dataset/43180_2_data_set_1775625_nz79pl.csv
- Supplementary Dataset/43180_2_data_set_1775626_nz79pl.csv
- Supplementary Dataset/43180_2_data_set_1775627_nz79pl.csv
- Supplementary Dataset/43180_2_data_set_1775628_nz79pl.csv
- Supplementary Dataset/43180_2_data_set_1775629_nz79pm.csv
- Supplementary Dataset/43180_2_data_set_1775630_nz79pm.csv
- Supplementary Dataset/43180_2_data_set_1775632_nz79pm.csv
- Supplementary Dataset/43180_2_data_set_1775633_nz79pm.csv
- Supplementary Dataset/43180_2_data_set_1775634_nz79pm.csv
- Supplementary Dataset/43180_2_data_set_1775635_nz79pm.csv
- Supplementary Dataset/43180_2_data_set_1775636_nz79pm.csv
- Supplementary Dataset/43180_2_data_set_1775637_nz79pm.csv
- Supplementary Dataset/43180_2_data_set_1775638_nz79pm.csv
- Supplementary Dataset/43180_2_data_set_1775639_nz79pm.csv
- Supplementary Dataset/43180_2_data_set_1775640_nz79pn.csv
- Supplementary Dataset/43180_2_data_set_1775641_nz79pn.csv
- Supplementary Dataset/43180_2_data_set_1775642_nz79pn.csv
- Supplementary Dataset/43180_2_data_set_1775643_nz79pn.csv
- Supplementary Dataset/43180_2_data_set_1775644_nz79pn.csv
- Supplementary Dataset/43180_2_data_set_1775645_nz79pn.csv
- Supplementary Dataset/43180_2_data_set_1775646_nz79pn.csv
- Supplementary Dataset/43180_2_data_set_1775647_nz79pn.csv
- Supplementary Dataset/mtsdown.htm
