# Supplementary material for: Functional transcription factor target discovery via compendia of binding and expression profiles
Source: Sci Rep. 2016 Feb 9;6:20649. doi: 10.1038/srep20649 (PMC4746627; doi:10.1038/srep20649)
Supplement: Supplementary Dataset [file srep20649-s2.zip › Supplementary Dataset/43180_2_data_set_1775344_nz78gv.txt]

AB019440.7	EP300
ABCB11	EP300
ABCG5	EP300
ABCG8	EP300
AC000123.1	EP300
AC002480.5	EP300
AC003986.1	EP300
AC003986.2	EP300
AC004990.1	EP300
AC005022.1	EP300
AC005027.2	EP300
AC005076.2	EP300
AC005162.3	EP300
AC005532.1	EP300
AC005592.1	EP300
AC006547.1	EP300
AC006946.1	EP300
AC007099.1	EP300
AC007362.1	EP300
AC007377.1	EP300
AC007391.1	EP300
AC007405.8	EP300
AC009410.1	EP300
AC009495.2	EP300
AC009495.3	EP300
AC009518.2	EP300
AC011747.4	EP300
AC011899.1	EP300
AC017048.1	EP300
AC019066.1	EP300
AC019100.1	EP300
AC021068.1	EP300
AC022535.1	EP300
AC022816.1	EP300
AC023347.1	EP300
AC023590.1	EP300
AC024084.2	EP300
AC034102.1	EP300
AC037193.2	EP300
AC062028.1	EP300
AC063976.1	EP300
AC068196.1	EP300
AC074011.2	EP300
AC078845.1	EP300
AC079341.1	EP300
AC079776.6	EP300
AC092015.1	EP300
AC092610.4	EP300
AC093063.1	EP300
AC093157.1	EP300
AC098617.2	EP300
AC104024.2	EP300
AC104076.2	EP300
AC104699.2	EP300
AC104809.3	EP300
AC106053.1	EP300
AC106786.2	EP300
AC112494.1	EP300
AC112907.3	EP300
AC116366.3	EP300
AC135371.2	EP300
AC136289.1	EP300
AC139666.1	EP300
ACE2	EP300
ACER1	EP300
ADAMDEC1	EP300
ADAMTS15	EP300
ADAMTS8	EP300
ADAMTS9	EP300
ADIPOQ	EP300
ADRA1A	EP300
ADRA1B	EP300
AF131217.1	EP300
AF235103.1	EP300
AF241728.1	EP300
AGR3	EP300
AGT	EP300
AKAP3	EP300
AKR1B10	EP300
AKR1D1	EP300
AL021326.1	EP300
AL022315.1	EP300
AL022341.2	EP300
AL023581.2	EP300
AL031963.2	EP300
AL049736.2	EP300
AL078590.4	EP300
AL078599.1	EP300
AL117350.1	EP300
AL121833.1	EP300
AL121932.1	EP300
AL121983.2	EP300
AL121983.3	EP300
AL133268.4	EP300
AL133333.1	EP300
AL135792.1	EP300
AL136376.3	EP300
AL136529.1	EP300
AL137024.2	EP300
AL138916.2	EP300
AL138962.1	EP300
AL139412.1	EP300
AL158151.3	EP300
AL160162.1	EP300
AL353596.1	EP300
AL353768.1	EP300
AL354820.2	EP300
AL354861.2	EP300
AL355303.2	EP300
AL356415.1	EP300
AL357559.3	EP300
AL357834.1	EP300
AL358176.5	EP300
AL358216.1	EP300
AL359636.2	EP300
AL359636.3	EP300
AL359832.2	EP300
AL360297.2	EP300
AL365434.3	EP300
AL390038.1	EP300
AL390294.2	EP300
AL391069.2	EP300
AL391807.2	EP300
AL392086.1	EP300
AL445203.2	EP300
AL445623.1	EP300
AL449983.1	EP300
AL450322.2	EP300
AL499610.1	EP300
AL500527.1	EP300
AL589787.1	EP300
AL590652.1	EP300
AL591468.1	EP300
AL662871.2	EP300
AL669914.2	EP300
AL691426.1	EP300
AL713867.1	EP300
AL713998.1	EP300
AL731568.1	EP300
AL731684.1	EP300
AL772191.1	EP300
ALDOB	EP300
ALX1	EP300
AMDHD1	EP300
AMHR2	EP300
ANKFN1	EP300
ANKRD2	EP300
ANXA10	EP300
AOC3	EP300
AP001057.1	EP300
AP001271.2	EP300
AP001476.1	EP300
AP001891.1	EP300
AP006216.3	EP300
AP006285.1	EP300
APOA4	EP300
APOBEC3H	EP300
AQP10	EP300
AQP8	EP300
ARG1	EP300
ATP6V1G3	EP300
AZU1	EP300
B3GNT4	EP300
BAALC	EP300
BANK1	EP300
BATF	EP300
BEND4	EP300
BET3L	EP300
BLK	EP300
BLNK	EP300
BMP10	EP300
BMP5	EP300
BPIL1	EP300
BSND	EP300
BX005019.1	EP300
BX293535.1	EP300
BX322234.1	EP300
BX649443.2	EP300
BX908805.1	EP300
C10orf108	EP300
C10orf139	EP300
C10orf67	EP300
C10orf71	EP300
C10orf99	EP300
C11orf52	EP300
C12orf28	EP300
C12orf34	EP300
C12orf39	EP300
C17orf82	EP300
C18orf1	EP300
C1QTNF7	EP300
C1orf100	EP300
C1orf130	EP300
C1orf133	EP300
C1orf158	EP300
C1orf168	EP300
C1orf185	EP300
C1orf186	EP300
C1orf200	EP300
C1orf222	EP300
C1orf94	EP300
C20orf114	EP300
C20orf141	EP300
C21orf109	EP300
C21orf37	EP300
C2orf21	EP300
C2orf82	EP300
C3orf32	EP300
C4orf19	EP300
C4orf49	EP300
C4orf6	EP300
C5orf49	EP300
C5orf55	EP300
C6orf100	EP300
C7orf69	EP300
C8A	EP300
C8orf4	EP300
C8orf56	EP300
C8orf73	EP300
C9orf41	EP300
C9orf61	EP300
CA5A	EP300
CADPS	EP300
CAPN2	EP300
CCBP2	EP300
CCDC67	EP300
CCL22	EP300
CCL7	EP300
CCND1	EP300
CCR1	EP300
CCR9	EP300
CCRL2	EP300
CD163	EP300
CD1C	EP300
CD22	EP300
CD28	EP300
CD300LB	EP300
CD33	EP300
CD3D	EP300
CD7	EP300
CD79A	EP300
CDH20	EP300
CDH8	EP300
CEACAM18	EP300
CECR6	EP300
CER1	EP300
CES1	EP300
CETN1	EP300
CGA	EP300
CHPF	EP300
CHRNA9	EP300
CHST13	EP300
CLCA2	EP300
CLCF1	EP300
CLDN2	EP300
CLEC2B	EP300
CNNM1	EP300
COL22A1	EP300
COLEC12	EP300
CPN1	EP300
CPN2	EP300
CR628408.1	EP300
CREB3L3	EP300
CRISPLD1	EP300
CRYAA	EP300
CRYBA1	EP300
CRYGD	EP300
CSMD2	EP300
CST6	EP300
CSTA	EP300
CTA-55I10.1	EP300
CTNND2	EP300
CXCR3	EP300
CYP17A1	EP300
CYP26B1	EP300
CYP27C1	EP300
CYP3A7	EP300
CYP4B1	EP300
CYP4F12	EP300
DAPP1	EP300
DEFB132	EP300
DIO2	EP300
DKK2	EP300
DLX3	EP300
DOK7	EP300
DSTN	EP300
DUSP21	EP300
ELF5	EP300
ELOVL7	EP300
EPB41L4A	EP300
EPHB3	EP300
EPN3	EP300
ERRFI1	EP300
ESR1	EP300
ESRP1	EP300
EYA1	EP300
EYA4	EP300
F13B	EP300
F2	EP300
FAM101A	EP300
FAM124A	EP300
FAM124B	EP300
FAM129C	EP300
FAM159A	EP300
FAM163B	EP300
FAM83A	EP300
FAM83F	EP300
FAM84B	EP300
FAM99A	EP300
FAM99B	EP300
FAM9B	EP300
FEZ2	EP300
FFAR3	EP300
FGA	EP300
FGB	EP300
FGD2	EP300
FGD5	EP300
FGF14	EP300
FGF5	EP300
FHDC1	EP300
FJX1	EP300
FOLR4	EP300
FOXQ1	EP300
FUT6	EP300
FXYD1	EP300
FZD10	EP300
GABRG2	EP300
GAL3ST3	EP300
GAP43	EP300
GAST	EP300
GDAP1	EP300
GDF2	EP300
GGN	EP300
GGT6	EP300
GLT1D1	EP300
GNB3	EP300
GNGT2	EP300
GPD1	EP300
GPR119	EP300
GPR126	EP300
GPR65	EP300
GPR77	EP300
GPR97	EP300
GPRC5A	EP300
GPX2	EP300
GSTA1	EP300
GYPB	EP300
HAS2	EP300
HBBP1	EP300
HBD	EP300
HDC	EP300
HEMGN	EP300
HFE2	EP300
HGFAC	EP300
HLA-DOA	EP300
HLA-DQA1	EP300
HLF	EP300
HOXC10	EP300
HOXC11	EP300
HOXC12	EP300
HOXC6	EP300
HOXD1	EP300
HOXD3	EP300
HPGD	EP300
HRH1	EP300
HS3ST4	EP300
HTR1A	EP300
HYAL4	EP300
ICAM2	EP300
ICAM4	EP300
ICAM5	EP300
ICOSLG	EP300
IFNA2	EP300
IGF2AS	EP300
IGLC1	EP300
IHH	EP300
IL10	EP300
IL11	EP300
IL19	EP300
IL2RA	EP300
IL33	EP300
INSM1	EP300
IRF8	EP300
ITGAL	EP300
ITGB6	EP300
JAKMIP1	EP300
JPH1	EP300
KCNA2	EP300
KCNH7	EP300
KCNIP1	EP300
KCNJ1	EP300
KCNJ9	EP300
KLF1	EP300
KLHL30	EP300
KLRC2	EP300
KNG1	EP300
KRT4	EP300
KRT6A	EP300
KRT7	EP300
KRT81	EP300
KRTAP13-4	EP300
KRTAP5-7	EP300
LAIR1	EP300
LAX1	EP300
LEMD1	EP300
LGALS12	EP300
LGALS14	EP300
LGI1	EP300
LGR5	EP300
LHX3	EP300
LILRB1	EP300
LIMCH1	EP300
LRFN5	EP300
LRMP	EP300
LRRC31	EP300
LRRIQ4	EP300
LRRN1	EP300
LRRTM3	EP300
LY6K	EP300
LYPD3	EP300
LYZ	EP300
MAB21L1	EP300
MAFA	EP300
MALL	EP300
MAP3K9	EP300
MAPT	EP300
MARCH4	EP300
MBL2	EP300
MC4R	EP300
MDFI	EP300
MEP1A	EP300
MGAT5B	EP300
MGP	EP300
MIA2	EP300
MIR155HG	EP300
MLPH	EP300
MMP28	EP300
MOGAT1	EP300
MOGAT2	EP300
MS4A3	EP300
MSLN	EP300
MSX2	EP300
MX2	EP300
MYCN	EP300
MYCNOS	EP300
MYOZ3	EP300
MYPN	EP300
NCRNA00161	EP300
NEFM	EP300
NETO1	EP300
NIPAL4	EP300
NLRP14	EP300
NOTCH3	EP300
NPR3	EP300
NPTX2	EP300
NR0B2	EP300
NRAP	EP300
NRG3	EP300
NTRK1	EP300
NXNL2	EP300
NXPH2	EP300
OLR1	EP300
OMD	EP300
ONECUT1	EP300
OR52A5	EP300
ORM2	EP300
OSGIN2	EP300
P2RX2	EP300
P4HA3	EP300
PAH	EP300
PARVG	EP300
PCBD2	EP300
PCK1	EP300
PDE10A	EP300
PDGFRA	EP300
PFN4	EP300
PHACTR3	EP300
PHOX2A	EP300
PI15	EP300
PI16	EP300
PI3	EP300
PIK3R6	EP300
PIP	EP300
PLA2G4F	EP300
PLCH1	EP300
PLD4	EP300
PLEK2	EP300
PLEKHB1	EP300
PLN	EP300
PLXNB1	EP300
POU3F4	EP300
PPAP2C	EP300
PPAPDC1A	EP300
PPP1R1B	EP300
PPPDE2	EP300
PREX2	EP300
PRG2	EP300
PRODH2	EP300
PROM2	EP300
PRRG4	EP300
PRSS12	EP300
PTGDS	EP300
PTGER3	EP300
PTPN22	EP300
RAB15	EP300
RAB25	EP300
RAB39	EP300
RAC3	EP300
RAET1E	EP300
RASAL3	EP300
RASL11B	EP300
RASSF9	EP300
RBP1	EP300
RBP4	EP300
RBPJL	EP300
RGS4	EP300
RHAG	EP300
RHOB	EP300
RIPPLY1	EP300
RNASE1	EP300
RNASE6	EP300
RNF222	EP300
ROPN1L	EP300
RP1-32I10.1	EP300
RP11-257K9.1	EP300
RP11-290F20.1	EP300
RP11-314E23.1	EP300
RP11-347N5.1	EP300
RP11-351J23.1	EP300
RP11-352D3.1	EP300
RP11-379F12.1	EP300
RP11-380J14.1	EP300
RP11-414K1.1	EP300
RP11-421L10.1	EP300
RP11-666A20.1	EP300
RP4-758J18.2	EP300
RP5-884M6.1	EP300
RPL39P5	EP300
RUNDC3A	EP300
S100A8	EP300
S100A9	EP300
SAMD5	EP300
SCG3	EP300
SCHIP1	EP300
SCRG1	EP300
SDR16C5	EP300
SEMA6A	EP300
SEMG1	EP300
SERPINA11	EP300
SERPINA12	EP300
SERPINA5	EP300
SERPINA6	EP300
SERPINB4	EP300
SERPINB5	EP300
SERPINH1	EP300
SFRP2	EP300
SFTPC	EP300
SH2D4B	EP300
SH3GL2	EP300
SHD	EP300
SHH	EP300
SIGLEC6	EP300
SLAMF9	EP300
SLC17A1	EP300
SLC17A7	EP300
SLC18A3	EP300
SLC1A7	EP300
SLC24A2	EP300
SLC24A3	EP300
SLC28A1	EP300
SLC35E3	EP300
SLC38A3	EP300
SLC39A5	EP300
SLC5A7	EP300
SLC5A9	EP300
SLC6A11	EP300
SLC7A5	EP300
SLIT2	EP300
SLITRK1	EP300
SLITRK6	EP300
SLURP1	EP300
SNAP25	EP300
SOHLH2	EP300
SORCS1	EP300
SOX12	EP300
SP7	EP300
SPAG6	EP300
SPDYC	EP300
SPIB	EP300
SPRR2A	EP300
SPRR2D	EP300
SPSB4	EP300
SPTA1	EP300
ST14	EP300
ST6GAL2	EP300
STAR	EP300
STEAP4	EP300
STX19	EP300
SYN3	EP300
SYT14	EP300
TAGAP	EP300
TAS2R41	EP300
TAT	EP300
TBC1D10C	EP300
TBL1Y	EP300
TBX20	EP300
TDGF1	EP300
TECTB	EP300
TF	EP300
TGFB3	EP300
TIMP4	EP300
TLR10	EP300
TM4SF1	EP300
TM4SF18	EP300
TM4SF20	EP300
TM4SF5	EP300
TMEM108	EP300
TMEM119	EP300
TMEM130	EP300
TMEM132B	EP300
TMEM135	EP300
TMEM155	EP300
TMEM179	EP300
TMEM190	EP300
TMEM210	EP300
TMIE	EP300
TMPRSS13	EP300
TNFRSF11B	EP300
TNFSF14	EP300
TNNT2	EP300
TPPP2	EP300
TREM1	EP300
TRIM71	EP300
TSPAN11	EP300
TSPAN18	EP300
TSPAN2	EP300
TSPAN8	EP300
TTC6	EP300
TUSC1	EP300
TWIST1	EP300
TXNDC2	EP300
TXNDC3	EP300
TYRP1	EP300
U91324.1	EP300
UCA1	EP300
UGT1A6	EP300
UGT2A3	EP300
UGT2B10	EP300
UGT2B7	EP300
UNC93A	EP300
UPK1B	EP300
USP43	EP300
UTF1	EP300
VEGFC	EP300
VIP	EP300
VIPR1	EP300
VIT	EP300
VNN1	EP300
VTCN1	EP300
VTN	EP300
VWA5B1	EP300
WDFY4	EP300
WDR69	EP300
WIT1	EP300
WNT10A	EP300
WNT5A	EP300
WNT6	EP300
XKR7	EP300
ZDHHC22	EP300
ZNF157	EP300
ZNF321	EP300
ZNF341	EP300
ZNF423	EP300
ZNF556	EP300
ZNF860	EP300
AB019438.5	EZH2
AC002389.1	EZH2
AC003043.1	EZH2
AC005871.1	EZH2
AC006946.1	EZH2
AC007639.1	EZH2
AC008063.2	EZH2
AC008074.5	EZH2
AC008079.1	EZH2
AC011245.1	EZH2
AC011443.1	EZH2
AC016027.9	EZH2
AC017096.1	EZH2
AC021016.3	EZH2
AC025171.1	EZH2
AC060234.2	EZH2
AC066593.1	EZH2
AC069154.2	EZH2
AC069431.1	EZH2
AC073957.3	EZH2
AC074363.1	EZH2
AC078958.1	EZH2
AC093390.1	EZH2
AC096541.1	EZH2
AC096543.5	EZH2
AC099552.2	EZH2
AC104695.3	EZH2
AC104809.3	EZH2
AC105206.1	EZH2
AC105765.2	EZH2
AC105940.2	EZH2
AC106728.3	EZH2
AC108146.1	EZH2
AC114730.5	EZH2
AC114803.2	EZH2
AC147067.1	EZH2
ACVR1	EZH2
ADAM11	EZH2
ADAMTS10	EZH2
ADAMTS3	EZH2
ADAMTS8	EZH2
ADCY6	EZH2
ADCYAP1	EZH2
AF241728.1	EZH2
AGRP	EZH2
AGXT2	EZH2
AL031275.1	EZH2
AL031846.1	EZH2
AL049712.2	EZH2
AL109924.3	EZH2
AL139246.2	EZH2
AL139352.2	EZH2
AL158069.1	EZH2
AL162254.1	EZH2
AL162742.3	EZH2
AL353747.1	EZH2
AL353747.2	EZH2
AL354889.1	EZH2
AL355574.1	EZH2
AL357055.2	EZH2
AL358175.1	EZH2
AL391063.1	EZH2
AL451067.4	EZH2
AL589843.3	EZH2
AL590062.1	EZH2
AL592463.1	EZH2
AL606970.1	EZH2
AL645608.7	EZH2
AL691459.3	EZH2
AL807752.4	EZH2
AL928921.2	EZH2
ALDH2	EZH2
ALDOB	EZH2
AMN	EZH2
ANKS4B	EZH2
ANO4	EZH2
ANO5	EZH2
AP000569.1	EZH2
AP000569.2	EZH2
AP001055.1	EZH2
AP001469.3	EZH2
AP001476.3	EZH2
AP001626.1	EZH2
AP3M2	EZH2
AQP4	EZH2
ARHGEF15	EZH2
ARHGEF3	EZH2
ASAP3	EZH2
ASCL2	EZH2
ATOH7	EZH2
ATP12A	EZH2
ATP1B2	EZH2
AZU1	EZH2
B3GNT6	EZH2
BAALC	EZH2
BAI3	EZH2
BDNF	EZH2
BEGAIN	EZH2
BEND4	EZH2
BHLHA9	EZH2
BHLHE40	EZH2
BLMH	EZH2
BOLL	EZH2
BRSK1	EZH2
BSND	EZH2
C11orf92	EZH2
C12orf34	EZH2
C12orf39	EZH2
C12orf68	EZH2
C14orf143	EZH2
C14orf176	EZH2
C16orf74	EZH2
C17orf72	EZH2
C18orf34	EZH2
C1QL2	EZH2
C1QTNF4	EZH2
C1orf177	EZH2
C1orf196	EZH2
C1orf2	EZH2
C1orf200	EZH2
C1orf222	EZH2
C20orf197	EZH2
C2orf40	EZH2
C2orf73	EZH2
C5orf38	EZH2
C5orf52	EZH2
C6orf123	EZH2
C6orf130	EZH2
C6orf195	EZH2
C6orf222	EZH2
C8orf56	EZH2
C8orf85	EZH2
C9orf50	EZH2
C9orf66	EZH2
CA10	EZH2
CA2	EZH2
CA7	EZH2
CACNA1G	EZH2
CADM2	EZH2
CADPS	EZH2
CAMKV	EZH2
CAP2	EZH2
CCDC135	EZH2
CCDC140	EZH2
CCDC149	EZH2
CCDC155	EZH2
CCDC158	EZH2
CCDC40	EZH2
CD200R1	EZH2
CD300A	EZH2
CD300LB	EZH2
CD4	EZH2
CD48	EZH2
CD6	EZH2
CD69	EZH2
CD7	EZH2
CDH16	EZH2
CDH20	EZH2
CDH8	EZH2
CES1	EZH2
CHCHD7	EZH2
CHST8	EZH2
CHST9	EZH2
CILP2	EZH2
CLEC2L	EZH2
CLGN	EZH2
CLMN	EZH2
CMTM4	EZH2
CNTD2	EZH2
CNTN2	EZH2
COLEC12	EZH2
COX4I2	EZH2
COX6B2	EZH2
CPA5	EZH2
CPNE9	EZH2
CR2	EZH2
CR628408.1	EZH2
CRTAC1	EZH2
CRTC3	EZH2
CRY1	EZH2
CRYAA	EZH2
CRYGC	EZH2
CRYGD	EZH2
CSMD1	EZH2
CTA-55I10.1	EZH2
CTNND2	EZH2
CUX2	EZH2
CXXC4	EZH2
CXorf19	EZH2
CYP26C1	EZH2
DACT1	EZH2
DACT2	EZH2
DCC	EZH2
DDIT4L	EZH2
DGKH	EZH2
DISP2	EZH2
DMRT2	EZH2
DMRTA2	EZH2
DNAH2	EZH2
DNAJA4	EZH2
DNASE1L2	EZH2
DNASE2	EZH2
DOCK3	EZH2
DOK6	EZH2
DPP6	EZH2
DPYS	EZH2
DRD1	EZH2
DRD2	EZH2
DRGX	EZH2
DSP	EZH2
DYDC1	EZH2
DYRK2	EZH2
EDAR	EZH2
EDN3	EZH2
EFNA5	EZH2
EGFL6	EZH2
ELANE	EZH2
EMX2	EZH2
ENAH	EZH2
ENTPD3	EZH2
EPHX3	EZH2
EPN3	EZH2
ERAS	EZH2
EREG	EZH2
ERMN	EZH2
ESYT3	EZH2
EXOC3L2	EZH2
FAM123C	EZH2
FAM160A1	EZH2
FAM177B	EZH2
FAM180B	EZH2
FAM182B	EZH2
FAM59A	EZH2
FAM5C	EZH2
FAM71A	EZH2
FAM83H	EZH2
FAT1	EZH2
FBXL21	EZH2
FEV	EZH2
FKBP10	EZH2
FLT1	EZH2
FNBP1L	EZH2
FOXI2	EZH2
FOXP1	EZH2
FST	EZH2
FUT1	EZH2
FUT9	EZH2
FZD10	EZH2
GABRA5	EZH2
GAD2	EZH2
GALNT7	EZH2
GALNT9	EZH2
GALNTL6	EZH2
GALR1	EZH2
GALR3	EZH2
GAP43	EZH2
GAS2L2	EZH2
GDAP1	EZH2
GDF10	EZH2
GDF5OS	EZH2
GDPD5	EZH2
GFI1	EZH2
GIPR	EZH2
GJA4	EZH2
GJC1	EZH2
GJD4	EZH2
GLB1L2	EZH2
GLP1R	EZH2
GNAQ	EZH2
GNAT1	EZH2
GNG12	EZH2
GNG8	EZH2
GPM6A	EZH2
GPR110	EZH2
GPR144	EZH2
GPR161	EZH2
GPR20	EZH2
GPR25	EZH2
GPR26	EZH2
GPR6	EZH2
GPR62	EZH2
GPR65	EZH2
GRAMD2	EZH2
GRM1	EZH2
GRRP1	EZH2
GSTM3	EZH2
HAND1	EZH2
HAR1A	EZH2
HAR1B	EZH2
HAS1	EZH2
HBM	EZH2
HBZ	EZH2
HCK	EZH2
HCN1	EZH2
HEPN1	EZH2
HES4	EZH2
HES7	EZH2
HFE2	EZH2
HLA-DOA	EZH2
HLA-DQA1	EZH2
HLA-DQB1	EZH2
HMGCLL1	EZH2
HOXA2	EZH2
HOXB3	EZH2
HOXB6	EZH2
HOXC11	EZH2
HOXC12	EZH2
HOXD1	EZH2
HOXD10	EZH2
HRASLS5	EZH2
HRH2	EZH2
HS3ST2	EZH2
HS6ST3	EZH2
HTR1A	EZH2
HTR2A	EZH2
HTR2C	EZH2
IGF2BP1	EZH2
IGLC1	EZH2
IGLV2-33	EZH2
IGLV8-61	EZH2
IKZF3	EZH2
IL13	EZH2
IL17C	EZH2
IL1R2	EZH2
INS	EZH2
IRF5	EZH2
IRF8	EZH2
IRX6	EZH2
ITGB1BP3	EZH2
JAKMIP1	EZH2
JPH4	EZH2
KAAG1	EZH2
KANK3	EZH2
KBTBD5	EZH2
KCNA1	EZH2
KCNE3	EZH2
KCNH1	EZH2
KCNH3	EZH2
KCNH7	EZH2
KCNJ3	EZH2
KCNK17	EZH2
KCNK4	EZH2
KCNV1	EZH2
KDR	EZH2
KIAA0247	EZH2
KIAA1217	EZH2
KIAA1239	EZH2
KIAA1614	EZH2
KIF19	EZH2
KLF1	EZH2
KLHDC8A	EZH2
KLHL1	EZH2
KLK10	EZH2
KLK9	EZH2
KRT86	EZH2
KRTAP5-11	EZH2
LAMB1	EZH2
LBX1	EZH2
LEMD1	EZH2
LEP	EZH2
LEPREL2	EZH2
LHCGR	EZH2
LHFPL4	EZH2
LHX5	EZH2
LILRB5	EZH2
LINGO3	EZH2
LINGO4	EZH2
LMTK3	EZH2
LRRC16B	EZH2
LRRC38	EZH2
LRRC9	EZH2
LRRN4	EZH2
LRRTM1	EZH2
LRRTM3	EZH2
LRTM2	EZH2
LY6H	EZH2
LYNX1	EZH2
LYSMD2	EZH2
MAGI2	EZH2
MAN2A1	EZH2
MARCH1	EZH2
MARCH10	EZH2
MARCH11	EZH2
MATK	EZH2
MATN4	EZH2
MBOAT2	EZH2
MDFIC	EZH2
MIOX	EZH2
MIXL1	EZH2
MMD2	EZH2
MOGAT1	EZH2
MPP3	EZH2
MRGPRE	EZH2
MS4A3	EZH2
MT1A	EZH2
MYB	EZH2
MYBPC2	EZH2
MYH7	EZH2
MYL7	EZH2
MYO3A	EZH2
NAGS	EZH2
NANOS3	EZH2
NCALD	EZH2
NCCRP1	EZH2
NCR2	EZH2
NDST3	EZH2
NETO1	EZH2
NFE2	EZH2
NFIC	EZH2
NIPAL4	EZH2
NKIRAS1	EZH2
NKX1-1	EZH2
NKX2-4	EZH2
NKX2-6	EZH2
NLGN1	EZH2
NMBR	EZH2
NOVA2	EZH2
NPBWR2	EZH2
NPPB	EZH2
NPY	EZH2
NPY1R	EZH2
NR2F2	EZH2
NR6A1	EZH2
NRG2	EZH2
NRTN	EZH2
NRXN1	EZH2
NTN3	EZH2
OLIG1	EZH2
OR1Q1	EZH2
OR7A5	EZH2
OTP	EZH2
OVOL1	EZH2
OXGR1	EZH2
P2RY2	EZH2
PAK7	EZH2
PAQR9	EZH2
PCDH1	EZH2
PCDH15	EZH2
PCSK2	EZH2
PDGFB	EZH2
PDYN	EZH2
PHACTR3	EZH2
PHLDA3	EZH2
PHLDB1	EZH2
PHOSPHO1	EZH2
PHOX2A	EZH2
PIGB	EZH2
PITX2	EZH2
PKD2L1	EZH2
PKN1	EZH2
PKNOX2	EZH2
PLCD1	EZH2
PLEKHA2	EZH2
PLXND1	EZH2
POU2F3	EZH2
POU3F4	EZH2
POU6F2	EZH2
PPP1R1A	EZH2
PROKR2	EZH2
PRSS36	EZH2
PRTN3	EZH2
PTPRF	EZH2
PTPRK	EZH2
PTPRR	EZH2
PTRF	EZH2
PVALB	EZH2
PVRL2	EZH2
PYGL	EZH2
QRFP	EZH2
RAI1	EZH2
RAI14	EZH2
RAMP3	EZH2
RASAL3	EZH2
RASL11B	EZH2
RASL12	EZH2
RASSF8	EZH2
RAX	EZH2
RBP4	EZH2
RBPJL	EZH2
RBPMS	EZH2
RECQL5	EZH2
RELN	EZH2
REM2	EZH2
RFPL2	EZH2
RGS6	EZH2
RGS9	EZH2
RHCG	EZH2
RNASE13	EZH2
RND2	EZH2
RNF175	EZH2
RNF43	EZH2
ROPN1L	EZH2
ROR1	EZH2
RP11-292F22.1	EZH2
RP4-695O20__B.1	EZH2
RP5-860F19.1	EZH2
RPRML	EZH2
RUFY4	EZH2
RUNDC3A	EZH2
RXFP4	EZH2
SBF2	EZH2
SCRT1	EZH2
SERPINE2	EZH2
SEZ6L	EZH2
SFTPD	EZH2
SGCZ	EZH2
SIAH3	EZH2
SIX1	EZH2
SLC12A7	EZH2
SLC19A3	EZH2
SLC27A6	EZH2
SLC32A1	EZH2
SLC46A2	EZH2
SLC5A5	EZH2
SLC6A3	EZH2
SLC6A7	EZH2
SLC8A2	EZH2
SLITRK1	EZH2
SLITRK2	EZH2
SMAD6	EZH2
SMOC2	EZH2
SNAP25	EZH2
SNTG2	EZH2
SOCS3	EZH2
SOX10	EZH2
SOX13	EZH2
SPIB	EZH2
SPINLW1	EZH2
SPSB4	EZH2
SSBP2	EZH2
ST6GAL2	EZH2
STMN2	EZH2
SYN3	EZH2
SYT4	EZH2
TACR3	EZH2
TAGAP	EZH2
TAL1	EZH2
TBC1D10C	EZH2
TBC1D16	EZH2
TBC1D3	EZH2
TBX15	EZH2
TBX21	EZH2
TCEAL5	EZH2
TCERG1L	EZH2
TCTE1	EZH2
TDRD10	EZH2
TEAD1	EZH2
TEKT3	EZH2
TH	EZH2
THSD7B	EZH2
TIGD2	EZH2
TIGD3	EZH2
TLX1	EZH2
TLX2	EZH2
TM6SF2	EZH2
TMCC2	EZH2
TMEM105	EZH2
TMEM108	EZH2
TMEM132D	EZH2
TMEM151A	EZH2
TMEM180	EZH2
TMEM215	EZH2
TMEM221	EZH2
TMEM56	EZH2
TMEM61	EZH2
TMEM74	EZH2
TMEM88	EZH2
TPH1	EZH2
TPSD1	EZH2
TRERF1	EZH2
TRPA1	EZH2
TSHZ1	EZH2
TTF1	EZH2
UBXN10	EZH2
UCP1	EZH2
UMODL1	EZH2
UNC13A	EZH2
UPK2	EZH2
USP43	EZH2
VAT1	EZH2
VAX1	EZH2
VSTM2A	EZH2
VSX2	EZH2
VWA3B	EZH2
VWA5B1	EZH2
VWC2	EZH2
WBP1	EZH2
WBSCR26	EZH2
WDFY3	EZH2
WFDC10B	EZH2
WFIKKN2	EZH2
WIF1	EZH2
WIPF1	EZH2
WISP2	EZH2
WNT1	EZH2
WSCD2	EZH2
ZADH2	EZH2
ZBTB10	EZH2
ZBTB45	EZH2
ZBTB8A	EZH2
ZCCHC12	EZH2
ZIC1	EZH2
ZNF277	EZH2
ZNF396	EZH2
ZNF556	EZH2
ZNF696	EZH2
ZNF860	EZH2
ZNHIT3	EZH2
ZPBP2	EZH2
ZSWIM6	EZH2
AACS	RAD21
AB019438.33	RAD21
ABCC11	RAD21
ABCC12	RAD21
ABI3	RAD21
ABO	RAD21
AC002456.1	RAD21
AC004012.1	RAD21
AC004674.2	RAD21
AC004741.2	RAD21
AC004988.1	RAD21
AC005076.2	RAD21
AC005232.1	RAD21
AC005537.2	RAD21
AC005859.1	RAD21
AC005996.2	RAD21
AC006378.2	RAD21
AC006547.1	RAD21
AC007040.2	RAD21
AC007099.1	RAD21
AC007277.1	RAD21
AC007285.2	RAD21
AC007362.1	RAD21
AC007386.5	RAD21
AC007389.1	RAD21
AC007405.1	RAD21
AC007749.1	RAD21
AC008872.2	RAD21
AC009336.1	RAD21
AC009950.1	RAD21
AC010149.2	RAD21
AC010522.1	RAD21
AC010729.2	RAD21
AC011483.1	RAD21
AC011747.4	RAD21
AC011891.2	RAD21
AC011899.1	RAD21
AC012123.1	RAD21
AC012317.1	RAD21
AC012368.2	RAD21
AC013553.1	RAD21
AC015818.1	RAD21
AC016582.2	RAD21
AC016700.4	RAD21
AC016722.3	RAD21
AC016735.4	RAD21
AC016995.1	RAD21
AC017076.3	RAD21
AC017104.2	RAD21
AC019066.1	RAD21
AC019118.1	RAD21
AC021016.7	RAD21
AC022816.1	RAD21
AC022966.1	RAD21
AC023115.4	RAD21
AC034102.1	RAD21
AC062028.1	RAD21
AC068610.2	RAD21
AC069281.2	RAD21
AC073115.1	RAD21
AC073624.1	RAD21
AC074011.1	RAD21
AC074092.1	RAD21
AC074363.1	RAD21
AC079341.1	RAD21
AC091212.1	RAD21
AC092159.3	RAD21
AC092198.1	RAD21
AC092580.2	RAD21
AC092661.1	RAD21
AC093390.1	RAD21
AC093620.1	RAD21
AC093627.1	RAD21
AC093698.2	RAD21
AC093726.1	RAD21
AC093850.1	RAD21
AC095067.1	RAD21
AC096639.1	RAD21
AC098484.1	RAD21
AC098823.1	RAD21
AC099066.4	RAD21
AC099681.1	RAD21
AC104024.1	RAD21
AC104024.2	RAD21
AC104667.3	RAD21
AC104695.1	RAD21
AC104801.1	RAD21
AC104809.3	RAD21
AC105020.1	RAD21
AC106047.1	RAD21
AC106869.1	RAD21
AC107021.1	RAD21
AC107079.1	RAD21
AC108448.1	RAD21
AC108488.1	RAD21
AC108751.3	RAD21
AC108751.5	RAD21
AC112721.1	RAD21
AC114730.3	RAD21
AC114812.1	RAD21
AC117402.1	RAD21
AC119674.1	RAD21
AC125608.1	RAD21
AC131011.2	RAD21
ACOT4	RAD21
ACRV1	RAD21
ACSM1	RAD21
AD000671.2	RAD21
ADAM11	RAD21
ADAM19	RAD21
ADAMTS15	RAD21
ADAMTS5	RAD21
ADAMTS8	RAD21
ADCY10	RAD21
ADORA1	RAD21
ADPRH	RAD21
ADRA1A	RAD21
ADRA1B	RAD21
ADRA2A	RAD21
AF064861.2	RAD21
AFP	RAD21
AGRP	RAD21
AHNAK2	RAD21
AIFM2	RAD21
AKAP4	RAD21
AKR1C2	RAD21
AL021408.1	RAD21
AL022326.1	RAD21
AL022724.1	RAD21
AL023802.2	RAD21
AL024497.3	RAD21
AL031005.1	RAD21
AL031316.1	RAD21
AL031735.1	RAD21
AL033397.1	RAD21
AL035045.1	RAD21
AL035658.2	RAD21
AL049736.2	RAD21
AL078586.2	RAD21
AL078590.4	RAD21
AL079301.1	RAD21
AL118511.1	RAD21
AL121580.1	RAD21
AL121983.1	RAD21
AL121983.2	RAD21
AL133343.2	RAD21
AL135792.1	RAD21
AL136162.1	RAD21
AL136529.1	RAD21
AL137026.1	RAD21
AL137797.2	RAD21
AL139008.2	RAD21
AL139042.2	RAD21
AL139158.1	RAD21
AL139275.3	RAD21
AL139320.1	RAD21
AL139412.1	RAD21
AL157813.2	RAD21
AL158069.1	RAD21
AL160157.3	RAD21
AL160269.1	RAD21
AL161785.1	RAD21
AL353052.1	RAD21
AL353660.2	RAD21
AL354861.2	RAD21
AL354928.1	RAD21
AL354993.1	RAD21
AL355306.2	RAD21
AL355376.2	RAD21
AL355388.2	RAD21
AL355512.1	RAD21
AL356378.2	RAD21
AL356415.1	RAD21
AL357055.2	RAD21
AL357143.1	RAD21
AL357568.1	RAD21
AL359541.4	RAD21
AL359832.2	RAD21
AL390856.3	RAD21
AL390878.2	RAD21
AL390961.3	RAD21
AL391244.1	RAD21
AL391244.2	RAD21
AL445203.2	RAD21
AL445471.1	RAD21
AL445490.4	RAD21
AL450226.1	RAD21
AL450322.2	RAD21
AL451042.2	RAD21
AL512290.2	RAD21
AL513479.1	RAD21
AL589787.1	RAD21
AL589843.3	RAD21
AL590416.1	RAD21
AL592546.3	RAD21
AL596223.2	RAD21
AL645608.7	RAD21
AL672295.1	RAD21
AL731557.1	RAD21
AL772191.1	RAD21
AL807752.4	RAD21
AL954711.1	RAD21
ALCAM	RAD21
ALDH1L1	RAD21
ALDH7A1	RAD21
ALDOB	RAD21
ALK	RAD21
ALOX5AP	RAD21
AMBP	RAD21
AMHR2	RAD21
ANKRD13B	RAD21
ANKRD2	RAD21
ANKRD61	RAD21
ANKS4B	RAD21
AOC3	RAD21
AP000266.1	RAD21
AP000569.2	RAD21
AP001434.2	RAD21
AP001468.1	RAD21
AP001476.3	RAD21
AP001628.2	RAD21
AP003774.6	RAD21
AP005482.2	RAD21
AP006216.5	RAD21
AP006285.2	RAD21
APOA4	RAD21
APOBEC3H	RAD21
APOH	RAD21
AQP10	RAD21
AQP8	RAD21
ARMC3	RAD21
ARSJ	RAD21
ASB2	RAD21
ASPDH	RAD21
ASPHD1	RAD21
ATF5	RAD21
ATL3	RAD21
ATOH7	RAD21
AVPR1B	RAD21
AXIN2	RAD21
B3GAT1	RAD21
B3GNT4	RAD21
BAI1	RAD21
BATF	RAD21
BCL6B	RAD21
BIN2	RAD21
BLK	RAD21
BOLL	RAD21
BPIL1	RAD21
BSND	RAD21
BTBD11	RAD21
BTBD17	RAD21
BVES	RAD21
BX571818.2	RAD21
C10orf129	RAD21
C10orf71	RAD21
C10orf96	RAD21
C11orf21	RAD21
C11orf36	RAD21
C11orf52	RAD21
C11orf88	RAD21
C11orf92	RAD21
C12orf40	RAD21
C12orf68	RAD21
C12orf70	RAD21
C14orf178	RAD21
C15orf48	RAD21
C17orf64	RAD21
C19orf33	RAD21
C19orf69	RAD21
C1QL2	RAD21
C1orf100	RAD21
C1orf115	RAD21
C1orf186	RAD21
C1orf195	RAD21
C1orf200	RAD21
C1orf204	RAD21
C1orf94	RAD21
C20orf114	RAD21
C20orf201	RAD21
C21orf37	RAD21
C2orf21	RAD21
C3orf25	RAD21
C3orf32	RAD21
C4orf47	RAD21
C5orf38	RAD21
C5orf55	RAD21
C6orf123	RAD21
C6orf195	RAD21
C6orf222	RAD21
C6orf227	RAD21
C7orf16	RAD21
C7orf27	RAD21
C7orf34	RAD21
C7orf57	RAD21
C8A	RAD21
C9orf147	RAD21
C9orf61	RAD21
C9orf79	RAD21
CA5A	RAD21
CACHD1	RAD21
CACNA2D1	RAD21
CACNG4	RAD21
CADM1	RAD21
CADM2	RAD21
CAMKV	RAD21
CAPN8	RAD21
CASC1	RAD21
CBLN1	RAD21
CCDC122	RAD21
CCDC151	RAD21
CCDC26	RAD21
CCDC96	RAD21
CCL27	RAD21
CCL3	RAD21
CCL8	RAD21
CCR1	RAD21
CCR9	RAD21
CCT6B	RAD21
CD300LB	RAD21
CD7	RAD21
CD79A	RAD21
CDH11	RAD21
CDH3	RAD21
CDH6	RAD21
CDK5R1	RAD21
CDKN2C	RAD21
CDX4	RAD21
CEACAM18	RAD21
CELA3A	RAD21
CETN1	RAD21
CGNL1	RAD21
CHIT1	RAD21
CHRM5	RAD21
CHRNA9	RAD21
CHST1	RAD21
CHST13	RAD21
CHST8	RAD21
CHST9	RAD21
CLDN2	RAD21
CLDN6	RAD21
CLDND2	RAD21
CLEC2L	RAD21
CLLU1	RAD21
CMBL	RAD21
CNDP1	RAD21
CNN3	RAD21
CNTFR	RAD21
CNTNAP2	RAD21
CORO2B	RAD21
COX4I2	RAD21
CPN2	RAD21
CR559946.1	RAD21
CRABP1	RAD21
CRHBP	RAD21
CRIP3	RAD21
CRISPLD1	RAD21
CRLF2	RAD21
CRYAA	RAD21
CRYBA2	RAD21
CRYBB3	RAD21
CRYGN	RAD21
CSRNP3	RAD21
CSRP2BP	RAD21
CT45A1	RAD21
CTA-55I10.1	RAD21
CTGF	RAD21
CTNND2	RAD21
CTRB2	RAD21
CTSW	RAD21
CXADR	RAD21
CXCL5	RAD21
CYB5B	RAD21
CYP17A1	RAD21
CYP26C1	RAD21
CYP39A1	RAD21
CYP3A43	RAD21
CYP4F12	RAD21
CYP8B1	RAD21
DAD1	RAD21
DAND5	RAD21
DAPP1	RAD21
DAZL	RAD21
DCDC5	RAD21
DCLK1	RAD21
DCLK2	RAD21
DCT	RAD21
DENND1A	RAD21
DKK1	RAD21
DKK2	RAD21
DLGAP1	RAD21
DLX6	RAD21
DNAJC5G	RAD21
DNASE1L2	RAD21
DNER	RAD21
DOC2B	RAD21
DOCK5	RAD21
DOK6	RAD21
DOPEY2	RAD21
DPAGT1	RAD21
DPEP3	RAD21
DPP6	RAD21
DPYSL3	RAD21
DSC2	RAD21
DSEL	RAD21
DUOXA2	RAD21
DYDC1	RAD21
ECEL1	RAD21
EDIL3	RAD21
ELAVL2	RAD21
ELAVL4	RAD21
ENPP1	RAD21
ENTHD1	RAD21
EPB41L4A	RAD21
EPHA4	RAD21
EPHB3	RAD21
EPHX3	RAD21
ERBB2	RAD21
ERBB3	RAD21
ERC2	RAD21
ESRRB	RAD21
EYA1	RAD21
EYA4	RAD21
F10	RAD21
F2	RAD21
F2RL3	RAD21
FAM151B	RAD21
FAM163A	RAD21
FAM170B	RAD21
FAM176A	RAD21
FAM177B	RAD21
FAM182B	RAD21
FAM19A3	RAD21
FAM46D	RAD21
FAM5C	RAD21
FAM81A	RAD21
FAM83A	RAD21
FAM83B	RAD21
FAM84B	RAD21
FAM92A1	RAD21
FAM9B	RAD21
FEZF1	RAD21
FFAR3	RAD21
FGA	RAD21
FGB	RAD21
FGF14	RAD21
FGF9	RAD21
FGFR3	RAD21
FGL2	RAD21
FIGN	RAD21
FKBP11	RAD21
FOLR1	RAD21
FOXC2	RAD21
FOXO1	RAD21
FRAS1	RAD21
FRZB	RAD21
FUT10	RAD21
FUT9	RAD21
FXYD3	RAD21
FZD10	RAD21
FZD3	RAD21
FZD7	RAD21
GABRG2	RAD21
GABRR2	RAD21
GAL3ST3	RAD21
GALNT9	RAD21
GALR3	RAD21
GAP43	RAD21
GCM1	RAD21
GDAP1	RAD21
GEFT	RAD21
GFRA3	RAD21
GHRHR	RAD21
GHc-362H12.1	RAD21
GIMAP1	RAD21
GJD2	RAD21
GKN1	RAD21
GLOD5	RAD21
GLTPD2	RAD21
GMFG	RAD21
GNA14	RAD21
GNAI1	RAD21
GNG8	RAD21
GNGT2	RAD21
GPLD1	RAD21
GPR176	RAD21
GPR183	RAD21
GPR25	RAD21
GPR26	RAD21
GPR39	RAD21
GPR6	RAD21
GPR65	RAD21
GPR82	RAD21
GPR87	RAD21
GPX5	RAD21
GRHL2	RAD21
GRID2	RAD21
GRP	RAD21
GSTA5	RAD21
GYPB	RAD21
GZMH	RAD21
H2AFY2	RAD21
HAAO	RAD21
HAL	RAD21
HAPLN4	RAD21
HAR1A	RAD21
HAR1B	RAD21
HCN2	RAD21
HEATR7B1	RAD21
HEPACAM2	RAD21
HEPN1	RAD21
HES7	RAD21
HGFAC	RAD21
HLA-E	RAD21
HLF	RAD21
HOXA11	RAD21
HOXA13	RAD21
HOXA7	RAD21
HOXC10	RAD21
HOXC13	RAD21
HOXC6	RAD21
HOXD10	RAD21
HOXD8	RAD21
HPD	RAD21
HPGD	RAD21
HRASLS5	RAD21
HRH2	RAD21
HRH3	RAD21
HS3ST4	RAD21
HS6ST3	RAD21
HSDL2	RAD21
ICAM4	RAD21
IGFBP1	RAD21
IGLV2-33	RAD21
IGLV4-69	RAD21
IHH	RAD21
IL10	RAD21
IL11	RAD21
IL12B	RAD21
IL17REL	RAD21
IL22RA2	RAD21
IL3	RAD21
IL8RB	RAD21
INSM1	RAD21
IRS1	RAD21
IRS4	RAD21
IRX1	RAD21
IRX2	RAD21
IRX4	RAD21
ISOC1	RAD21
ITGA2B	RAD21
ITGAL	RAD21
ITLN2	RAD21
JAG1	RAD21
JAKMIP2	RAD21
JPH1	RAD21
JSRP1	RAD21
KCNH3	RAD21
KCNH4	RAD21
KCNH7	RAD21
KCNJ12	RAD21
KCNJ3	RAD21
KCNK17	RAD21
KIAA1045	RAD21
KIAA1161	RAD21
KIAA1324L	RAD21
KIF25	RAD21
KISS1R	RAD21
KLF1	RAD21
KLF15	RAD21
KLHL14	RAD21
KLHL26	RAD21
KLHL6	RAD21
KLRC4	RAD21
KLRK1	RAD21
KPNA7	RAD21
KRT222P	RAD21
KRT5	RAD21
KRT6A	RAD21
KRTAP2-3	RAD21
KRTAP2-4	RAD21
KRTAP5-11	RAD21
KY	RAD21
KYNU	RAD21
LAMA5	RAD21
LARGE	RAD21
LDLRAD1	RAD21
LGALS1	RAD21
LGALS12	RAD21
LHFP	RAD21
LHFPL4	RAD21
LIPH	RAD21
LMOD1	RAD21
LOXHD1	RAD21
LRMP	RAD21
LRRC16B	RAD21
LRRC46	RAD21
LRRC7	RAD21
LRRTM1	RAD21
LUZP4	RAD21
LYPD6	RAD21
MAB21L1	RAD21
MAGEB6	RAD21
MAMSTR	RAD21
MAPK8IP1	RAD21
MARCH1	RAD21
MARCH11	RAD21
MBL2	RAD21
MBP	RAD21
MC4R	RAD21
MDS2	RAD21
MEGF10	RAD21
MEIG1	RAD21
MEIS2	RAD21
METTL11B	RAD21
MFSD7	RAD21
MGAT4C	RAD21
MGAT5B	RAD21
MGP	RAD21
MIER1	RAD21
MIR155HG	RAD21
MLLT3	RAD21
MLPH	RAD21
MMP10	RAD21
MMP14	RAD21
MMP28	RAD21
MORN3	RAD21
MPL	RAD21
MPPED1	RAD21
MRGPRF	RAD21
MSH3	RAD21
MSMB	RAD21
MUC13	RAD21
MYH10	RAD21
MYO1E	RAD21
MYO1G	RAD21
MYO3A	RAD21
MYOM3	RAD21
MYOZ3	RAD21
MYT1L	RAD21
NAP1L6	RAD21
NAPSA	RAD21
NBEA	RAD21
NCF2	RAD21
NCR2	RAD21
NCRNA00093	RAD21
NDST3	RAD21
NEFL	RAD21
NEFM	RAD21
NEK7	RAD21
NETO1	RAD21
NEURL1B	RAD21
NFIB	RAD21
NID2	RAD21
NIPAL4	RAD21
NKX2-6	RAD21
NMB	RAD21
NPAS2	RAD21
NPAS3	RAD21
NPTX2	RAD21
NPY	RAD21
NR0B2	RAD21
NRG1	RAD21
NRG3	RAD21
NRP1	RAD21
NRSN1	RAD21
NRXN1	RAD21
NTHL1	RAD21
NXNL2	RAD21
NXPH4	RAD21
OLFM2	RAD21
OLFM3	RAD21
OLIG2	RAD21
OLR1	RAD21
ONECUT1	RAD21
OPN5	RAD21
OR14I1	RAD21
OR51E2	RAD21
OTOG	RAD21
OXR1	RAD21
P2RX1	RAD21
P2RX6P	RAD21
P4HA3	RAD21
P4HB	RAD21
PAEP	RAD21
PAGE4	RAD21
PAK4	RAD21
PANK1	RAD21
PCBD2	RAD21
PCDH18	RAD21
PCDH8	RAD21
PCDHAC2	RAD21
PCDHB12	RAD21
PCDHB6	RAD21
PCDHGC3	RAD21
PCSK1	RAD21
PCSK2	RAD21
PDYN	RAD21
PDZRN3	RAD21
PHOX2A	RAD21
PI15	RAD21
PI3	RAD21
PIK3AP1	RAD21
PITPNM3	RAD21
PITX2	RAD21
PLA2G7	RAD21
PLCH1	RAD21
PLCXD3	RAD21
PLD4	RAD21
PLD5	RAD21
PLK2	RAD21
PLOD2	RAD21
PLXDC2	RAD21
POU3F4	RAD21
PPAPDC1A	RAD21
[truncated: 1,711 more rows]
