# Supplementary material for: Functional transcription factor target discovery via compendia of binding and expression profiles
Source: Sci Rep. 2016 Feb 9;6:20649. doi: 10.1038/srep20649 (PMC4746627; doi:10.1038/srep20649)
Supplement: Supplementary Dataset [file srep20649-s2.zip › Supplementary Dataset/43180_2_data_set_1775345_nz78gv.txt]

CDT1	EP300
ZFPM1	EP300
HIST1H2BD	EP300
KIAA0586	EP300
ZNF428	EP300
TAF12	EP300
SLC35A3	EP300
TIMM9	EP300
C6orf62	EP300
MYL12B	EP300
MRPS31	EP300
SCAMP2	EP300
PI4KA	EP300
FANCI	EP300
FBXO17	EP300
COPS2	EP300
ALDH4A1	EP300
SLC1A4	EP300
GALT	EP300
MLEC	EP300
ASNA1	EP300
PLEKHG2	EP300
RSAD2	EP300
ADNP	EP300
PAN2	EP300
SLC43A3	EP300
DLEU2	EP300
GNB2	EP300
PPP1R10	EP300
HLA-DOA	EP300
MTMR14	EP300
PRPF40A	EP300
SNAP29	EP300
ISG20	EP300
PPP1R15A	EP300
IL4I1	EP300
DDB2	EP300
NEK6	EP300
TRIP4	EP300
LZIC	EP300
ANKRD12	EP300
WDR92	EP300
ING1	EP300
CCDC59	EP300
LRPPRC	EP300
USPL1	EP300
STOML2	EP300
FBXL15	EP300
RAB1B	EP300
SLC25A11	EP300
ALG5	EP300
ATG16L2	EP300
FBXO33	EP300
ZFP91	EP300
USP15	EP300
WASL	EP300
CTSZ	EP300
ATP5H	EP300
CALM3	EP300
UQCRQ	EP300
IRF8	EP300
GPR114	EP300
C12orf52	EP300
BLK	EP300
CCND3	EP300
RILPL2	EP300
BATF	EP300
ATF5	EP300
CUL2	EP300
YWHAZ	EP300
AP4B1	EP300
PPP1R13L	EP300
IKZF3	EP300
TNK2	EP300
PSENEN	EP300
LRRC61	EP300
DCP2	EP300
NDUFS7	EP300
POLR2L	EP300
FADS1	EP300
ACY3	EP300
FYTTD1	EP300
ATOX1	EP300
NRM	EP300
CPNE1	EP300
ATF4	EP300
ZC3H12A	EP300
CRYZ	EP300
PTPRCAP	EP300
MYO9B	EP300
DPP9	EP300
PCBP1	EP300
CD97	EP300
HSP90AB1	EP300
CDV3	EP300
PPOX	EP300
PPAT	EP300
TSGA10	EP300
NAGPA	EP300
ZFP36L1	EP300
PPFIBP2	EP300
ICOSLG	EP300
MYL12A	EP300
BTN3A2	EP300
BZW2	EP300
SS18L1	EP300
DDIT3	EP300
PVR	EP300
TARDBP	EP300
DYNLT1	EP300
ENO3	EP300
ATP5D	EP300
ZDHHC5	EP300
PAXIP1	EP300
AURKA	EP300
PAN3	EP300
HIST1H4E	EP300
GALNT10	EP300
RCOR3	EP300
ESCO1	EP300
PAFAH2	EP300
GMEB2	EP300
ITGAE	EP300
CDCA4	EP300
WASF2	EP300
ASAH1	EP300
HEXIM1	EP300
TMEM41A	EP300
EIF4A2	EP300
FAM167A	EP300
MRPS23	EP300
ST6GALNAC4	EP300
CALM2	EP300
POLDIP3	EP300
RNFT1	EP300
DNAJC18	EP300
PTDSS1	EP300
CD27	EP300
UNK	EP300
HLA-DRA	EP300
ANKRD13A	EP300
RALY	EP300
SNRPB2	EP300
STAT2	EP300
TST	EP300
CCNI	EP300
MYO1G	EP300
NMNAT1	EP300
SH3BP1	EP300
SMARCD2	EP300
WRAP53	EP300
MAP2K1	EP300
ZNF101	EP300
PYGO2	EP300
KIF20A	EP300
H3F3B	EP300
ZKSCAN5	EP300
RBBP5	EP300
ATP2C1	EP300
RB1	EP300
TBP	EP300
IFNA2	EP300
RRM2B	EP300
PCSK7	EP300
LSP1	EP300
PTOV1	EP300
HMGN4	EP300
ERLIN2	EP300
RNF135	EP300
GNG5	EP300
TNFAIP3	EP300
SEMA4A	EP300
MTCH1	EP300
MAP1LC3B	EP300
C19orf6	EP300
ATF6	EP300
PPIB	EP300
SUPT5H	EP300
NOP16	EP300
BCL9	EP300
PHGDH	EP300
OBFC2B	EP300
SF3A3	EP300
TIGD5	EP300
NUP153	EP300
FAM43A	EP300
CCT5	EP300
DENND2D	EP300
GEMIN6	EP300
RCC1	EP300
MICB	EP300
LANCL2	EP300
TMEM8B	EP300
ADAM8	EP300
EXOSC3	EP300
C9orf46	EP300
RPL41	EP300
EED	EP300
HES1	EP300
PAPD5	EP300
SLAMF7	EP300
MYB	EP300
LRRC41	EP300
NQO2	EP300
DUSP2	EP300
MRPL3	EP300
NAPA	EP300
CORO1A	EP300
NFKB1	EP300
CCR7	EP300
PICALM	EP300
TFAM	EP300
PMVK	EP300
UBAP2	EP300
HIST1H2BG	EP300
BCL10	EP300
ECT2	EP300
NFKBIE	EP300
PRKCE	EP300
MIS12	EP300
PARP12	EP300
TSPAN4	EP300
NFKBIZ	EP300
FGF11	EP300
ZFAND3	EP300
SYTL3	EP300
STX11	EP300
ZFP36	EP300
PNN	EP300
NAB2	EP300
CHRAC1	EP300
MRPS11	EP300
GALK2	EP300
GRAMD4	EP300
LIN54	EP300
FRG1	EP300
NDUFB1	EP300
PRKCI	EP300
CDC25C	EP300
ANGPTL6	EP300
RFX1	EP300
USP3	EP300
ASXL1	EP300
SLC3A2	EP300
COPS4	EP300
TYW3	EP300
EWSR1	EP300
PPP1R16B	EP300
WDR36	EP300
HDAC1	EP300
ZNF827	EP300
STK35	EP300
KRAS	EP300
TTC3	EP300
SPTY2D1	EP300
SPHK2	EP300
C19orf54	EP300
OPA1	EP300
INO80C	EP300
MRPL16	EP300
CBY1	EP300
TXNDC9	EP300
LY9	EP300
HIST2H2BE	EP300
KIAA0101	EP300
KIAA1539	EP300
DUT	EP300
IPPK	EP300
GOLGA3	EP300
TFB1M	EP300
MTHFR	EP300
CD79A	EP300
CHST12	EP300
HIVEP1	EP300
GNB2L1	EP300
ALDOA	EP300
MDM2	EP300
TXLNA	EP300
GRAMD1A	EP300
CDCA7	EP300
MAT2A	EP300
OXR1	EP300
RMND5B	EP300
PER2	EP300
FCRL4	EP300
PTPN6	EP300
PIGT	EP300
FOXO1	EP300
EFTUD2	EP300
ZNF668	EP300
SBNO1	EP300
RAVER1	EP300
AGPAT6	EP300
CHRNB1	EP300
RFX5	EP300
STX16	EP300
SERPINB9	EP300
MAN1A1	EP300
MKLN1	EP300
MADD	EP300
C6orf226	EP300
ALG12	EP300
CHCHD7	EP300
ILF2	EP300
CXXC5	EP300
PKNOX1	EP300
C12orf26	EP300
FAM117A	EP300
MBD6	EP300
MDM4	EP300
PHF23	EP300
LRRC33	EP300
GTF3C2	EP300
ITGA4	EP300
LUC7L2	EP300
PSMB8	EP300
EMID1	EP300
PAFAH1B3	EP300
ODC1	EP300
FUZ	EP300
RCSD1	EP300
LYRM1	EP300
LSR	EP300
ITGAL	EP300
PURB	EP300
C17orf62	EP300
RPS7	EP300
ARHGAP30	EP300
TAP1	EP300
HIST1H4H	EP300
C7orf23	EP300
CCDC126	EP300
ERMP1	EP300
WIBG	EP300
PRKAG1	EP300
SMARCAL1	EP300
YY1AP1	EP300
FUCA1	EP300
HNRNPA0	EP300
PNO1	EP300
GDI2	EP300
SPG7	EP300
AP4E1	EP300
PFAS	EP300
TBC1D17	EP300
SYS1	EP300
ZNF526	EP300
EIF5B	EP300
CLTC	EP300
UCHL1	EP300
PARP2	EP300
SIRPA	EP300
TMEM99	EP300
SMARCB1	EP300
DR1	EP300
DNMT1	EP300
PIGL	EP300
ANG	EP300
ESYT1	EP300
CSTB	EP300
FAM96A	EP300
UBB	EP300
FAM111B	EP300
RPL15	EP300
ADAP2	EP300
MEF2D	EP300
NFKBID	EP300
ATXN1L	EP300
MCOLN1	EP300
PIGP	EP300
AP3D1	EP300
MAP3K2	EP300
RDBP	EP300
SFT2D3	EP300
YARS	EP300
PLEKHF2	EP300
BCAT1	EP300
SUPT4H1	EP300
POLR3B	EP300
HAUS8	EP300
DEDD2	EP300
AURKAIP1	EP300
BHLHE40	EP300
PSMC2	EP300
HIST2H2AC	EP300
PRCP	EP300
IQGAP2	EP300
PIGX	EP300
PRPF19	EP300
ZDHHC2	EP300
ARL6IP5	EP300
CNN2	EP300
CDIPT	EP300
COPS3	EP300
MTMR4	EP300
ZMIZ1	EP300
LAPTM5	EP300
RPS23	EP300
C12orf44	EP300
GPN1	EP300
USP4	EP300
HSPA5	EP300
GNA15	EP300
HIGD2A	EP300
MAPKAPK2	EP300
FAM100B	EP300
FAIM3	EP300
SH2D3C	EP300
BTG1	EP300
UBXN2A	EP300
PPCS	EP300
BIRC3	EP300
DUS4L	EP300
STAT1	EP300
ITGB7	EP300
TAP2	EP300
MAP7D1	EP300
CALM1	EP300
ATP8A1	EP300
FKBP5	EP300
U2AF1L4	EP300
TP53	EP300
SNRPA	EP300
TBC1D14	EP300
TRAF3IP3	EP300
RNASE6	EP300
PIAS1	EP300
MAP2K7	EP300
MESDC1	EP300
DAP3	EP300
FAM110A	EP300
POLR2A	EP300
MTERFD1	EP300
CMPK2	EP300
RRAGA	EP300
CD164	EP300
ZBTB40	EP300
CDKN1A	EP300
COPS7B	EP300
DOHH	EP300
DNAJC14	EP300
STAT4	EP300
PRKAB2	EP300
ZSCAN12	EP300
BCCIP	EP300
ICAM2	EP300
APITD1	EP300
FRAT2	EP300
SNN	EP300
PSIP1	EP300
SEPT11	EP300
PDLIM1	EP300
PPP2R2A	EP300
SLC35B2	EP300
ATP6V0C	EP300
MLST8	EP300
GNL1	EP300
TPT1	EP300
GBE1	EP300
C11orf82	EP300
CBX3	EP300
PDE6D	EP300
CEP57	EP300
HNRPLL	EP300
VPS4B	EP300
HIST1H2AC	EP300
LYSMD1	EP300
PTPN4	EP300
SCAMP3	EP300
ANAPC13	EP300
ADPGK	EP300
SCAND1	EP300
EIF5A	EP300
PLEK	EP300
ASB2	EP300
TMEM167B	EP300
HIST1H2BK	EP300
PSMD3	EP300
NCF2	EP300
CCDC102A	EP300
TIAL1	EP300
INTS5	EP300
EMG1	EP300
ARID1A	EP300
FNBP1	EP300
UROS	EP300
NFAT5	EP300
RBM12	EP300
ZNF544	EP300
CXCR3	EP300
ZFYVE26	EP300
IL21R	EP300
UPP1	EP300
CCDC28A	EP300
SIX3	EP300
ZFYVE20	EP300
MPST	EP300
TUBA1B	EP300
ZNF511	EP300
RNF214	EP300
HMOX1	EP300
GCA	EP300
RFTN1	EP300
RPL37	EP300
PPTC7	EP300
THOC1	EP300
TSSC4	EP300
AKIRIN1	EP300
SYVN1	EP300
SNX8	EP300
FAM89B	EP300
LRMP	EP300
KIAA1967	EP300
DDX5	EP300
TAPBPL	EP300
GMIP	EP300
IFITM3	EP300
ADAT3	EP300
PDIK1L	EP300
ZNF165	EP300
UBE2E1	EP300
FAM8A1	EP300
CSTF2T	EP300
RNF41	EP300
RPS6	EP300
HRASLS2	EP300
DCP1A	EP300
WDR74	EP300
JUND	EP300
FAM129A	EP300
RNASEH2A	EP300
CCDC88A	EP300
GPR132	EP300
FAM20B	EP300
PARP16	EP300
C12orf57	EP300
ICAM1	EP300
CNPY3	EP300
DDX54	EP300
DUSP22	EP300
TRIM69	EP300
MDC1	EP300
C9orf7	EP300
C3orf37	EP300
LZTFL1	EP300
FCHSD2	EP300
FTSJ2	EP300
PCYOX1L	EP300
GPATCH2	EP300
TNPO1	EP300
CREB1	EP300
CCDC50	EP300
LNPEP	EP300
PPM1A	EP300
CMKLR1	EP300
PFKM	EP300
ARPC5L	EP300
NOP56	EP300
SEPW1	EP300
ZNF643	EP300
ZBTB25	EP300
TMEM116	EP300
SLBP	EP300
SORL1	EP300
NUP54	EP300
NOL8	EP300
HIST1H4C	EP300
ZC3H10	EP300
GPBP1L1	EP300
C7orf55	EP300
ACP5	EP300
KIF3B	EP300
JUNB	EP300
SMYD4	EP300
TAGLN2	EP300
ISG20L2	EP300
TMEM109	EP300
CCNL1	EP300
HSP90B1	EP300
ZBTB4	EP300
CCL5	EP300
CCDC77	EP300
AIP	EP300
FKBP3	EP300
NAPSB	EP300
C21orf91	EP300
TOR1AIP2	EP300
NUPL2	EP300
ZNF394	EP300
ARL5B	EP300
GORAB	EP300
SIPA1L1	EP300
FOXJ3	EP300
FAM76B	EP300
WDR70	EP300
KIF18A	EP300
RAB38	EP300
CNOT6	EP300
MRPS27	EP300
RNF4	EP300
ANKRD13C	EP300
AKIRIN2	EP300
VPS25	EP300
FKBP14	EP300
RMI1	EP300
PFN1	EP300
COX6B1	EP300
PIF1	EP300
STX6	EP300
HBP1	EP300
TRIP10	EP300
RPS19BP1	EP300
NDUFAB1	EP300
BANF1	EP300
MEPCE	EP300
ICT1	EP300
ARID2	EP300
BIRC2	EP300
IL8	EP300
NOLC1	EP300
GOLIM4	EP300
NCOR1	EP300
ATG12	EP300
CD69	EP300
GLS	EP300
GDF15	EP300
ARRDC3	EP300
NDST2	EP300
RHBDD1	EP300
LONP2	EP300
APOBEC3B	EP300
GM2A	EP300
ETF1	EP300
CENPE	EP300
C17orf59	EP300
CDCA7L	EP300
IL10RB	EP300
HMGB1	EP300
MX2	EP300
GPR65	EP300
UQCRH	EP300
SSRP1	EP300
NME2	EP300
PTPN22	EP300
NEDD9	EP300
ERCC1	EP300
WHAMM	EP300
USP48	EP300
TRAK1	EP300
RAB28	EP300
S100PBP	EP300
FUS	EP300
IRF5	EP300
APTX	EP300
CXCR4	EP300
DIAPH1	EP300
ERP29	EP300
NUDT1	EP300
TATDN3	EP300
MARCH8	EP300
NNT	EP300
RPS15A	EP300
PKIA	EP300
LIPT1	EP300
G3BP1	EP300
MKNK2	EP300
PRMT1	EP300
TRIM13	EP300
C20orf7	EP300
PRDM10	EP300
ZNF33A	EP300
OTUB1	EP300
SS18	EP300
TNFSF14	EP300
FERMT3	EP300
PRDX1	EP300
TRAPPC6B	EP300
CASP7	EP300
LCK	EP300
HNRNPK	EP300
EIF3B	EP300
CD74	EP300
C6orf108	EP300
UPF2	EP300
CSNK2A1	EP300
GCET2	EP300
NR3C1	EP300
DNAJB2	EP300
CD82	EP300
PAICS	EP300
PRR3	EP300
CSPP1	EP300
IRF2BP2	EP300
MANBAL	EP300
GPR108	EP300
PSMC3IP	EP300
HCST	EP300
BRMS1	EP300
SIGMAR1	EP300
AP1G1	EP300
COG5	EP300
STAT3	EP300
TAF15	EP300
SGOL1	EP300
IL28RA	EP300
EEF1D	EP300
KEAP1	EP300
MCM4	EP300
NME1	EP300
KLHL29	EP300
HNRNPA2B1	EP300
NUDT7	EP300
TMEM194A	EP300
ATAD2B	EP300
S1PR1	EP300
WDFY4	EP300
PTAR1	EP300
MGAT5	EP300
KDSR	EP300
RPRD1B	EP300
C1orf93	EP300
PDXDC1	EP300
EHBP1L1	EP300
DENND4B	EP300
PHRF1	EP300
B3GNT1	EP300
RPA1	EP300
LDHA	EP300
TMEM69	EP300
DSG2	EP300
C19orf43	EP300
HNRNPUL1	EP300
RPS11P5	EP300
FAM69A	EP300
TAOK3	EP300
ADRBK1	EP300
GLIPR2	EZH2
HES4	EZH2
SERPINE2	EZH2
WNT10A	EZH2
TP53TG1	EZH2
DLEU2	EZH2
KRTCAP2	EZH2
OTP	EZH2
CLP1	EZH2
CLCN3	EZH2
SHMT2	EZH2
LARGE	EZH2
DCTN2	EZH2
EDC4	EZH2
ZFP91	EZH2
UFD1L	EZH2
FLI1	EZH2
RPS14	EZH2
GPR114	EZH2
TNS3	EZH2
MYRIP	EZH2
CDC37	EZH2
FOS	EZH2
LRP10	EZH2
IARS2	EZH2
HMX2	EZH2
DOLPP1	EZH2
DPYSL2	EZH2
ZFP36L1	EZH2
BZW2	EZH2
AP3M2	EZH2
LEF1	EZH2
CADM1	EZH2
TUBB2B	EZH2
RSRC1	EZH2
ADCY6	EZH2
PDLIM7	EZH2
NEUROG2	EZH2
PSMA1	EZH2
PSAT1	EZH2
BUB3	EZH2
RNF220	EZH2
PYGL	EZH2
DDIT4L	EZH2
TTC14	EZH2
EMILIN2	EZH2
SNAPC2	EZH2
LPAR1	EZH2
ASCL1	EZH2
PLEKHA7	EZH2
PRKD3	EZH2
AHSA1	EZH2
AATF	EZH2
PTGER2	EZH2
IGSF3	EZH2
PIK3CA	EZH2
NAT10	EZH2
NFIL3	EZH2
ADM	EZH2
HES1	EZH2
BCL3	EZH2
ANXA4	EZH2
CPXM1	EZH2
FAM113B	EZH2
NQO2	EZH2
NAPA	EZH2
SEMA6A	EZH2
NRIP1	EZH2
TSHZ1	EZH2
P4HB	EZH2
HOXC4	EZH2
SETBP1	EZH2
TBX15	EZH2
IER5	EZH2
MAP3K14	EZH2
CBX4	EZH2
GCAT	EZH2
COPZ1	EZH2
GRM8	EZH2
EVL	EZH2
LY9	EZH2
RASSF7	EZH2
PIGB	EZH2
AKAP7	EZH2
SH2D2A	EZH2
C14orf133	EZH2
PIP5K1B	EZH2
UGCG	EZH2
CDCA7	EZH2
OXR1	EZH2
POLQ	EZH2
GRWD1	EZH2
HNF4G	EZH2
BCL9L	EZH2
ASTN2	EZH2
LRRC33	EZH2
HYLS1	EZH2
LUC7L2	EZH2
AUTS2	EZH2
LYRM1	EZH2
ATP6V0A1	EZH2
FUCA1	EZH2
RFFL	EZH2
H1F0	EZH2
PTRF	EZH2
SPIRE1	EZH2
E2F4	EZH2
MACC1	EZH2
EGR1	EZH2
JMJD1C	EZH2
LUC7L	EZH2
YARS	EZH2
LHFP	EZH2
PIGX	EZH2
TMEM55B	EZH2
CIITA	EZH2
STX12	EZH2
MAPKAPK2	EZH2
NDUFS5	EZH2
ZSWIM6	EZH2
MSX1	EZH2
HNF1B	EZH2
ARHGEF3	EZH2
CDC42BPA	EZH2
ST3GAL6	EZH2
DYNC1LI2	EZH2
SEC22B	EZH2
RINT1	EZH2
PDE4A	EZH2
HSDL2	EZH2
HEY1	EZH2
PSIP1	EZH2
SLC30A7	EZH2
HNRPLL	EZH2
EPB41L4A	EZH2
HOXC6	EZH2
ATP6V0D1	EZH2
CD2BP2	EZH2
DUSP3	EZH2
PRKAG2	EZH2
EXTL2	EZH2
MUC12	EZH2
SIX3	EZH2
PPARG	EZH2
CERKL	EZH2
C11orf58	EZH2
ATF7IP2	EZH2
GMPPA	EZH2
SOX9	EZH2
LHX2	EZH2
DHRS1	EZH2
WDR74	EZH2
ZNF343	EZH2
PTPRK	EZH2
COL24A1	EZH2
PRMT5	EZH2
PARP16	EZH2
DUSP22	EZH2
SAMD9	EZH2
TMEM136	EZH2
ELK4	EZH2
C7orf55	EZH2
ALPK1	EZH2
ENTPD3	EZH2
ADSS	EZH2
HSP90B1	EZH2
PUS3	EZH2
MBTD1	EZH2
TPRKB	EZH2
SOCS2	EZH2
ACN9	EZH2
RAB38	EZH2
SSTR2	EZH2
NEK1	EZH2
TMED7	EZH2
CD69	EZH2
ARRDC3	EZH2
TMEM170A	EZH2
KIAA0247	EZH2
NTHL1	EZH2
GPR65	EZH2
ASAP1	EZH2
S100PBP	EZH2
PLEKHB2	EZH2
CXCR4	EZH2
CXCR5	EZH2
MPG	EZH2
G3BP2	EZH2
UPF2	EZH2
C2orf56	EZH2
DUSP6	EZH2
GJC1	EZH2
DPH5	EZH2
TAF15	EZH2
ARNTL	EZH2
TSEN15	EZH2
BEND4	EZH2
MMS19	EZH2
MGAT5	EZH2
MNX1	EZH2
AIF1L	EZH2
MIR155HG	EZH2
PDX1	EZH2
ADRBK1	EZH2
GAPDH	RAD21
IPO13	RAD21
SERTAD2	RAD21
MFN2	RAD21
STK10	RAD21
GALNT11	RAD21
EHD1	RAD21
TPST1	RAD21
DVL2	RAD21
SPATA7	RAD21
MTMR9	RAD21
ACTR5	RAD21
RFXAP	RAD21
PIK3AP1	RAD21
FAM174B	RAD21
GBGT1	RAD21
NUP160	RAD21
CABLES1	RAD21
AAMP	RAD21
C8orf59	RAD21
PITPNM1	RAD21
PFKFB4	RAD21
TAF12	RAD21
HES4	RAD21
PIGO	RAD21
LRIG2	RAD21
BCL2L1	RAD21
HAPLN3	RAD21
HOXB4	RAD21
TXN2	RAD21
CPSF1	RAD21
HSPA1L	RAD21
ZNF589	RAD21
HERC6	RAD21
TMED2	RAD21
NUTF2	RAD21
WDR19	RAD21
ZCCHC11	RAD21
PHF17	RAD21
ZBTB34	RAD21
SLC7A11	RAD21
KLHL18	RAD21
FANCI	RAD21
FBXO17	RAD21
MARCH3	RAD21
ADCY7	RAD21
SLC39A10	RAD21
PRPF38A	RAD21
ALDH4A1	RAD21
PES1	RAD21
ZMPSTE24	RAD21
RUVBL1	RAD21
RPL27	RAD21
SH3RF1	RAD21
HECTD3	RAD21
TRIM6	RAD21
HIBCH	RAD21
ALKBH5	RAD21
CCDC85B	RAD21
LEPREL1	RAD21
YTHDF3	RAD21
GALT	RAD21
MLEC	RAD21
TSEN54	RAD21
RPS6KA5	RAD21
GFM1	RAD21
PLEKHG2	RAD21
ZC3H8	RAD21
AHCY	RAD21
RSAD2	RAD21
ADNP	RAD21
ATP1B1	RAD21
ABT1	RAD21
MAP3K10	RAD21
PAN2	RAD21
WNT10A	RAD21
GTF3A	RAD21
PIGF	RAD21
BRPF3	RAD21
KRTCAP2	RAD21
NRARP	RAD21
FAM116B	RAD21
ANKRD16	RAD21
PRPF6	RAD21
POLR2C	RAD21
DUSP23	RAD21
SNX29	RAD21
CCDC76	RAD21
PRPF40A	RAD21
ISG20	RAD21
IL4I1	RAD21
C1orf216	RAD21
CLP1	RAD21
CREBL2	RAD21
CYTH4	RAD21
HSPA1B	RAD21
MCOLN2	RAD21
RPN1	RAD21
LIG3	RAD21
C15orf40	RAD21
LIMK2	RAD21
NBEAL2	RAD21
LACTB2	RAD21
PAQR4	RAD21
CLCN3	RAD21
NEK6	RAD21
TRIP4	RAD21
CLCF1	RAD21
ZNF224	RAD21
FLOT1	RAD21
B4GALT4	RAD21
DDIT4	RAD21
LZIC	RAD21
ZMYM2	RAD21
LARGE	RAD21
AGPAT5	RAD21
DCTN2	RAD21
ING1	RAD21
CCDC59	RAD21
PDSS2	RAD21
SQSTM1	RAD21
PRMT3	RAD21
LRRC4C	RAD21
CITED2	RAD21
ADCK2	RAD21
FBXL15	RAD21
DNAJC7	RAD21
FLAD1	RAD21
ARHGAP9	RAD21
VAMP4	RAD21
NKIRAS1	RAD21
LEPRE1	RAD21
INPP5A	RAD21
CHEK1	RAD21
MED4	RAD21
ATG16L2	RAD21
UNC119	RAD21
TMBIM4	RAD21
FBXO33	RAD21
C19orf12	RAD21
FLNB	RAD21
SSU72	RAD21
TJP2	RAD21
MINPP1	RAD21
SPG11	RAD21
TCHP	RAD21
C4orf14	RAD21
C6orf89	RAD21
EPS15	RAD21
SH3BP5L	RAD21
ZFP91	RAD21
C10orf12	RAD21
TCEA2	RAD21
BRF2	RAD21
USP15	RAD21
IL15RA	RAD21
CLPTM1	RAD21
IGFBP4	RAD21
ANGEL1	RAD21
ACSL3	RAD21
CTSZ	RAD21
ALG10B	RAD21
COQ10A	RAD21
RING1	RAD21
UQCRQ	RAD21
CCR10	RAD21
SLC25A19	RAD21
IRF8	RAD21
USP22	RAD21
RPS14	RAD21
RBM15	RAD21
SHOX2	RAD21
GPR114	RAD21
PINK1	RAD21
TEC	RAD21
AP3M1	RAD21
INPP1	RAD21
SLC25A15	RAD21
ANKRD33	RAD21
UBR7	RAD21
C12orf52	RAD21
GYPC	RAD21
ESAM	RAD21
GSTM1	RAD21
ZNF282	RAD21
ZDHHC18	RAD21
BLK	RAD21
CDC37	RAD21
WIPF1	RAD21
KIAA0922	RAD21
LRRC47	RAD21
PIP5K1C	RAD21
MED15	RAD21
BATF	RAD21
ZNF672	RAD21
ATP5G2	RAD21
ATF5	RAD21
SRPK2	RAD21
RHOT2	RAD21
DRAM1	RAD21
AP4B1	RAD21
EI24	RAD21
NME3	RAD21
NUP85	RAD21
IKZF3	RAD21
TNK2	RAD21
PSENEN	RAD21
LRRC61	RAD21
ARID3A	RAD21
ACY3	RAD21
LRP10	RAD21
ATOX1	RAD21
ZNF664	RAD21
KIAA0907	RAD21
GRPEL1	RAD21
ALCAM	RAD21
PPM1D	RAD21
CYB5D1	RAD21
PDS5A	RAD21
IL12A	RAD21
CKB	RAD21
LPIN1	RAD21
ACTA2	RAD21
UPF3A	RAD21
TRIM35	RAD21
F12	RAD21
PCK2	RAD21
TAF1C	RAD21
PSRC1	RAD21
MLF2	RAD21
MTA1	RAD21
TOB1	RAD21
ATF4	RAD21
JAM2	RAD21
PIGY	RAD21
CRYZ	RAD21
MYO9B	RAD21
SEMA4B	RAD21
MBP	RAD21
SLC20A1	RAD21
KCTD5	RAD21
SSH2	RAD21
MTFMT	RAD21
EP400	RAD21
RBM15B	RAD21
TSEN34	RAD21
AFF1	RAD21
RHOC	RAD21
IFITM2	RAD21
RPL28	RAD21
KISS1R	RAD21
SNX5	RAD21
GATAD2A	RAD21
EXO1	RAD21
CDV3	RAD21
PPOX	RAD21
NUP205	RAD21
C20orf3	RAD21
GBA2	RAD21
CLTB	RAD21
SGCE	RAD21
LPCAT4	RAD21
C1orf115	RAD21
MFSD10	RAD21
HOXB5	RAD21
ANO6	RAD21
TMEM51	RAD21
PRMT2	RAD21
PPAPDC1B	RAD21
ZFP36L1	RAD21
ANKMY1	RAD21
BLCAP	RAD21
PPFIBP2	RAD21
IBTK	RAD21
ICOSLG	RAD21
UBE4B	RAD21
APOBEC3C	RAD21
UBE2R2	RAD21
KCNJ15	RAD21
MYL12A	RAD21
LYST	RAD21
QRICH1	RAD21
DARS2	RAD21
TTC26	RAD21
IKZF1	RAD21
PHPT1	RAD21
ZNF142	RAD21
DDX27	RAD21
ADCY3	RAD21
AP3M2	RAD21
RGS19	RAD21
YPEL2	RAD21
C5orf30	RAD21
PVR	RAD21
C8orf40	RAD21
RAP2A	RAD21
SNAPC4	RAD21
SCAP	RAD21
FSD1L	RAD21
OVCA2	RAD21
LRP8	RAD21
ADRA2B	RAD21
NR1H2	RAD21
HMG20A	RAD21
DHX58	RAD21
SPA17	RAD21
RHOT1	RAD21
DAK	RAD21
SLC37A4	RAD21
SIL1	RAD21
PFDN2	RAD21
POMT2	RAD21
CCR1	RAD21
IGLV8-61	RAD21
FUT11	RAD21
VNN2	RAD21
DFFB	RAD21
ZNF581	RAD21
SERPINB1	RAD21
NSMCE4A	RAD21
ATP5D	RAD21
LEF1	RAD21
ATP5S	RAD21
PELI1	RAD21
ZDHHC5	RAD21
ULK3	RAD21
FAM120B	RAD21
WDR82	RAD21
SGPP1	RAD21
THOC6	RAD21
KLF13	RAD21
POP7	RAD21
DYM	RAD21
CARM1	RAD21
MFF	RAD21
PAXIP1	RAD21
ZNF317	RAD21
NSF	RAD21
RBM45	RAD21
ITM2C	RAD21
CREG1	RAD21
SLC9A3R1	RAD21
CGRRF1	RAD21
SPNS1	RAD21
CAPRIN2	RAD21
ZBTB39	RAD21
KIF21A	RAD21
PAN3	RAD21
MRPL49	RAD21
GRK6	RAD21
POLR3A	RAD21
GALNT10	RAD21
RCOR3	RAD21
GCC1	RAD21
CLDN15	RAD21
ESCO1	RAD21
LRWD1	RAD21
ZNF518B	RAD21
RSRC1	RAD21
IER3	RAD21
PAFAH2	RAD21
SIRT5	RAD21
UNG	RAD21
C9orf23	RAD21
JAK2	RAD21
FAM83F	RAD21
VPS45	RAD21
SNAPC5	RAD21
KIAA0319L	RAD21
BAX	RAD21
COMMD2	RAD21
GSS	RAD21
TNPO3	RAD21
SNX11	RAD21
CLIP1	RAD21
RAD9A	RAD21
CIB1	RAD21
HAS3	RAD21
TNFAIP8L1	RAD21
SPAG7	RAD21
ZFP90	RAD21
IPO11	RAD21
CCDC101	RAD21
TOPBP1	RAD21
ZNF212	RAD21
HEXIM1	RAD21
COL9A2	RAD21
TARS	RAD21
TMCC3	RAD21
TMEM41A	RAD21
C14orf142	RAD21
CSDE1	RAD21
FAM92A1	RAD21
TOP2A	RAD21
AGXT2L2	RAD21
TIFA	RAD21
SLCO4C1	RAD21
KBTBD4	RAD21
SPATA20	RAD21
JUB	RAD21
ACAD10	RAD21
DHX8	RAD21
TNIK	RAD21
ZDHHC24	RAD21
ZNF576	RAD21
BTBD7	RAD21
NCOA7	RAD21
SEPHS2	RAD21
CD226	RAD21
ST6GALNAC4	RAD21
POP5	RAD21
RP9	RAD21
SLC25A22	RAD21
LPGAT1	RAD21
POLDIP3	RAD21
COIL	RAD21
TMEM53	RAD21
TBC1D4	RAD21
IL27RA	RAD21
LST1	RAD21
LRRC42	RAD21
CCND1	RAD21
ZNF580	RAD21
UBQLN1	RAD21
AIM1	RAD21
ZNF274	RAD21
HIST1H2BH	RAD21
PJA2	RAD21
TMEM44	RAD21
NOL11	RAD21
CDK4	RAD21
ZNF329	RAD21
COQ7	RAD21
NOB1	RAD21
SCD	RAD21
NUBP1	RAD21
GIMAP2	RAD21
SF3B5	RAD21
CLK1	RAD21
FAM63A	RAD21
HLA-DRA	RAD21
TMEM80	RAD21
KIAA1432	RAD21
RRP9	RAD21
TM7SF2	RAD21
TIGD2	RAD21
CRKL	RAD21
PDLIM7	RAD21
ALKBH2	RAD21
NFYA	RAD21
GFI1	RAD21
PCM1	RAD21
LRRC20	RAD21
CDK2AP2	RAD21
SURF4	RAD21
TRMT112	RAD21
SPATA2L	RAD21
PIGN	RAD21
CXXC1	RAD21
JAG1	RAD21
DNPEP	RAD21
BAMBI	RAD21
PRDM4	RAD21
UHRF2	RAD21
METTL5	RAD21
RHBDF2	RAD21
PARP14	RAD21
KHDRBS3	RAD21
SMNDC1	RAD21
STC2	RAD21
CBX6	RAD21
DOK3	RAD21
EPHB1	RAD21
B4GALT3	RAD21
TEX261	RAD21
MYO1G	RAD21
IRAK4	RAD21
CNTNAP1	RAD21
NMNAT1	RAD21
TMEM106C	RAD21
SH3BP1	RAD21
TBX21	RAD21
FGL2	RAD21
CEBPB	RAD21
NSMCE2	RAD21
GNG8	RAD21
TMBIM6	RAD21
BCKDK	RAD21
CD300A	RAD21
FES	RAD21
WRAP53	RAD21
CEP135	RAD21
C8orf82	RAD21
SESN3	RAD21
PNKP	RAD21
KIF24	RAD21
PCNA	RAD21
ARIH1	RAD21
MAP2K1	RAD21
WDR18	RAD21
DDA1	RAD21
C4BPB	RAD21
PAQR8	RAD21
RNPEPL1	RAD21
CASP6	RAD21
MRPL28	RAD21
RPP25	RAD21
HLA-DMA	RAD21
SLC39A8	RAD21
PYGO2	RAD21
BMF	RAD21
ASF1B	RAD21
NCL	RAD21
WDYHV1	RAD21
ADRB2	RAD21
KIF20A	RAD21
EIF2C2	RAD21
ACTR1B	RAD21
LRRK1	RAD21
STRN4	RAD21
TTC31	RAD21
RBBP5	RAD21
TLN1	RAD21
TTC14	RAD21
PARS2	RAD21
RGP1	RAD21
ARMC5	RAD21
WBSCR22	RAD21
C20orf27	RAD21
TNFRSF14	RAD21
PRPF4	RAD21
PLEKHJ1	RAD21
ATP2A3	RAD21
TRIM38	RAD21
WDR90	RAD21
MYO5A	RAD21
TMEM100	RAD21
NIT1	RAD21
SNAPC2	RAD21
RHOV	RAD21
MBD3	RAD21
PYCARD	RAD21
ADCK1	RAD21
CHRNA2	RAD21
SLC19A1	RAD21
ENDOD1	RAD21
FAM185A	RAD21
PHF21A	RAD21
PCSK7	RAD21
TPD52L2	RAD21
BHLHE22	RAD21
FAM81A	RAD21
CLIC6	RAD21
TNFRSF21	RAD21
LSP1	RAD21
RALGDS	RAD21
TGM5	RAD21
TCTA	RAD21
C9orf156	RAD21
VPREB3	RAD21
NIPSNAP3A	RAD21
OCIAD2	RAD21
ITPKB	RAD21
TOP3A	RAD21
ERLIN2	RAD21
ABHD4	RAD21
VAT1	RAD21
UBFD1	RAD21
SLC27A2	RAD21
CC2D1A	RAD21
FBXW5	RAD21
LPAR1	RAD21
FBXO6	RAD21
TRAF3IP2	RAD21
RARRES3	RAD21
SCO2	RAD21
GDPD5	RAD21
ZYX	RAD21
CD274	RAD21
EEF1B2	RAD21
MFSD5	RAD21
FKBP1A	RAD21
CCNDBP1	RAD21
PACSIN2	RAD21
SPIN1	RAD21
WDR73	RAD21
TNFAIP3	RAD21
SEMA4A	RAD21
PSMD1	RAD21
PKIG	RAD21
CREB3	RAD21
CPD	RAD21
CSRNP1	RAD21
MARCH2	RAD21
TWF2	RAD21
FEM1C	RAD21
FZD3	RAD21
CCDC94	RAD21
PLSCR3	RAD21
ZNF593	RAD21
ATF6	RAD21
GLTSCR2	RAD21
BAIAP2L1	RAD21
AHSA1	RAD21
PPIB	RAD21
SUPT5H	RAD21
HJURP	RAD21
ADORA2B	RAD21
TIGD6	RAD21
TNFRSF19	RAD21
FXYD5	RAD21
UBE3C	RAD21
WDR25	RAD21
PSMD13	RAD21
EID2	RAD21
PPIA	RAD21
PHGDH	RAD21
OBFC2B	RAD21
CSNK1G1	RAD21
NDEL1	RAD21
SF3A3	RAD21
GRASP	RAD21
TMBIM1	RAD21
TDRD7	RAD21
CAPN1	RAD21
FCGRT	RAD21
KLHL22	RAD21
CMTM3	RAD21
PIK3CA	RAD21
TGM2	RAD21
SPR	RAD21
NUP153	RAD21
FAM43A	RAD21
CS	RAD21
HECTD1	RAD21
ZNF746	RAD21
ABHD6	RAD21
TTC5	RAD21
CSNK1G2	RAD21
ABCC5	RAD21
KDM3B	RAD21
SMG7	RAD21
H2AFV	RAD21
C22orf32	RAD21
CCDC136	RAD21
TIMM22	RAD21
DENND2D	RAD21
C17orf97	RAD21
NFIL3	RAD21
UBE2E2	RAD21
ZBTB44	RAD21
IFIT1	RAD21
H2AFZ	RAD21
DHRS7B	RAD21
MICB	RAD21
LANCL2	RAD21
PLEKHF1	RAD21
PANK2	RAD21
OTUD4	RAD21
COPG	RAD21
DAPK1	RAD21
ADAM8	RAD21
IRF1	RAD21
C3orf75	RAD21
KPNA3	RAD21
PRTFDC1	RAD21
NCOA3	RAD21
RAB20	RAD21
ADM	RAD21
VPS4A	RAD21
C9orf46	RAD21
EXOG	RAD21
CLPX	RAD21
KCNN4	RAD21
RPL41	RAD21
HES1	RAD21
VPS37B	RAD21
TBC1D10C	RAD21
BCL3	RAD21
PAPD5	RAD21
NAPRT1	RAD21
RNF20	RAD21
GATAD1	RAD21
IFI16	RAD21
CDK5RAP1	RAD21
ZBTB17	RAD21
GYS1	RAD21
ZNF319	RAD21
ATP6V1A	RAD21
C9orf40	RAD21
RNF7	RAD21
MYB	RAD21
MXD3	RAD21
ANKRD46	RAD21
DDX50	RAD21
CUTA	RAD21
FAM113B	RAD21
KIF20B	RAD21
KDELC1	RAD21
AKAP1	RAD21
ZW10	RAD21
ARSB	RAD21
NVL	RAD21
ABHD8	RAD21
BPNT1	RAD21
LRRC41	RAD21
NQO2	RAD21
DUSP2	RAD21
PFKL	RAD21
PSTPIP2	RAD21
MRPL3	RAD21
PHF19	RAD21
NAPA	RAD21
GLT8D1	RAD21
VAMP2	RAD21
ST3GAL5	RAD21
NPC1	RAD21
SEMA6A	RAD21
S100A6	RAD21
MREG	RAD21
ZNF786	RAD21
CORO1A	RAD21
ADAM19	RAD21
UBAC2	RAD21
ACSS2	RAD21
SETD1A	RAD21
RDH10	RAD21
TPD52L1	RAD21
ZNF292	RAD21
MARCKSL1	RAD21
CAMLG	RAD21
TOMM22	RAD21
ASF1A	RAD21
ZC3H14	RAD21
SART3	RAD21
NFKB1	RAD21
ERMAP	RAD21
CCR7	RAD21
MET	RAD21
PTPN7	RAD21
CASC5	RAD21
IL23A	RAD21
CHMP4A	RAD21
TFAM	RAD21
ITPK1	RAD21
NEIL2	RAD21
SSNA1	RAD21
PITPNA	RAD21
FBXO16	RAD21
DSN1	RAD21
NSUN4	RAD21
LMF2	RAD21
CAPN2	RAD21
ATL2	RAD21
PACS1	RAD21
NPC2	RAD21
BOD1	RAD21
MYOM2	RAD21
RPA3	RAD21
TRAPPC1	RAD21
POLM	RAD21
TXNRD1	RAD21
ECT2	RAD21
MTMR6	RAD21
NFKBIE	RAD21
VAV1	RAD21
MARCH7	RAD21
SIK1	RAD21
HMSD	RAD21
VPS11	RAD21
PRKCE	RAD21
RNF24	RAD21
IVNS1ABP	RAD21
APEH	RAD21
MED26	RAD21
KIAA0100	RAD21
SETDB1	RAD21
EML4	RAD21
INTS7	RAD21
PARP12	RAD21
NRIP1	RAD21
CCDC24	RAD21
MFSD3	RAD21
GADD45B	RAD21
C18orf8	RAD21
ZNF616	RAD21
CTSA	RAD21
SLC27A3	RAD21
ZIK1	RAD21
MRPL38	RAD21
NFKBIZ	RAD21
UCK1	RAD21
FGF11	RAD21
HOXC4	RAD21
FEM1A	RAD21
PIK3IP1	RAD21
C4orf21	RAD21
NCBP2	RAD21
SETBP1	RAD21
SYTL3	RAD21
STX11	RAD21
BAZ2B	RAD21
PTMS	RAD21
TMEM127	RAD21
NKTR	RAD21
ARID5B	RAD21
TSC22D4	RAD21
IER5	RAD21
RYBP	RAD21
SEPT8	RAD21
NAB2	RAD21
CARD11	RAD21
CPEB4	RAD21
RAD54B	RAD21
ENDOG	RAD21
APRT	RAD21
NUCB1	RAD21
BMP2	RAD21
VPS72	RAD21
ZCCHC9	RAD21
MAP3K1	RAD21
NOP2	RAD21
ELOF1	RAD21
USP33	RAD21
PIGC	RAD21
ROM1	RAD21
NLRX1	RAD21
IFI44L	RAD21
SETD6	RAD21
LIN54	RAD21
PLCB2	RAD21
MAP3K14	RAD21
CBX4	RAD21
ORAI1	RAD21
NPEPL1	RAD21
FRG1	RAD21
SELL	RAD21
PPP4R1	RAD21
SLC2A8	RAD21
NCK2	RAD21
NUDT3	RAD21
CCDC12	RAD21
TSPAN31	RAD21
GSTK1	RAD21
RASA1	RAD21
SLC27A5	RAD21
TMEM200A	RAD21
ANGPTL6	RAD21
GGNBP2	RAD21
MOV10	RAD21
USP3	RAD21
UBE2V1	RAD21
ZNF594	RAD21
NECAP1	RAD21
UNC45A	RAD21
ZSCAN2	RAD21
SCRIB	RAD21
CACYBP	RAD21
FAM65B	RAD21
ATP5I	RAD21
NUSAP1	RAD21
MRPS30	RAD21
CNDP2	RAD21
BHLHE41	RAD21
TYW3	RAD21
TPCN2	RAD21
RASGRP3	RAD21
MEA1	RAD21
WDR36	RAD21
ZBTB6	RAD21
TAF6L	RAD21
LEMD3	RAD21
ATPAF2	RAD21
HDAC1	RAD21
TPRG1L	RAD21
C8orf38	RAD21
TRIT1	RAD21
SLC35B1	RAD21
ZNF140	RAD21
CTDSP1	RAD21
POLE	RAD21
YWHAH	RAD21
KIAA0196	RAD21
SMARCD1	RAD21
PAK4	RAD21
PRUNE	RAD21
NR2C1	RAD21
SEPT7	RAD21
SPATA5L1	RAD21
GATM	RAD21
GRM8	RAD21
CYB5R1	RAD21
FBXO18	RAD21
UGDH	RAD21
REEP4	RAD21
CLDN20	RAD21
HERC5	RAD21
SPRYD4	RAD21
SRC	RAD21
C7orf26	RAD21
RPUSD2	RAD21
ZNF644	RAD21
INO80C	RAD21
CCDC115	RAD21
CD2AP	RAD21
NPHP3	RAD21
FSTL3	RAD21
PHF12	RAD21
KMO	RAD21
KLHDC3	RAD21
ISL2	RAD21
CCDC92	RAD21
ZBTB43	RAD21
GZMH	RAD21
CHPF	RAD21
CHMP6	RAD21
CREB5	RAD21
PDRG1	RAD21
RIN3	RAD21
TNFRSF13C	RAD21
DPM2	RAD21
HIST2H2BE	RAD21
KIAA0101	RAD21
MAPKAPK3	RAD21
KLHL23	RAD21
SEC14L1	RAD21
TMEM216	RAD21
PSMD9	RAD21
SNX17	RAD21
PHF20L1	RAD21
NRBP2	RAD21
C1RL	RAD21
TFB1M	RAD21
TFEB	RAD21
DHX35	RAD21
TMEM179B	RAD21
DACT3	RAD21
FAM100A	RAD21
SH2D2A	RAD21
PREB	RAD21
PDCD6	RAD21
SNUPN	RAD21
FKBP8	RAD21
UBL7	RAD21
DHRS9	RAD21
DPF2	RAD21
LSM12	RAD21
C14orf133	RAD21
ARHGDIA	RAD21
CD79A	RAD21
PGBD2	RAD21
DCAF5	RAD21
DDX21	RAD21
HIVEP1	RAD21
KIF1B	RAD21
KATNB1	RAD21
NISCH	RAD21
ITPR2	RAD21
POU2F2	RAD21
MDM1	RAD21
SECISBP2	RAD21
FOXN2	RAD21
PHACTR4	RAD21
ZNF280D	RAD21
NCKIPSD	RAD21
ORAI3	RAD21
PIP5K1B	RAD21
ALDOA	RAD21
COMTD1	RAD21
RB1CC1	RAD21
MDM2	RAD21
TMOD1	RAD21
UGCG	RAD21
TXLNA	RAD21
TRAM1	RAD21
SH3BGRL3	RAD21
CDCA7	RAD21
KYNU	RAD21
C21orf33	RAD21
RAD1	RAD21
CRLS1	RAD21
UHRF1BP1L	RAD21
OSR2	RAD21
NDUFA12	RAD21
ATN1	RAD21
PSMB4	RAD21
GALNS	RAD21
HS1BP3	RAD21
TUFM	RAD21
EEF2	RAD21
FOXC1	RAD21
STIM2	RAD21
NDNL2	RAD21
BAD	RAD21
PTPN6	RAD21
CYB561D2	RAD21
PITPNC1	RAD21
FOXO1	RAD21
HIC1	RAD21
STAMBP	RAD21
AC025335.1	RAD21
IFIT2	RAD21
ZDHHC6	RAD21
RHOG	RAD21
NDE1	RAD21
EIF2S1	RAD21
LRRC8A	RAD21
C15orf29	RAD21
RAB3GAP1	RAD21
SBNO1	RAD21
VKORC1	RAD21
PCNX	RAD21
PLCG1	RAD21
TPMT	RAD21
POLQ	RAD21
IFI27L2	RAD21
FAM46A	RAD21
SGMS1	RAD21
TCN2	RAD21
DCPS	RAD21
AGPAT6	RAD21
BMP4	RAD21
C7orf49	RAD21
ANXA5	RAD21
RFX5	RAD21
MRPS33	RAD21
PRICKLE1	RAD21
TMEM8A	RAD21
SLC25A20	RAD21
MSC	RAD21
FUT8	RAD21
SFMBT1	RAD21
SERINC1	RAD21
DUSP28	RAD21
CDC7	RAD21
STX16	RAD21
BBS10	RAD21
GRWD1	RAD21
MAN1A1	RAD21
KCTD12	RAD21
IFT122	RAD21
RIMS3	RAD21
CEP350	RAD21
C1orf52	RAD21
CENPL	RAD21
TUBA1A	RAD21
SH3PXD2A	RAD21
RBM4B	RAD21
TOX4	RAD21
C6orf120	RAD21
EEA1	RAD21
NEDD1	RAD21
DLL1	RAD21
MADD	RAD21
ZXDC	RAD21
VASP	RAD21
MIF4GD	RAD21
ALG12	RAD21
ELP3	RAD21
TNFAIP8L2	RAD21
[truncated: 10,904 more rows]
