# Supplementary material for: Functional transcription factor target discovery via compendia of binding and expression profiles
Source: Sci Rep. 2016 Feb 9;6:20649. doi: 10.1038/srep20649 (PMC4746627; doi:10.1038/srep20649)
Supplement: Supplementary Dataset [file srep20649-s2.zip › Supplementary Dataset/43180_2_data_set_1775556_nz79pf.csv]

Gene	PC	SC	CARS
AAGAB	0.288650051416444	0	12.0471579620509
AARSD1	-0.407740212378184	-0.465170523984072	0.978014127451815
AASS	0.0118574144586663	-0.0436713146741147	1.771494591118
AATF	-0.00996093836654171	0.0647750275631296	-2.43273726465181
ABCA2	-0.0115032613871919	0.0647750275631296	2.69259813011793
ACBD7	0.197045031694648	0.131013944022344	0.927398636564008
ACCS	0.448578411353548	0.362371537669739	0.812369238364694
ACSL3	0.181673886418672	0.0734479774711693	-0.868234879891631
ACTC1	-0.276005187082482	-0.259100110252518	0.834700279405727
ACVRL1	-0.00429022319823401	0.393041832067032	39.6530286131099
ACYP2	0.00731751133151907	-0.0840454842765499	1.38535506647267
ADAM15	-0.00968030982563795	0.0436713146741147	4.60833839404669
ADCY4	-0.0102929424772355	0.102135777489023	6.56556902513842
AKAP10	-0.00018476904224069	-0.027874733666903	1.62326769181075
AKAP8	-0.0362728776626194	0	2.38912118638337
ALG5	0.420873300179293	0.204836622599676	0.785194976719637
ALOX5AP	-0.000457763446236108	0.177393718796725	1.78022207994577
AMDHD2	0.0605975823700722	0	2.11205947675742
ANGEL2	-0.0323721408853812	0	1.57881071675087
ANKLE2	0.0126089387115328	-0.110480658227309	1.32405463467939
ANKRD27	0.40363158839426	0	5.62242905712945
ANKRD32	0.00961224702871887	0.0965609099170535	-1.65444850945283
ANP32B	0.0284120690511716	0	1.80158009801488
ANXA6	1.33279434558129e-05	-0.153627466949757	3.34867190492118
APBA2	-0.135210257208361	0	-4.19344562493304
ARGLU1	0.0179303426581753	0	1.03694082251558
ARHGAP12	-0.0416831369222331	0	1.68528347756827
ARHGDIB	0.273805110141627	0.305699202718803	0.977283431874657
ARID5B	0.00619319380406163	-0.131013944022344	1.90755401973468
ARL14	-0.175373177094674	0	24.4594699292089
ARL6	0.313555545573183	0.241900525631897	0.933802542484536
ARMC2	0.138049307630162	0	1.60685381588741
ARPC1B	-0.00603196783393074	0.0836242010007091	3.51513025259383
ARR3	-0.282689776727557	0	-3.21783083789024
ARRDC2	0.298693170197904	0.027874733666903	0.863570462851995
ASF1A	0.0841090553321576	0	1.87258169865676
ASH2L	-0.306455284201755	-0.416205205669959	0.905002192720289
ATAD2B	-0.0834939516372525	0.0734479774711693	0.966068879135251
ATF7IP2	0.478502051606913	0.307254933899513	0.790964546459319
ATL3	0.402187305548991	0.46088240084927	0.921298709729266
ATP5A1	-0.019162485095198	0	1.12251941681412
ATP6V0A2	0.0105635049236983	0	-6.66356683021635
ATP6V1G2	0.121008179778411	0	3.47145108562322
ATP8B2	0.126666695380391	0	11.5418589442895
ATP8B3	0.129326389413639	0.0436713146741147	0.942635229018246
ATXN2L	-0.01287697819306	0.026074425782281	1.53735530946859
B3GNT4	0.23081955271256	0.305699202718803	0.943913738596509
BAIAP2L1	0.00271763369994368	-0.305699202718803	6.69888550549125
BBS1	0.00632598944531011	0	1.93063154831398
BBS12	0.116270294639505	-0.0436713146741147	0.929325355905541
BBS4	-0.00132140668772391	-0.102418311299838	1.27214877981691
BCCIP	-0.0097062911164346	0.0734479774711693	1.22700887422613
BCL7A	-0.23536880242427	0	-1.70001834343757
BCS1L	-0.0257602148661883	-0.139373668334515	0.981251842639241
BIRC6	0.0071972956622648	-0.0505771491149261	-1.28901764044651
BIRC7	0.196544888080109	0	1.12539503682548
BNIP1	-0.0221675782456473	0	-1.42016395174303
BOLA3	-0.161910303017606	0	2.75000552949325
BPHL	-0.332673514467513	0	-7.14996748251417
BRF1	-0.00322160574170133	0.129550055126259	4.11171259856437
BTBD7	-0.177202848811173	0	3.41920173772662
C10orf12	0.271698211249755	0.256045778249595	0.874762470350361
C11orf24	-0.078895682239554	0	1.69757931868677
C14orf1	-0.0107786191080223	-0.326838613922456	2.8269158590345
C14orf119	0.467865540010525	0.531085004543794	0.98081361853227
C16orf59	0.0129748013803142	0.0378204679244474	4.18635911585698
C17orf62	-0.0056246971941616	0.0512091556499189	1.53471006042746
C1orf162	-0.41517553434723	-0.480384461415261	0.965562493997148
C1orf194	-0.00568404448194543	0.585369407004964	66.7811016747693
C1orf86	-0.0664522706626224	0	-1.9406469262758
C2orf43	-0.0929037908200734	0	1.01742518647321
C3orf17	-0.210560911632947	-0.0512091556499189	0.874086147590271
C3orf52	0.473660510166723	0.473870472337351	0.742813122986892
C5orf24	0.5032763118282	0.563101160612298	0.942547070992834
C5orf28	-0.00861999402936951	0.027874733666903	4.74620201444919
C6orf132	-0.00732623432379518	-0.123585448175081	-1.32267370062413
C6orf52	-0.0513282541222997	0	1.48826571872435
C6orf89	-0.0866740526828425	0	2.34456547590202
C9orf142	-0.0246823666653434	0	4.06012278932936
C9orf156	0.0339075630923184	0	-1.39672137508413
CABP1	-0.243225961742305	0	4.91034874648016
CACNB4	-0.115063218721092	-0.0436713146741147	0.89689635656022
CASC5	0.110723984505569	-0.122413295785282	0.714880758143122
CASP2	0.216613787868341	0	2.87718334268867
CCDC108	0.0075229558780364	0	-3.49589725047935
CCDC38	-0.0126228182236295	-0.305699202718803	18.0959880254849
CCDC85C	-0.00225992138324195	-0.305699202718803	5.02516069141224
CCDC88C	0.113290115375239	0	1.8095879060464
CCDC90B	0.00690331080011802	0.0690504113920682	-1.57028633463001
CCDC93	-0.11079190250009	0	1.67854307887108
CCKBR	-0.0110783807431472	0.305699202718803	116.605062099264
CCNA2	0.00162954982670922	0	2.76332667962145
CCNE1	-0.00397091377051769	-0.0436713146741147	1.13857097494273
CCT6B	-0.446226966257629	-0.386243639668214	-0.9427745370879
CD320	0.00342324398666749	0	2.37778665816067
CD83	0.0124481050976377	-0.129550055126259	3.24045994211874
CDADC1	0.00765043951783818	0.0436713146741147	1.30726239688422
CDC20B	-0.0010483207277927	0.218356573370573	74.3393586593279
CDC37L1	0.140041463199501	0	1.40001090554412
CDC40	-0.249679802602426	-0.218356573370573	0.97045353563324
CDCA5	-0.0641718886932354	-0.0734479774711693	0.876947035663207
CDH1	-0.00143893831009925	0.0672363874212399	1.26305692048134
CDKN2AIP	-0.0644328095848138	0	0.990911590625856
CDKN2C	0.174071445761576	0	5.26103663953093
CDX2	-0.202262121502304	0	9.43700179775231
CEBPB	-0.0229012380657921	0	1.37858676086635
CECR5	0.361878568447614	0.318274569041734	0.681213803456682
CENPL	-0.0191780220332795	0	2.82728300000531
CENPP	0.148603200698245	0	1.57493664975803
CEP170	-0.0867963903948288	0	-4.5834455470414
CEP70	-2.41590921908981e-06	-0.305699202718803	7.19191791279336
CEP72	-0.01334251680775	0.195123135668321	-7.32167022929721
CERCAM	0.117545376049779	0	2.40846029674937
CFD	0.0516471972405327	-0.0836242010007091	0.906164728963123
CGREF1	0.475683140727912	0.409673245199351	0.962655362702181
CGRRF1	0.0872778754184807	0	1.81769010539729
CHN2	-0.233920125365301	-0.0647750275631296	0.962489538711746
CHRAC1	-0.00732359983138306	0.120642244425064	-2.19126617043775
CHST6	0.00996365809720831	-0.0436713146741147	1.38573288910756
CIAPIN1	0.0127500951110585	0.0836242010007091	1.60411061552652
CLDND2	-0.170720924792851	0	19.1573671591191
CLN6	0.00751474232396505	-0.0436713146741147	1.80513473281159
CLPTM1L	-0.252656765622107	-0.306622070335933	0.964179857095782
CLYBL	0.441347015250451	0.563300712149108	0.922181325534288
CNDP2	0.249385203366121	0	1.83298940122986
CNPY3	0.00423996833592814	-0.0436713146741147	1.73815701111369
COL16A1	-0.0127047767525723	0.153627466949757	-2.88500061092484
COMTD1	-0.000580639248160275	-0.241900525631897	7.04217788800483
COPS3	-0.0139695733404713	0	2.63240774621504
COX18	0.0134451013739649	0.027874733666903	1.27848094241994
COX6A1	0.108851050880664	0.0836242010007091	0.92066359954681
CPNE1	-0.0310431463523377	0	-1.38883024708769
CPSF1	0.118072225131402	0	1.40123398079209
CPSF7	-0.278672822499714	-0.409673245199351	0.900372775130348
CRBN	-0.0050819864103227	0.0244826591570564	2.01700865877549
CRHBP	-0.00746176252251107	0.305699202718803	72.2894978775002
CRIPT	-0.00215643450321593	-0.131013944022344	1.17504166473922
CRY2	-0.0623322475618566	0	1.66116006563227
CSNK2A1	-0.00941328640563365	0	1.89808680123148
CSRNP1	0.152611681195595	0	1.37847364423778
CUL2	-0.366366011912597	-0.514135842298185	0.684811071696261
CWF19L1	-0.248090290049084	-0.220343932413508	0.868518694073015
CWF19L2	-0.0570631394349372	-0.153627466949757	0.799076211191277
CXorf31	0.00378545181438908	0.418121005003545	7.80231089803666
CYB5R2	-0.15467283907234	-0.0436713146741147	0.876268355443416
CYP1A1	-0.117527589935532	-0.131013944022344	0.858807033667898
CYTH2	0.0125526309297914	0.218356573370573	1.70205968837209
DAGLA	-0.00984670510697835	-0.216357955695147	-1.39863738639149
DCAKD	-0.00891322852856479	-0.129550055126259	3.50320836176867
DCST1	0.00771993949541418	-0.0512091556499189	1.35234737699108
DCTN3	0.22664245690689	0	4.25795232185026
DCXR	0.387550364974308	0.388650165378777	0.718910865841096
DDIT4	-0.0122491229276741	0.187824797833353	-2.80936224265929
DDX27	-0.1427535524163	0	-2.94110962587672
DDX51	-0.369878759830518	-0.269309250727621	-0.689415232524211
DENND2C	0.0057885698299835	0.0436713146741147	1.23573558515629
DFNB31	0.00989518602716142	-0.131013944022344	1.57826097248796
DGAT1	0.00442969196458986	0.0244826591570564	-2.44826907895424
DGCR5	NaN	NaN	0.802614515862521
DGKG	-0.0963951701386175	0	2.77316110206186
DHCR7	0.0344269254211761	0	2.83714098077693
DHTKD1	-0.0763811401249112	0	1.77634357666974
DIAPH1	0.111381831550325	0	2.67818531902049
DIP2A	-0.0789542484037185	0	1.12999274243403
DIS3	0.0108291288905276	0.0647750275631296	2.70702528972149
DLGAP3	-0.196543038705451	0	2.24844090313558
DMWD	-0.170927614768272	-0.129550055126259	0.821319577254914
DNAH2	-0.0062835139432245	-0.0647750275631296	108.484242100059
DNAJB6	-0.0537010469635712	0.0322534034175863	0.924645248290923
DNAJC17	-0.0316540974070164	0	0.980689072000982
DNALI1	0.388762757457952	0.362371537669739	0.863090342355727
DOCK4	0.0636978341998987	0	1.32801478216565
DOK4	-0.119107718837448	-0.197944512657262	0.93833080278191
DPF1	-0.00782789360157978	-0.133798721601135	1.35358361869559
DPP9	0.00547603776989068	-0.135545330256541	1.95421770030666
DTWD1	0.0059703321023688	0.14484136487558	-1.56115547174518
DTX1	0.0842951206592221	0	2.08970162212939
DUSP15	0.462789419112327	0.362371537669739	0.925405402435539
DVL3	-0.522220517118968	-0.661031797240524	-0.744889526183477
DYNC2H1	0.18122566072806	0.0436713146741147	0.978733603234094
E2F2	0.0366732943151386	0	3.41516405111944
E2F6	0.281785704030178	0.318274569041734	0.859808484614184
EAF2	-0.0682219175744085	-0.195123135668321	0.760653687695744
EBPL	0.0130216063839246	-0.0734479774711693	1.08636933746182
EDC4	-0.352421864235079	-0.512091556499189	0.959841228529777
EID2B	0.118294747966128	0	-1.5623937235329
EIF1	0.00728787069304124	0.118000546474907	1.69197942521866
EIF3G	0.0215516970462041	-0.102418311299838	0.890059590837817
EIF4B	0.00217487211893911	0.0512091556499189	1.65496022632869
EIF4H	0.00629215084930481	0.0836242010007091	1.34233359241641
ELP2	0.0435573300155308	0	1.98858648331163
ELP3	0.0675465144052378	0	1.7467795847964
EPX	-0.141730484120952	-0.113332689717417	-0.964760135093815
ERC1	0.0130065539448534	-0.0734479774711693	1.3855278684301
ERP44	-0.150461317170001	-0.153627466949757	0.960409036509207
ESCO2	-0.087507894850165	0	-3.58776881179404
ETHE1	-0.321745452746625	-0.250872603002127	0.860992159474942
ETNK2	0.437633545995648	0.514135842298185	0.802535471836851
FAM13A	-0.00521536075929895	0.0647750275631296	5.09947295427994
FAM160A2	0.0883366836359294	0	2.90756169855852
FAM168A	0.0547602418736336	0	1.9778623554009
FAM21C	-0.158673660107542	-0.122413295785282	0.764806465398241
FAM46B	0.254625427710556	0.388650165378777	0.835709878589489
FAM98A	-0.0776637368815441	-0.194325082689389	0.833510962096919
FANCA	0.00586068111218763	-0.0244826591570564	0.873732610749383
FARP2	0.0991333607302124	0	4.16501963079688
FBXW11	0.0372897983274111	0	0.905188350760152
FBXW5	-0.0106782022416681	0	2.48564182670876
FES	0.0329719392425129	0.0436713146741147	0.902371073291422
FIP1L1	-0.0112807658144659	0	2.29254361873179
FIZ1	0.0116515494928477	0.318274569041734	1.09511257299698
FJX1	0.213590162264401	0.102418311299838	0.843459543949876
FLAD1	-0.00190017562765231	-0.027874733666903	3.10944832307954
FMO4	-0.336039411454526	-0.171378614099395	0.827105785721455
FNIP1	-0.149992702761404	0	-6.02411864678761
FNTB	0.0434653551961457	0	1.56005794412518
FOXE3	0.0551465040299303	0	-2.1454591364877
FOXM1	0.00135549383015266	-0.0436713146741147	1.88851574814643
FRS3	-0.100379203388485	0	-5.36983951244055
FRY	-0.0152176507592887	-0.0436713146741147	0.806605216625702
FSIP1	0.391869123659161	0.306622070335933	0.980865504083565
FYCO1	0.274370991509749	0.102418311299838	0.769150905651635
GAB1	0.195140546822941	0.131013944022344	0.867719448557439
GAD1	0.0720330577929527	0.0604441011826223	0.958216678805113
GALNS	-0.0058739182102254	-0.131013944022344	3.33004893377368
GALNT7	0.00761598275404098	0.0512091556499189	-2.36466372316488
GANAB	-0.00386916536329634	-0.027874733666903	2.0904982920526
GAS6	0.00549939635558283	-0.207151234176205	1.77426916200827
GDF1	0.00478401395938706	-0.218356573370573	2.25145355345409
GFER	0.0916024632373452	0	2.65046367774144
GFM2	0.00247749211587958	-0.0512091556499189	2.81604673397247
GGNBP2	0.0924911021831696	0.0244826591570564	0.906235459842994
GLUD1	0.200933386106127	0	4.18537969660925
GMFB	-0.0907207422242553	0	6.7693730926787
GMPS	0.00296839149441776	0.256045778249595	3.13330342445869
GNE	0.290918000139445	0	6.69895623739707
GNPDA1	-0.0124695905085283	0	3.73388634435934
GOLGA5	-0.0294014370608003	0	1.16832697910163
GOLGA8B	-0.00731009052976879	-0.0647750275631296	1.19333051577403
GOT2	0.0312224185638566	0.0734479774711693	0.821690621709265
GPC6	0.401914025938846	0.269309250727621	0.810455557388825
GPD2	0.00351065724011353	-0.0512091556499189	-2.5867538016005
GPR107	0.0051953488807098	0.0836242010007091	1.6289836097634
GPR56	0.157175712285734	0	1.56572999885182
GPR61	-0.258555236522922	0	16.4844215411461
GPX4	0.0886775691978745	0	2.08539336751569
GRIK2	0.199853397167094	0.372872221517168	0.914517325986357
GRPEL2	-0.347145773608077	-0.46088240084927	0.701002792972462
GSG2	0.0313376776608794	0	-1.64976016445217
GSN	0.142025273412893	0	2.14661789559762
GSPT1	0.0395524261981372	0	3.12206134708206
GSTO2	-0.00252886368403905	-0.102418311299838	2.21313306010749
GTDC1	-0.375516988296019	-0.318274569041734	0.766836166303824
GTF2E2	0.169128376090044	0.204836622599676	0.91217821222984
GTPBP4	-0.253682310614995	-0.204836622599676	0.854879527232671
GULP1	0.493361137482893	0.617734309432642	0.968475493981833
GYS1	-0.312778286278577	-0.362371537669739	0.830376618781721
HAX1	0.106824039369586	0	3.02156707217894
HCFC2	0.131102140245813	0.027874733666903	0.941945247203629
HCN2	-0.00595446749243065	-0.0568990618332432	-2.49717592994447
HDAC7	-0.325206140487715	-0.220343932413508	0.859928872629904
HERC5	-0.326887103847033	-0.388650165378777	0.960590626225218
HINT3	-0.00485431064806037	0.204836622599676	-4.37778951992317
HIST1H2AK	0.100031626458603	0	2.01497306025873
HIST1H3B	-0.154437800081608	0	-0.992489266179567
HIST1H3C	-0.00464630282526983	-0.102418311299838	1.36683565414637
HIST1H3I	0.172114404943534	0	3.37833375497221
HIST1H4C	-0.00851672737168049	0.027874733666903	6.3109752623236
HLTF	0.0017467455497118	0	1.21354050942586
HNRNPAB	-0.00418264476659044	-0.165883086084464	1.48474937709385
HPCAL4	0.00270889260552734	0	3.15855679319679
HSD3B7	0.00015639800179701	0	1.28182843308568
HSPA12A	-0.000804811936086202	-0.131013944022344	2.97539011287956
HYPK	0.0194716323629708	0	1.68106792020365
ICA1	0.174933310729474	0.131013944022344	0.848841428698879
ID4	0.107018009981683	0.139373668334515	0.756166980764348
IGSF8	-0.421526844216089	-0.220343932413508	0.849498981093697
IL11	0.0552512275220852	0	2.83053911465936
IL12A	-0.225885250475687	0	0.936691758389747
IL15	0.0895518965147876	-0.027874733666903	0.957237901741945
IL15RA	0.300698390901803	0.252651660104426	0.940477421068229
IMP3	0.0797449917591498	0	3.14030985599895
INCA1	-0.303739058051612	-0.218356573370573	0.915729701126386
INCENP	-0.0103089246839184	-0.131013944022344	1.97199663638331
INHBC	0.0016116743713998	-0.0647750275631296	43.9170720740186
INPP4A	0.0120437924200669	0.027874733666903	4.07303369534963
INS	-0.15040976270834	0	21.2618910621956
INTS1	-0.313370520741633	0	-3.32866073830259
INVS	0.000525633492184339	-0.0436713146741147	1.94066306972202
IP6K1	0.0113235997673583	0.139373668334515	1.56968405181094
IPO7	-0.548602691289589	-0.661031797240524	-0.912307910918579
IPP	0.00971694226355106	-0.151491839698487	1.84556905406294
IQGAP1	-0.244194573083084	-0.220343932413508	0.857784200000292
IRF2BP2	0.00210914065167585	-0.178939271230475	2.14950498933868
IRF9	-0.00649780823448504	0	1.89513692123667
KARS	-0.057212427168665	-0.367239887355847	0.83353401905114
KCNJ16	0.00280481358350891	0.236524958395633	21.4780907156056
KCTD21	0.474239120602703	0.512091556499189	0.863184323148383
KDM6B	0.00284477559628793	-0.373236943690043	4.11463585403779
KEAP1	0.0640602293072978	0	1.44966860339392
KIAA0020	0.0495434196269746	0	1.8422898589082
KIAA0040	-0.393704694837702	-0.480384461415261	0.910568907919017
KIAA1324	0.00903348120417602	-0.0436713146741147	1.06384759806682
KIAA1841	-0.15785617057724	-0.131013944022344	0.961665753913798
KIF22	-0.00813550752335231	-0.015946509441946	-1.09509156431381
KIF3A	0.00759088256706058	-0.0436713146741147	1.59564802357458
KL	-0.0113835108395869	0.393041832067032	138.888538773959
KLF2	-0.180052769568487	-0.0436713146741147	0.696546064689136
KRT85	-0.185961288245801	0	3.89520147756667
KRTAP20-2	0.0352932375371151	0	3.15709562692127
KRTAP4-7	0.0165859875524967	0	9.43006213038772
LANCL2	0.0101254508087404	0.0817015485702652	2.37175144604759
LARS	0.00640283997048707	0.102418311299838	4.50129593861031
LCMT1	0.0392443216049204	0	1.0860281624362
LEMD2	-0.00434089127907454	0.00797325472097299	-1.2935332190938
LEMD3	-0.00759179109301152	0.0512091556499189	-1.61979563525084
LIAS	0.00397230661283884	0	2.00110095551109
LIPT1	0.177600090188288	-0.0512091556499189	0.936225157166261
LLGL1	0.00221161551474142	0	1.59797581014599
LMAN1	0.00901991817566297	-0.027874733666903	2.1999161954914
LMLN	-0.0065726725075248	-0.027874733666903	-2.22970353035778
LRFN1	0.401437438619562	0.453425192941907	0.774874949817237
LRGUK	0.486884975589138	0.46088240084927	0.976124696315305
LRRC1	0.447669239459856	0.465170523984072	0.913527656011259
LRRC61	0.1329410880964	0	4.50254254248136
LRRFIP2	-0.160078798729098	-0.0734479774711693	0.855945839793998
LRTM2	0.199390470847481	0	7.69583583705707
LSM12	-0.0195212050534049	0	2.08043178286801
LSP1	0.0981798813426324	0	3.74098430130245
LUC7L2	0.57024027280344	0.612066478926411	0.909032439717508
LY9	-0.361524963718121	-0.480384461415261	0.910994505364737
LYPD5	0.182139698232283	0.204836622599676	0.897702715225876
MAFK	-0.0112098394916492	0.176704808548393	-1.63543379806298
MAGIX	0.167405526663251	0	-1.04343519926233
MAK16	0.193896429584549	0.269309250727621	0.890875244308594
MAML3	0.467590098248201	0.361868342523049	0.938124066853853
MAP3K12	-0.00168712920217853	-0.131013944022344	2.82409909443183
MAPK6	0.00755872995348986	-0.00788416527985444	-1.66717211610981
MAPKBP1	0.42493857966763	0.362371537669739	0.886981474940405
MASP2	-0.39674734030771	-0.466865991830087	-0.967707351233067
MBP	0.51135073921831	0.563300712149108	0.949401888237909
MCM4	-0.00853746727980301	-0.0482804549585268	-1.52263604132994
MED1	0.179189349428996	0.220343932413508	0.932870887043962
MED6	0.0843514646583343	-0.0512091556499189	0.851214321206957
MFSD10	-0.00193538534344364	0.204836622599676	2.2733828417492
MIB2	0.206899572711406	0	2.45221338991062
MICA	0.186464116083508	0.271598284808801	0.943771506061644
MIF	-0.180667037105327	0	-5.14965014539574
MKI67	-0.0206703649297458	-0.0436713146741147	0.968473276923705
MKL1	-0.296017519679888	-0.358464089549432	0.948393190756847
MLLT10	0.0192804283469891	0	2.04366985355846
MMACHC	0.000749327942431659	-0.129550055126259	2.93581773934691
MME	-0.00502994183443161	0.0436713146741147	1.26346411956573
MMP19	0.0267601562482879	0	1.41360833499593
MOCS3	0.336113490952541	0.318274569041734	0.860868869890663
MOGAT2	-0.0129243831249805	0.393041832067032	144.804193350709
MPI	-0.47312843224406	-0.409673245199351	0.967699553818922
MRPL10	-0.00810809057708663	-0.0734479774711693	1.8577193174368
MRPL18	0.0804747029696237	0	2.25357077892353
MRPL33	-0.198360668327167	-0.204836622599676	0.96892278548013
MRPL4	-0.00876777820034019	0.0836242010007091	2.58751357722387
MRPL51	-0.446289714018831	-0.465170523984072	0.774746339616063
MRPS28	0.00348507524522383	-0.206199146391622	1.98593378676106
MRPS30	0.00899454608728541	-0.133497462024665	1.46574194572528
MRTO4	0.00916851814673621	-0.0336181937106199	1.38719205760156
MSH2	-0.403593026830109	-0.318274569041734	0.759736192260808
MTAP	-0.00122777953320908	-0.305699202718803	7.15343108605841
MTBP	-0.0107539916431544	0.027874733666903	-4.65637740682635
MTHFD2	-0.00819737156082079	-0.0484239335956647	1.4232301114595
MTMR2	-0.417654008655442	-0.416205205669959	-0.979590583527155
MTOR	-0.0120321395587494	0.0734479774711693	1.8929008781038
MYBBP1A	-0.0345244942104749	0	1.19225112511338
MYBL1	0.0565848932927057	0.0436713146741147	0.948446737436968
MYBPC3	0.206688980552011	-0.220343932413508	0.79371146015245
MYEF2	-0.0102783717981534	-0.305699202718803	9.06983158837253
MYLIP	-0.00811555023587304	0.0512091556499189	1.93221791115128
MYO5C	0.0104915179396645	0.129550055126259	1.97038136606826
MYT1	0.00840360025605698	0.027874733666903	1.24677974231096
NDUFA12	-0.102874183117722	0	-1.59192392924362
NDUFB4	0.0501742100389192	0	2.20537452362228
NDUFS8	-0.0639055121933015	0	-1.48435040398546
NEK2	-0.0363577791089672	0	4.45866592962515
NEK8	0.183468437709521	0	2.3360375787308
NEURL2	0.373760744894913	0.367239887355847	0.977160561776749
NFKBID	-0.00492190367973611	-0.122413295785282	-1.45376226671055
NHLRC1	0.00787510239972417	-0.0836242010007091	2.53452613184689
NHLRC3	-0.0978645677042511	-0.0436713146741147	0.841676450960286
NOC3L	-0.518256185476726	-0.514135842298185	0.731427168458383
NOTCH1	-0.0175485909872523	0	1.40896936070565
NPAS1	-0.0946178902496112	-0.139373668334515	0.867114841491957
NQO2	-0.368255292616933	-0.473870472337351	0.857965510101559
NR2F6	0.011085805923063	-0.131013944022344	2.80425507544295
NR4A3	0.229046422573794	0.129550055126259	0.901801637325187
NR6A1	-0.164159507085082	0	-3.74097257197921
NSFL1C	0.00893671013566699	0.0647750275631296	1.39780418027689
NSMCE2	-0.170373311061434	-0.0512091556499189	0.855080755291913
NSMCE4A	-0.0830171506440165	0	4.79075890223555
NT5DC1	-0.186503305198706	-0.367239887355847	-0.978026223722377
NUDT19	0.622684952275024	0.563101160612298	0.750835572611653
NUDT21	0.0983038600343941	-0.0244826591570564	0.859534341534582
NUMBL	-0.16880441577409	0	-5.55212662879154
NUP153	-0.232497249333187	-0.307254933899513	-0.97291658398049
NXT1	0.412829064669592	0.518200220505037	0.910715346408943
ODF2	-0.102160076525634	0	1.27984407826576
OLFM1	0.487355252574717	0.474856986162507	-0.898697886530805
ONECUT3	0.0134926415830172	0.305699202718803	94.9181891633132
OPN5	0.00387700557414319	-0.305699202718803	9.45462328358419
OSBPL5	0.190253350614945	0.027874733666903	0.9807391013068
OSGIN2	0.286007316680159	0	3.23674570900915
OTUB1	0.0135098651209876	-0.0275945784794905	1.48638792993429
OXSR1	0.0574360072112301	0	1.45113743631271
PACS1	-0.00763299678618879	-0.131013944022344	1.54319181317091
PACSIN1	-0.11872579015862	-0.218356573370573	0.887983887113165
PADI4	-0.134983346431783	0	2.08679005867925
PAQR8	-0.00721986211605316	0	1.39783672395962
PARP16	0.0255559796133927	0	1.52826971712511
PATL1	-0.0700644643776809	0	2.71549605361756
PC	-0.330558015156145	-0.256045778249595	0.920266672529512
PCDHA1	-0.311744763744509	-0.218356573370573	0.913841472960098
PCDHGA12	-0.00524714317154155	-0.131013944022344	5.21450516111255
PCOLCE2	-0.16177303980084	0	-7.3334325697417
PDE4A	0.384283017404328	0.153627466949757	0.870964601255797
PDE7A	0.0879890000021463	0	3.8274212125462
PDHX	-0.0657452580130953	-0.250872603002127	0.88420812943893
PDS5B	0.260925224293529	0.269309250727621	0.982758653134027
PEBP4	0.364192019286439	0	130.283703438923
PEX1	-0.0446444987470591	0	2.17277677842793
PFAS	-0.138668743535868	0	2.28272313665753
PFN3	0.00806717654148326	0.225564677214089	-8.00949630395071
PGAM5	-0.378859842243821	-0.323875137815648	0.968692109383034
PGM2L1	0.0314299510674573	0.0436713146741147	0.962791621482733
PHF23	-1.5483551870029e-05	-0.0836242010007091	1.52657572414176
PIGF	-0.0497366068298295	0	-2.70027586086082
PIGL	0.106878600226046	0	2.57686143580576
PIGP	-0.0332867866378717	0	1.11721821123864
PIGU	0.00836757532913993	0.0836242010007091	1.88158568817955
PIGZ	0.00465171394326499	-0.0436713146741147	1.04411335497603
PISD	-0.0786616797843389	0	1.85986790948614
PITPNB	-0.0345200006277277	0	1.03218642601345
PLA2G16	-0.23868759205961	-0.218356573370573	0.858796888018828
PLA2G4E	0.000694644402600364	-0.259100110252518	16.7060843046586
PLAA	0.095659404541429	0	1.78018655304951
PLAGL2	-0.004159784741838	-0.0436713146741147	1.60735808421217
PLCXD3	0.0426498404897757	0	237.64585232273
PLEKHG4	0.337279247299113	0.195123135668321	0.845796768713542
PLK3	0.00678846519859025	0	1.52173786920836
PLOD3	-0.0996089257581835	0	-1.68036343709018
PLSCR1	-0.00789900000604131	-0.131013944022344	3.99636643447053
PLXNB2	0.000769665820424669	-0.155891449851667	5.37547498566495
PMFBP1	-0.325258869014831	-0.131013944022344	0.820409340939831
PMPCB	0.0225863178921875	0	-1.79774761437738
PNRC1	-0.0127122283358019	-0.026074425782281	-1.19026992396032
POLD3	-0.0056465920121516	-0.269309250727621	2.56130097368068
POLI	-0.0493223150965297	0	1.72419297146762
POLR2A	-0.012333555776758	-0.129550055126259	-2.79644101751215
POP4	0.010064302193065	0	1.78022388555103
POU4F3	-0.00895391926343019	-0.0672363874212399	2.14071540958333
PPAPDC2	-0.00283386654638016	-0.0836242010007091	3.0792802655063
PPCDC	0.00147662988598069	0.0038089779814932	-3.22128830067712
PPIG	-0.0108540390766578	0.102418311299838	1.89950376913043
PPM1G	0.0571500191893983	0	1.60855119635469
PPP1R3B	0.00107943011815195	-0.155891449851667	4.19591566191323
PPP1R7	-0.0545284374636447	0	1.91675058254731
PPP2R1A	0.076948247197049	0.122413295785282	0.95436156726963
PPP2R1B	-0.10243195152229	0	1.32145265468861
PPP2R4	0.00816495606032235	0.0512091556499189	1.15300357780224
PPP2R5A	0.0674468255852336	0.269309250727621	0.927101915686922
PRAP1	-0.141062325145566	-0.129550055126259	0.974015913672141
PRC1	0.0128132840237546	0.0734479774711693	-2.47260781094231
PRICKLE1	-0.0177461109194592	-0.0436713146741147	0.93568565025466
PRIM2	-0.383160986749678	-0.418121005003545	0.815256652633937
PRKAR1A	0.0366668203461118	0	3.34222918239273
PRKAR2B	0.581643732065572	0.731934360755923	0.92036349846783
PRKCE	0.187846566973273	0	1.67552028559229
PRMT3	0.00279570269613374	-0.122413295785282	2.28255770798666
PROCR	-0.154905615611665	-0.129550055126259	0.900055744612325
PROKR1	0.0114332995415814	-0.0436713146741147	6.74539673886948
PRPSAP1	-0.000554786045491089	0.0436713146741147	2.39511753931607
PRR5	0.00843870276891892	-0.0230168037973561	2.9386716159985
PSMD7	-0.0163545134397787	0	1.22225454559771
PSME3	0.0729753482974439	0	1.44940017443684
PTAR1	0.0828467747038221	-0.0512091556499189	0.926722101459351
PTPDC1	0.0114476255297941	-0.0512091556499189	2.6425946351587
PTPN21	0.363601157441703	0.318274569041734	0.881771435909092
PTPRU	0.000831216965342527	-0.0368268860757697	1.58184787311943
QPRT	0.0792942327703262	0	1.66534423403118
RAC3	0.538910196434795	0.585369407004964	0.801270643298513
RAF1	-0.566584251556504	-0.661031797240524	0.785629426762073
RALGPS1	-0.08571120205404	-0.131013944022344	0.954872545655363
RANBP3	0.00448887021140421	-0.220343932413508	2.62830905075367
RANBP6	0.0609422213230497	-0.0734479774711693	0.8696773385248
RAPGEF5	0.461894304050544	0.307254933899513	0.970466816441923
RASGRP2	0.249119391874451	0.305699202718803	0.886292583608046
RBBP6	0.0293068202270182	0.0836242010007091	0.96000489355074
RBM24	-0.122294407292835	-0.0647750275631296	0.768447715858611
RBM6	-0.00134770167309133	-0.171378614099395	0.889456196093127
RCOR2	0.00842765512872032	-0.194325082689389	2.41919925326443
RELB	0.476814203362324	0.416205205669959	0.75661536939826
RELL2	-0.28860288198178	0	-1.81100909572889
RGL2	0.386524678436557	0.318274569041734	0.944009915225882
RGS16	0.0218313291125944	-0.00537556723626439	0.945823484431872
RIPK1	0.0811006175957197	0	1.5890610049636
RLF	0.0854729991215201	0	5.95127258896001
RMND5B	0.0110625448860667	-0.0966523069180324	1.88973460886024
RNASEH2C	0.00348222679659712	-0.0244826591570564	1.75628656599408
RNF121	0.00676387625541278	0.102418311299838	1.50619611920843
RNF122	0.00844845072213693	-0.218356573370573	7.16871254505122
RNF123	0.0131189378008053	-0.14191497503738	-1.84949520193718
RNF135	-0.00854854408511731	0.01680909685531	-2.85854673653689
RNF40	-0.00312190734560764	-0.0244826591570564	1.39853431596217
RNF6	0.096324699348393	0	-1.70201694564635
RNFT1	0.15191414084681	0	2.98873406571891
ROPN1B	0.00859430237939993	0.306622070335933	13.4506865793869
RPAIN	-0.00892053759869826	-0.0512091556499189	2.6138010205794
RPL13A	0.00504974971868793	0.153627466949757	-2.82540002335998
RPL22L1	0.488135071305142	0.514135842298185	0.970947031643688
RPS6KA5	0.37705375444535	0.323875137815648	0.820343788846304
RPS6KB2	-0.0477149479527322	0	1.38848012987006
RPS6KC1	-0.0129390922994882	-0.129550055126259	2.66506490419588
RRP8	0.351065792021838	0.250872603002127	0.813345650402349
RSC1A1	0.00721138953654705	0.0436713146741147	1.9588884002972
RSPRY1	0.0417704712576378	0	2.37017990827963
RTEL1	-0.00633218572987358	0.139373668334515	1.68996932766352
RTN4IP1	-0.0816445381400428	0	2.86083947197881
RUSC2	-0.00223269989697319	-0.027874733666903	2.78171614160612
RUVBL1	0.00261373918759709	0.0436713146741147	1.86125342466759
S100A3	-0.0421051677342055	-0.0436713146741147	0.93692603154148
SAMD10	0.0942804493565434	0	-1.40476037596129
SAT2	0.00314696957054407	-0.194325082689389	3.86263934415458
SBNO2	0.0108754512298428	-0.0377007013828326	2.44374109558091
SCPEP1	0.171295507573939	0	16.0227873503321
SCYL3	-0.00632310639333037	-0.0836242010007091	1.25179120853052
SEPT7	-0.00118483776259676	-0.204836622599676	3.70595367824951
SERPINB6	0.00646888845945221	-0.131013944022344	5.77249819912645
SESN3	0.136118957146093	0.131013944022344	0.797538493990275
SET	-0.128418657729268	0	1.52746245320463
SETBP1	0.144141673241373	0	5.01832485639265
SETD6	0.00750560527113848	-0.0436713146741147	1.2430477751747
SGOL1	-0.0870481459898512	0	-3.40217432990675
SH2D4A	0.568971242382263	0.64111887433877	0.824000260858093
SH3YL1	0.16525630264984	0.131013944022344	0.940885978983098
SIK2	0.00246210220163334	0.195123135668321	2.34684739165436
SKAP2	0.222231199957345	0.0244826591570564	0.959175582882472
SLC10A7	-0.0564488329813332	0	-3.52208077258491
SLC16A14	-0.546843402277816	-0.696868341672576	0.783400283139609
SLC25A24	-0.0796635601857442	-0.0836242010007091	0.970113300186714
SLC25A45	-0.00231401082612848	-0.231224386908217	-1.93927136062036
SLC27A5	0.000493785670114324	0.027874733666903	1.86565853947356
SLC2A4	-0.0766526879944624	0	1.9792904451172
SLC30A6	-0.00943256234860036	-0.0244826591570564	-1.03454051251664
SLC35A1	-0.0561562665758339	0	3.03260933820582
SLC35B2	0.0597912793590126	0	1.56895672230223
SLC35D3	0.536087316231864	0	386.29093209113
SLC39A9	-0.0130351829790067	0.0436713146741147	1.71133599046548
SLC5A10	0.127630050958935	0	21.1452644432701
SLC7A1	-0.000550361887980461	0.0647750275631296	1.41911466409914
SMARCC2	-0.00726065478200697	0.0295656197994541	1.81267344328267
SMC3	0.0105329399664009	0.0438529009653515	-1.32719907592868
SMG7	0.00442751707022946	0.131013944022344	2.87700415530469
SMU1	0.0823957219788735	0.0647750275631296	0.878949879771145
SNRNP27	NaN	NaN	0.836065085311926
SNRNP48	-0.0605717331426041	0	1.65452911990219
SNTB2	-0.455932452561853	-0.378204679244474	0.936943053410797
SOBP	0.132783868767534	0.231149391159369	0.793764982208849
SOST	0.00187822125963228	0.0836242010007091	10.2863282999957
SOX9	0.469814222761137	0.358464089549432	0.823471779918305
SPATA5L1	0.196600704170115	-0.0244826591570564	0.931645017265944
SPATC1	-0.321400806527169	-0.153627466949757	0.865188456473306
SSBP4	0.164274375903418	0.220961316454618	0.946302767125075
SSH2	-0.0133473636273715	0.252651660104426	1.87036903471294
SSPO	0.0240416820319931	-0.0436713146741147	0.912690701995164
SSSCA1	-0.0211379170618578	0	2.12071109923387
ST20	0.227669127074385	0.0244826591570564	0.831945370389461
ST3GAL4	0.108698896051097	0	3.3462228688861
STARD13	-0.248965394176824	0	4.96569369962859
STARD3	-0.185483410512697	0	-3.07665982576122
STARD4	-0.0115461952523473	-0.131013944022344	5.07085241517658
STARD9	0.159652095318099	0.0647750275631296	0.933550341729304
STAU1	0.308221090661585	0	8.31645518617619
STK11	0.224756206503216	0	1.90140658437534
STOM	0.106382099026199	0	5.79750914731373
SYF2	-0.148055417425501	-0.122413295785282	0.908590238392674
TAF12	-0.063625476390618	0	1.38313031198614
TAF3	-0.109197633406864	-0.0244826591570564	0.722729937405583
TAPBP	0.00790824956297553	0.131013944022344	2.57101169164901
TARDBP	-0.0166770582875946	0	1.24399286968934
TARS2	-0.0340902269435926	0	1.60256483813751
TBC1D2	0.0710154003884027	0	1.67784934907683
TBC1D5	-0.00504409113771152	-0.10687334289668	1.3926226659757
TBCA	0.00725238862394998	-0.0512091556499189	2.33306113884196
TBX21	0.00156770929736419	0.0591312395989083	19.8262714909257
TCEA2	0.0358771454144432	0	1.98729230363425
TCP1	0.21213230015572	0	1.73928707855179
TEKT4	-0.000266460486436683	-0.131013944022344	1.41617377193943
TFAM	-0.134417636661064	0	1.69570939668549
THAP9	0.0134567427141547	0.102418311299838	1.00259583641872
THBS1	0.144136778948222	0	-3.04380517457839
THOP1	-0.0547029196572496	0	1.82539534693425
THRA	0.510692291437185	0.465170523984072	0.851664826348679
TIA1	0.00679398603654448	-0.131013944022344	1.11431993812006
TIAL1	0.0740420648679083	-0.102418311299838	0.974476931734075
TIE1	0.094194136083562	-0.0436713146741147	0.961069157830158
TIGD5	0.280074868866679	0.194325082689389	0.959853875253055
TIMM17A	-0.0774108510387472	0	1.75531853751153
TLK2	0.17410473405009	0	2.35295678466658
TMEM135	-0.00594906089428259	0	1.68752447126009
TMEM145	-0.0490545727436881	0	-4.31517303250472
TMEM9	-0.107370956750822	0	1.12509901366905
TMX3	0.0768062622930393	0	2.52985713676855
TNNI2	-0.261457797932783	0	2.28309574008819
TNNT1	0.455861827553129	0.563300712149108	0.85531743397512
TOMM5	-0.0819104549322269	0	-1.64157989443139
TOX	0.0811167352839614	0.0436713146741147	0.958250592572231
TPD52L3	-0.228826143544632	0.220343932413508	0.78869976594852
TPRG1L	-0.0516176227291941	0	1.81585792861675
TPRKB	-0.0253849268432058	-0.0734479774711693	0.969068297495875
TRA2A	0.214269526926549	0.153627466949757	0.88240210542556
TRAFD1	-0.00160779647935671	-0.0836242010007091	1.98695766961352
TRAM2	-0.0196588914000454	0	1.80267759320165
TRAPPC2L	-0.362813458111518	-0.269309250727621	0.853151250634707
TRIM23	-0.355363997879639	-0.305699202718803	0.92065263949037
TRIM5	-0.0122225183343709	-0.0436713146741147	1.56769137070953
TRIM52	0.0117124067990771	0.102418311299838	0.972797225901789
TRIM65	-0.0595655188923051	0.129550055126259	0.947888268263535
TRIM67	-0.0024386263991381	0.131013944022344	8.9126180064681
TRIM7	0.0338225701045954	0	1.6988139458179
TRIP11	0.343398884093722	0.220343932413508	0.875622510259413
TRMT2A	-0.307805254985458	-0.358464089549432	0.980007898913575
TRPC1	0.341617918910561	0.269309250727621	0.893208998258393
TRPM7	-0.0320995794651592	0	1.75361674239249
TSEN2	-0.0266508482650521	0	1.29528778035468
TSHZ2	-0.493303415266648	-0.453425192941907	0.920585935038772
TSPAN33	0.00267980177685728	-0.0436713146741147	1.46677260872059
TTC21B	0.0781491668384223	0	2.40415278094816
TTC31	0.247242936359649	0.122413295785282	0.896611541641209
TTC39C	0.00802884705644706	0.0647750275631296	1.27322260166655
TTF2	-0.0885442430941456	-0.131013944022344	0.962202486863563
TTLL13	-0.142673319980823	0	2.85074241254609
TWF1	-0.0032732768308365	-0.194325082689389	3.62677215882825
TYW3	-0.399603356287003	-0.465170523984072	0.908177731013866
UBN2	-0.00617519043758812	0.0647750275631296	1.73891861671216
UBXN8	0.338836553482019	0.306622070335933	0.950117488041415
ULK3	0.121913163005501	-0.0734479774711693	0.754048922682525
UPF2	0.0872380936281671	0	2.73870183444003
USP13	0.0120808822580173	-0.218356573370573	7.85927104189198
USP38	0.320896849384518	0.307254933899513	0.681698235964166
USP7	-0.278051425020102	0	-3.23052998561197
UTP18	0.158566109815769	0	1.58300357526369
VAT1	-0.0837797660539754	-0.171378614099395	0.83721874319948
VILL	0.249720359559022	0.182769286032989	0.848728088863044
VPS13A	-0.0885810244162472	0	1.65332234579624
VPS4A	0.0292996968232979	0	5.71223605033755
VWA3B	-0.343263219276017	-0.193121819834107	-0.724300555476962
VWA5A	0.113831398339608	0	1.13773110403209
WDR4	-0.0446177808858096	0.0734479774711693	0.974514206772245
WDR48	-0.0284208569146694	0	2.8347800734926
WDR77	0.016849103963104	-0.0436713146741147	0.8710777991277
WHAMM	-0.135632495364252	0	-6.38828184090028
WNT2	-7.62266068938899e-05	-0.0436713146741147	30.8936851780162
WNT6	0.0330065319071249	0	176.90828894679
WTIP	0.0961004612426342	0	1.11254562086041
YARS	0.0122632197944795	0	2.7105300583208
YDJC	0.145239806262716	0.139373668334515	0.902627001956687
ZAK	-0.448381219145158	-0.453425192941907	0.934350721805208
ZBED5	0.0877204630737374	0	1.81869523385557
ZBTB3	0.130181621963181	-0.0647750275631296	0.737223363482953
ZBTB4	-0.00455713883300941	-0.195123135668321	1.79468967157533
ZBTB42	0.307695827040409	0.393041832067032	0.972289386033087
ZBTB6	0.176827822138382	0.139373668334515	0.942241266438599
ZBTB9	-0.157033343781502	-0.204836622599676	0.893622798195941
ZC3HC1	0.490633666795959	0.465170523984072	-0.912306307647395
ZCCHC3	0.159979921192363	0	2.31132740822954
ZCCHC6	0.382103914209473	0.46088240084927	0.831148947866004
ZCCHC7	0.161677357456398	0	1.726525039459
ZCRB1	-0.144616504095761	0	2.08877755995754
ZCWPW1	0.0931999685541944	0	-1.80240189339031
ZDHHC12	0.0132409122388179	0	2.75364283055131
ZFAND1	-0.253471012513304	-0.256045778249595	0.964498908050058
ZFP30	-0.0029698354782919	-0.194325082689389	8.89715754050552
ZFYVE20	0.056186830003862	0	1.43513394954927
ZG16B	0.0542143228105162	0	-1.7715621453081
ZNF14	-0.171411263893025	-0.129550055126259	0.862258690567844
ZNF141	0.240050578273282	0.0647750275631296	0.935546357229297
ZNF195	-0.123813117226017	-0.171378614099395	0.840694338368169
ZNF197	-0.193696337682943	0	6.6222328686407
ZNF225	0.325783598300739	0.323875137815648	0.975410609318961
ZNF226	-0.455102774923795	0	8.68471064275176
ZNF250	0.520662908227535	0.529619939671158	0.821779065306888
ZNF268	0.0132008337270691	-0.218356573370573	21.2234001543985
ZNF30	-0.0278111062542162	0	-1.37684080559198
ZNF35	0.377588654432322	0.256045778249595	0.79160405175967
ZNF365	-0.0174078181204838	-0.0436713146741147	0.975094125318166
ZNF385C	-0.0123059450845541	-0.0734479774711693	1.19238711719427
ZNF473	0.123978471845032	0	-1.46169843890469
ZNF574	-0.00490368508751412	-0.0782571329110106	-1.93952996265153
ZNF576	0.452134787007908	0.409673245199351	0.840455203824888
ZNF622	-0.0569514283538598	0	1.68499808666855
ZNF623	-0.000156251818049703	0	-2.43998191962005
ZNF691	-0.154801832558515	-0.220343932413508	0.970489089274612
ZNF706	0.419360444387893	0.358464089549432	0.931907319210615
ZNF708	0.00306972586865392	-0.0836242010007091	1.38463730039452
ZNF786	-0.00463735881239512	-0.0436713146741147	2.54124151659532
ZNF85	-0.320592624453702	-0.131013944022344	0.786098166130109
ZNF91	-0.0389873326639174	-0.195123135668321	0.771543163679212
