# Supplementary material for: Functional transcription factor target discovery via compendia of binding and expression profiles
Source: Sci Rep. 2016 Feb 9;6:20649. doi: 10.1038/srep20649 (PMC4746627; doi:10.1038/srep20649)
Supplement: Supplementary Dataset [file srep20649-s2.zip › Supplementary Dataset/43180_2_data_set_1775557_nz79pf.csv]

Gene	PC	SC	CARS
A26C1B	-0.383496465602268	-0.220343932413508	0.929998120331286
ABCC12	-0.00309117832162118	-0.179003868940926	2.46409788498184
ABCD3	-0.00899368041205325	-0.00460336075947121	1.4212510865074
ABHD4	0.00421315173364458	-0.027874733666903	2.11776634924055
ABI1	-0.112702346479072	0	-2.98270809380736
ABTB1	0.211554351859712	0	3.89424401246839
AC004080.6	-0.00520366325558468	-0.177393718796725	10.8860222917609
AC004540.1	0.00650785659146484	-0.0413867374499208	1.27016787096235
AC005077.4	0.0927511495837408	0	1.63331815089146
AC005082.1	0.00897704920515787	-0.0917894854007196	5.64646420652694
AC006017.4	0.327230917612488	0.195123135668321	0.920549337151395
AC006435.1	0.0836180321356177	0	3.00941342729874
AC007249.2	-0.00293388075823229	-0.305699202718803	23.0934319477544
AC008937.3	-0.0992100952713763	-0.580370430699081	0.969494952491214
AC009196.2	-0.0496304562610619	0	1.97949299153608
AC009506.1	-0.00257046827393873	-0.0916790951197685	1.47394918474347
AC011609.1	0.086388961392795	0	3.09151169192304
AC012652.1	-0.469387755508415	-0.429687007752067	0.841437547567333
AC016590.1	0.00287692911325698	-0.0836242010007091	3.42605992305381
AC016683.1	0.422565557390013	0.388650165378777	0.973387530088941
AC020630.1	-0.184042221675786	0	15.9832637471103
AC022150.2	-0.00141596701494557	-0.118262479197817	23.708322036818
AC023115.1	-0.000274359480117724	-0.131013944022344	16.0967709426039
AC023235.2	-0.130331037019144	0	96.5431039525695
AC023283.1	0.0229738423378191	-0.0436713146741147	0.961379687040227
AC024220.3	-0.110160527925832	0	1.95825669170846
AC027124.2	-0.144463831237701	0.122413295785282	0.966400324309273
AC036222.2	-0.489129662172416	-0.647750275631296	0.797095769121199
AC044781.1	-0.0192366340381647	0	3.36116440057596
AC068644.1	0.199371958535849	0.129550055126259	0.915228864053086
AC073263.2	0.0832232853177678	0	2.08462386529024
AC073343.3	-0.278536180415655	-0.204836622599676	0.894950085351875
AC073987.1	0.0927502127917629	0	3.59857750175675
AC080162.1	0.239839537889547	0	8.87473642042065
AC087294.2	0.00158747236782088	0.177393718796725	76.1047192918423
AC087392.3	0.213860986863432	0	3.81586989033133
AC091729.3	-0.442737253970042	-0.819346490398703	0.732790154210891
AC092916.4	0.00603866692186184	-0.128505279561007	2.59466828575128
AC093010.2	-0.0464674570826566	-0.0038089779814932	3.89629349567962
AC093627.1	-0.00695242086886998	-0.413918677192358	179.272322774748
AC093668.3	0.328785403774244	0.194325082689389	0.71325847289759
AC096637.1	0.232143761792265	0	6.57159490613708
AC097495.2	-0.000907276969394815	-0.259100110252518	7.65728967794716
AC099053.2	0.121350489621049	0	5.84644267063553
AC104801.1	-0.00736817101100364	-0.443265238298777	3.24283992861042
AC105049.1	0.127629583975432	0	1.64543573644705
AC105402.3	0.106048349856815	0	4.56912210837476
AC105446.2	0.00813052764624848	-0.0512091556499189	-2.00520228515669
AC109642.1	-0.0018977341348543	0.0436713146741147	22.7001090007077
AC114400.1	0.112947156145059	0	4.93374355231077
AC114730.2	0.560807360893801	0.512091556499189	0.885036860717437
AC131235.1	-0.184558987307787	-0.220343932413508	0.94452803619262
AC140481.8	-0.33854652884604	-0.218356573370573	0.786059869280801
ACAP1	0.456852792298395	0.416205205669959	0.90177643907192
ACOXL	0.350996215078213	0.384706776130813	0.965772782050622
ACTL8	-0.197613245649536	-0.0436713146741147	0.856071187748762
ADAM23	-0.0599607081902556	0	-3.03195854725051
ADAMTS20	-0.130085243720978	0	147.257972423471
ADORA1	0.237474279174312	0	295.465871277559
ADRA1D	-0.165232548994161	0	-5.96977032688362
ADRA2B	0.049232046126646	0	2.17829868585535
AGPAT9	-4.39299745249298e-05	0.0244826591570564	1.69754362474042
AKAP10	-0.0655866419315494	-0.131013944022344	0.959991335975395
AKAP11	-0.116552735526638	0	-2.26576471665807
AKR1CL2	0.633705548427244	0.558127830468109	0.957280479604645
AL008719.3	0.164601521206472	0	5.48800995336791
AL022069.1	-0.413172620342857	-0.648135726588128	-0.740028974837149
AL034550.1	0.341947314801364	0.195123135668321	0.857058586527081
AL121675.2	-0.196813445248902	0	137.047901226475
AL121955.3	-0.215267615530433	-0.335887649103853	-0.978414345350125
AL132709.28	0.00898997305010309	-0.0436713146741147	15.0712827235059
AL133284.1	0.00907039153028705	0.305699202718803	64.1492183531025
AL133415.1	0.100886835111528	0	1.24110359477347
AL137798.2	0.197008108726937	0	0.767697331141551
AL138737.1	0.00579078617256522	-0.171378614099395	-2.30118970651894
AL138767.3	0.00663067339137928	-0.0647750275631296	4.16575671438942
AL139352.3	0.0311468343744663	0	2.41342639647005
AL161445.2	-0.171337394510003	0	-2.4669495843014
AL162258.1	0.0290501183012306	0	1.68303473542909
AL162414.1	0.00487104708092474	-0.162929441834775	1.97153493534737
AL162425.1	0.00148194427591458	-0.131013944022344	4.11338640680125
AL353710.1	-0.0336176194687301	0	2.23749270959101
AL354956.1	-0.133157214208954	-0.0436713146741147	0.963526633611463
AL355388.2	0.395146006033492	0.289682729751161	0.947576122382915
AL355490.5	-0.000798122759836929	-0.155478467058973	2.60157975441462
AL356309.1	-0.00280374263323757	-0.305699202718803	6.78077261811727
AL391832.3	0.0691147961777342	0	3.1820892076188
AL450398.1	0.109692783403741	0.131013944022344	0.957997664958587
AL513165.1	-0.0763587191195104	0	-5.55082652614152
AL513327.2	-0.622721237808261	0	-3.28823019350976
AL513548.1	-0.00146025129472087	-0.0436713146741147	2.47323453101746
AL589745.4	0.358642478361646	0	11.3463521919736
AL590004.4	0.00509407701854555	-0.218356573370573	6.33427726896138
AL662844.3	-0.401545528251722	-0.453425192941907	0.683760333343625
ALDH1A1	0.0194163700769846	-0.0966523069180324	0.865948462600658
ALDH1L2	-0.0469772634487371	0	1.97533281940536
ANKRD18B	0.54393817630473	0.512091556499189	0.753833109900812
ANKRD31	-0.598893871187858	0	-29.919278290385
ANKRD42	-0.00613732428601827	0.136169247617109	4.30943753634234
ANKRD6	0.00532763399140983	-0.0116716497957522	-3.02732025355178
ANTXR1	0.525967967087062	0.513007915519904	0.955820643416961
ANXA1	-0.00196630480687422	-0.0512091556499189	2.73737082465269
AP000355.1	-0.35358540495639	-0.393041832067032	0.963326421363663
AP003039.2	0.0834759019112848	0	3.02060500570747
APH1A	-0.0363154514333642	0	-2.70093328525587
AQP10	-0.00430585823450076	-0.188800874359852	-26.4547020122187
ARCN1	-0.00872211132971886	-0.131013944022344	-2.80903177059406
ARHGDIG	0.460323280425038	0.647750275631296	0.812704233969102
ARHGEF11	-0.0590919579754069	0	1.23682536919723
ARL16	0.154264615723447	0	2.22772101700012
ARMC6	0.00523195164526499	0.140059797549026	-1.22905960515039
ARPP19	0.00804159362224358	0.00420227421382749	1.09270621508931
ARRDC1	-0.00229587106726917	0.00744983593779457	-1.48340469959718
ART1	0.00915389951470463	-0.218356573370573	7.84977426669838
ASAP3	0.542464513315286	0.577006986904893	0.989854154155185
ATG4D	0.0718644146339801	0.0591312395989083	0.948374390861092
ATP5A1	0.187022959304441	0	2.53385999872604
ATP6V1C1	0.396406350362018	0.318274569041734	0.960585687798663
ATPAF1	-0.00405761822826547	0.00920672151894242	1.16409744870801
B3GALT1	0.213704912064587	0	110.778482904904
B4GALT5	-0.00846781443145112	0.0326916285641529	1.64789362778174
B9D1	0.00603194353270092	0.0690156603021006	-2.36736847437852
BASP1	0.738763773822592	0.779436330345951	0.937507665453665
BAZ1A	-0.127291600823291	-0.102680586534141	0.989118253265511
BDH2	-0.412102401173213	-0.171378614099395	-0.699707495485149
BEND3	-0.00817416180647546	0.125165906055112	1.33770762903793
BNIP2	0.000218319044893825	-0.027874733666903	1.89996003934546
BTBD6	0.492926224428873	0.358464089549432	0.869288777413696
BTG1	-0.0227665549584342	-0.0038089779814932	-1.18979574361357
BUD31	-0.100152566582976	0	-1.66518528937374
BX072579.3	-0.133907511824571	0	82.5804262622991
BX322562.1	-0.144038311623841	0	10.413010305267
BXDC1	-0.141921168510102	0	1.53708908231958
C10orf134	0.0912908647398997	0	1.05239398732256
C11orf36	-0.157201443353445	-0.299572344757639	-0.737908387395139
C11orf49	-0.404834421614353	0.00361877309505532	-4.77832380126344
C14orf1	0.00354361284668551	-0.222720533332857	1.36273820208131
C14orf102	0.00226812777896903	0.0591312395989083	1.28180927057792
C14orf119	0.0171973920159546	0.165720987340964	0.987035536052291
C14orf80	0.00693907292367583	-0.073202636894317	1.88140602372605
C15orf21	0.207664328032511	0.102418311299838	0.889199394917103
C16orf75	0.000614501773329362	0.0749458009948029	1.26327473155639
C16orf93	0.00288517722989254	0.35478743759345	2.08771953547826
C17orf45	-0.284221155702202	0	-1.45299432849958
C17orf56	0.006108599534959	0.0956790566516759	1.32881182389573
C17orf61	0.00198268355581414	-0.101273936708367	1.61156515109516
C18orf21	0.250120271232438	0	3.72471594435794
C19orf70	-0.00192863738176052	0.0436713146741147	2.91372018935031
C1QC	0.304250580202027	-0.0734479774711693	0.91979390784744
C1orf149	0.114924700476603	0.129550055126259	0.905134189645354
C1orf177	-0.153052195981995	0	65.883342409718
C1orf74	0.136129449497612	0	5.77661690341572
C20orf95	-0.00431191609670136	0.142704183543608	11.5106141909447
C22orf41	-0.306368184163559	-0.393041832067032	0.962936913596081
C2orf77	0.00855903415665526	-0.14484136487558	1.95222184032153
C3orf39	0.603446894941805	0.709997115554637	0.714373512323969
C3orf64	-0.438342452104508	-0.343521459310758	-0.923306611077543
C6orf120	0.407989497915519	0.358464089549432	0.846881714543
C6orf150	0.589153033656839	0.752617809006382	0.798340617303093
C6orf191	-0.196479278749461	0	135.525454414311
C6orf226	0.460776482690255	0.716928179098865	0.732724397240291
C7	0.512209425558101	0	128.561993727458
C7orf30	0.00656341366894786	-0.218356573370573	4.04905722675757
C7orf52	0.351057591840428	-0.204836622599676	0.957896675485783
C9orf103	0.00515247943470215	0.0788416527985444	-3.28820306467403
C9orf125	0.749209690991159	0.612066478926411	0.823064387085784
C9orf40	0.0739570490025775	0	1.89421831136968
C9orf62	0.0836826557755152	0	3.02557952866926
C9orf66	0.477655343132162	0.418121005003545	0.809027189045247
C9orf98	0.00226634343907104	-0.195760529886174	-2.01615097265713
CALR	0.0638242743274097	0	-2.03914000605889
CAPRIN2	-0.0153474692278754	0	1.39223338043094
CBX2	0.488298169346939	0.493382785904184	0.955724774083104
CC2D1A	-0.00425779320582731	-0.135545330256541	1.35770534569467
CCDC111	-0.00797927614508153	-0.126068226414825	-1.78345128516428
CCDC147	-0.00665356073075866	-0.323875137815648	7.66139517373665
CCDC25	-0.00027396597293572	0.0436713146741147	1.31715836444151
CCDC34	-0.277141046573875	-0.122413295785282	0.86767478334121
CCDC85C	0.463317758901668	0.504165710753581	0.837785707824589
CCL26	-0.318864314342206	-0.218356573370573	0.824950654824835
CCL27	-0.00376582093754612	-0.251157523710649	3.25806564446324
CCNB1	0.0139602559651915	0	2.0776535841265
CCNE2	-0.105015235735154	0	2.23065475410355
CCNF	0.000805248681724267	-0.139373668334515	1.73641455818373
CCNYL1	-0.00164571642329518	0.120888202365245	-1.75547284314218
CD53	0.667643048309219	0.723736685046098	0.700672717604488
CDC14A	-0.00689621828225345	0.0647750275631296	0.957173285625247
CDC27	-0.246537256196536	-0.318274569041734	0.811056828327084
CDC2L5	0.104765405625886	0	1.58359999434272
CDK2AP2	-0.00123542893476238	-0.0736537721515394	3.38065040795153
CDK8	-0.207203219988362	-0.358464089549432	0.951895541122842
CDKN3	-0.33094456411242	-0.358464089549432	0.87315069185567
CELA1	0.00615530152428279	0.0436713146741147	11.328325894549
CEP135	0.00220839252314818	0.118262479197817	1.10246691867388
CERKL	-0.0438017889745693	-0.0436713146741147	0.864952864175564
CHAC2	-0.00395643485961789	0.306622070335933	-3.26333838982346
CHGB	0.332637396278894	0	1.45734834906427
CHRM4	0.467782908590986	0.220343932413508	0.863313475865629
CHRNB3	0.20530764553555	0	3.25911873815378
CITED4	0.510042126258689	0.563300712149108	0.986584111414075
CKAP2L	-0.0814150001899846	0	1.15976622598633
CLDND1	-0.237583588439781	-0.275776211645714	0.941929495577892
CLEC3A	-0.176922467337522	0	8.91553160537941
CLEC3B	0.00957134497791059	0	45.2710935544573
CLIC3	0.340455373510779	0.388650165378777	0.744415261125516
CLIP4	0.378198625109693	0.271598284808801	0.983991560062036
CNOT6L	0.00116313756854946	-0.222176511592875	2.49267366160835
COL5A3	-0.293673196882069	-0.350346869135544	-0.9911203986051
COL9A2	0.00228390344090069	0.0436713146741147	1.91197725082116
COMMD2	-0.0117381873823657	0	1.50891328925814
COQ10A	-0.126829233969446	0	-9.08346717861294
CORO1B	-0.0154158362099715	0.0038089779814932	1.34997903512982
CPA2	-0.454609159252931	-0.465170523984072	0.711135793471884
CPNE2	-0.065646191402934	0	2.20652139197916
CPSF2	-0.00710713997842645	-0.0414302468352409	1.25646149032271
CRLF1	0.00723250179546743	0.0482804549585268	2.4928242587754
CRLF2	0.594245303455387	0.716928179098865	0.726417036520322
CSAD	-0.00623664751161885	0.0294159194967925	-1.21883409688674
CSF1R	-0.412422405195143	-0.323875137815648	0.990936597336501
CSNK2A1	0.188267817281222	0	3.54461693150359
CTXN1	-0.559181806805803	-0.64111887433877	0.957078058576577
CXCR5	-0.489057195104717	-0.647750275631296	0.790078060294218
CYB5R1	-0.00245311055101105	0	2.38241385898308
CYB5R4	0.0513435385648439	0	1.51258195768581
CYP27B1	0.00246592676359387	0.177393718796725	48.7088889851477
DAP3	0.00360364399884699	0.0798432100627224	0.740921367219453
DBF4B	-0.0432824648378573	0	1.73479465404703
DCP1B	0.00264621320473749	0.0591312395989083	6.19852761707582
DCP2	-0.00117508643531624	0.00372491796889729	-1.47287458242822
DCTN3	0.0555782107696736	0	2.19511033987686
DDX56	-0.00265977032677079	0.0039866273604865	-1.96850478690335
DDX59	0.155285517792239	-0.00363240317379477	1.81457063939592
DDX6	-0.00653129495008419	-0.12929467789526	1.95152708423351
DEF6	-0.00555249809141661	-0.218356573370573	10.7778145061401
DENND5A	0.00899437160492297	0.123735391576658	-1.23808621310219
DEPDC4	-0.368399296782656	0	-114.070882405457
DES	0.176164308759724	0.0436713146741147	0.883110126408352
DLEU7	-0.54471047808274	-0.585369407004964	0.863445182090513
DLGAP1	0.00349543238480865	-0.297367956126626	-0.927626361273856
DMTF1	0.00648509922138203	0.0436713146741147	2.04815531235858
DOC2B	0.00361354059891881	0.0647750275631296	95.9680901588214
DPP6	0.499198323874439	-0.0038089779814932	9.03085613262348
DRG2	-0.0061808055298679	-0.125436301501064	2.24303571625992
DSC3	-0.130440265887605	0	112.656320512149
DUS4L	0.00623881523869483	-0.0436713146741147	-2.18706972094761
DUSP19	0.246566316291382	0.318274569041734	0.939779672006348
DZIP1	0.54688965657232	0.614509867799027	0.853510107879799
EAPP	-0.00669247954147508	0.0244826591570564	1.37951986933494
EDEM3	-0.00925195549891978	-0.0558127830468109	-1.55732881962301
EFHA2	0.46262504534384	0.46088240084927	0.911271399805648
EGLN1	-0.007967252442828	-0.148550141278235	2.11234869036798
EIF2AK1	4.16833616646258e-05	-0.0244826591570564	-2.62250922348655
EIF4H	0.00601708100462563	0.0436713146741147	7.1027493004947
EIF5A	0.00589979147538446	-0.039866273604865	-1.49374140894377
EMX1	0.443120837318069	0.216357955695147	0.736357159562827
ENOX1	0.310543662716541	0.271598284808801	0.919034667172517
ENPP2	-0.061700392060427	0	28.9381400361683
EPHB2	0.179151965194706	0.0972637482979348	0.831748466534309
EPS8L1	0.548674740120941	0.585369407004964	0.760937766074757
ERG	0.808407649677477	0	134.142437061048
ERI1	0.0552023781534308	0.171424976500919	0.82511588079626
ESCO1	0.00745406880836699	-0.0677726651282704	2.61606234270051
ESPN	0.410880705018201	0.46566242262125	0.931048200244837
ESYT3	-0.175852538622719	0	94.9526622775085
ETV1	0.291288454416563	0.252651660104426	0.850990805268996
ETV7	-0.323603935497717	-0.393041832067032	0.9086159846542
EXOC1	-0.294396492834512	0	3.80469278519748
EXOSC5	0.00466586756371157	-0.171378614099395	1.17862750343439
F11R	-0.0990272323457564	0	-1.3156511632676
FABP6	-0.00791463260653761	0.14484136487558	-2.10165352017186
FADS1	0.0134724847802124	0	-2.27283243045127
FAM110A	-0.300919596599753	0	-10.1860837308706
FAM111B	0.691278034732517	0.768137334748784	0.867520119661371
FAM116A	0.141402142328456	0	1.66593878213987
FAM131A	-0.0591608722123882	0	-1.5038672153621
FAM133A	-0.210580372285752	0	57.1402722721165
FAM135A	-0.00903263161604392	0.0436713146741147	3.83454600426258
FAM13A	-0.0759002112464462	0.0220881010685491	-0.867232900739689
FAM167A	0.529505266932312	0.626138857860297	0.752417587953439
FAM174B	0.0861836036673833	0.00373978796003383	1.0320268540201
FAM183A	0.126236935407496	0	162.91251735162
FAM187A	-0.00877769528455356	0.362371537669739	4.10905447955979
FAM54A	-0.090903076436281	0	1.98440380179872
FAM76A	-0.00135167123041179	0	2.32964972651164
FAM90A1	-0.00641440792226786	0.194325082689389	15.3158662553008
FAM92A1	-0.208196046151914	-0.269309250727621	0.827438417044881
FARP2	-0.00636451523438091	0.0779799695184157	1.7749412012667
FBXL2	-0.178749224294141	0	-2.2282418325056
FBXO2	-0.203511374631056	0	1.49096626607058
FBXO27	-0.473789425744191	-0.418121005003545	0.940744551829925
FBXO28	0.0219875453556335	0.0591312395989083	0.936556354979016
FEZ2	0.00296912114956071	0.101325646661549	-1.0281991007549
FGF21	-0.111007203741938	0	9.95907959599304
FGF8	0.103125207383225	0	13.5240290861188
FGFRL1	0.43390674237172	0.585369407004964	0.709173038637939
FGGY	0.00707191549428737	-0.122197081376081	2.32420644615714
FH	-0.0835289315704046	0	3.43373432707516
FHOD3	0.382013977474767	0.312281746213039	-0.892642393597708
FOXP2	-0.0641269110745173	0.153627466949757	0.919438583401113
FSIP2	0.422386243173122	0.362371537669739	0.803825636788308
FUCA2	0.00579695536555681	-0.0512091556499189	2.4069381353119
FXN	-0.00634325430276365	0.0197104131996361	1.58536222902874
FXR2	-0.622260915675524	-0.661031797240524	0.788878680413805
GAL	0.413821721849942	0.388650165378777	0.921719403710305
GALNTL4	0.320104644241642	0.301031765230806	0.905925180423142
GDA	-0.448699612401616	-0.480384461415261	0.902696396258752
GGT6	-0.187831319635431	0	26.7437736768381
GGTA1	-0.246219880071626	0	9.35374092213336
GHDC	-0.109879128006941	0	7.06230364769911
GIMAP5	-0.331394086377837	-0.393041832067032	0.871118703789113
GIPC1	-0.00874968160116439	0.0501745206004254	1.35922826230152
GIYD2	-0.0563474848097384	0	13.1433952389942
GLB1L2	-0.414680412405835	-0.263402794576955	0.862552076865883
GLCE	0.33089817914792	0.322235253162985	0.917778654665636
GLIS2	-0.0808335845055152	-0.0188503506914163	-0.965175375450006
GLIS3	-0.170481789619164	0	2.25215022185514
GLRA1	0.221087523787199	0	5.29491743016998
GMCL1	0.0071042792029695	0.027874733666903	2.20879318294517
GNAI3	-0.00136607494324801	-0.0322534034175863	2.12613267133592
GNG3	0.41144684861598	0.46088240084927	0.976527241486149
GPR155	-0.00900642471510226	-0.0591312395989083	1.87730412147776
GRAMD1B	0.28431448571469	0.229473713501799	0.947768068426936
GRHL1	0.452449586243733	0.416205205669959	0.828641123068595
GUCY1B2	0.147861052131229	0	6.05931595840929
GUCY2F	0.00252034365779624	-0.131013944022344	27.4901652496642
HAP1	-0.00837825611864914	-0.118262479197817	1.52677271163636
HBP1	-0.000973036779524547	-0.00834159212227486	1.96127259675545
HDHD2	-0.140278480341134	-0.256045778249595	0.841916282086325
HEXDC	0.132388149317352	0	1.81159353810432
HIF1A	-0.0897159779310759	0.0647750275631296	0.950317545024015
HIP1R	-0.0407555502366485	0	1.26042937307584
HIST1H2BL	0.00145599505963048	0.025213645282965	3.02977490112617
HIST1H3J	0.00276663213289114	0.0506628233307744	-2.34153495317779
HJURP	0.00614522540185199	-0.102418311299838	2.68190909652619
HMGCS1	0.00666033722400455	0.0512091556499189	1.40979518892179
HNRNPUL2	-0.00622572136367968	0.0455192494665946	1.32274132048488
HOOK3	-0.10254979051997	-0.0647750275631296	0.944844632216987
HPD	0.639250291938363	0	4.28104160360473
HPS1	0.258799571296179	0.0734479774711693	0.860164546611239
HR	-0.165096954664468	0	-3.29576025575005
HS3ST2	-0.133723839311663	0	286.893455855544
HSPA1A	0.0156315131746031	0	-1.79860911286684
HSPA5	-0.115727453292152	0.171378614099395	0.988263968958571
HSPBAP1	-0.335334553011777	-0.0708003278849444	0.976374524709347
IFI27L2	0.135345983626943	0	4.11410721309941
IFIH1	0.593036720231314	0.661031797240524	0.948052976952045
IFNGR2	-0.0148635774817715	-0.0550074570718611	-0.864435302165527
IGFBP3	-0.00729383704754919	-0.0647750275631296	1.46225199653945
IKZF1	0.383217030285634	0.0334496804002836	0.85845533792423
IL17RC	-0.00132329417714993	0.233432995915043	3.30849184879938
IL23R	0.425693212515482	0.367305216152296	0.963633023076569
INADL	0.00405426989126178	0.275643929698399	1.94163965521201
IPO8	-0.00538554497125576	-0.0436713146741147	-2.17883837434092
ISL2	-0.00692893755669625	-0.126146644477671	2.37173644895927
ISY1	-0.471214094203157	-0.418121005003545	-0.741077473910429
ISYNA1	0.459508730153651	0.647750275631296	0.753403008703616
ITCH	-0.00184272686646187	-0.326868996940188	3.14451822460405
ITGB3BP	-0.00213041481577832	0.0118262479197817	-1.55047424217964
KANK1	0.054132602664323	0	2.6330915970069
KCNAB2	-0.00352986907081104	0.105561963871931	-1.24107860330155
KCNB2	0.17706100975831	0	13.6701345193726
KCNG3	0.0799361827376191	0	3.32126858676188
KCNJ9	0.139739632366478	0	22.4157551781759
KCNK12	-0.0432868124492049	0	1.76555214746661
KCTD19	0.440412329068205	-0.0244826591570564	0.77540726350413
KDELR1	0.246167897792031	0.195123135668321	0.938714908003131
KIAA0284	0.222514982824126	0	1.12335542816773
KIAA1191	-0.188598438932912	0	-1.78143912092349
KIAA1539	-0.00687487119112987	0.17201815156046	-2.28191928458996
KLB	0.515058575395106	0	4.70197101764657
KLC2	0.000351142018017992	0.0957151046303796	1.73846344583333
KLF2	0.0155029408193275	0	1.75910227988174
KLHDC7B	0.103449405080557	0.204836622599676	0.924961934451719
KLHL10	0.007244982701999	-0.138100822784136	1.86437100986369
KLHL23	0.00928190215591053	-0.101707288866254	1.24306603818744
KLHL9	0.424263736478461	0.358464089549432	0.733924297484309
KLK13	0.432537989907842	0	230.368560169875
KRBA2	0.0078421911539389	-0.0734479774711693	2.30000745630333
KRT222P	0.0913698310025976	0	182.155171765799
KTN1	-0.008248963414895	0.0482804549585268	1.59036540692718
LAMB2	0.585032306624873	0.694168554365568	0.808534587898655
LAMC1	0.482010936201205	0.46088240084927	0.955739188460194
LASS2	-0.0249056238585976	0	2.0072047921215
LCA5L	0.466858207623433	0.563300712149108	0.900697741868236
LCMT2	-0.347140604002161	-0.358464089549432	0.917932842315123
LCP2	0.519851655995942	0.472002185899629	0.910407949393583
LDLRAD2	0.0713241341729928	0	2.16951466509731
LIG3	-0.0176361582010715	0	-3.46048156894162
LINGO3	0.417599340244031	0	44.4970160466321
LIPI	0.0192726117845895	0	5.59960558380736
LRRC16B	0.00788921391936167	0.00917894854007196	108.784025209991
LRRC31	-0.189087496871681	0	11.3210481050936
LRRK2	0.639561728275239	0.702443288405956	0.817137784121647
LYAR	-0.158050209064225	0	3.07963224256951
LYST	-0.00574422811728084	0.0588318389935849	-2.42325128113082
MAK	0.0020428117938441	0.204836622599676	-5.20644432663788
MAP2	0.00112200740785394	-0.177393718796725	2.54062987161901
MAP3K9	-0.40501692888982	-0.362371537669739	0.904129306472409
MAPKAPK3	0.0401406464958703	0.166632383694656	0.866651358210427
MBTPS1	-0.00408533435750517	0.0579003695208851	-1.13310227497347
MCTP2	0.0645624751189806	0	17.4466779191012
MEA1	-0.246344497646652	-0.171378614099395	0.987167264696112
MED17	-0.123774256461358	0	-2.1075628671425
MED19	0.0050242525295024	0.0230168037973561	1.59452462286556
MEGF8	0.00538257939312145	-0.00537556723626439	2.06170297812413
MEST	0.582229555918065	0.709997115554637	0.864346977430424
METAP2	-0.00388832340102739	0.0630341132074124	1.75991052757912
MFN1	NaN	NaN	0.86208695767188
MGAT4A	-0.008894577094962	0.166831842445497	-1.96052081788447
MIS12	-0.00636162386936121	-0.0677726651282704	1.6262528802325
MMP17	0.296393817734638	0.311243994553391	0.972444617790448
MMP20	0.242180669856218	0	2.48228051130245
MON2	0.000990879162446541	0.0591312395989083	2.78091567426023
MPG	0.0634926083313747	0	3.76256378010816
MPHOSPH10	-0.00227584247602173	0.131013944022344	1.19099771028485
MPP4	-0.123329629184269	0	26.9319744967074
MPZL1	0.0585697945129737	0	3.36127674316131
MRPL23	-0.118138987588305	0	-1.83396961384067
MRPL43	0.0410168063011892	0.122413295785282	0.793461273866784
MRPS11	-0.00471022150530296	0.027874733666903	1.40422569351547
MRPS2	0.124364482328247	0.322235253162985	0.988776213153497
MRPS23	-0.289541004607953	0	-4.84648704949673
MRPS5	-0.00875056976413772	-0.0591312395989083	1.13352030666281
MRPS6	-0.0682915207895588	-0.204836622599676	0.856070597281334
MTL5	0.548955502455787	0.708917556958567	0.991251295631675
MTMR14	-0.129489269970909	0	1.77453400528463
MTO1	0.00516101729443664	-0.195123135668321	1.44147701911412
MTSS1L	0.468575286854851	0.418121005003545	0.817592851229138
MUPCDH	0.0821769381252245	0.0244826591570564	0.931419852313522
MYL12B	-0.214050537408759	-0.155607243087379	-0.921110551978487
MYO18B	0.19009518246503	0.175577634758832	0.917214649790304
MYO1D	0.00294973813400644	-0.0501950125435303	2.29751673587173
MYOM2	0.0914651349070171	0	1.28571674088047
NAT8L	0.373080948065697	0.501766322782362	0.761542653841372
NAT9	-0.0625914808006902	0	1.60358621803353
NCK2	-0.00525563470838951	-0.0268778361813219	2.62485913124145
NCL	-0.141804377275747	0	1.3147151272731
NCRNA00117	0.366036961065163	0.153627466949757	0.949728193076085
NDFIP2	0.517264139825918	0.529619939671158	0.979015983180271
NDST3	-0.127408671437582	0	158.670321728236
NENF	0.00159889312177709	0.0512091556499189	-0.888051269321245
NFKBIB	0.00303035339184892	0.131013944022344	2.74579055911123
NMB	0.460591611222937	0.614509867799027	0.736430696189807
NME1	0.0488488817753217	0	2.34159215295421
NOP10	0.0495576193560455	0	1.57950846488564
NOTCH1	0.229474093692736	0.318274569041734	0.976883165649463
NPAS4	-0.0410911565806274	-0.233432995915043	0.961426539007398
NR1I2	-0.155594653910893	0	29.3498187872191
NR2C1	0.000247154358872925	-0.102418311299838	-1.50356483121278
NUDT2	-0.250910673122955	-0.318274569041734	0.972347168310798
NUDT3	0.0346980371593101	0	-2.0149427852356
OAT	-0.0170250776984656	0	1.69380007240666
OAZ2	0.220742089778635	0	2.40207104484954
ODZ2	0.00863890536320474	0.134902441790645	3.49290364234421
OGFRL1	0.387612094791166	0.220343932413508	0.73540527915271
OPN5	-0.00482059279068218	-0.35478743759345	126.992031313508
OPRL1	0.139464165276849	-0.0244826591570564	0.871540010988064
OSBPL5	0.0026920039939131	-0.0734479774711693	0.803013402491828
OXNAD1	-0.00113613970349526	0.0839719122759632	1.29715162037422
P2RY1	0.00148595985473774	0.027874733666903	2.58033669170615
PADI4	0.0225827047622068	0	4.11371268545903
PAIP1	-0.36794754812908	0	-4.13347696947398
PAN2	-0.00590327779519335	0.102842405500316	1.7489094748772
PAX9	-0.304478579957555	-0.218356573370573	0.990645885527633
PBLD	-0.00670942661409523	0.131013944022344	1.13910270954292
PBX4	-0.348743313872551	0	-4.88027532146269
PCMTD1	-0.00658973330322653	-0.207151234176205	4.21442036317752
PDE2A	-0.2764368021674	0	-3.16795914161685
PDE6G	0.000728853061029432	0.177393718796725	7.16921917748036
PDRG1	-0.113897297257224	0.122413295785282	0.933813679949493
PDZK1IP1	0.425102032026738	0.256045778249595	0.906793304022337
PGAM5	0.0380926513973591	0	1.13047261741832
PGAP1	0.580295398478485	0.612066478926411	0.889629732095265
PGGT1B	0.00677725229663551	0.218356573370573	4.45796950296008
PHLDA3	0.218797053455769	0	4.45734479295458
PHPT1	-0.0563734440626295	-0.220343932413508	0.713791814576436
PIK3CG	0.581572657928862	0.413918677192358	0.747950004866151
PIP5K2B	0.00736686317769024	0.0414302468352409	2.18854108614637
PITPNM3	0.00540085948414734	-0.295656197994541	2.73131653839071
PLEKHG1	0.397676954343744	0.350346869135544	0.981232227186784
PLEKHG5	-0.000409105284501273	0.35732646659299	-2.58420712815754
PMF1	-0.00680511065057083	0.310968291823234	2.08147655085919
PMPCA	-0.0091055038327946	-0.131013944022344	-4.68988262605375
POLQ	0.00620484483942461	-0.102418311299838	0.701986311133187
POLR3G	-0.334827493813575	-0.358464089549432	0.785726189187692
POLR3K	-0.0643855791216843	0	1.86324451996046
POT1	0.0959928957902361	0.0690504113920682	0.945213123520492
POU3F2	-0.411617410036732	-0.512091556499189	0.796501496115952
PPIA	0.000138971886386036	-0.0777617790575061	1.51727208395575
PPIG	0.0643316371240863	0.136169247617109	0.86839694248491
PPM1A	0.131453075511139	-0.027874733666903	0.987458122024711
PPP1R3C	-0.00282507272234465	0.129550055126259	-4.31769589400306
PPP4R2	0.00754558248824509	0.0527809819359657	-1.69750297183676
PRKACA	0.0800627901840265	0	-1.0773066397433
PRKAR2A	-0.0108754374594724	0	1.50796162623762
PRKCI	0.694310778954541	0.612066478926411	0.801395141675747
PRLR	0.00619301295209777	-0.189102339622237	1.67911532396608
PRMT10	-0.439829181885793	-0.518200220505037	0.860568311938253
PROS1	0.629832007008794	0.705982067923019	0.945469632676664
PRPH2	0.458393904334837	0.514135842298185	0.919452242949304
PRSS21	0.216619776938134	0.345252056960341	0.939473184038312
PSMA5	-0.0240193348825169	0	1.52488542840426
PSMA6	0.00562197177834408	-0.195123135668321	1.95903404281507
PSMB6	0.00779089463459636	-0.0855920985021826	1.85407564496971
PSMD6	-0.102148662533666	0	1.27886879477543
PSME2	-0.234976298566484	-0.259100110252518	0.936271075807598
PTCD1	0.00145835823201078	-0.194325082689389	4.312859481063
PTCD3	0.0204129196820558	0.0336181937106199	0.884928846146087
PTGES3	-0.00825828225492007	-0.0822373021702258	-2.42134732730751
PTGIR	-0.374452621166701	-0.139373668334515	0.741183400046402
PTGS2	-0.0138415929345722	0	1.48750553460003
PTP4A1	-0.00179847124453793	0.126657058326936	-2.08915787036374
PTPN22	0.812664105429939	0.856893070496975	0.785321040734377
PTPN23	0.00340465125411322	0.0436713146741147	1.63971428708865
PTPRC	0.351006213033353	0.129550055126259	0.693096887284824
PURG	-0.000587798499338228	-0.0882477584903774	4.34828624807435
PVRL1	0.416476536630784	0.383713237624643	0.80809898911515
PVRL2	0.381737989195115	0.122204561837744	-0.863216061261789
PYCRL	-0.00619907929599315	-0.0436713146741147	-2.37226973212328
QPCT	-0.369073480515094	-0.259100110252518	0.983407197547662
R3HCC1	0.00530859813193752	0	2.32085027029584
RAB11FIP4	0.0244257753236151	-0.00359196699934272	4.34153713449229
RAD51C	-0.198518743409973	-0.318274569041734	0.993191702306599
RAD52	-0.0193806753603972	0	1.9534103877733
RAE1	0.0851198939391612	0	1.83786869974093
RALYL	-0.0199517585788874	0	6.26864070367358
RAPGEF2	0.00588105492057769	-0.26661181391145	2.03271874061873
RAPGEF5	0.0018636421302751	-0.250627968518783	2.62965687384416
RARA	0.00717264783993766	-0.156608423908939	1.29902519597848
RASAL2	0.0504181919480948	0	3.27040180051594
RASL10A	0.339342519776862	0.259100110252518	0.943992196739241
RAVER2	0.516394084913928	0.367239887355847	0.713725984870218
RB1CC1	-0.331842677035651	-0.269309250727621	0.986103336381193
RBBP9	-0.0577643803301222	0	2.27932953874705
RBM9	-0.0128099123341863	0	1.90400688108896
RBPSUH	-0.00690748273472275	-0.135722524978197	1.39315547332241
REXO2	0.109741534475478	-0.0512091556499189	0.967458047614833
RFESD	0.180732560656015	0	-1.4871904493829
RGS12	0.00133351285313634	0.0244826591570564	1.45505514087883
RHAG	0.24415921705514	0	542.777376600883
RHOH	0.744331461257953	0.794248610303339	0.888567266637416
RHOV	0.098427794909226	0	3.27334590070902
RHPN1	-0.650660807354638	-0.827837354384716	0.884950575313756
RILP	-0.00831405386428746	0.025213645282965	1.47628226343492
RIOK2	0.00311152315539539	-0.0436713146741147	2.42767981717902
RNASEH2B	-0.00773941142720119	0	-1.65589465067509
RNASET2	-0.0479268788414981	0	1.61209384251026
RNF139	0.00494980337959593	0.0591312395989083	2.56370170808594
RNF144A	0.00407497704111323	-0.0836242010007091	2.30443283566944
RP11-349F12.1	-0.431034756584663	-0.416205205669959	-0.818331208861508
RP11-368J21.1	0.112999753940952	0.171378614099395	0.952391577527209
RP11-464F9.2	0.0607746641551805	0	5.09191158235582
RP11-465L10.1	0.136771004903693	0	1.87667366013621
RP11-529I10.1	-0.00700794390401597	0.139373668334515	1.36322654417855
RP11-560O15.1	-0.446415848392614	-0.661031797240524	0.939099808619349
RP11-699L21.1	-0.108695948598561	0	55.913332818292
RPL23	0.0183239132917136	0.0378204679244474	0.76043286917336
RPL32	0.118817418930491	0.291023797315514	0.890307879610107
RPL41	0.036648919064326	0	-1.80456762006767
RPL7	-0.234841669683472	-0.23532735597434	0.929297829285648
RPL7A	0.00888213233838315	0.118262479197817	0.90103162450244
RPS5	0.267131933505088	0	1.93766025086225
RPUSD3	-0.118541295446774	-0.0734479774711693	0.927603895094845
RRM1	0.0196014706542396	0	4.92131489838139
RSPH1	0.429771404467174	0.306622070335933	0.898505367620035
RTN3	0.00908992028915312	0.249569503916118	1.2932188897944
RUFY2	-0.146803052662078	0	-3.46953144725965
RXRG	-0.121215798489362	0	13.5220630917094
S100A2	0.33122817615982	0.00370294185988124	3.92351820959306
SATB2	0.582344227534725	0.54314281962946	0.870206085539873
SBF2	0.0520976876112199	0.223268042527667	0.885528319140364
SCARF1	0.187551116147715	0	2.49786639754637
SCLY	0.00715432702841357	0.0836242010007091	-1.7524551341719
SCN9A	0.521067338748713	0.454263192940295	0.953577693070312
SCO1	-0.100541541409633	0	1.45454301123479
SCRN2	0.139653628121958	0	1.54742014218482
SCRT2	-0.0253645319152521	0	-2.02287581348523
SEC24D	0.0234174012957106	0	1.30877023855605
SELT	0.00669683056432433	-0.29195572427962	1.56319442444541
SEMA6D	0.0610575943839897	0	19.3332914882779
SENP2	-0.44069482667106	-0.416205205669959	0.97351330412242
SEPSECS	-1.07920410316949e-05	0.190845255172644	1.44687885212646
SEPT10	0.494945866935222	0.512091556499189	0.732190298684801
SEPT2	0.000769683127758461	-0.0597994104072974	-1.58646227401615
SERPINB1	-0.398529881826926	-0.393041832067032	0.975019509181936
SETD7	0.252145513060367	-0.0038089779814932	7.94919337371286
SF3B1	-0.262166980025974	0	-2.77056531953658
SFMBT1	0.00436329530593724	0.0452408416593992	2.14369558888881
SGSM3	-0.0219953393194451	0.182076997866378	-0.927329084564324
SHC2	0.570009049548801	0	602.152249443486
SHOC2	0.0582443895314152	0	1.1712950659483
SIGLEC7	-0.00407801858713129	-0.305699202718803	22.7727543649113
SLC12A5	0.00516975906664621	-0.129550055126259	1.56628644452604
SLC16A10	-0.0811384350641581	0	-2.65372955340865
SLC16A9	0.161143322636771	0	6.1484988723818
SLC1A1	0.360126384953881	0.112611493650711	0.91205681437156
SLC24A3	0.451734345896721	0	14.2717216343476
SLC25A23	0.00454446969578551	0.147840897412861	2.98732874585293
SLC25A34	0.00603821204678069	0.153627466949757	-2.78907114587908
SLC25A46	0.00381617611837185	0.0591312395989083	1.04917959235162
SLC27A2	0.0683039464119267	0	2.2314726625477
SLC29A1	0.00922895890276066	0.155523558115012	1.62118259249689
SLC30A7	-0.0017330580578132	0.0455192494665946	-2.49482158744782
SLC34A1	0.773338325035753	0	240.942927810646
SLC35F5	0.00272357349859057	-0.131013944022344	3.22122574987001
SLC37A2	-0.34692635112159	-0.0734479774711693	0.716775717461665
SLC39A1	0.00104919627338592	-0.275215120094678	2.6173965918071
SLC4A1	-0.00850702927148107	0.0876064935743435	8.16668630889224
SLC4A7	-0.0141300779712486	-0.239529630188167	0.849807777247468
SLC7A6OS	-0.00593661512288788	-0.0598436898731258	1.70780974694029
SLFN12L	-0.00618345667720218	-0.0956790566516759	2.98232234788953
SMAD4	0.10675984237015	0.00365314018246788	2.61737610685778
SNAPC3	-0.266567299488439	-0.236524958395633	0.820536153898562
SNTB2	0.540209798087376	0.563300712149108	0.85944135138526
SNUPN	0.0778746010097003	0	2.24775714907194
SNX6	0.00485812260647649	0.0591312395989083	1.04495814846338
SOSTDC1	-0.156030155167949	0	3.24856830364575
SP6	0.0945112962925547	0	2.15967690829172
SPAG4L	-0.000968694368149906	-0.194325082689389	3.02200690365999
SPATA16	-0.00841982573532397	-0.161267017087932	4.95321167755251
SPEN	0.135342661234447	0	3.26485209565581
SPIN1	0.115323630041476	0	2.23847525692553
SPNS1	0.0682855838889484	0.0591312395989083	0.900814213223152
SPOCK1	0.151337592479455	0	1.69788640638532
SPTB	-0.511537661576597	-0.647750275631296	0.895266671365897
SRD5A1	-0.154681349544033	0	-1.81450776129335
SRFBP1	-0.273692070810784	-0.102418311299838	0.843259772702782
SSH2	-0.00231435604343608	-0.0573657286211775	2.17984850415719
STAC3	-0.00656606911525291	-0.194325082689389	1.82753890620993
STAT4	0.453173060145844	0.418121005003545	0.84625889517201
STK36	-0.000587030008096615	0.0436713146741147	1.29241980091645
STRN4	0.264137646823576	0.323763128426922	0.941686096032781
SUSD4	0.188209230771041	0	4.77120393409126
SVEP1	0.00173096538036164	0.139373668334515	0.94164248495186
TACO1	-0.0666775338751909	0	10.2525941236744
TAF1A	-3.63194556687843e-06	-0.195123135668321	3.49849818272332
TAF6L	-0.176107548154339	0	-2.40823236941918
TARDBP	-0.00516984630087486	-0.0591312395989083	1.65057916923355
TAX1BP1	0.142173639421288	-0.00389054993191739	1.88485590667974
TBC1D24	0.32015485283887	0.284495309166216	0.805117239516992
TBRG1	-0.110455002884138	-0.0436713146741147	0.889592676953029
TBX15	-0.000984788703396348	0.0782571329110106	1.46993463182307
TBX4	0.065455279510721	-0.408507742851326	0.913953598403533
TCHP	-0.00833893387748706	0.20170916226372	1.69038291138315
TDRD12	0.131640985773205	0	12.0665142119941
TEKT4	0.152158429581224	-0.171378614099395	0.877110808494373
THBS4	0.0109045149384871	0.118262479197817	0.973340163848972
TLK2	0.00358788490086279	-0.0690504113920682	2.60577954547877
TMBIM6	0.101968262234987	0	2.19097743796373
TMED9	-0.00383332899483646	-0.0436713146741147	1.70112116482434
TMEFF1	0.170869336726494	0.159512547208613	0.898321078183044
TMEM104	-0.254148132372594	-0.0547971027370182	0.961886646579136
TMEM132E	0.170655425663802	0	2.34777799383262
TMEM156	0.277340863412541	0.473870472337351	0.773735012184913
TMEM216	-0.141245709510658	0	1.64971451555455
TMEM38A	-0.0281068706429829	0	-2.12789192561378
TMEM44	0.115792295890057	0	3.09132215032615
TMEM45A	-0.0679254034309548	0	-6.68721414399319
TMEM88	-0.290928368690644	0	1.9972722628396
TMEM97	0.00824985866092535	0.0215022689450575	2.57181392426297
TMIGD2	-0.0593390572344507	-0.337963184709687	0.744243880834897
TMPO	0.00765001952020991	-0.15946509441946	1.7676027311256
TNFAIP8L2	0.520227819185968	0.670063243425253	0.908660096039251
TNFRSF1A	-0.00778841224708179	0.0341394370999459	1.20923830196801
TNNT1	-0.057334109346669	0	-2.56557457464674
TNPO1	0.122457006678337	0	2.90771828179311
TP53I3	-0.00757826301194761	-0.0244826591570564	-2.70924877562636
TRAP1	-0.00760329429183075	-0.0990334275188231	1.50603649658846
TREH	-0.192032055567253	0	9.16813728150142
TRIM35	0.215109295097413	0.220343932413508	0.892266518138586
TRIM37	0.00420047485326978	0.0591312395989083	7.91025240999759
TRPC2	0.193513914240207	0	15.1013318474675
TSN	0.0546586700238451	0	4.38714530276356
TSPAN13	0.441273940105155	0.362371537669739	0.710833533417575
TTC14	0.276258994919295	-0.0244826591570564	0.700880093854499
TTC32	0.0611612234948329	0	1.76165716952123
TTLL9	-0.314586344214309	-0.289956920754097	-0.932122470348377
U47924.1	-0.0105895735429172	0	1.5359804057451
UFSP1	0.141997049085014	0	3.37231427900529
UNC5B	0.340010204743999	0.274017697631212	0.910584051574461
UPK3B	0.526760523977999	0.525224240808848	0.87477698623421
USP25	0.00258602736063559	-0.0336181937106199	2.28197052515055
USP40	0.082478011335146	0	-1.97119867655648
VAT1	0.347686920964384	0.323875137815648	0.925295688594657
VPS53	0.245140712577696	0.140711790675487	0.927847865734742
WBSCR27	0.222592014575058	0	5.59469561750895
WDR19	0.035679762439469	0.0734479774711693	0.754619577879465
WDR43	-0.00794360196494933	-0.00389054993191739	2.1256221578358
WDR48	-0.00170620941383725	-0.0591312395989083	19.6137209827806
WNT7B	-0.00407407893456	-0.0672363874212399	1.23782195085115
XKR9	-0.00460188775502644	0.279443336096208	3.45697748898946
XRCC3	-0.138853168855362	0	-3.17246331295707
XRN2	0.054337229820556	0.111625566093622	0.911556246833954
YWHAE	-0.000811033307690398	-0.0591312395989083	1.88089819718932
Z82185.2	0.0837949376572928	0	3.03392163248986
Z83851.3	-0.420875022616196	-0.563300712149108	0.915518028397305
ZCCHC17	-0.00893542539297639	-0.0591312395989083	1.11417698269603
ZFYVE1	-0.249514642314948	0.0512091556499189	0.991926766627368
ZGPAT	0.000106278921037043	-0.129602965095844	1.97641133268844
ZNF114	-0.0440432305532994	0	2.89238185035339
ZNF131	-0.100226636435202	-0.00358535803882359	-2.48116716328694
ZNF138	-0.00615062430082499	0.0965609099170535	-1.54551196355355
ZNF224	-0.483253589937555	-0.563300712149108	0.763348129799597
ZNF248	0.160195422614589	0	18.3975865516819
ZNF286	0.0667904123098048	0	1.75807417600572
ZNF295	-0.00820691085191063	-0.0591312395989083	2.4045243964007
ZNF322A	0.00785528649278871	0.0806335085439658	2.06096483059362
ZNF341	-0.00571951500095987	-0.170002313846861	2.01465587656912
ZNF430	-0.0908412960787923	0	-3.04875565580524
ZNF540	-0.184597153399532	0	30.7628042505565
ZNF598	0.00368641988776312	0.123638046434081	2.0056937681493
ZNF665	0.0355991143461483	-0.0836242010007091	0.783709743520192
ZNF672	0.140896058415768	0	-1.50990217875136
ZNF740	0.00836316402230372	0.118262479197817	13.3709637911726
ZNF746	0.268853491713727	0.0512091556499189	-0.980072262587079
ZSWIM3	0.158575561023624	0	2.05974843120412
ZSWIM4	-0.0100706576854119	0.204836622599676	0.964911435045828
ZWINT	0.0072109221669868	0.0591312395989083	3.36448196661742
