# Supplementary material for: Functional transcription factor target discovery via compendia of binding and expression profiles
Source: Sci Rep. 2016 Feb 9;6:20649. doi: 10.1038/srep20649 (PMC4746627; doi:10.1038/srep20649)
Supplement: Supplementary Dataset [file srep20649-s2.zip › Supplementary Dataset/43180_2_data_set_1775558_nz79pf.csv]

Gene	PC	SC	CARS
AARSD1	-0.010614969149651	0.038575837490523	3.15890738135384
ABCA2	-0.00292221731638825	-0.133313960271913	2.26315959048006
ABCC4	0.0364336641846072	0	-1.27337633282497
ABHD11	0.345635284886447	0.340224265772458	0.823891633085928
ABI1	0.0010814565637785	0.196396101212393	2.30627039575865
AC004840.2	0.0640488940902631	0.154647393532935	0.881222302317306
AC007405.8	0.103597833563527	0.115727512471569	0.852915708857896
AC013553.1	-0.00202247713532915	0.309294787065871	144.863830561929
AC051649.5	-0.064355543261361	0.0309294787065871	0.862811173402539
AC068473.1	-0.00184201284855705	-0.0944911182523068	18.9247457025607
AC103801.2	0.444667876586926	0.371153744479045	-0.805897012342344
AC105760.2	0.47459394054768	0.371153744479045	0.864959375867173
AC119428.1	-0.00323101116512921	-0.123717914826348	3.07269013125543
ACAD10	-0.18719763201189	0.278365308359284	0.785075329238429
ACE	0.423063657252371	0.229128784747792	0.789724997988464
ACN9	0.492171279082574	0.661437827766148	0.737144217673996
ACP2	-0.338585065158449	-0.409461512426663	-0.684218110042466
ACP5	-0.00814276602373487	0.136176194850481	4.08475565982665
ACSL3	0.00155827440857739	0	1.96699083124369
ACSS2	0.0380792775336136	0	3.11876134356203
ACTR3	0.283320920368945	0.278365308359284	0.877571756350445
ADCY9	0.103131487652733	0	1.42617744738182
ADHFE1	0.203119756265882	0	1.83237087333505
ADNP2	-0.0115178313894146	0.0618589574131742	1.91587180996304
ADRBK2	0.187080857474963	0	5.37454908995301
AGBL3	0.474125045052686	0.535449670096405	0.875409592426159
AIMP1	-0.262054045911435	0	5.51312017795311
AIP	0.0542115102520199	0	1.36897260858057
AL050404.1	-0.208107787921244	-0.270030862433661	0.880239055511453
AL117209.1	0.00192285775522371	-0.0618589574131742	1.72783836335256
AL121972.2	-0.351550319114996	-0.0981980506061966	0.785447504849962
AL158069.1	-0.363110487431985	-0.314038421009484	0.716139312907042
AL357558.1	-0.40571542998551	-0.661437827766148	0.657507786065498
AL365259.1	0.00109358343052959	0.0716114874039433	1.40172887805557
AL441992.3	0.00332302045049483	0.0618589574131742	1.55490152092731
AL590822.2	-0.308594621805233	0.0944911182523068	0.698466765504564
ALCAM	0.394309366818175	0.229128784747792	0.837892027522515
ALDH7A1	0.514937695933965	0.28347335475692	0.699101564817349
ALPL	-0.00892279198674135	0.123717914826348	24.4925749666419
AMBRA1	0.300701926831384	0	23.6554146994209
AMPD3	-0.00531575790858429	0	2.51339142935101
ANAPC7	0.0107152585468381	-0.0348931578899427	-1.93358574068082
ANGEL1	-0.0107598921966555	0.077151674981046	2.0591936552573
ANKFY1	-0.00592192794410069	0.109974784227484	1.54937777097862
ANKRD46	0.347821387075815	0.251976315339485	0.85056711507406
ANO7	0.0110564013199882	0.0618589574131742	5.14790141240576
ANXA2	-0.00208832959866338	0	2.98097407590378
AP000911.1	-0.0079009962347982	0	34.3201992527618
AP001052.2	-0.0074527056124394	0.408528584551442	103.444288931545
AP2M1	-0.00987289887536229	-0.292896734732685	1.69004772147191
AP3M2	0.00562267907079998	0.0243975018237133	2.44231111343598
AP4B1	-0.0823273848938881	0	1.48372678388411
APOL1	0.0346069046507305	-0.0453920649501602	0.844512997882757
ARF6	0.00747091918967806	-0.00612066478926411	-1.52390865564572
ARFGEF1	0.00420757691752143	0.125320102956901	1.29285861874971
ARHGAP1	0.00947038442947841	0	1.28526833753215
ARHGAP22	0.0086436342602566	0	2.40120041457334
ARL15	0.00662323234418072	0.0453920649501602	1.02712745912792
ARL3	0.00165906735979441	-0.0865276975079196	2.00346963690899
ASPN	-0.0107483237061938	0.077151674981046	28.0798070951723
ATP13A4	0.0624155986029195	0	18.6970962605279
ATP2C1	-0.0805009140779365	0	2.88185972280656
ATP5SL	0.222237444679646	0	16.0464497059936
ATR	-0.0107846618452584	0.226960324750801	4.71426251597728
AURKAIP1	-0.102445813228976	0.21650635094611	0.752514664253264
BAZ1A	0.00155201798215978	0.038575837490523	2.68521395548454
BBS4	-0.23364766121391	0	-5.46146358010734
BCAS3	-0.205569344432286	-0.340224265772458	0.6874988276287
BCKDK	-0.374903445715093	-0.220479275922049	-0.794156916125391
BCL7B	0.275539487012599	0.247435829652697	0.853046956422744
BDP1	0.462660698259657	0.247435829652697	0.799663125249519
BET1L	-0.0056153117113807	-0.038575837490523	2.41327548513531
BMS1	-0.0113476122388573	-0.163663417676994	-2.32809709980175
BNIP1	-0.00781193136325374	0.034236839400873	1.74788481097013
BNIP2	0.00811573733579406	-0.181568259800641	8.09862788346552
BNIPL	0.00509064289115552	-0.247435829652697	9.26653817297669
BOLA1	-0.00696340588678756	0.077968117558545	-3.2028927202193
BRCA2	-0.0109639664226897	-0.106650417858599	-1.29113767229231
BTBD11	0.249222070132602	0.185576872239523	0.823814379711106
BTBD3	-0.000994867759647829	0	2.02034942261032
C10orf26	0.0774811127947983	0	3.15628585266064
C11orf51	0.00958017696716043	-0.270275677409089	2.26596916400909
C11orf68	0.000651011511927709	0.104679473669828	-4.66982142028262
C11orf82	0.581237457747483	0.629940788348712	0.820145484941762
C14orf118	0.00881341622402376	-0.0562661686745269	3.17659817958857
C16orf46	-0.0113778109948699	-0.014978617237882	2.76400443034078
C16orf5	0.00186202561867321	0.115727512471569	-1.38557416106137
C16orf55	0.320259958234078	0.247435829652697	0.694015164191994
C16orf62	0.327822445003293	0	23.2068398680958
C17orf97	0.00330750843975759	-0.0654653670707977	2.60196639271912
C18orf32	0.00918239590891212	0.125988157669742	1.9439067641933
C19orf24	-0.000160616131499463	0.11524844427238	1.11406630576337
C19orf54	0.0104095203346232	-0.0706134812643006	-2.0035589071228
C1orf212	-0.0234348352973618	0	2.38104572218402
C1orf65	0.00769117573237782	0.408528584551442	104.014720698454
C2	0.0108969999561095	0.0281718084909506	1.39799686249587
C20orf186	-2.59047272852834e-05	-0.123717914826348	3.19449765284513
C20orf26	0.203284635400593	-0.402083223185632	0.767938511204324
C20orf4	0.0113168935089326	-0.104679473669828	-3.30637638807337
C21orf91	-0.00392847982690909	0.174465789449713	-4.17611415433418
C22orf23	-0.358479197346819	0	-11.3306351804521
C22orf36	-0.0117669970052201	-0.077151674981046	4.80617884433938
C2orf49	0.210375394404188	0.494871659305394	0.797700736417361
C4orf32	0.163032032565439	0.154303349962092	0.848170296850872
C4orf48	-0.00958587504119893	-0.123717914826348	2.56288569010025
C5orf51	0.385236812288074	0.409461512426663	0.769072352618074
C6orf162	-0.369634597409289	0	-14.8927639735138
C7orf10	-0.203528366996469	-0.21650635094611	0.745627256227704
C9orf117	0.00809404387200843	0	2.5133730874336
C9orf125	0.0596908989058255	0	1.36347840270685
C9orf6	-0.00388998580101355	-0.0618589574131742	1.39691936450355
C9orf9	0.0105343903242508	0.0654653670707977	-3.54611798271809
CABLES1	-0.00259263074230872	0.0907841299003204	-1.68138943794741
CAD	0.0757651224963388	0	5.49073953621683
CALM3	0.0286384908490211	-0.0944911182523068	0.852040785606585
CAMK2G	0.0496596734471505	0	5.55546627161462
CBLB	-0.00998300481173884	-0.283730356944573	7.39417889582911
CBX3	0.00520892311684694	0.248217085656329	1.79548415777098
CBX4	0.00187935292504517	-0.192879187452615	2.04431709409752
CBX8	0.00812291861172656	-0.0697863157798853	4.57249112567653
CCDC106	0.286537129657609	0.587660095425155	0.82188015502594
CCDC127	0.0028591110725417	0.136176194850481	1.53714135612771
CCDC144B	0.0420376962433434	0	2.14879093809681
CCDC53	0.0983877382751839	0	12.1274875424999
CCDC58	-0.00480394927847885	-0.034236839400873	-1.54127072766807
CCDC72	-0.00745581653998758	-0.188982236504614	2.05460419449179
CCDC77	-0.00138441252333866	-0.0629940788348712	2.80261905442547
CCDC83	-0.000712072526331476	-0.104679473669828	246.168257199849
CCND2	0.812509865317123	0.649519052838329	0.87877797251428
CCNDBP1	-0.00678380708432347	0.163663417676994	-2.20257083691191
CCNE1	0.194584749055117	0	3.88596797246872
CCNG2	0.00959377784350234	-0.209358947339656	3.34902252121861
CCNJ	0.00764565583399963	0	1.5771120459521
CCNT1	0.771632753658441	0.804166446371265	0.865571570706852
CD72	0.00804381592390267	-0.0348931578899427	2.88711315907658
CDC123	0.00920873257501259	0	-2.96025729060813
CDC42EP1	0.0567617832640528	0	5.83721498074532
CDK2	0.0339746114469874	0	1.48986718355029
CDKN2AIPNL	-0.440230982770952	-0.525801138011981	-0.801966525420412
CDKN2D	-0.00601188192970133	-0.155056841328024	1.82047441106978
CDS2	-0.0707699466978065	0	2.59247335727369
CEP152	0.512132145984843	0.470290834896615	0.759498946175773
CEP192	0.415191916901583	0.587660095425155	0.727083343372015
CHCHD6	-0.0254382962279212	0	1.30078221621016
CHKA	-0.182530448788262	0.0927884361197613	0.697688424308696
CHRNB2	0.00201445185563668	0.038575837490523	1.02143318345275
CHST2	0.211899849491342	0.136176194850481	0.814626770766639
CKB	0.0499540691735931	0	-1.45208140352288
CNOT7	0.044123517321072	-0.0944911182523068	-0.82008184362342
COG2	0.123062790042744	0	-0.837442809771792
COL4A3BP	0.00262492834834667	-0.115549332977946	2.86572849154557
COX4NB	0.00672529739414417	0.0618589574131742	-1.04222447422761
CPT1A	0.414270523407119	0.472455591261534	0.779561897925434
CR2	0.058252419505544	0	1.85876756480297
CRKL	-0.110847916340755	0	1.99850529943549
CRTAP	-0.463446689747962	-0.433012701892219	0.756719972169192
CRTC3	0.0846602487820399	0	16.2665683026837
CSK	-0.0936083849279151	0	2.86067596561729
CSPP1	0.525383148373377	0.697863157798853	0.808703126833197
CSRNP1	0.114940171153495	0	2.0196365218948
CTSL1	0.0100201546647225	-0.327326835353989	7.45287836765876
CTXN1	0.320351648692592	0.377964473009227	0.731100663737875
CUL2	-0.241493340379287	0	-4.68083025083264
CYP2E1	0.108319775437801	0	2.29782715454026
DAK	-0.00057648696523914	-0.079017987601128	1.9058749890899
DAPL1	0.0104889519067251	0	1.62679396159617
DAZAP1	-0.0999497524310274	0	-1.74011796844618
DCP1B	0.0533420301868664	-0.157485197087178	0.819598721919014
DCTD	0.471675069337827	0.494871659305394	0.790719474279413
DCXR	0.130662099560925	0	1.42944498978173
DDX23	-0.00400576467870175	0.0701068184015974	1.9329236955344
DDX25	-0.235190711404626	0	82.1252752177834
DDX49	-0.0969613010957676	0	1.64192576290243
DECR2	-0.487749903449397	-0.649519052838329	-0.811685759451535
DENND5A	0.254392914082652	0.278365308359284	0.782878353401282
DHRS3	0.00572489041235293	-0.0453920649501602	3.05689525872541
DHX15	0.146532399177393	0	1.66587763062354
DHX38	-0.426060492136909	-0.371153744479045	-0.796360406024138
DHX40	0.201388442708377	0	-1.83350485757821
DLEU1	0.442460400510959	0.587660095425155	0.741150836824993
DLEU2	0.000549137999208447	0.125320102956901	2.43366641559732
DLL1	0.322894668257931	0.295803989154981	0.852514458704019
DNAJB12	-0.142278548929599	0	-1.92896256582413
DNAJB9	0.0745149145735367	0	5.50988860505508
DNAJC16	-0.207860533457881	0	-4.76833657877728
DNAJC24	0.00814687804804895	0.28347335475692	-4.01644370519389
DNAJC5	-0.0578692434357177	0	-1.17387162393623
DOCK1	0.374668929332795	0.38575837490523	0.766315955803282
DOK1	0.0928249441037521	0	3.91134244153513
DOK4	-0.0101570244071411	0	3.01944920619064
DPP7	0.0971261460182198	-0.0309294787065871	0.830204349203969
DRAM1	0.40303549090656	0.21650635094611	0.812835173144812
DRG2	0.00413385899648094	0	3.20439839558842
DSCC1	0.130046425017531	-0.0944911182523068	0.791559188386387
DTWD1	-0.00681793047052087	-0.0618589574131742	-2.46606894616613
DTX4	-0.00784225760481912	-0.0907841299003204	1.97593254825434
DTYMK	0.140278520803041	0.309294787065871	0.796696896621719
DUS3L	0.0578803396134245	0	2.91376622507239
DUSP11	0.0132674165011345	0	1.42733966894119
E4F1	0.184674186107872	0	1.30637662424112
ECHS1	0.135124541268553	0	4.67914781830721
EDEM1	0.0283800675134956	0	2.3410904906959
EHD4	-0.0088365486643823	0.120204996713762	2.28234337685807
EIF3D	-0.0350822515163604	0	9.34046550265289
EIF4B	0.00696496212902285	-0.0553283335172488	1.26099415662153
EIF4E3	0.0781081994970646	0	1.67508081903714
EIF6	-0.00500200112985701	0.00402454407013579	-1.39164123109208
ELMO1	-0.0593361836814239	0	3.19520370595312
ELOVL3	0.187982676502635	0.0618589574131742	0.830207089025236
ELOVL6	0.432874897778655	0.440958551844098	0.736510426896152
ELP4	0.0128268781324887	0	7.59010170240611
ENDOD1	0.47051907051319	0.655789237338891	0.82763452340851
ENTPD6	0.0919387598463463	0.125988157669742	0.860662106508241
EPB41L4B	0.011294163578548	0.154303349962092	2.20368173363481
EPHB6	-0.00451383574770179	-0.123717914826348	2.42375112592957
ERGIC1	-0.00410038584280817	0.0025575531215694	-3.2317283443263
ESCO2	0.626087125725322	0.724431906601019	0.776343499338164
ETNK2	0.151427770044354	0	4.04940526730815
EXOC8	-0.0012148761805639	-0.038575837490523	1.81600216605228
EXOG	-0.148645923460932	-0.0618589574131742	0.841261217733313
EXOSC3	0.248988705168199	-0.0309294787065871	0.694896728673794
EXT2	0.0131314254219305	0	3.82359283809535
FAM105B	0.403854543850117	0.130930734141595	0.699897477939599
FAM110C	0.317602390756597	0.272352389700961	0.856661655580099
FAM116A	0.00887262154308898	-0.425524885960185	6.55227911923489
FAM117A	0.330653796129858	0.163663417676994	0.815844472676688
FAM123C	-0.0114414745393834	0.371153744479045	40.4949966268101
FAM131A	-0.00560511019295423	-0.470290834896615	5.7124393796437
FAM161B	0.342755989460296	0.188982236504614	0.716091315182604
FAM171B	0.260459231332288	0.0907841299003204	0.844727747177939
FAM24B	0.291603395433393	0.123717914826348	0.770836874530342
FAM46C	0.00941734394339568	-0.0907841299003204	2.98377021767589
FAM59A	-0.00544327550953996	0.0907841299003204	7.04928217410142
FAM83F	-0.065109778348387	0.115727512471569	0.746298845566022
FBXL13	0.101570792547669	0.154647393532935	-0.848452238220045
FBXL19	-0.043226283736431	0	-1.18168554850176
FBXW7	0.467022138520921	0.687386354243376	0.831543602501591
FDX1	0.424721057373671	0.392792202424786	0.79735970821223
FER	0.114969252571881	0	4.70587877916405
FGF11	-0.101146633245098	0	-1.4417734316778
FGFRL1	0.0860818957513877	0	15.1956330932106
FHAD1	0.0985122389538807	0	0.964337510253031
FKBP9	0.0114798238130664	-0.0121987509118567	-1.60137074348854
FNIP2	-0.00348936295425564	-0.181568259800641	9.19997898262435
FNTB	0.0261914098045128	0	4.26364068084817
FOXC1	0.32430151509925	0.317744454651121	0.816590840091096
FUBP1	0.0116652116671279	0.0818387935282501	1.48709083363223
FZD4	0.140977592805237	0	0.687784706277661
G0S2	0.0114234691696538	-0.0618589574131742	0.74429277360763
GABPB1	-0.00261274265294195	-0.0618589574131742	-3.74935427670716
GADD45B	-0.00878702680147028	-0.212091945149454	-2.95687172524508
GADD45G	-0.00174750523070957	0.134807555140938	-1.44793617369052
GANC	-0.0106452386636988	0.177079939085975	1.6555943728178
GAS1	-0.00848660320897154	-0.136176194850481	7.68261785174945
GAS7	-0.00260002807045408	-0.185576872239523	28.9208908527763
GATA6	0.0277408161632469	0	1.52130607022587
GDAP1	0.342244455894409	0.39239304683824	0.699602899531012
GDPD3	-0.00237500836816445	-0.125320102956901	3.68464765719586
GJA3	0.23792137990604	0	4.95067382276156
GLI3	0.256801913160063	0.0453920649501602	0.829562941004055
GLRX5	-0.000710459250838706	0.0461069445977073	-2.696751031537
GLS	-0.0816786498001148	0	1.11458930938556
GMFG	0.00561811970298425	-0.244252105229599	1.5792583456714
GMPR2	0.0354010341723444	0	4.07924247709797
GNB4	0.341607931259837	0.314970394174356	0.748412258790219
GNL2	0.0354099680221898	0	3.09275174369732
GOLGB1	-0.0721774751784101	0	1.67621758115268
GPD1L	0.309441996373364	0.192879187452615	0.741544865683887
GPR153	-0.0201610965661698	0	2.43747355864316
GPRIN1	0.00098907653894188	0.0618589574131742	4.30602369427262
GPRIN2	0.00762472038924784	0.185576872239523	33.407424457925
GPX1	0.725169090354306	0.598443748931276	0.713627166486017
GRB10	0.141529152557211	0	3.57909260210972
GRIK4	-0.181959626344355	0	2.4806168743052
GRM2	0.00778183738696628	-0.0618589574131742	42.9599610253201
GRM4	-0.340779104307903	-0.038575837490523	0.836853121963911
GRWD1	0.00626698940494707	0	1.77725822250897
GS1-259H13.1	0.0614858469061285	0.0618589574131742	0.731921215283389
GSDMD	-0.210096915117493	0	2.09602405232209
GTF2F2	-0.172565106913491	0.0309294787065871	0.687740656016936
GUSB	-0.0105396501173751	0	2.62051250795769
HABP4	-0.0189918574779518	0	2.66164798504937
HARS2	-0.00847335445674961	-0.163663417676994	-1.09542033697693
HAUS8	0.404063706135334	0.618589574131742	0.72167797022986
HDAC3	-0.0381493973473525	0	4.11462740443881
HDHD3	0.0574484602927087	0	5.66809098246621
HESX1	0.0748008499684489	0	64.6109528813305
HINT1	0.182307140941309	0.402083223185632	0.779242372838634
HLCS	-0.11792224651183	0	-3.52567532195883
HMCN1	-0.0185808497522217	0	2.01226949920904
HMGN1	-0.00868186151934265	0.0904363092782368	-2.90443873820252
HNRNPL	-0.004380243199711	-0.213980246255456	2.44375466100788
HNRNPUL1	-0.072138839232394	0	3.81410007714789
HOXC8	-0.130870048397354	0	340.727714189271
HPCA	0.0665204795657781	0	2.93085729327233
HRCT1	0.0099872731948652	0.0453920649501602	-1.39760427706048
HS3ST3A1	0.198312169186024	0	0.924216582123327
HSPA13	-0.239372892495879	0	6.69628943836114
HSPA9	0.00236814201173076	0	1.94227502810184
HSPD1	0.0471771381242696	0	-1.01379443841853
IDUA	0.137731470761095	0	1.43511904045218
IER3IP1	0.0112274594630913	-0.123717914826348	5.83031703932657
IFIT3	0.007810859251945	-0.0453920649501602	1.88011311743188
IFITM3	-0.00858451368424383	0.0981980506061966	1.73630234047477
IFT57	0.416238897027386	0.490990253030983	0.761502866301411
IFT81	3.35283657240424e-05	0.053611096424751	1.86846176264381
IGFALS	-0.218226535332257	0	1.00672943618401
IGFBP6	0.00939448349816341	0	2.05799655274337
IL17RC	-0.00827487911491102	-0.348931578899427	4.28861621760895
ILF2	0.00579425291163952	0	-1.66528460483875
IMPACT	0.0508692290310578	0	3.62217876227211
INPP1	0.070375960054981	0	1.88922275810178
INTS2	0.0850627164808524	0.278365308359284	0.82431952004542
INTS6	0.0858901402506395	0	5.19868693064402
IPO8	0.141211741557043	0	6.28679882796225
IQCE	0.0320651482461499	0	1.72320548072071
IRF6	-0.00976927034360034	-0.0618589574131742	1.66791734465205
ISY1	-0.491905231541704	-0.402083223185632	0.764901683652593
ITGA1	-0.00648659015017907	-0.185576872239523	2.67217929606821
ITGA7	0.0116169673984804	0.231455024943138	33.5263232368544
IWS1	-0.150599084877064	-0.157485197087178	0.770492548923482
KAT5	0.0798595134664836	0	1.75471675777966
KBTBD2	0.273901381288297	0	8.61256917327833
KBTBD6	0.195828990465516	0.0618589574131742	0.883492568718843
KCNH1	0.0921260349762285	0	66.7883444412127
KCNN4	0.317110941324881	0.130930734141595	0.860136153482219
KHDRBS3	0.213450086204037	0.136176194850481	0.853472302209771
KIAA0196	-0.00561274848853461	0	2.37022016190177
KIAA0355	0.154090169899707	0	10.1094273734536
KIAA0564	0.0170846009924714	0	1.24173210765485
KIAA0895	0.266560287461299	0.196396101212393	0.86990997164378
KIAA1467	0.340121264273813	0.226960324750801	0.768047250328849
KIAA1549	0.100057494108818	0	2.84693635846384
KIF12	0.331262049746574	0.226960324750801	0.764286897812326
KIF13A	0.0631574482371191	0	8.61211218572602
KIF20B	-0.154464417979337	0.0927884361197613	0.736176958415467
KIF23	0.0138814446672561	0	1.92714992246132
KIF26A	0.228885451999742	0.185576872239523	0.812839944569077
KIF3A	-0.191565118357799	0	-6.34705763347954
KIFC2	-0.0255455435682271	0	-2.3127474452377
KIFC3	0.13932114865494	0	1.36907504040506
KLF11	0.0347183125505231	0	2.2238979266919
KLF3	0.107963798188105	0	7.45565353438872
KLHDC3	-0.0761698177220417	0	-1.90033438602672
KLHDC8B	0.484104241520828	0.523722936566382	0.776408393370862
KLHL21	-0.0335502443613857	0	1.97872348534697
KLHL5	0.000823091016414544	-0.185576872239523	5.89084029734517
KLHL7	-0.125525995376584	0.154647393532935	-0.811060699009399
KRCC1	-0.0640772484844586	0	1.9558383101474
KRTCAP3	0.489528006931968	0.463942180598806	0.829324787865159
LAMC1	0.465564157569275	0.0618589574131742	0.667067219859035
LATS2	0.0061041315215057	-0.0322748612183951	-3.32702992989184
LBH	-0.00719598791424565	-0.185576872239523	5.65727071303051
LDLR	-0.00622470514349673	-0.265908011739155	1.69451022013903
LENG1	-0.0929617032488114	0.185576872239523	-0.732068275803663
LIN7C	0.217991726291072	0.185576872239523	0.726714947945144
LINGO1	-0.00459355547536228	0.0907841299003204	1.49123043756264
LOH12CR1	0.477977931063231	0.409461512426663	-0.884432484411732
LPAR6	-0.0891959876627536	0	31.8279034096117
LPCAT3	0.116404370893805	0	10.3584396619292
LRFN4	-0.369342811641527	-0.556730616718568	0.721650634779119
LRPPRC	0.0171805232237161	0	-3.53370179094234
LRRC27	0.4810552859307	0.50395263067897	0.874439263943784
LTB4R	0.0056734042963172	0.0618589574131742	3.27027437142853
MACC1	0.589042298012499	0.78742598543589	0.836084952806804
MAML1	0.257373590434323	0	6.6126296737486
MANEA	-0.231576933860595	0	7.50268052841192
MAP1B	0.113426149432883	0	2.0454782440544
MAPK11	-3.50774292621747e-05	-0.185576872239523	6.24945838613397
MASTL	-0.00572377965074114	-0.0462910049886276	1.37618256973227
MATN3	0.233357322714279	0.185576872239523	0.832450356052415
MBD1	0.0443834485761354	0.0309294787065871	-0.820601883396996
MCAM	0.091809178654589	0	2.07480139624896
MDH1B	0.205043455104524	0.123717914826348	0.750508082582462
MEA1	0.414941023316639	0.409461512426663	0.881741536112837
MECR	0.103769387615024	0	-2.26204982749453
MED15	0.0831301648638241	0	6.15231835205554
MED22	-0.0262453795132256	0	-1.97743227883158
MED28	0.599841307306435	0.598443748931276	0.86041400043524
MELK	-0.17439535971645	0	-4.85350963331574
METTL14	-0.196964623536252	0	6.27927283419372
METTL2B	0.543775487217864	0.556730616718568	0.878226119387107
METTL8	-0.0817650833974979	0	3.47600610173587
MFAP2	0.125115188515752	0	0.777737116596496
MFGE8	-0.000650129293757993	0.038575837490523	1.52745056662508
MICAL2	0.443837028784193	0.488504210459197	0.707253357759775
MIF4GD	0.0200258712427665	0	3.33881637511937
MKI67IP	0.00275378849622077	0.181568259800641	5.10768183310865
MOBKL1B	-0.0190543096254738	0	3.18175047946912
MPDU1	0.169939186838126	0	4.67988410727067
MPG	-0.326257439345327	0	-4.3375436404605
MRPL10	0.157214596043572	0.0618589574131742	-0.842744969880826
MRPL30	0.0343108323570922	0.247435829652697	-0.862182244317359
MRPL39	-0.00730909451294124	0.493006648591635	-11.6488394674041
MRPL46	0.354401482504403	0.188982236504614	0.754921345086796
MRPL53	0.0113972153946947	0.0309294787065871	1.84202571300092
MRPL55	-0.190937599399071	-0.0618589574131742	-0.876330190548605
MRPS26	0.249733194252769	0.185576872239523	0.884441462350989
MTAP	0.477793525822956	0.409461512426663	0.79026168004822
MTBP	-0.32224059187825	-0.229128784747792	-0.845148961773783
MTF2	0.0107182864049711	0	-3.63994704328434
MTHFSD	0.115169541581504	0.115727512471569	0.867054912664025
MTTP	-0.152041451970796	0.0927884361197613	0.778670478476589
MTUS1	0.362121440569178	0.115727512471569	0.721981257915844
MTX3	0.131558652058278	0.115727512471569	0.864199077913373
MUS81	-0.00528456259623094	0.0393201344687986	1.24718539273578
MUT	0.00473123520447458	0.402083223185632	-2.82458213381639
MYEOV	0.46048455857644	0.499312714451762	0.866689370999022
MYO9B	0.0275892211546603	0.123717914826348	0.794237015052062
MYPOP	0.300634951562552	0.181568259800641	0.683505198349598
N6AMT1	0.102096203110616	0	-5.25777755004926
NAPRT1	-0.00732591793986641	-0.272352389700961	4.58049125442744
NCOA3	-0.415157589472661	-0.21650635094611	0.665376618375147
NDUFB7	-0.0521750950835427	0	4.38089263464637
NDUFC1	-0.124893925752798	0	-2.37875323328151
NDUFS6	-0.134859892631295	-0.0927884361197613	-0.878188024196134
NEDD4L	0.0411589673062756	0	2.12727919346016
NEIL3	0.575734919848216	0.694365074829414	0.840660399558944
NENF	0.0761282696936477	0	1.50931151966185
NGRN	0.000398910134943206	-0.220479275922049	2.99849274732484
NKAIN4	-0.33777522868015	-0.163663417676994	0.867710402604512
NMT2	-0.225285345130218	-0.247435829652697	0.80971188057594
NOL4	-0.00148619273101048	0.181568259800641	9.76929142361714
NOP56	-0.02686207506315	0	-4.4096444483227
NOVA1	-0.219419869363565	0	13.0419909569386
NOXO1	0.174240881996909	0.0927884361197613	0.774613452358842
NPHP4	-0.0197743655561765	0	1.44170455010802
NR0B2	0.399236786265992	0	478.43959387488
NUDCD2	0.30653487636044	0.371153744479045	0.818536669815443
NUDT2	-0.0324682762597242	0	-4.47758507512089
NUDT5	0.0845235309545179	0	2.53673393840751
NUFIP2	0.0194309462455996	0	0.908546474435959
NUTF2	0.000675780704441819	-0.146448367366342	2.24194886260895
NXF1	-0.0193968150736933	0	3.88120803434689
OAF	0.166689421628386	-0.038575837490523	0.722171600440766
OBSL1	-0.00705884814491215	-0.163663417676994	4.53518085487993
OGFOD1	-0.00484708085161801	0	-2.1230474803532
OLFM1	0.0298649285448908	0	0.678739644374649
ORAI1	-0.00236446361297228	0.0511510624313881	1.93494215635959
OSBPL1A	0.377394869798256	0.22985165564123	0.734304060261544
OSGEPL1	0.402510090993339	0.220479275922049	0.837028146854718
OTUD1	-0.083588421819671	0	8.17695595116302
P4HA1	0.0109398683273725	0.284282124887606	-3.78248822510506
PABPC1L	-0.0522725997012568	0	1.97521777838307
PABPN1	0.00851670049718595	-0.0353881210219187	2.10541732951903
PAK1	0.403249145117925	0.327326835353989	0.853573650143271
PARD3	0.372175291533601	0.29459415181859	0.880340262038568
PARD3B	-0.00821720920287822	-0.313914437470592	6.3185777378941
PARP9	-0.287550153444088	-0.251976315339485	0.78975365230234
PCNX	0.0810497875216138	0	5.36171623326193
PDCD10	-0.250184056797595	0	-4.37647924721233
PDCD2L	0.0812736573402179	0	-1.02822300692457
PES1	0.0148752367926777	0	2.43291554960339
PEX14	-0.00889321011568048	-0.038575837490523	3.11656067980433
PEX7	0.320411551705087	0.525801138011981	0.689543561713572
PHACTR4	0.00092840878599085	0.0309294787065871	2.42104764124891
PIGB	0.322313800791472	0.409461512426663	0.776660548275645
PIGO	0.00361032809820378	0	2.62587521443524
PILRB	-0.0521172636698124	0	-4.44018160134682
PLAA	-0.0429166109780434	0	1.73371159951798
PLCD3	0.147416728024452	0	2.84008434745305
PLCXD2	-0.00571016869628998	0	0.84465606259365
PLEKHA7	-0.283751837809135	-0.371153744479045	0.849747897428166
PLLP	-0.0484502195468809	0	3.48030441465104
PLS1	0.534298187482177	0.654653670707977	0.777351127053168
PNPLA3	0.049455864554841	0	1.38054449248511
POLE2	-0.181212286420053	-0.0309294787065871	0.820720613448672
POLE4	0.00910713496357353	0.0907841299003204	2.21140893117606
POLG	0.165117888165168	0	3.59954378154145
POLN	0.501487650724956	0.488504210459197	0.746892594905276
POLR2E	-0.00141121493439021	0.0327326835353989	2.61537692688636
PPAP2A	0.161883385923724	0	4.5775699090248
PPFIA4	-0.0962624408558588	-0.525801138011981	0.84677387220803
PPIL2	0.153467860540159	0	1.09693161993886
PPP1CA	0.294597552959677	0	0.716186828729213
PPP1R15B	-0.00492985255871142	-0.0724417932624443	1.24113756797442
PPP1R16A	-0.00487866732891112	0.0628091696316659	-2.03353516281737
PPP1R3B	-0.00416034603202418	-0.38575837490523	5.07635158234243
PPPDE1	-0.169613307186826	0	1.20436271140726
PPPDE2	-0.0329956954558385	0	3.92908037116451
PRKAB1	0.297448828721714	0.21650635094611	-0.860815384374714
PRKAR1A	0.0963254233086409	0	3.77765741624822
PRKCE	0.107113292752051	0	-1.73537737457223
PRKRIP1	-0.130935004773038	0	-3.06562177298214
PRLHR	-0.102337753049083	0	5.26014524010687
PRMT7	0.0548798559208506	0	1.66716304347212
PRPF4B	0.118349211866384	0.0927884361197613	0.839755500867479
PRR19	0.00703970230663273	-0.0327326835353989	1.38513460156621
PSEN2	-0.00765328559110625	0	1.63475931488454
PSKH1	0.218828328520951	0	4.96630481813127
PSMB3	-0.0046447627237849	-0.0453920649501602	2.47575086313465
PSMB4	-0.000668426356088843	-0.123717914826348	2.84970529080148
PSMD1	-0.1883058956069	-0.0927884361197613	0.86526973135584
PSPC1	-0.0597371872858969	0	1.19826677844723
PTGR1	0.384859401990781	0.453611052569255	0.703064857131798
PTK2B	0.0661589762165227	0	1.04653698913838
PTPLB	0.117121035954077	0.247435829652697	0.767465009871794
PTPN9	-0.0472562028224301	0	1.29152475401513
PUSL1	-0.010376580926707	0	-1.28528623729971
PVRL2	0.23269032113842	0.123717914826348	0.721589981901306
PWP1	0.0105864038482826	0.185576872239523	2.88226456583461
PXK	0.011680699863457	-0.0327326835353989	1.62711364257778
RAB7L1	0.00123166899267803	0.0981980506061966	-1.91229590389937
RAB8B	-0.0241854235531005	0	2.42399628133315
RABAC1	-0.0204063497060687	0	2.46772611266742
RABGAP1L	-0.0712553991100911	0	4.07012564390801
RALGPS1	0.118597246826407	0	4.74781278844782
RANBP17	-0.000338693718769307	0.0120736322104074	4.01674442680906
RARS2	-0.108909549043288	0.247435829652697	0.777448983435221
RBM14	-0.00228081961196036	0	1.29805434271846
RBM4	0.16647619767241	-0.0618589574131742	-0.770766733829436
RCE1	-0.00438720277110338	-0.154944946700228	2.36908285434176
REL	-0.133867201516466	0	1.8173672543807
REPS1	0.00205963451495812	0.0348931578899427	1.58196001377247
RFX1	0.00899484011417918	-0.0944911182523068	-1.43625011350057
RFXANK	-0.00248492717236439	-0.540061724867322	14.7094769621194
RHEBL1	0.60108745427209	0.66296999990891	0.877827144606883
RHPN1	0.561917397069414	0.490990253030983	0.815026786770034
RIBC1	-0.154453505643056	-0.278365308359284	0.813582852994618
RIOK1	0.114216238593236	0	2.41590116253667
RNASEH1	0.0440151771603761	0	-1.17448508076425
RND2	0.162215540792898	0	1.46124795642289
RNF141	0.298289846498334	0.433012701892219	0.676406749836285
RNF166	-0.0427776182771352	0	3.16826643749581
RNF183	-0.33999629100745	-0.115727512471569	0.802808146763171
RNF207	-0.00896022321836561	0.0473803541479343	-1.49034030029873
ROMO1	-0.410578107489394	-0.472455591261534	0.776088641060703
ROPN1L	-0.144754998126691	0	1.80152164768889
RP11-195F19.2	0.00012109006352541	-0.0563436169819011	1.57917906815856
RP11-465L10.1	0.00519975816001247	-0.0907841299003204	2.51590056579213
RP11-699L21.1	0.150183381316199	-0.278365308359284	0.646020580194474
RPL22L1	-0.038662526540164	0	2.41397909102095
RPL24	-0.0153987699512052	0	-2.99876504391779
RPL27A	0.482974748559682	0.433012701892219	0.856334272416435
RPS27A	0.00641890418551828	-0.0453920649501602	2.45799031148529
RPS29	-0.255337269312095	-0.154647393532935	-0.70298223015493
RPS6KB1	-0.3671874541599	-0.185576872239523	0.717591497341294
RRAGA	-0.0235894275697641	0	2.73165208024102
RTN2	-0.049886998543321	0	2.85766642151949
RUSC2	0.0107191503038403	-0.115727512471569	3.18368572062505
RYBP	0.308689889726706	0.21650635094611	0.750376677950827
S100P	-0.00755433643021849	0.136176194850481	-2.70761483523047
SAAL1	-0.0748230923078183	0	-0.907093447114449
SAFB	-0.0596165843736437	0	1.38818412831928
SAMD11	-0.00386782893415082	0.0453920649501602	2.67987414352841
SCAF1	-0.314001312716196	-0.154647393532935	0.737445833238321
SCN4B	-0.00394623061917599	-0.247435829652697	21.9463676596643
SCNN1A	-0.0753203876715938	0	1.94647025319964
SCRN1	0.164833376729907	0	5.51590097649602
SDC2	0.0607728814144535	0	0.796521811336821
SDSL	-0.000693465010394377	-0.192879187452615	-1.44431281208329
SEC23IP	-0.396250734578415	-0.360059518889387	0.852787969444743
SENP3	0.0111824003117865	0.0986013297183269	1.37702975400121
SERINC4	-0.00908908827552575	0	1.15459736956971
SERP1	0.00810851127812138	0.123717914826348	-0.933289267879397
SERPINB6	0.0378918291405284	0	2.51298105377297
SETX	0.00608658757072543	-0.0453920649501602	5.33920863121597
SF4	-0.00295629744536897	0.0618589574131742	1.93618450512689
SGTB	0.00721579176761593	0.181568259800641	4.53085708302518
SH2D3A	0.468468013952991	0.525801138011981	0.829909891267869
SH2D6	0.410769381077491	-0.0309294787065871	0.831023922783671
SH3BGR	-0.00689163688021371	0.309889893400456	-2.51828655025539
SH3GL3	-0.102482109405632	0.077151674981046	0.809271313305517
SHB	-0.0584316529421606	0	-2.69190308891632
SHPRH	-0.00531235346936014	0	4.73951705421122
SLC24A1	0.558885843119498	0.618589574131742	0.781075799846795
SLC25A1	0.0113681360848004	0.00511510624313881	2.66870737718931
SLC25A21	0.00318916079751834	-0.0654653670707977	4.73325779953016
SLC25A23	0.295971742550171	0.371153744479045	0.747376548679594
SLC2A12	0.0861629406927729	0	6.17912288265969
SLC2A6	-0.0715149728591576	0	-7.46794177097575
SLC30A1	-0.00499636954538055	-0.0138675049056307	-1.99667326672705
SLC35B2	-0.0565724504020995	0	0.931362027805272
SLC37A1	0.00579646415584914	-0.185576872239523	5.30970881403876
SLC38A10	0.0382643174087327	0	1.818440429248
SLC39A13	0.0239966009291716	0	5.30459564922948
SLC46A3	-0.00499664572892891	-0.123717914826348	2.03681632568555
SLC6A9	-0.00872231503889277	-0.0453920649501602	1.92982415952906
SLC7A11	0.356244589343409	0.157485197087178	0.779054123355743
SLC7A2	0.207972360843698	0.154303349962092	0.879026022588426
SLC7A6OS	-0.140900428203525	0	1.71269775422245
SMC5	0.0117644602886548	0.130930734141595	2.73036855525632
SMPD1	0.337229918773019	0.229128784747792	0.883339876453651
SNHG12	0.0115093350032673	0.0618589574131742	4.38926385650114
SNUPN	0.109069132588173	0.371153744479045	0.836371460265764
SNX19	0.565832979503736	0.835095925077852	0.732809266607612
SNX33	-0.0502392329400966	0	2.98021393375265
SP2	0.0280253519029733	0.0629940788348712	-0.865661321593246
SPNS1	-0.493657262143676	-0.472455591261534	0.876866200280887
SPTLC2	0.00628478217516629	0.0948504013668671	1.47880104031487
SSR2	-0.00111710638278619	0.0697863157798853	-2.90127061979088
STEAP3	-0.490595119849617	-0.535449670096405	-0.737033067160181
STOX1	-0.00662987784232926	-0.123717914826348	7.14573002484575
STT3A	0.158186798909061	0.154647393532935	0.830331954508855
SUPT6H	-0.00702734206530564	-0.104679473669828	3.55027801036528
SUPV3L1	0.00936499697515248	-0.0618589574131742	-3.81510752749165
SUV420H2	-0.0812276814146194	0	1.83182356218247
TBC1D2B	-0.0106962516520112	-0.038575837490523	2.20387776028302
TBC1D8	0.00942847433697455	-0.0753778361444409	2.40972380990352
TCP11L2	-0.0798022549812937	0	1.39476143559219
TEF	-0.450484245899355	-0.409461512426663	-0.807885511546637
TENC1	0.000863210506739924	-0.077151674981046	3.1432673045408
TEX261	0.0911978567151685	0	4.13294384234309
TFCP2	0.37187573912685	0.458257569495584	0.696143107640394
THOP1	-0.00181781452702218	-0.0327326835353989	1.03522614918615
THPO	0.421640491374401	0	225.261298836361
TICAM1	0.170327593491814	-0.115727512471569	0.660296425149387
TIMM17A	0.258080318863741	0.346467433591792	-0.854318339177394
TIMM44	0.147758452474153	0	3.11589529191356
TJP3	-0.0615023596453557	0	-7.8329436292584
TMBIM4	0.459285636701974	0.587660095425155	0.718570757495862
TMEM184C	0.00635915541012827	-0.0907841299003204	2.27317939852729
TMEM216	0.352608122956469	0.28347335475692	0.7152441529969
TMEM22	-0.271557176815465	-0.077151674981046	-0.808964905089779
TMEM42	0.118665202022058	0	8.56391577992639
TMEM55A	0.224220153934258	-0.0629940788348712	0.726057775067357
TMEM65	0.62049321270943	0.50395263067897	0.839770292463479
TMTC4	-0.0036109853662307	0	2.37364010935751
TNFRSF10D	0.408501527168207	0.453920649501602	0.793945661032896
TOMM20	0.00605563250589692	0.0453920649501602	1.5954629120199
TOR1AIP1	0.203363938497195	0.346467433591792	0.868716143405918
TPH2	0.229493281796269	0	50.3622265414916
TPRG1L	-0.030141333398425	0	5.81077176558829
TRABD	-0.266092162448565	0	-8.08897316060102
TRAF3IP2	0.00524679849564657	0.123717914826348	1.90470566412301
TRIM37	0.0284423155437898	0	1.42078221669503
TRIM4	0.2992414617588	0	0.690007688687279
TRIP11	0.759325421547728	0.661437827766148	0.795843783549578
TRPV3	0.294416472113452	0.392792202424786	0.802830058662929
TSC22D1	-0.440616909497296	-0.402083223185632	0.867780508210048
TSFM	-0.114522786463662	0	-4.05589818177735
TTC14	-0.151436338278955	0	-12.9461115891048
TTPAL	-0.00146496191470659	-0.0927884361197613	-0.830544300269855
TUBA1	0.000645152237199891	0.016321772771371	-1.34319148136427
TUBD1	0.29100198575957	0.0618589574131742	0.794438025929992
TXN2	-0.0962184008873006	0.377964473009227	0.765588795527139
TXNRD3	0.536018349133234	0.655789237338891	0.861772520563989
U2AF2	-0.00780520392806283	0.0877295286461189	1.80647336129362
UBE2C	0.602547262670803	0.587660095425155	0.788712572294705
UBE2D3	0.00581837619822738	0.154647393532935	2.06980698795644
UBE2Q2	0.00667990717325529	0	-1.07474074822882
UBXN2B	0.522978906933028	0.558290526239082	0.856247965985819
UCHL3	-0.0150215543441438	0	5.16989808698199
UFM1	0.129797488614413	0.340224265772458	-0.791032838493774
ULK4	-0.150710611319676	-0.220479275922049	0.842853681397938
UNC50	-0.124032936043654	0.123717914826348	-0.675681548348343
UNC84A	0.00494986548608291	-0.0618589574131742	5.15166145103053
USP1	0.0451512854467822	0.309294787065871	0.767105083692802
USP14	-0.306489713964423	-0.136176194850481	-0.667823301580545
USP16	0.0599947923741464	0.433012701892219	0.778191779590458
USP28	0.0973008171742274	0	6.59021822171953
USP42	-0.0163991158840611	0	-1.52277414375155
UTP3	-0.110968227817957	0	-1.25236621915499
VASN	0.00371792959006136	-0.247435829652697	3.33035072019892
VPS13B	0.235877397591618	0.185576872239523	0.871545787664397
WDFY3	0.300086688497792	0.272352389700961	0.786824919698131
WDHD1	0.00255382053868704	-0.0654653670707977	-2.0705516632631
WDR19	0.374142799043837	0.347182537414707	0.867173023720955
WDR75	0.00608181906575873	0.0453920649501602	-2.2937020711141
WDR8	-0.0176533038240344	0	2.41146845500351
WRAP53	0.00449394082694048	0	1.62200355499131
XKR9	0.17399732490756	0.123717914826348	0.851464274039912
XKRX	0.143061819155603	0.0453920649501602	0.779302621848898
YAP1	0.420494128155776	0.540061724867322	0.820796233311108
YIF1A	0.00868800351555096	-0.0422577127364258	1.50297591754149
YPEL2	-0.00962009107562813	0.0816922172085595	1.04293696194352
YTHDF1	0.00862764427768682	0.00798595706249925	1.25326956217291
ZBTB39	-0.263030835360361	-0.371153744479045	0.867389191488704
ZC3H6	0.00431592177898537	0	2.46422120314973
ZC3HAV1L	0.421802478856226	0.392792202424786	0.712413892928624
ZCCHC2	0.301673824104531	0.270030862433661	0.726723133394928
ZFP30	-0.00348842461974173	-0.185576872239523	6.20905480450457
ZFYVE1	0.131252469271822	0.154647393532935	0.751383010014962
ZFYVE27	0.0529244737934357	0	1.77678138712595
ZHX1	0.439453508561521	0.494871659305394	0.754042097291695
ZKSCAN2	0.461999183023755	0.309294787065871	0.798414653640811
ZNF100	-0.131163328990383	-0.181568259800641	0.761113856332734
ZNF180	0.547314264176968	0.185576872239523	0.824395761620682
ZNF181	0.122884536320589	0.125988157669742	0.761660910740819
ZNF2	0.00410739226927611	-0.130930734141595	4.89668708864662
ZNF248	0.316748230941585	0.0927884361197613	0.688625216193585
ZNF251	-0.199829671148961	0	0.842540828426448
ZNF268	-0.208576639177966	0.0309294787065871	0.749019411823235
ZNF28	0.00281448205294994	0.0453920649501602	2.02166149806091
ZNF280D	0.341873568437339	0.115727512471569	0.710445283955682
ZNF319	0.358453627288763	0.371153744479045	0.785802351983172
ZNF324	0.452837243689751	0.251976315339485	0.719474232990209
ZNF324B	0.574164529325064	0.835095925077852	0.71241835643716
ZNF337	0.00689115303030179	-0.104679473669828	1.59722853233389
ZNF33A	-0.0042392055259147	-0.247435829652697	-1.14000514391723
ZNF385A	0.0352117541888504	0	7.80320533003681
ZNF568	0.00502146742554665	-0.0618589574131742	4.15684751146847
ZNF621	-0.0106996297054487	0.157485197087178	2.32915626691399
ZNF710	0.0836832976219762	0	6.17150227910219
ZNF721	-0.116462466145516	-0.185576872239523	-0.782264957245666
ZNF737	-0.00806557188156106	0.247435829652697	133.901331286015
ZNF781	0.00528634462981232	0.371153744479045	50.7181185611463
ZXDC	0.243167062802357	0	5.10604052942412
