# Supplementary material for: Functional transcription factor target discovery via compendia of binding and expression profiles
Source: Sci Rep. 2016 Feb 9;6:20649. doi: 10.1038/srep20649 (PMC4746627; doi:10.1038/srep20649)
Supplement: Supplementary Dataset [file srep20649-s2.zip › Supplementary Dataset/43180_2_data_set_1775559_nz79pf.csv]

Gene	PC	SC	CARS
AB019439.22	-0.000609852064576208	0.0647750275631296	11.2466570271258
ABCC1	0.00742477749305857	-0.0438529009653515	3.5207961736568
ABLIM2	-0.173865025555932	0	49.6723270512752
AC002368.2	0.00879940699907942	0.0436713146741147	1.46239948077166
AC004837.3	0.00693021290286321	0.0436713146741147	5.85500942116813
AC004870.2	0.00304282140408753	0.0436713146741147	1.59421594960803
AC004901.1	0.00304282140408753	0.0436713146741147	1.59421594960803
AC006039.3	0.00457718876524217	-0.0797325472097299	2.40859319722279
AC006070.1	0.185872360398838	0	6.4346906205922
AC007314.1	0.054085029591684	0.0436713146741147	0.867362160268453
AC007365.1	0.360551353408163	0.318274569041734	0.711688112453228
AC007377.1	0.135580705645172	0	73.8533027369571
AC007403.1	0.00304282140408753	0.0436713146741147	1.59421594960803
AC008073.2	-0.027043005279756	-0.122413295785282	0.723353497643393
AC009988.1	0.0555177547159005	0	-3.42598884533914
AC010096.2	0.00304282140408753	0.0436713146741147	1.59421594960803
AC010145.5	0.00304282140408753	0.0436713146741147	1.59421594960803
AC010336.2	0.0649957045683834	0	-3.67705952037744
AC010907.3	-0.034927425576728	0	1.10001479392031
AC011005.1	0.327969156416934	0.307254933899513	0.907364114212386
AC011306.3	-0.147010102600592	0	15.8523990301169
AC011500.1	-0.112463013646191	0	2.57903748821089
AC011996.1	0.0845723932242143	0	28.3594419412565
AC012368.2	0.664724834775451	0	252.203540656462
AC012506.1	0.153644957520176	0	3.38798067608144
AC013733.3	0.00690661091458093	0.0436713146741147	1.50876269889219
AC016909.1	-0.067447328596458	-0.0734479774711693	0.750982955918435
AC017028.1	0.171733168314396	0	4.36637164799471
AC019118.1	-0.114937946952767	0	106.238601271002
AC020594.2	0.0023374176935542	0.118262479197817	52.9686188141058
AC021016.3	-0.419896363005464	-0.358464089549432	0.715062213754986
AC022535.1	0.397340459743062	0	37.0706125297055
AC026803.2	-0.19291146298334	0	28.9883467535481
AC026904.1	0.489406979279447	0	73.0927888280106
AC034228.1	0.00304282140408753	0.0436713146741147	1.59421594960803
AC063965.1	0.109809776929704	0	16.0345826178307
AC068039.1	NaN	NaN	0.898497251078811
AC068492.2	-0.0810778949591161	0	2.4637759492704
AC068760.1	-0.00436222320653554	-0.0244826591570564	0.869663216023461
AC069280.2	0.00156164599858006	-0.0734479774711693	2.20112435445355
AC072026.1	0.00612574295795003	0.0436713146741147	1.52582958534422
AC073127.2	-0.372772982087836	-0.318274569041734	0.705621327093443
AC073283.2	-0.0054477229017395	0.0436713146741147	7.27723781985641
AC074257.2	0.00304282140408753	0.0436713146741147	1.59421594960803
AC078942.3	-0.362674157468703	-0.346417371107448	-0.760633954276092
AC079943.1	0.00304282140408753	0.0436713146741147	1.59421594960803
AC083801.2	0.0545351482182477	0	5.42212263462087
AC091167.1	-0.308297322666033	-0.434524094626741	-0.911865832785125
AC091729.1	-0.0592633063518166	0	1.41304900328515
AC092296.3	0.627408420336214	0.64111887433877	0.903663971341376
AC093423.5	0.00304282140408753	0.0436713146741147	1.59421594960803
AC093581.1	0.00304282140408753	0.0436713146741147	1.59421594960803
AC093702.1	0.00703419616526053	0	0.715177797135378
AC096579.5	-0.00306667620106764	-0.131013944022344	1.96061700472254
AC099489.1	0.114907015262148	0	7.88320222039372
AC099567.1	0.00304282140408753	0.0436713146741147	1.59421594960803
AC100748.1	-0.0651650008306075	0	8.094507605586
AC104809.2	-0.28445267131434	0	-3.30892268958288
AC105053.3	-0.149472430378154	0	27.7139552364775
AC108051.3	-0.0573923644345306	0	0.889845132697081
AC112494.1	-0.140757163655896	0	1.98338458351569
AC114730.1	-0.034226132513045	0	1.64584244980223
AC114814.1	-0.192850096797517	-0.318274569041734	0.9320334657807
AC117453.1	-0.00890326139658493	0	11.2194510850208
AC135050.2	0.00824122043037831	0.131013944022344	2.40854416523812
AC138024.1	0.00304282140408752	0.0436713146741147	1.45948067259938
AC138647.1	0.00396344301434471	0.0436713146741147	1.48510174040057
AC138655.3	-0.00873834017195624	0.0913846430164946	2.88163954251832
ACAP3	0.000492623120331951	-0.0744983593779457	1.83641614740662
ACPT	-0.0896585986952161	0	-1.73772941893038
ACSL3	-0.127622931815027	-0.358464089549432	-0.893059345487211
ACSL6	0.244067187259083	0.131013944022344	0.9272188924342
ACTB	NaN	NaN	0.90486244651001
ACTG1	-0.000880556677194594	0.0931229492224321	-2.10573633752094
ADAMTS4	0.592902712189337	0.516412825830466	0.911692225754559
ADAT2	-0.00700255922482634	-0.0512091556499189	1.54039960712977
ADCY3	-0.180599473315867	0	-1.13016328624293
ADCY5	0.238683525987804	0	4.14511184540068
ADD2	NaN	NaN	0.720023335245772
ADHFE1	0.00413821923086569	0.131013944022344	1.70964933661168
AF241728.1	-0.381931641230186	-0.318274569041734	0.671639891141286
AGPAT3	0.0924695352664708	0	1.07985511876303
AKAP2	0.329275491623761	0.256045778249595	0.937292174160297
AL008733.1	0.0600776936553073	0	2.46326594817717
AL031673.1	-0.0838262238426147	0	2.06312009826609
AL031674.1	0.00304282140408753	0.0436713146741147	1.59421594960803
AL031733.1	-0.48557250294499	-0.256045778249595	0.734836424577776
AL035088.1	-0.021058396103444	0	-3.26152110618308
AL035090.2	-0.276282521482427	-0.318274569041734	0.9017653440097
AL035530.1	0.00304282140408753	0.0436713146741147	1.59421594960803
AL080239.3	0.00304282140408753	0.0436713146741147	1.59421594960803
AL109622.1	0.00304282140408753	0.0436713146741147	1.59421594960803
AL109809.1	-0.012111056369258	0	11.6614218176795
AL109935.1	0.00304282140408753	0.0436713146741147	1.59421594960803
AL110115.3	-0.401650264209715	-0.409673245199351	0.71124879586344
AL117209.1	0.134323627054296	0	1.24415050698688
AL118523.1	-0.175907589988893	-0.171378614099395	0.825774011014659
AL121759.2	0.00304282140408753	0.0436713146741147	1.59421594960803
AL121894.1	-0.0497524732477857	0.027874733666903	0.917394164909226
AL133284.1	0.00281025961587941	0.305699202718803	59.2463699844394
AL136359.2	0.00304282140408753	0.0436713146741147	1.59421594960803
AL136526.1	0.130016166384938	0	10.1765361320058
AL137143.1	-0.00897343765198592	-0.175610822101489	15.980302747467
AL138707.1	-0.00584335369382049	0.131013944022344	11.7489913446424
AL138737.1	-0.00665132909510912	-0.0244826591570564	-2.33641972347105
AL138808.1	0.00304282140408753	0.0436713146741147	1.59421594960803
AL138823.2	-0.00262369910066873	0.0512091556499189	1.22888854249676
AL139152.1	-0.27592517311956	-0.0436713146741147	0.821486947580988
AL157395.1	0.00329327423234656	-0.337963184709687	1.64814029826055
AL157935.3	-0.32379849863134	-0.305699202718803	0.799533538481885
AL160153.2	-0.11925343284269	0	63.8329346085283
AL161736.1	-0.00882743976427217	-0.218356573370573	7.73195805731844
AL353141.2	0.438698648962323	0	38.7730589036425
AL353680.1	0.00304282140408753	0.0436713146741147	1.59421594960803
AL354864.1	-0.352019944569184	-0.480384461415261	0.825341424500227
AL354979.1	0.00304282140408753	0.0436713146741147	1.59421594960803
AL355314.2	0.00304282140408753	0.0436713146741147	1.59421594960803
AL355483.1	-0.000502726711473995	0.0512091556499189	1.01182126244298
AL355526.2	0.00304282140408753	0.0436713146741147	1.59421594960803
AL355537.1	0.00811949689301555	0.0436713146741147	1.44872450527493
AL356157.1	-0.064262398556453	0	1.2291742279611
AL356387.4	0.0501251984042016	0	1.40598066783185
AL356481.3	-0.00273696416519593	-0.0512091556499189	-1.50885903590049
AL357052.2	0.00880896176835068	0.0436713146741147	1.47572350466043
AL357061.1	0.00992708234006332	0	4.57206076601583
AL357793.1	0.00304282140408753	0.0436713146741147	1.59421594960803
AL359541.4	-0.495210187655604	-0.752617809006382	0.745895819599947
AL365273.2	-0.218530288165939	0	-4.24015483033236
AL365444.3	-0.299606254995583	-0.307254933899513	0.915330778271315
AL390203.2	0.00304282140408753	0.0436713146741147	1.59421594960803
AL390242.1	0.543646801047784	0.307254933899513	0.794367510138461
AL390961.3	-0.663181918846671	0	-358.336302915727
AL391297.1	0.00935444696729263	0.027874733666903	1.32467699144187
AL445231.1	-0.400801935872248	-0.362371537669739	0.912160300906423
AL445488.1	-0.137836019219471	0	1.33880141586568
AL451067.4	-0.0062029741178725	0.102418311299838	31.6095899579765
AL451164.1	-0.0995276442776377	-0.102418311299838	0.907164128533504
AL512642.1	-0.181670910409898	0	17.8670303309066
AL590440.1	0.603933188982557	0	3.39486020846913
AL603832.2	-0.00787510333310607	0.131013944022344	2.37104961872614
AL603982.1	-0.00836137221905551	0.367239887355847	1.97848695143539
AL606804.1	0.00304282140408753	0.0436713146741147	1.59421594960803
AL645608.5	0.00670255355396701	-0.0630733222388355	2.09225243106871
AL662797.2	0.00102454701161528	-0.131013944022344	2.04845806362797
AL662899.1	0.0585312763936747	0.0244826591570564	0.748856588401115
AL731684.1	0.376805990235679	-0.122413295785282	0.743970699726819
AL731684.2	0.484100708847551	0.307254933899513	0.726164252774154
AL954642.2	0.25945979084854	-0.0734479774711693	0.850344519661222
ALAS1	0.124768523923568	0	13.8112677301458
ALDH1A1	-0.0126462844457896	0.0965609099170535	0.944982573368966
ALDH8A1	-0.292038150595874	-0.306622070335933	0.922918389511051
ALDH9A1	-0.395482530968468	-0.529619939671158	0.8446604577853
ALG6	-0.0270438388276638	0	2.34046384852692
ALKBH5	0.0352972507118765	0	5.64236699309639
ALOX5	0.260378171820151	0.0836242010007091	0.867049524671744
ALPK1	-0.432307494282072	-0.403167542719829	0.900253125439369
AMFR	-0.0441684877441719	0	-2.62763170241901
ANGPTL2	0.219934236965456	0.218356573370573	0.924776144973081
ANKRD13C	0.00713319017831216	-0.131013944022344	3.42152319304769
ANKRD33	0.00882087735651208	0.137972892397453	1.47257419521548
AOF1	0.00139709647789518	0.153627466949757	-4.059757885438
AP000235.2	0.00463131745884183	0.0436713146741147	1.53206577722582
AP000350.6	-0.398392124876143	-0.220343932413508	-0.843091120525662
AP001043.2	0.00304282140408753	0.0436713146741147	1.59421594960803
AP001619.1	0.186202553702166	0	14.6922901494338
AP003774.2	-0.381988824293573	-0.220343932413508	0.714477978510123
APBB1	0.392819759486256	0.388650165378777	0.712548315837522
APC2	-0.153967584118249	0	-82.5948450728585
APPL2	0.461888610545382	0.512091556499189	0.840682131911251
ARHGAP17	0.102112015564787	0	4.67965894193039
ARHGAP23	NaN	NaN	0.795973167121006
ARHGEF17	NaN	NaN	0.916262351323819
ARL4C	0.513791998050507	0.547799930377074	0.825983683616811
ARPC5	0.0317562125963342	-0.0436713146741147	0.932117707396105
ATP2A1	-0.0148460595637891	0	-1.78905718265843
ATP5G3	0.130992868771664	0	9.92432618353629
ATP5S	0.277495728332932	0.153627466949757	0.71601298179456
ATP8B3	NaN	NaN	0.861165579602005
AY269186.2	0.00304282140408753	0.0436713146741147	1.59421594960803
B4GALNT1	0.00155457895208518	-0.105877297467838	1.35726296820649
BAI1	-0.1526128682345	0	-140.927765876332
BANF1	-3.15705200536095e-05	0.194325082689389	2.85055219125247
BBOX1	0.00602348348621634	-0.0512091556499189	3.23552864976401
BCL3	-0.0706706173843823	0	1.10622822767126
BDP1	0.199595035041316	0	2.17365124738032
BLACE	-0.0070347687633798	-0.0436713146741147	1.78192371016764
BLOC1S3	0.13633417071117	0.0512091556499189	0.816674459974096
BRDT	0.218358371548109	0	1.72976780918286
BTBD11	0.670488643528161	0.751067616198811	0.898268667096146
C10orf131	0.19241181413607	0	53.6285397113341
C10orf76	-0.0796448681485094	0	-3.57115076073271
C10orf88	0.209039501408526	0	9.68537964485163
C12orf52	-0.00537654421412843	0.131013944022344	1.37128039844071
C14orf80	-0.00315079343658314	-0.201936867881583	1.05283468753746
C17orf39	0.0187740898219365	0	-1.7486902559865
C18orf34	-0.322715960735665	-0.241402274792634	-0.691034964423941
C19orf45	-0.00965173407249501	-0.102418311299838	-2.22116981695981
C19orf54	0.0215684502851597	0	7.89392665498304
C19orf57	0.0735721698585492	0	3.6478137555818
C19orf63	-0.272027253831696	0	-1.09707135393512
C1orf138	0.00309439705229285	-0.295656197994541	2.12714221101684
C1orf195	0.627279883799026	0	199.534080029903
C20orf103	-0.00765208297317025	0.0482804549585268	-1.98604810862659
C20orf70	-0.257622724942888	-0.220343932413508	0.899586525040237
C5orf56	0.0161321208510064	0.0591312395989083	0.855001146661508
C6orf132	0.0067356504092181	-0.0436713146741147	1.95132615232674
C6orf162	0.164772253557348	0	4.65679199935988
C6orf70	-0.47077519172024	-0.585369407004964	0.794202274427279
C7orf65	0.00838757348699361	0.462298782318737	34.129051135636
C8orf40	0.000569049354122207	-0.0797325472097299	1.20419966810567
C8orf46	0.104911585654132	0	35.976342221832
C8orf80	0.367596570890654	0.473870472337351	0.7645633454048
C9orf125	0.560670146878437	0.614509867799027	0.908556267053702
C9orf45	0.0731548202092343	0	2.90031490579666
C9orf66	-0.0087161594361883	-0.337963184709687	-2.17758201659234
C9orf91	0.168008769999005	0	5.05654135259128
C9orf96	0.227531177083951	0	1.74341724427394
CALML6	-0.322840187967824	-0.393041832067032	0.813816972695138
CAMTA1	-0.0822810479704101	0	6.67915609259844
CAPN11	-0.300793042811702	-0.480384461415261	0.91680531654388
CASC5	-0.466686137382667	-0.582975248068166	-0.92842256865979
CASQ1	NaN	NaN	0.703071964259511
CBX7	-0.299617524941867	-0.388650165378777	0.889569239447385
CCDC110	0.144342295451871	0	34.8213296019427
CCDC116	-0.00539675485268651	-0.432090484392085	1.57922338053364
CCDC127	0.0877567084409223	0	1.84908403590727
CCDC23	-0.0221079688769522	0	1.72515271792241
CCDC42B	-0.00637050129853358	-0.118262479197817	17.022463681052
CCDC50	-0.267226486036968	0	-10.3271606941153
CCDC63	-0.25062477637062	-0.241402274792634	-0.819721861671034
CCDC7	-0.349944611491508	-0.204836622599676	-0.900293212958885
CD22	0.339614211410584	0.122413295785282	0.72625962571996
CDA	0.167055549700858	0.231149391159369	0.899284969861823
CDCA7	0.10307180473802	0	3.82550222703199
CDH4	0.563196360884137	0.696868341672576	0.933364267800467
CDH8	0.163193115227294	0.153627466949757	0.79737589954759
CDH9	0.385565502837883	0.465170523984072	0.68395507594365
CFD	-0.202100934436137	-0.322534827031413	0.866567825931771
CHADL	0.415146772604572	0.269309250727621	0.866526063977437
CHGB	0.641105361946038	0.597994104072974	0.850228266013693
CHST14	-0.00686036607781802	0.131013944022344	5.51579835617705
CIAO1	0.0343727222930862	0	-1.45693418448001
CLCNKA	0.297639468015713	0	0.926875103481654
CLDN19	0.575336830749348	0.122413295785282	0.739701295059258
CLIP3	0.173317037979404	0	-2.49219466134343
CLOCK	0.450017865347259	0.306622070335933	0.708602106572149
CLYBL	0.499399978323237	0.563101160612298	0.802738602424821
CMTM1	0.0021340593622759	-0.0244826591570564	1.62337414155496
CMTM5	-0.0494355608232495	0	18.2312250304182
CNNM4	-0.00785913361727127	0.00754014027656653	-2.476747396742
CNO	0.132349919552059	0	3.70152464671561
CNOT6L	-0.55406050193108	-0.696868341672576	-0.878939352942071
CNTF	-0.00884677768374641	0	2.26407879127889
CNTROB	0.47247517353543	0.465170523984072	0.90605861416336
COL17A1	0.00589453160356419	-0.102418311299838	-1.91659591312628
COL2A1	0.0171750956959915	0	1.81807853081026
COL4A2	-0.00198079357909941	0.0436713146741147	1.25323368114362
CORO2B	0.77561479156373	0.807927752182862	0.872308800832525
CPA4	0.0417180013028398	0	2.86588558611776
CPNE2	-0.00751008915964696	0.0244826591570564	2.47597322953479
CPSF7	0.00445754775322699	0.0436713146741147	4.70377724748473
CRB2	0.224604970006768	0	2.98191214892385
CRB3	0.458407166285955	0.358464089549432	0.838674268576576
CRELD1	-0.0047366264443684	0.319372840250889	6.12385516269902
CRIP3	0.762523494381306	0.856893070496975	0.799018520256704
CRK	0.145215749942425	0	1.62457598573841
CSNK1G1	0.0383465370442089	0	-1.84051356265802
CSPP1	-0.280174256325885	-0.323875137815648	-0.929143994116405
CST9L	-0.373734443742299	-0.409673245199351	0.798547554816038
CTSD	0.111228404722551	0.0647750275631296	0.860741912775953
CTSH	0.153452693565186	0	2.83459072057942
CXCR3	0.00960234452928489	0.0119598820814595	3.71294657575429
CYLC1	0.00328718110291396	0.0436713146741147	1.58368941376348
DACT2	0.473592331917442	0.318274569041734	0.844479588613874
DCLRE1B	NaN	NaN	0.915121039587373
DDX20	-0.00931183468159096	-0.129550055126259	1.76216006600343
DDX54	0.00478047655913541	0.0436713146741147	2.56367351130182
DEFB136	-0.000705802796734181	-0.00394208263992722	-1.65262305591128
DGCR6	-0.00718525537248231	-0.0585369407004964	1.14750869387771
DHX8	0.0208256992421363	0	1.24904097262107
DISP2	0.302778215529459	0.171378614099395	0.764522569815029
DMAP1	0.074550996690909	0	2.18844686464573
DOCK1	0.596555244353003	0.563101160612298	0.75692518655406
DOCK4	-0.00825426938528042	0.00420227421382749	2.42695894879787
DPPA3	0.00571738687507952	0.0436713146741147	4.16423190805624
DSCAML1	-0.388338584280844	0	-19.375685450227
DSTN	0.143579686814586	0	3.98561457674232
DUSP18	-0.401608449623705	-0.204836622599676	0.844612780590648
DUSP6	0.410280650192105	0.349855417719812	0.910002002362565
EDN1	0.115610857697266	0	0.955029579882171
EHMT2	-0.0177081199661403	0.0512091556499189	0.860079955644061
EIF4ENIF1	0.0029381929464994	-0.129550055126259	1.09696580345023
ELAVL1	0.114295212625064	0.0591312395989083	0.861208526367058
ELMOD2	0.255869162339321	0	8.16994678282461
EMB	0.508562474351361	0.585369407004964	0.777437090193118
EME2	-0.111086331483151	0	-4.84054002660666
EPHA2	0.267805195701262	0.269309250727621	0.783421470935827
ERBB2	0.718907720685879	0.819346490398703	0.925859640130341
ERN2	0.114930266997566	0	4.57100674300219
ESYT1	-0.0125555037075734	0	3.78789329306798
ETF1	0.00652724894319879	0.0436713146741147	1.53300248571426
EVC	0.150722289649113	-0.0436713146741147	0.88141745387396
EVI5L	-0.277378583777987	-0.0512091556499189	0.823251383426496
EXOC3	-0.125559404073271	0	1.13134728731074
EXOSC4	-0.0743790721120221	0	1.42088292549052
EYA2	0.00472518815683981	0.0647750275631296	1.45427253638848
EZH1	0.00295330779200006	-0.0647750275631296	2.24491485045716
FAF2	0.00168642443849175	-0.0512091556499189	3.81157110555585
FAM105A	0.273299663803957	0.139373668334515	0.790427471899546
FAM110A	0.127845162567327	0	1.84147112944638
FAM126A	0.00836303073901593	0.236648116414078	1.49717775767505
FAM132B	-0.00135299082946762	-0.131952454839914	1.38933310409209
FAM134C	-0.323900091446908	-0.358464089549432	0.904622542605501
FAM13B	0.0592465899522268	0	-1.30926929672844
FAM171B	-0.0715895001411859	0	2.3768421089163
FAM173B	0.181895353062076	0	2.36478953772547
FAM174B	0.000194661334386209	0.0591312395989083	1.61300207579874
FAM83F	0.00197171970574225	0.0512091556499189	-3.07578136499155
FAR1	0.339291721072195	0.171378614099395	0.706681401700065
FCN3	-0.237475797890719	-0.334587294144896	0.732009658139679
FGF2	0.384888219383871	0.306622070335933	0.912272384028446
FMO2	-0.00302054523112727	0.0436713146741147	14.2513678959861
FNDC5	-0.00940464578217641	0.218356573370573	7.27644827986248
FNDC7	0.41375735329579	0.171378614099395	0.772927319084611
FRK	-0.00470037900191043	0.0483801051263795	-5.33470219028245
FZD2	0.516939520652284	0.414302468352409	0.915798500885002
GABRG3	0.00709383457514227	-0.139531957617027	3.5847784760276
GADD45A	0.00922802240260107	-0.133305906955725	2.19588849041379
GADD45G	0.654509723126412	0.709944349242234	0.911486782427107
GALC	-0.545024328752516	-0.661031797240524	-0.727581603123656
GALE	-0.00659249938165293	-0.0822373021702258	1.24783360782957
GALNT13	0.668756818747712	0.725343205746608	0.842397018164305
GBP2	-0.39243213779326	-0.416205205669959	0.877411836338739
GBP5	-0.059343789601985	0	2.00123502952102
GCHFR	0.000128608037971964	-0.259100110252518	5.43952507429362
GFM1	-0.0036820558017473	0	1.6411858521634
GGT6	-0.37338125645143	-0.318274569041734	0.862505199495893
GHSR	0.00361240857240251	0.0436713146741147	1.57799120754936
GLB1	-0.236832971335019	-0.218356573370573	0.89638201762281
GLRA2	0.151507731204001	0	3.22808051006155
GMFG	-0.756595467037845	-0.789352217376326	0.89835101115872
GOLGB1	-0.284384443607217	-0.259100110252518	0.913923156265464
GPD2	0.319468056087035	0.220343932413508	0.685915688230148
GPR101	0.0168598424681054	0	1.60693451772874
GPRASP1	0.0487658764959756	-0.204836622599676	0.678963033663242
GRHL3	-0.00429588380338911	0	2.17640370877964
GRIK1	0.48278034604608	0.318274569041734	0.743614126395297
GRIK4	0.361828567838095	0.420227421382749	0.876228486189802
GRINA	-0.141444855642806	0	1.12131201574254
GSTM1	0.571915728847813	0.716928179098865	0.739279517392345
GYPC	0.00396392136193147	0.0836242010007091	-1.37884529605681
HAUS6	0.00140183706576553	0.0436713146741147	2.6491834116508
HAUS8	-0.361965399531837	-0.220343932413508	0.682639375674151
HEATR7B1	-0.00115010994991647	0.393041832067032	121.52816900768
HECW2	-0.00253506581474949	-0.0757459198492434	-2.2308517539654
HELQ	-0.151574433228464	0	-1.79380408253026
HES2	NaN	NaN	0.799224913401209
HEY1	-0.234604963061629	-0.218356573370573	-0.927927618343577
HIF1A	-0.189760562642048	0	-1.89729433576858
HIGD1C	-0.0476991628213875	0	1.40923192772827
HIST1H1T	-0.00512006965002717	0.204836622599676	7.65681376982225
HIST1H2BG	0.101748443602213	0	1.19586473199928
HIVEP1	-0.0148259634444492	0	4.20487293298757
HMCN1	0.402820977827545	0.482804549585268	0.930549876801308
HMGA2	0.621970604681517	0.614509867799027	0.82322288859045
HMGCLL1	0.00220781280555126	-0.0647750275631296	28.7024176033161
HMHA1	0.00879113684632088	0	1.15191185874278
HMX2	-0.423304535351082	-0.323875137815648	0.917402044126756
HN1	0.00250142392412395	0.0436713146741147	1.28871489031864
HOMER3	0.120986317822373	0	1.52165035820617
HPS4	0.179378039343981	0	3.04290790275962
HSD3B7	0.0719876178730563	0	1.26465638263584
HSPA12A	-0.0102956151568939	-0.0836242010007091	0.870379412004208
HSPA4L	-0.611730695512248	-0.612066478926411	-0.789461984927264
HUS1	-0.00773003495740377	0.0436713146741147	2.17213403177242
HYDIN	0.201209850512335	0	0.755708377191792
ID1	0.384107563566896	0.465170523984072	0.940785047326345
IDH2	0.115062319235413	0	3.56755804451656
IFITM2	0.00431793100757503	0.0591312395989083	3.24275400481151
IFITM5	-0.00816686044783531	-0.0512091556499189	2.05549312708597
IGLV10-54	-0.00607518018357753	-0.131013944022344	3.47215547638986
IKZF4	0.24643656441398	0.218356573370573	0.930263738762585
IL12A	-0.00431879672512919	-0.167248402001418	2.22749660993083
IL27	0.511815548783521	0	26.6363561000511
INPP5F	-0.290637480358508	-0.171378614099395	0.845545972767064
INTS10	-0.00808763038353877	0	1.54437138103078
IQCF3	0.227864405301729	0	1.76499235978981
IREB2	-0.264062804016933	0	-5.99730944665384
IRF2	0.00556685512240968	0.0377775632391389	-1.36057655301698
IRF6	0.538376593062457	0.473870472337351	0.886451163853094
ISYNA1	0.014434316740544	0	1.98072418831759
ITGA7	0.00167333753162923	0.0591312395989083	2.42687797782718
ITPR1	-0.338936301103079	-0.269309250727621	-0.926502909978347
JRKL	0.030913164853365	0	2.27120035469065
KAT2B	0.455284767538007	0.340697394705221	0.855432237650404
KB-1183D5.2	-0.00102182907269517	0.218356573370573	14.8781858890899
KBTBD3	-0.0882909790103539	0	-1.60983501480024
KCNT1	-0.0674979949798305	-0.236524958395633	-0.894572825953571
KCTD11	-0.00214944316260424	0.147032735393047	-1.99024143865383
KIAA0182	-0.0120486790995148	0	1.58185813242374
KIAA1199	-0.0254496996063821	-0.0591312395989083	0.856427810519257
KIAA1219	0.00857142933210675	0.193304613836065	-3.55126552998649
KIAA1949	-0.431855560541971	-0.418121005003545	0.807743822501993
KIF16B	-0.0530834283768016	0	-1.89316506771217
KIF3B	0.171967769307352	0	1.3764727188308
KIF9	-0.0154222231159642	0	1.62503160543146
KIT	0.00417309560550718	0.259100110252518	37.9838657328551
KL	0.383550944312213	0.122413295785282	0.718130405164614
KLHDC8A	-0.00956956523679796	-0.307254933899513	2.99019890671299
KRT12	-0.456919059225494	-0.367239887355847	0.941578060134124
KRT222P	0.0717935130637889	0	159.642023808947
KRT39	0.365003903073398	0.0244826591570564	0.707097367356874
KRTAP13P2	0.00716489869790102	0.105877297467838	6.63764020739017
LACTB2	-0.00396915471861822	-0.218356573370573	2.97824168159715
LAPTM4A	0.0218651938970155	-0.0436713146741147	0.775580993559749
LEF1	-0.00329282815184624	-0.027874733666903	2.14424119282966
LEFTY1	0.554713495152939	0.614509867799027	0.822400204265868
LEPR	0.0108719088393564	0	1.82225590289888
LETM1	-0.0114541580897106	0	1.84190435510218
LGI1	-0.00802230743890946	0.129550055126259	65.4708873651647
LGI4	-0.453253137111458	-0.354458778479283	-0.843926425817358
LILRB3	-0.409780737738804	-0.696868341672576	0.867518905335362
LIPA	0.152720487191657	0	3.58696722051297
LMCD1	0.37610157837384	0.323875137815648	0.948155892160176
LRDD	-0.116525042313308	0	-1.70157305613251
LRRC53	-0.0728092426149987	0	1.23661627711326
LSAMP	0.195076749440876	0	26.1177529566606
LTB4R	0.00262958392137117	-0.0418121005003545	1.83855194901624
LY6K	0.048131761337994	0	42.83629536611
LZIC	-0.00872861580570245	0.027874733666903	1.3545628408009
LZTR1	-0.00811248851768352	0.138675049056307	1.88992528230222
MAMSTR	0.483100092991731	0	93.1865896746758
MAN1C1	0.546185894498828	0.492760329990902	0.943214601891586
MAN2A2	0.040896301504248	0	4.55899671663403
MAP4K2	-0.183311614729627	-0.122413295785282	0.940991838672552
MAPKAPK2	0.00734107699461704	-0.0647750275631296	1.96128366460321
MAPT	-0.000196993253236944	0	2.07060854550287
MARCH8	0.104167841019441	0	1.41296277883756
MAST3	-0.000391268219201181	-0.0436713146741147	1.04533328490098
MCFD2	0.00167425841193565	0	1.17303040572988
MCM3AP	-0.00943489153680057	-0.204836622599676	2.92242514991583
MEI1	NaN	NaN	0.826690100159399
MICB	-0.0350359413763829	0	3.59427274184723
MLF1	0.612490116082116	0.614509867799027	0.736009768373614
MMP2	0.0646158419278095	-0.0436713146741147	0.684034050145704
MOXD2	0.00871773304577375	0.0436713146741147	1.46962636266153
MPHOSPH10	-0.368724268564152	-0.323875137815648	0.669446691565593
MRAS	0.470791883925511	0.358464089549432	0.851935150841915
MRPL34	0.0267753329942369	0	1.18124552065835
MRPL54	0.0963237995050509	0	5.02522400874681
MRPS31	0.0096146816480525	-0.0436713146741147	2.08933202428443
MS4A8B	0.0859144409522059	0	3.38504615860533
MT1M	0.00308848072030638	-0.195123135668321	8.51743874259784
MXI1	0.00294475208202861	-0.0393335154916358	1.66039201371101
MYBPC3	-0.126071086855096	0	8.19033932853376
MYCBPAP	-0.114925491240431	0	-3.06078637562874
MYH7	-0.440827670063189	-0.585369407004964	0.767812891866594
MYLIP	-0.00800251446664901	0	2.08563710268433
MYLK2	-0.00203499537962866	-0.218356573370573	1.42327186553408
MYO19	0.0991856949268112	0	-2.54279367817334
MYO9B	0.0357942468496042	0.0244826591570564	-0.748469145876699
MYOF	0.461223636353142	0.503831473655779	0.918828500304395
MYOZ1	NaN	NaN	0.710371721635637
NAAA	0.306654282107365	0.102418311299838	0.725241830789158
NADK	0.126551082186774	0	4.91350140252587
NAGA	0.126372295781082	0	1.69343711332287
NDUFA12	0.0887262699543361	0	1.76786914090971
NDUFA8	0.00473888128477466	-0.0512091556499189	-1.42704821775272
NDUFAF1	0.162401963928501	0.102418311299838	0.935667303324064
NDUFV1	0.00194987103087479	-0.0244826591570564	1.17293851306211
NEK5	0.223883926497481	0	16.9678375142266
NEUROD4	-0.00497937220713021	0.0436713146741147	1.74493548502326
NEUROG1	0.00258318135880666	0.0436713146741147	1.58903768508355
NFIX	0.600527370563246	0.696868341672576	0.942400177912631
NFKBIA	-0.306610271460457	-0.346417371107448	-0.865773756819882
NGDN	0.0199276402884703	0	1.44319507352523
NOM1	-0.00686498912038906	0.0436713146741147	3.64269345062297
NOP14	0.00455867014078749	0	2.04681080146242
NOP16	-0.000381535770912524	0.0647750275631296	1.93122881441313
NPFFR1	0.00842479050965787	0	9.23571183702265
NT5C	0.00398911097394866	-0.0436713146741147	-1.40760735421783
NTRK2	0.00789287534267364	0.155523558115012	2.21305712626923
NUP188	0.0287858724164871	0	3.05307721880686
NUP210	0.00330655863886908	-0.388650165378777	3.29449631229814
NUP88	-0.186076373961955	-0.218356573370573	0.900333581958025
NXT1	0.00435630271709633	0.0244826591570564	1.79245919781263
ODC1	-0.123273881661454	0	-2.43159179285105
ODF1	-0.172984377056902	0	43.5120960879993
OR11G2	-0.00277670080202435	0	1.42128699263675
OR2AE1	0.0362309771611244	0.122413295785282	0.719690129130589
OR51E2	-0.129272689468652	0	87.9898214918307
OR5AK2	0.0040835502998549	0.0436713146741147	1.56395137644628
OXT	0.238969109763294	0	11.3796990201481
P2RX3	-0.330440971084602	-0.434524094626741	0.778737532489944
PAX4	-0.00420796364192808	-0.0647750275631296	1.91246411087059
PBLD	-0.0440508720187673	0.0512091556499189	0.909215099440834
PBX1	0.389962218700582	0.250872603002127	0.72039733764725
PCCA	-0.00400552153558794	0	4.8612973636699
PCSK9	0.624205852636377	0.563101160612298	0.918988936014865
PDLIM5	0.0267121065125653	0	3.08428040431802
PDZK1IP1	NaN	NaN	0.894943147773987
PEBP4	0.0926739826478595	0	59.9639054326119
PELI2	0.528190842530016	0.307254933899513	0.854609051936369
PENK	0.0784476948879369	0	3.1859094435187
PER1	-0.0542859843037644	0	-1.64362593714463
PFN1	0.0691745667211738	0	1.34115712252124
PGDS	0.243167054389449	0	2.07487361990537
PGLS	0.00367923910513932	0.122140963310492	0.949615972619343
PGRMC2	-0.203240318680256	-0.256045778249595	0.932895358103981
PHF3	-0.432351686702261	0	-7.63853778299755
PHLDB2	0.431651382900905	0.362371537669739	0.848212229140308
PIK3C2A	-0.00859511196148749	0.0734479774711693	1.23292368389239
PITPNB	-0.125642162617129	0.0244826591570564	0.798362868795338
PITX2	-0.187218166947363	0	160.702158741682
PKDREJ	0.00163461675664281	0	0.965650014722344
PLEKHH3	-0.000458512014293443	0.0220881010685491	-1.18130253610045
PML	0.00311417418656289	0.0436713146741147	1.72434074112896
POLR3G	0.44422615212717	0.453425192941907	0.9207468001121
PON3	0.470982729665774	0.0734479774711693	0.946587323528255
PPP1R7	0.531682990157041	0.465170523984072	0.950282363238463
PPP2R2C	-0.0954126879633019	0	6.76626755336427
PRCC	0.0163838528687711	0	2.33873857831688
PRDM15	0.0719317612860271	0	2.98314152415268
PRDM8	0.191232547013175	0	19.3897570936149
PRDM9	-0.0907521327870876	-0.0482804549585268	-0.915073546985764
PRICKLE2	0.0637579883513372	0	29.8324567101856
PRKAB2	-0.00435001916057768	-0.129550055126259	-3.6716179255952
PRKG1	0.581362907267189	0.661031797240524	0.90785977978645
PRNT	-0.00931062545924594	-0.0836242010007091	3.02221880193669
PRSS16	0.542232555614626	0.563300712149108	0.941492388870346
PRTFDC1	0.323792817555952	-0.0244826591570564	0.83847872946387
PSMA1	0.100087295326639	0	3.18847417682009
PTER	0.00638290336434764	-0.305699202718803	10.0116956431574
PTMA	0.0350075928977127	0	1.9080003247418
PTPRH	0.0954558177625238	0.0420227421382749	0.943401865327155
PYROXD2	0.00376054859384668	-0.131013944022344	2.01384748896754
QSOX2	-0.439751696523094	-0.46088240084927	0.935793285687206
QTRT1	0.285561569993346	0	2.42162011139858
RAB14	0.0522877918031205	0	1.43382931971666
RAB43	0.412308715593776	0.409673245199351	0.715145132113451
RAB4A	0.230136123606286	0	5.43329167357862
RAP2A	0.24100079571394	0.171378614099395	0.913655774332591
RASGRP3	NaN	NaN	0.936987889085092
RASL12	0.448082526856371	0.256045778249595	0.905876442968214
RBM12B	0.137401279292066	0	8.790311797162
RBM22	0.285543967282998	0.367239887355847	0.889906739994648
RBM24	0.723317360223167	0.78978163617923	0.947919529727371
RDH5	0.00473100097606306	0.0591312395989083	24.3198757324868
REEP5	0.00535677739412041	0.156514265822021	1.43637425723429
REG4	-0.00773035849749875	-0.218356573370573	-16.4172175248251
RNF182	0.753784646196224	0.709997115554637	0.889607458441624
RNPC3	-0.143104202602387	0	2.22265269443704
RP1-115K14.1	0.00311140816754406	0.0436713146741147	1.58541933141569
RP11-666A20.1	-0.0354719342361623	0	-3.2986045436641
RP11-844E22.1	-0.520467256486983	0	-14.5251278449129
RP11-90M5.1	0.00477586522314386	0.0436713146741147	1.55549953889852
RP11-98D18.1	-0.00706078978436451	-0.027874733666903	-3.0023698177052
RP4-614O4.1	0.0407743414517136	-0.153627466949757	0.903680443660575
RP4-758J18.4	-0.266946176708327	-0.131013944022344	0.757701812772082
RPH3AL	-0.00606559931902758	-0.194325082689389	-2.08006866652926
RPS28	0.0042547470851842	0.174038267414418	2.07681228735138
RPSAP58	-0.00870578225611	-0.131013944022344	2.72938048035575
RPTOR	-0.028635093499965	0	1.2718174714166
RSAD2	-0.190976000129397	0	-41.8445338380173
RSRC1	-0.293431166111793	0	-2.4561402435948
RTN4RL1	0.00521043752362743	0.35478743759345	114.779795116149
RTN4RL2	-0.00461534765815422	-0.118262479197817	-1.80493379972018
RTP3	0.195914681607987	0	14.1665496034542
S100A8	-0.134504017203009	0	356.443729012095
SAMD9L	-0.445760269374619	-0.362371537669739	0.766362838578776
SAV1	0.0121549227768461	0	3.07354632975465
SBF2	0.393125506049414	0.250872603002127	0.760254550615468
SCARF1	0.198503240554016	0	2.44192778641972
SCARF2	0.00102703606206118	0.0734479774711693	1.29626605680075
SDF2	-0.00366567805276404	0.218356573370573	3.39177528191093
SECISBP2L	0.00555086972367018	-0.0836242010007091	2.3431485589952
SERTAD1	-0.00717082060719883	-0.0797325472097299	-2.57417370744277
SETD2	0.00719097310435017	0.0418121005003545	1.38909760537636
SF3B5	-0.124222659402782	0	1.10022327895505
SFRS3	0.00377625462352222	0.0836242010007091	0.998556522229723
SGCE	-0.00780296818668248	0.0341394370999459	-3.2654596976621
SH3BP4	0.614699631900181	0.756879866866026	0.727829806883584
SHCBP1	-0.250819999671261	-0.305699202718803	0.93768481975187
SIDT2	-0.0232574210188231	0	1.54286679345429
SIM2	-0.378583996815049	-0.453425192941907	0.786301512279688
SIRT5	0.00270343201274389	0.064447050632597	-4.45858979968593
SLC12A7	0.609684244751332	0.807927752182862	0.694990371614277
SLC16A11	NaN	NaN	0.819010836224204
SLC17A7	-0.258926876735179	0	-291.393252467552
SLC1A4	0.255087791190059	0	1.21221988458513
SLC23A1	0.493451977891115	0.563101160612298	0.895277581003823
SLC26A10	-0.00146502662584188	-0.0647750275631296	2.54970399816157
SLC2A10	0.578302402197324	0.696868341672576	0.843071577239804
SLC34A1	0.318985963762546	0	1.94692730141741
SLC35A4	-0.00689501324774754	-0.129550055126259	5.9880730937807
SLC38A11	0.391742097517226	0	177.309488052071
SLC38A6	-0.471565635983781	-0.465170523984072	0.725411125802405
SLC39A13	0.0090793900739587	0	2.03423618324023
SLC39A3	0.000154187827735914	-0.027874733666903	2.64220754354466
SLC41A3	-0.00124584180442427	0.0836242010007091	1.30201648023376
SLC44A3	0.338562515565659	0.250872603002127	0.761475933998054
SLC46A1	-0.266600823146494	-0.305699202718803	0.906383906896235
SLC47A2	0.00195746209368429	-0.0946099833582532	2.71381005452046
SLC4A1	-0.25349851772295	0	140.220444210028
SLC4A3	0.56169219992169	0.665719023448946	0.857947905349866
SNHG11	-0.154840758752669	0	3.8926249375237
SNRPA	0.163097115548051	0	2.28927547982645
SNRPEL1	0.138164741948337	0	4.6619186352126
SNTG2	0.408109442827918	0.171378614099395	0.715297152465554
SNX29	-0.530584677504997	-0.473870472337351	-0.943455183167047
SNX7	0.2155578749587	0	3.09927322047576
SOX9	0.00896196132229168	0.266930947912795	-1.92150035141978
SPARC	0.00261140188099402	0.325322092768719	16.7733309374799
SPATA5L1	-0.00371827202685549	0.0436713146741147	2.6427688268855
SPEN	-0.00511617253030147	0.0244826591570564	1.3119299441144
SSBP4	0.284985176160892	0	-2.39850308531866
SSTR5	0.542521097890172	0.46088240084927	0.743865648930262
STAT2	0.00153952941752177	0.131013944022344	5.86964953778197
STEAP3	-0.00708708848360276	-0.0591312395989083	1.44213293022446
STXBP2	-0.00846205714390538	-0.263402794576955	2.1083626002142
SUMF1	-0.00209392399056028	-0.218356573370573	9.91327321772404
SURF1	0.0571184702049884	0	2.54103944072882
SWAP70	0.415617797627722	0.269309250727621	0.895578781786698
SYN1	-0.347766055952715	-0.305699202718803	0.87381079653221
SYTL3	0.0824401066921955	0	5.67120689657831
TBC1D10A	-0.486529352859686	-0.563300712149108	-0.725537849973771
TBCC	0.0625527979143918	0	4.81204755731673
TBX4	0.118423234574592	0	15.9193136599066
TBX6	0.00226822789068459	-0.0210113710691375	2.71841281211969
TBXAS1	-0.103664261001933	-0.137408583724303	0.779213189310143
TCEB1	-0.00161613623942583	-0.0436713146741147	1.3485980108778
TEF	0.182691481892802	0.0734479774711693	0.907944141060107
TFAP2E	NaN	NaN	0.854516109616216
TFB1M	0.00872870026639934	0	2.40054124544215
THRA	0.456346517497536	0.46088240084927	0.914497780777698
THRB	0.057731688203377	0	2.10267002403598
TIGD4	-0.00702152776360444	0.250872603002127	33.496942386318
TMC8	0.052819966793356	0	1.88296554339101
TMEM106B	0.0140167756392852	0	1.36632615694654
TMEM130	0.0760540223304388	0	-1.56537752081461
TMEM136	0.0123106246105162	-0.0436713146741147	0.907122426554388
TMEM170A	0.00084694623576728	0.218356573370573	4.1295942267661
TMEM211	0.00151590881387107	0.0436713146741147	3.41581821155169
TMEM41B	-0.0680903511510287	0	1.46413286972555
TMEM69	-0.0796230931780824	0	1.9066375819501
TMOD4	-0.0172157385454999	0	-1.42516814688229
TNFAIP1	0.006198838366171	0.0436713146741147	1.24835279460335
TNFRSF18	0.00286218325520177	0.0647750275631296	2.62357709145319
TRIM13	-0.00394214435545439	0.131013944022344	4.09630349685369
TRIM37	0.1205488957542	0	5.40264439596451
TRIM54	0.151703940646574	0.0436713146741147	0.943558537283271
TRIM6	NaN	NaN	0.741607575134646
TRIM62	-0.00360931778224315	-0.131013944022344	2.61876445578817
TRMT5	0.515332259040306	0.514135842298185	0.739754795418509
TROVE2	-0.470421843599829	0	-17.3309683333557
TRPC1	0.378767772136937	0.323875137815648	0.765129375807706
TRPC4AP	-0.134753532203013	0	-3.64753984120143
TSEN15	0.00163952124126357	0.0836242010007091	2.15326085110776
TSEN34	-0.00741672410383518	0.0244826591570564	2.02322670696762
TSLP	0.3466886547827	0.204836622599676	0.796901588407631
TSPAN9	NaN	NaN	0.913531034649058
TUBA1A	0.114193139635219	0	3.19075259765999
TUBB2C	-0.00210439919276139	-0.0591312395989083	1.30933376116807
TWF1	-0.163408178602449	0	4.20425611619777
TWIST2	0.155519400883169	0	47.3763094907647
UBE2B	-0.217678638864145	0.122413295785282	0.744755691725237
UBIAD1	0.355464168467086	0.465170523984072	0.916963448976008
UBXN8	0.0109471785493529	0	-2.38522073485335
UMOD	-0.501254958447129	-0.563101160612298	0.688474274959181
USP16	0.0251870253925519	0	1.41778380098808
USP40	-0.239625258105057	-0.194325082689389	0.858628642359286
USP47	-0.542921115685287	-0.465170523984072	0.881369982541352
VAT1L	0.144753587392702	0	93.1841537995162
VTI1B	-0.00691169201250796	0.0436713146741147	1.23176115888799
VWA3B	-0.101072434567679	0	9.79883925174741
WARS2	0.00745676263100575	-0.0836242010007091	1.25559538014641
WDR32	-0.00698629120998504	0.0460336075947121	-2.43943813310396
WDR41	0.0459963468464448	0	1.31674489612215
WEE1	-0.0687059902550158	0	1.96413652103632
WHAMM	0.00136449095419501	-0.0512091556499189	1.78284286967458
WNK4	0.459115291952997	0.518200220505037	0.911233898167653
XRCC4	-0.573231447613664	-0.518200220505037	0.874041302743387
XRCC5	-0.00390772270415573	-0.0436713146741147	2.4972699306356
ZBED3	0.515225694327351	0.709997115554637	0.933020416607879
ZBTB42	-0.591064566670496	-0.563300712149108	0.808065081282863
ZBTB48	0.206972964451925	0	1.32911012103301
ZCCHC2	0.185084157184944	0	1.5173419161335
ZEB1	0.00482247770835413	0.0670485234401511	2.45869056253158
ZFP161	0.0346923730034942	0	1.32615514181201
ZFP42	0.303824038952156	0.220343932413508	-0.921610378161382
ZFYVE28	0.0764801815005757	0	6.14794053934035
ZGPAT	0.126695732535835	0	6.80714054944307
ZIK1	-0.000796506660029355	0.289682729751161	2.30679590473955
ZNF202	0.476933148099804	0.647750275631296	0.923469450587262
ZNF224	0.489481428634875	0.473870472337351	0.787879357595656
ZNF341	0.0503681638436626	0.025213645282965	0.878727218219367
ZNF417	-0.0205243510191693	0.0244826591570564	0.803880085200941
ZNF518B	0.00999931315763921	0	1.46917767772466
ZNF544	-0.234280933177451	-0.0244826591570564	0.881207652553069
ZNF576	0.00886968157937443	-0.0882477584903774	-2.41235583128094
ZNF577	-0.00701929099061244	-0.218356573370573	3.008321858114
ZNF598	-0.168383812345734	-0.318274569041734	0.922277613370369
ZNF608	0.46660092521615	0.588082244620377	0.861879483679866
ZNF638	0.165316121443038	0	7.17374185149205
ZNF720	-0.482803568596619	-0.473870472337351	0.887534780478264
ZNF76	-0.00304624747698023	-0.0836242010007091	2.16637690906665
ZNF804A	-0.48113150332349	-0.582975248068166	0.900960157288937
ZNFX1	-0.00740046571112865	-0.0836242010007091	1.61300809607467
ZNRD1	-0.00850872534798264	-0.0647750275631296	1.95293769774811
ZSWIM4	0.354113323752498	0.250872603002127	0.797398059780876
