# Supplementary material for: Functional transcription factor target discovery via compendia of binding and expression profiles
Source: Sci Rep. 2016 Feb 9;6:20649. doi: 10.1038/srep20649 (PMC4746627; doi:10.1038/srep20649)
Supplement: Supplementary Dataset [file srep20649-s2.zip › Supplementary Dataset/43180_2_data_set_1775560_nz79pf.csv]

Gene	PC	SC	CARS
A2ML1	-0.128155999123021	0	3.89367499959897
AARSD1	-0.010614969149651	0.038575837490523	3.15890738135384
ABCA17P	0.000424514423735831	0.154303349962092	1.88624888626082
ABCC4	0.0364336641846072	0	-1.27337633282497
ABCG1	0.48527572478005	0.558290526239082	0.919941314618738
ABHD15	0.324651091667496	0.270030862433661	0.863988299223398
ABLIM1	0.50876585622605	0.566946709513841	0.735242631947911
ACAA2	0.0474441895523764	0	1.4416575158148
ACAD10	-0.18719763201189	0.278365308359284	0.785075329238429
ACP5	-0.00814276602373487	0.136176194850481	4.08475565982665
ACSL3	0.00155827440857739	0	1.96699083124369
ACTR3	0.283320920368945	0.278365308359284	0.877571756350445
ADAD2	-0.130240568362956	0	17.8498735189731
ADNP2	-0.0115178313894146	0.0618589574131742	1.91587180996304
ADORA1	0.42432585830516	0.363136519601281	0.862268193197203
ADRA2B	0.00119649536358448	0.0348931578899427	1.6710354198944
ADRBK2	0.187080857474963	0	5.37454908995301
ADRM1	-0.00688152419848643	-0.00943967686349167	-3.31086030995425
ADSS	-0.000534337681665588	0.0206196524710581	-4.2985944155939
AGBL3	0.56949980261151	0.680448531544916	0.875104283026454
AGPAT4	0.162454898499094	0	2.99547265389191
AIMP1	-0.262054045911435	0	5.51312017795311
AIP	0.0542115102520199	0	1.36897260858057
AKR1C4	-0.00774985529209597	0	1.25957470277558
ALCAM	0.394309366818175	0.229128784747792	0.837892027522515
ALDH3A2	0.376353037860463	0.196396101212393	0.758648919873518
ALDH7A1	0.514937695933965	0.28347335475692	0.699101564817349
ALPL	-0.00892279198674135	0.123717914826348	24.4925749666419
AMBRA1	0.173843733725671	0	15.8765343244102
ANAPC7	0.0107152585468381	-0.0348931578899427	-1.93358574068082
ANGEL1	-0.0107598921966555	0.077151674981046	2.0591936552573
ANK3	0.000867505578533162	-0.104679473669828	3.50947269779378
ANKFY1	-0.00592192794410069	0.109974784227484	1.54937777097862
ANKRD18A	0.612564704554534	0.773236967664677	0.941819857326213
ANP32A	0.0451638428197542	0	1.97666360696968
ANXA7	0.203652325095344	0.154647393532935	0.934231570334773
AOX1	0.362815169977076	0.408528584551442	0.815715378791842
AP2M1	-0.00987289887536229	-0.292896734732685	1.69004772147191
AP3M2	0.00562267907079998	0.0243975018237133	2.44231111343598
AP4B1	-0.0823273848938881	0	1.48372678388411
APH1B	0.250676967600707	-0.0944911182523068	0.668500892697554
APOE	0.00181587766746457	0	1.59326894103537
APOL1	0.0346069046507305	-0.0453920649501602	0.844512997882757
APP	0.47443417205086	0.458257569495584	0.907139340073972
ARL8A	-0.00820253305410765	-0.0869568061333597	2.66799822762769
ARRDC4	0.394703782395704	0.278365308359284	0.82918641144272
ASPN	-0.0107483237061938	0.077151674981046	28.0798070951723
ATF5	0.0108281293723533	-0.123717914826348	8.8390516540773
ATOH8	0.000124326048777383	0.0618589574131742	2.75698303842441
ATP5SL	0.222237444679646	0	16.0464497059936
ATP6V0A4	0.0828930686250823	0	1.2619177768823
AURKA	-0.0100605801022613	-0.0907841299003204	2.82521458945005
BASP1	0.416744786540214	0.383824736789369	0.74509061945055
BCAS3	-0.205569344432286	-0.340224265772458	0.6874988276287
BCL3	0.00025830834510529	0.212700818808945	-3.69439618972849
BEST2	0.197092841928934	0	38.4581935209318
BHMT2	-0.00803768919039351	0.247435829652697	40.1006819081041
BMP4	0.367934401409827	0.404093393207966	0.749139370952199
BNIP1	-0.00781193136325374	0.034236839400873	1.74788481097013
BNIPL	0.00509064289115552	-0.247435829652697	9.26653817297669
BRCA2	-0.0109639664226897	-0.106650417858599	-1.29113767229231
BTBD11	0.249222070132602	0.185576872239523	0.823814379711106
BTBD3	-0.000994867759647829	0	2.02034942261032
C10orf55	-0.0718591827212354	-0.0618589574131742	0.894524318392332
C11orf48	0.440824203681173	0.371153744479045	0.895561919708831
C14orf2	-0.00420855294983283	-0.154647393532935	-1.14750720951004
C16orf46	-0.0113778109948699	-0.014978617237882	2.76400443034078
C16orf62	0.327822445003293	0	23.2068398680958
C18orf32	0.00918239590891212	0.125988157669742	1.9439067641933
C1orf101	-0.541208534576404	-0.501485887376799	0.840746814524427
C1orf111	0.612274863824011	0	91.4630782166905
C21orf91	-0.00392847982690909	0.174465789449713	-4.17611415433418
C22orf23	-0.358479197346819	0	-11.3306351804521
C2orf27B	0.238147710654056	0.185576872239523	0.942644815721932
C2orf49	0.210375394404188	0.494871659305394	0.797700736417361
C3orf18	0.0601690299565189	0	9.72730087826631
C3orf49	0.0049130948439554	-0.11469950599887	2.76089676101958
C4BPB	0.00180712671007218	0.181568259800641	29.7916371268367
C4orf32	0.163032032565439	0.154303349962092	0.848170296850872
C4orf48	-0.00958587504119893	-0.123717914826348	2.56288569010025
C5orf45	0.25271975847044	0	3.43945361945581
C5orf51	0.385236812288074	0.409461512426663	0.769072352618074
C6orf226	0.426323006844996	0.558290526239082	0.911257902477481
C9orf139	-0.00170508406546495	0.381521438530796	1.68160867845031
C9orf171	0.00983452336441931	0.38575837490523	71.2417186087453
CACNA1B	-0.0538601601974644	0	1.21248781727354
CACNA2D4	-0.00846739480909178	0.371153744479045	57.06052799681
CALHM3	-0.342968121997559	-0.181568259800641	0.922405501644102
CAMK2A	0.124210532319243	0	1.52293722513963
CAPRIN2	0.00319268786430219	-0.193649167310371	-1.94060648275628
CBLB	-0.00998300481173884	-0.283730356944573	7.39417889582911
CBX1	-0.462224570191283	-0.425524885960185	0.888240052763525
CCDC109B	0.00284338817808159	-0.231455024943138	8.58192802506231
CCDC144B	0.0420376962433434	0	2.14879093809681
CCDC40	0.487923286288221	0.360059518889387	0.715164549164398
CCDC53	0.0983877382751839	0	12.1274875424999
CCDC78	0.0731044199895499	0	3.44721988081702
CCDC83	-0.000712072526331476	-0.104679473669828	246.168257199849
CCDC85A	-0.0019284246637255	-0.11469950599887	-1.37417699437599
CCNDBP1	-0.00678380708432347	0.163663417676994	-2.20257083691191
CCNE1	0.194584749055117	0	3.88596797246872
CCNG2	0.00959377784350234	-0.209358947339656	3.34902252121861
CCT6B	0.491576451991119	0	212.142264113509
CD36	0.118963621550122	0	2.62066880494893
CDC123	0.00920873257501259	0	-2.96025729060813
CDC40	-0.0105856440188048	0.209358947339656	5.59829471536921
CDC42EP5	0.115510146841403	0	2.04803460287092
CDH24	-0.00606672301267769	-0.220585795948733	3.38309761627912
CDK2	0.0339746114469874	0	1.48986718355029
CDKN2AIPNL	-0.440230982770952	-0.525801138011981	-0.801966525420412
CENPT	-0.0116741953635757	-0.0618589574131742	3.34624978123625
CEP152	0.512132145984843	0.470290834896615	0.759498946175773
CEP192	0.415191916901583	0.587660095425155	0.727083343372015
CERCAM	0.276425964947398	0.224636798158029	0.926549076245053
CHCHD3	-0.00918212651243397	-0.214444385699004	2.49272785500644
CHCHD6	-0.0254382962279212	0	1.30078221621016
CHST2	0.211899849491342	0.136176194850481	0.814626770766639
CHST8	-0.00911793698855437	0.115727512471569	62.4640242189766
CIRH1A	0.054979969834432	0	3.33724934252572
CIZ1	-0.0839628282457136	0	1.67756428082478
CLK3	0.00989459413835058	-0.0820873814445303	2.10797941285849
CLK4	0.102498031562436	0	3.70744588223996
CNOT7	0.044123517321072	-0.0944911182523068	-0.82008184362342
COL5A1	0.101375407818272	0	1.70313167737333
COX4I1	-0.171563585240145	-0.0927884361197613	0.681450479588349
COX7C	0.151944604505755	0.0927884361197613	-0.912792032981865
CPLX2	0.0019210031868888	0.216011873673894	4.2741932533409
CR2	0.058252419505544	0	1.85876756480297
CRAMP1L	0.00354484347906742	0.077151674981046	3.26063081799411
CRK	0.029147829718779	0	2.74568812158008
CRKL	-0.110847916340755	0	1.99850529943549
CRTC3	0.0846602487820399	0	16.2665683026837
CSF3	-0.490265968837769	-0.767649473578738	0.807909505603301
CTCF	-0.00302931790377273	-0.118939928479995	2.15364618200387
CTDSP1	0.00827789778538399	0.159837700569478	-3.08366718902597
CTSB	-0.0103987477946001	0.00792428851750327	1.38751101676372
CTXN1	0.320351648692592	0.377964473009227	0.731100663737875
CUL2	-0.241493340379287	0	-4.68083025083264
CUL7	0.000801097281952887	-0.0944911182523068	2.27915406830006
CYP2E1	0.108319775437801	0	2.29782715454026
DAPL1	0.0104889519067251	0	1.62679396159617
DCP1B	0.0533420301868664	-0.157485197087178	0.819598721919014
DCPS	0.255099662750816	0.0327326835353989	0.903751112835915
DCTD	0.471675069337827	0.494871659305394	0.790719474279413
DCTN6	0.00765287255075749	0.213211593665704	-5.27281922497825
DCXR	0.130662099560925	0	1.42944498978173
DDX1	0.0876434067261809	0	3.03413587347422
DDX23	-0.00400576467870175	0.0701068184015974	1.9329236955344
DDX27	-0.00596201732200463	-0.0623804330871048	1.27979309208695
DDX47	-0.00605205569541118	-0.218971784179661	2.99711537655924
DDX49	-0.0969613010957676	0	1.64192576290243
DENND4A	0.0652969403585901	0	-1.46322452258502
DENND5A	0.254392914082652	0.278365308359284	0.782878353401282
DERL3	0.426685312152422	0.279145263119541	0.885871312985833
DHX15	0.146532399177393	0	1.66587763062354
DIP2A	0.0105007960823152	-0.0230021853114118	1.12068223751216
DIRAS1	-0.00876837889728534	-0.181568259800641	38.2232608464266
DLEU1	0.442460400510959	0.587660095425155	0.741150836824993
DLL1	0.394208084451939	0.338061701891407	0.803712319667656
DNAJC16	-0.207860533457881	0	-4.76833657877728
DNAJC24	0.00814687804804895	0.28347335475692	-4.01644370519389
DNM1	0.026896775134884	0	-1.62802200642461
DRAM1	0.40303549090656	0.21650635094611	0.812835173144812
DRG2	0.00413385899648094	0	3.20439839558842
DSCC1	0.130046425017531	-0.0944911182523068	0.791559188386387
DTWD1	-0.00681793047052087	-0.0618589574131742	-2.46606894616613
DUSP11	0.0132674165011345	0	1.42733966894119
DUSP14	0.0814896317699023	0	-4.15100887144279
DUSP22	0.222934990624365	0	6.69587219795299
DUSP4	-0.215064872998407	0	-8.52612782205235
EBF4	-0.020132149694729	0	1.38493460227433
ECHS1	0.135124541268553	0	4.67914781830721
ECM1	-0.0241813646085034	0	2.34695259169645
EHBP1	-0.131402747853342	0	4.21445201257692
EHD1	-0.00115336436746057	0.10029717747536	-1.53958551115521
EIF3D	-0.0350822515163604	0	9.34046550265289
EIF6	-0.00500200112985701	0.00402454407013579	-1.39164123109208
ELOVL3	0.495974533782607	0.488861392872472	0.830207089025236
ELP4	0.0128268781324887	0	7.59010170240611
EMILIN2	0.115849646376414	0	1.42084416867213
ENDOD1	0.47051907051319	0.655789237338891	0.82763452340851
EPAS1	0.106913076679508	0	1.51310027248247
EPHB6	-0.00451383574770179	-0.123717914826348	2.42375112592957
ERLIN1	0.0592307650136171	0	-2.6535340460131
ERO1LB	0.0882863965879671	0	3.93108811801381
ESYT3	0.233071293660291	0	51.9183227863644
ETNK1	-0.0118178646379396	0.377964473009227	4.62809294739361
EXOC6B	0.0538334804267553	0	1.56297355182759
EXOG	-0.148645923460932	-0.0618589574131742	0.841261217733313
EXT2	0.0131314254219305	0	3.82359283809535
F2RL1	0.112490177805821	0	2.16636976308245
FAM107B	-0.0105714136200118	0.00511510624313881	2.08754291962686
FAM110C	0.317602390756597	0.272352389700961	0.856661655580099
FAM160A2	0.00774023723413398	0.038575837490523	1.73936058260548
FAM161B	0.342755989460296	0.188982236504614	0.716091315182604
FAM171B	0.260459231332288	0.0907841299003204	0.844727747177939
FAM20C	0.355750266464692	0.139572631559771	0.735258272458229
FBLIM1	-0.0238430633742022	0	2.88503025098978
FBXO15	-0.0599837065452778	0	-2.42888622979851
FER	0.114969252571881	0	4.70587877916405
FGB	-0.00801395952146231	0.309294787065871	203.679929653083
FGF2	0.25273863567898	0.181568259800641	0.883112336473328
FGFRL1	0.0860818957513877	0	15.1956330932106
FHAD1	0.0985122389538807	0	0.964337510253031
FHOD1	-0.00781825013454575	0.00861460984507896	1.78788617469724
FJX1	0.166868044588715	0.251976315339485	0.940083820160209
FKBP9	0.0114798238130664	-0.0121987509118567	-1.60137074348854
FMNL1	0.41477222221367	0.48662379831697	-0.852826138158645
FNIP2	-0.00348936295425564	-0.181568259800641	9.19997898262435
FOSL2	-0.00116816815898354	-0.0381801774160606	-1.84935318108061
FOXC1	0.0701014327346723	0	0.816590840091096
FUBP1	0.0116652116671279	0.0818387935282501	1.48709083363223
FXYD4	-0.0107268447024875	0.419438711937382	135.865609507954
G0S2	0.043504149463172	-0.0453920649501602	0.761528055855545
GABPB1	-0.00261274265294195	-0.0618589574131742	-3.74935427670716
GADD45B	0.0116516569760643	-0.225254622528405	-2.95687172524508
GALC	0.289527649579245	0	0.74203692724723
GAS1	-0.00848660320897154	-0.136176194850481	7.68261785174945
GAS7	-0.00260002807045408	-0.185576872239523	28.9208908527763
GBX1	-0.000777680537398302	-0.12784184532056	3.75021162410572
GDAP1	0.354369979105874	0.115727512471569	0.696377045256149
GFRA3	-0.0111357796935529	-0.0927884361197613	1.79901450444767
GJA3	0.23792137990604	0	4.95067382276156
GLI3	0.256801913160063	0.0453920649501602	0.829562941004055
GLRX2	0.00905324333987775	0.392952623996688	-2.41664350972369
GLS	-0.0816786498001148	0	1.11458930938556
GLT8D1	0.286632410958491	0.309294787065871	0.677570474921345
GLYCTK	0.135265632427886	0	6.93188090478584
GMPR2	0.0354010341723444	0	4.07924247709797
GNB1	-0.00814870205352369	-0.0171287249775548	1.86189149457067
GNB4	0.341607931259837	0.314970394174356	0.748412258790219
GNL2	0.0354099680221898	0	3.09275174369732
GOLGB1	-0.0721774751784101	0	1.67621758115268
GPATCH1	0.555604464701634	0.697863157798853	0.84612722258309
GPC6	-0.169462969570991	-0.295803989154981	0.920349458368755
GPR146	0.107157576269584	0	2.26226217554597
GPR153	-0.0201610965661698	0	2.43747355864316
GPR61	-0.00748080321711182	-0.077151674981046	1.05818610292461
GPRASP1	-0.361358020752591	-0.270030862433661	0.858479098854641
GPSM2	-0.0619717490463021	0	2.58835895678867
GRAMD3	0.00130490930318209	0.0543313449468332	13.9201158491606
GRIK2	0.271387233614747	0.309294787065871	0.892275107621236
GRIK4	-0.181959626344355	0	2.4806168743052
GRM2	0.00778183738696628	-0.0618589574131742	42.9599610253201
GRWD1	0.0150573136316444	0	1.37944000703441
GTF3C5	-0.00948391028599976	0.115727512471569	-2.27001281491179
HABP4	-0.0189918574779518	0	2.66164798504937
HARS2	-0.00847335445674961	-0.163663417676994	-1.09542033697693
HAUS8	0.404063706135334	0.618589574131742	0.72167797022986
HIPK4	-0.275501544577091	-0.077151674981046	0.821637389136379
HLA-DMA	0.00661102439735542	0.0618589574131742	4.87964852294874
HMCN1	-0.0185808497522217	0	2.01226949920904
HMG20A	0.0186269450879311	0	2.47941916143369
HMG20B	0.137119663110086	0	4.12203649351892
HMGCL	-0.173376237401715	0	1.47746367625028
HMOX1	-0.398782501645511	-0.296834806341236	0.918790647007705
HNRNPUL1	-0.072138839232394	0	3.81410007714789
HOXB4	0.0965522143053727	0.0276641667586244	-0.899432003527655
HOXB6	0.353923957758669	0.196396101212393	0.787714193724832
HOXC8	-0.130870048397354	0	340.727714189271
HPCAL1	0.00492711576466999	0.00807660647059687	1.34204123361235
HRCT1	0.0099872731948652	0.0453920649501602	-1.39760427706048
HS3ST3A1	0.198312169186024	0	0.924216582123327
HSDL1	-0.0052393901476805	0.084602870323426	2.82465921216213
HSPA13	-0.239372892495879	0	6.69628943836114
HSPA4	-0.00603490821405282	0.00940221768055752	2.6148169518177
IFFO1	-0.489334217217581	-0.453611052569255	0.847815120826117
IFI35	0.258446838429409	0.231455024943138	0.914916480761743
IFRD1	0.00660122641774725	0.211288563682129	-1.55415553899627
IFT88	-0.039410427853011	0	-2.48163283339393
IGFALS	-0.218226535332257	0	1.00672943618401
IGFBP2	0.523691517924131	0.558290526239082	0.934828080723553
IGFBPL1	-0.00215503880686557	0.139572631559771	1.641568232834
IGSF5	0.00241530989738856	0.231455024943138	38.5544184321414
IL22RA1	0.00955215094484698	-0.0618589574131742	1.09903280208665
ILF2	0.00579425291163952	0	-1.66528460483875
INS	-0.00411617447109402	0.136176194850481	1.92498939695855
INTS10	-0.01323174641227	0	2.49108594060759
INTS6	0.0858901402506395	0	5.19868693064402
IPO8	0.141211741557043	0	6.28679882796225
IQCE	0.0320651482461499	0	1.72320548072071
ISY1	-0.491905231541704	-0.402083223185632	0.764901683652593
ITGAM	0.375363566295423	0	195.017618492368
IWS1	-0.150599084877064	-0.157485197087178	0.770492548923482
KBTBD6	0.195828990465516	0.0618589574131742	0.883492568718843
KCNE2	-0.200936943897279	0	8.98015331689647
KCNH1	0.0921260349762285	0	66.7883444412127
KCNQ2	-0.104604360283189	0	5.55215668122122
KCTD6	0.254908549727678	0.0697863157798853	0.884888319191418
KDELR3	0.00135185964993462	-0.181568259800641	2.30462916271637
KDM4A	0.049032226628178	0	2.5897407123647
KDM4B	-0.145329051014964	-0.0927884361197613	0.779255122396907
KHDRBS3	0.188072229245542	0.077151674981046	0.843592979880002
KIAA0196	-0.00561274848853461	0	2.37022016190177
KIAA0319	-0.0783812982926128	0	1.53704386146659
KIAA0355	0.154090169899707	0	10.1094273734536
KIAA0895	0.341720713148212	0.321666578548506	0.86990997164378
KIAA1257	-0.113501184178898	0	237.099293973586
KIAA1328	0.0386092372577134	0	6.63208029057852
KIAA1462	0.114800458089564	0.0618589574131742	0.942565932498683
KIAA1467	0.340121264273813	0.226960324750801	0.768047250328849
KIAA1549	0.100057494108818	0	2.84693635846384
KIAA1598	-0.0079521826995194	-0.181568259800641	6.07003754206634
KIF12	0.382930056458391	0.192879187452615	0.735599746705087
KIF13A	0.0631574482371191	0	8.61211218572602
KIF17	-0.324648134510312	-0.363136519601281	0.863636375834717
KIF20B	-0.154464417979337	0.0927884361197613	0.736176958415467
KIF3A	-0.191565118357799	0	-6.34705763347954
KIFAP3	-0.327285442079294	0	-15.275749575051
KLHDC8A	-0.00382612186934829	0.154303349962092	17.4130324591659
KLHDC8B	0.484104241520828	0.523722936566382	0.776408393370862
KLHL5	0.000823091016414544	-0.185576872239523	5.89084029734517
KLHL8	0.158884137000561	0.0697863157798853	0.932637795179236
KNDC1	-0.308944193723873	-0.309294787065871	0.923042398167428
KRT75	-0.00920119639618752	0.185576872239523	45.2392625778412
KRTCAP3	0.489528006931968	0.463942180598806	0.829324787865159
L3MBTL2	-0.0184195177134564	-0.0314970394174356	0.793320569043355
LAMC1	0.465564157569275	0.0618589574131742	0.667067219859035
LARP1	0.0803145228644403	0	6.59522320907977
LAT2	-0.0362064194035844	0	10.9629639566799
LATS2	0.0061041315215057	-0.0322748612183951	-3.32702992989184
LCN12	-0.27592021573198	-0.244252105229599	0.898544046973035
LENEP	0.073757646056106	0	60.6087097045755
LEPREL2	0.189646912935539	0.139987409982533	0.918901082895603
LEPROT	0.000508259089254546	0.0316623793430652	-2.41853512241448
LGI4	0.031894687747303	0	1.90162284744391
LIN7C	0.217991726291072	0.185576872239523	0.726714947945144
LMOD1	0.120619635574372	0	0.877679357489526
LOH12CR1	0.477977931063231	0.409461512426663	-0.884432484411732
LPAR6	-0.0891959876627536	0	31.8279034096117
LPCAT1	0.00271711982244884	-0.178092411254002	-1.37179435920762
LPCAT3	0.116404370893805	0	10.3584396619292
LRFN3	-0.0356143838082488	0	1.81614541289863
LRPPRC	0.0171805232237161	0	-3.53370179094234
LRRC3	0.343211110544172	0.418717894679312	0.906630796701347
LRRC63	-0.161988870829965	0	14.2849250347525
LRRN2	-0.311065747538794	-0.154303349962092	0.909328732287743
LZTFL1	-0.0239952758905264	0.0309294787065871	0.726554620109533
MACROD2	0.483696890662844	0.488504210459197	0.894307729216681
MAML1	0.257373590434323	0	6.6126296737486
MANEA	-0.231576933860595	0	7.50268052841192
MANSC1	0.494331810802326	0.501485887376799	0.898929280620342
MAP1S	0.0414468787298627	0	1.75225625735052
MASTL	0.065072787980044	0	3.3301327126538
MATN3	0.233357322714279	0.185576872239523	0.832450356052415
MBD1	0.0443834485761354	0.0309294787065871	-0.820601883396996
MCF2L2	0.427749780972043	0.499312714451762	0.857771009053416
MDGA1	0.00604764476246211	0.108662689893666	2.58119451178754
MDH1	-0.0161862594398869	0	1.58315805868421
MDH1B	0.205043455104524	0.123717914826348	0.750508082582462
MECR	0.103769387615024	0	-2.26204982749453
MED22	-0.0783406150358882	0	3.57268773265736
MED24	0.0208772008706741	0	2.1927626418556
MED28	0.599841307306435	0.598443748931276	0.86041400043524
MEIS1	0.318954133355161	0.0314970394174356	0.834090257318854
MESDC1	-0.010083853368687	-0.192879187452615	2.16396585132203
METAP2	-0.00584261722343842	0.0618589574131742	7.07018549020206
METTL14	-0.196964623536252	0	6.27927283419372
METTL2B	0.543775487217864	0.556730616718568	0.878226119387107
MFAP2	0.125115188515752	0	0.777737116596496
MGLL	0.353279472058489	0.219547833748004	0.751779931207378
MICAL2	0.547121511629481	0.630936398304725	0.884126147686801
MLKL	0.0595090760656472	0	0.754049884535111
MME	-0.00637375311960618	-0.136176194850481	2.01194122611995
MMP15	-0.0011559858901242	-0.392792202424786	4.86125425227953
MOGS	-0.207723533570177	-0.157485197087178	-0.945395308162366
MPG	-0.326257439345327	0	-4.3375436404605
MRAP	0.124063409017649	0	4.8272089783637
MRPL17	-0.00953832918097933	-0.0353881210219187	-1.54470456321565
MRPL22	-0.234272058404145	0	3.25627433753923
MRPL39	-0.00730909451294124	0.493006648591635	-11.6488394674041
MRPL55	-0.190937599399071	-0.0618589574131742	-0.876330190548605
MRPS26	0.249733194252769	0.185576872239523	0.884441462350989
MTA3	-0.21240313500086	0	5.47236144016099
MTAP	0.477793525822956	0.409461512426663	0.79026168004822
MTBP	-0.32224059187825	-0.229128784747792	-0.845148961773783
MTF2	0.0107182864049711	0	-3.63994704328434
MTHFD2L	0.32537436854492	0.340224265772458	0.720846694997495
MTHFSD	0.191287950463862	0.139572631559771	0.866978352819489
MTUS1	0.362121440569178	0.115727512471569	0.721981257915844
MTX3	0.131558652058278	0.115727512471569	0.864199077913373
MYH7B	-0.0116713072448741	-0.0618589574131742	1.51250093964086
MYPOP	0.437152235203756	0.424334212395753	0.742077315267233
N6AMT1	0.102096203110616	0	-5.25777755004926
NDUFA4	0.512731076722744	0.587660095425155	0.944393942454271
NECAP1	0.381516142349862	0.371153744479045	0.92659254766582
NEIL3	0.575734919848216	0.694365074829414	0.840660399558944
NFE2L1	0.237876939410787	0	2.34719940128415
NMT2	-0.225285345130218	-0.247435829652697	0.80971188057594
NOD1	-0.00986160235868413	-0.0927884361197613	1.64286545893309
NOL4	-0.00148619273101048	0.181568259800641	9.76929142361714
NOP56	-0.02686207506315	0	-4.4096444483227
NOVA1	-0.219419869363565	0	13.0419909569386
NOXO1	0.00773153274157246	-0.123717914826348	2.76347592726324
NPAS1	0.0107611792329186	0.136176194850481	59.6485868424312
NPEPPS	0.0657338632552921	0	5.20727455830246
NPHP4	-0.0197743655561765	0	1.44170455010802
NR0B2	0.277285869448122	0	322.02223742142
NR2E3	0.00496673042797464	0.0618589574131742	26.5012157262046
NUBPL	0.726527931658919	0.724431906601019	0.930213991852603
NUDCD3	0.0208638151795957	0	-2.67880013252573
NUDT18	0.034354283142371	0	-5.85583925681219
NUMB	-0.0112827431961824	-0.0309294787065871	1.70619260634374
NXF1	-0.0193968150736933	0	3.88120803434689
OGFOD1	-0.00484708085161801	0	-2.1230474803532
ONECUT2	0.0062266946684331	-0.0453920649501602	2.55049387456237
OPLAH	0.343725676140214	0.317167523708273	0.917803126202953
OPN5	-0.0661764408269695	0	108.788553326166
OSBPL1A	0.377394869798256	0.22985165564123	0.734304060261544
OSBPL8	0.00952727539688204	0.280571270972703	-3.34829460919965
OSGIN2	0.00110745327478405	-0.244252105229599	4.39685017487932
OTUD1	-0.083588421819671	0	8.17695595116302
P2RX3	-0.00551861633826966	-0.472455591261534	1.83783141937734
PABPN1	-0.102831607303488	0	4.2713695593162
PAICS	0.00105641240725484	-0.142931528252893	3.3064808684709
PAK1	0.403249145117925	0.327326835353989	0.853573650143271
PALM	-0.0114758453849745	-0.123717914826348	3.69312659184452
PARD3	0.372175291533601	0.29459415181859	0.880340262038568
PARD3B	-0.00821720920287822	-0.313914437470592	6.3185777378941
PCDHGC5	0.0764999439271167	0	3.50037952570432
PCNX	0.0810497875216138	0	5.36171623326193
PDCD2	0.351127770033535	0.154647393532935	0.759038148762216
PDCD2L	0.0812736573402179	0	-1.02822300692457
PDK2	-0.212577046462419	0	-12.0470257777181
PER3	0.00263460307666469	-0.115727512471569	1.99971978335637
PEX1	-0.0403367855951669	0	5.07757516706756
PEX11B	0.136896709240509	0	1.2153459229882
PEX7	0.320411551705087	0.525801138011981	0.689543561713572
PFDN5	-0.00568158677517743	-0.0199648926562481	-1.19546847150339
PFN2	-0.00631293378175069	-0.0639388280392351	-3.33571675741111
PGAM5	0.211467136144434	0.41565492502506	0.891197445633806
PGM1	0.193737945706792	-0.0348931578899427	0.894399409396337
PHC1	0.00149763548635684	0.247435829652697	3.41640760871078
PHLPP1	-0.00983373970569133	0.123717914826348	4.63044578651589
PHRF1	0.00975967190533233	-0.107417231105915	2.09297332466162
PICK1	0.0100378084800499	0.0373541277453587	-1.34618046092147
PIGG	0.685087982458112	0.773236967664677	0.936968807851701
PIGO	0.00361032809820378	0	2.62587521443524
PIGT	-0.0117991479634723	-0.195982373975546	3.0281445772538
PLAA	-0.0429166109780434	0	1.73371159951798
PLBD1	0.460435613810322	0.544704779401922	0.928908921627651
PLCXD2	-0.00571016869628998	0	0.84465606259365
PLEK2	0.154212531049899	0	1.41682089638455
PLEKHF1	0.72790984036532	0.811960776780691	0.855874294468795
PMM2	-0.0885362505075864	0	1.93142565725808
PMPCA	-0.00361637374416123	0	-1.72966518697388
PMS2	0.171886753736595	0	4.23611500854228
PNRC2	-0.0046306099667574	0.26763218066403	-1.82419794852241
POLE2	-0.181212286420053	-0.0309294787065871	0.820720613448672
POLE4	0.00910713496357353	0.0907841299003204	2.21140893117606
POLG	0.165117888165168	0	3.59954378154145
POLN	0.39105441006172	0.347182537414707	0.748902592761978
POLR1A	-0.000764436964531247	-0.0927884361197613	1.65816340339542
POLR3E	0.0311197633562872	0	0.928999213736878
POU2F1	-0.00605541733126218	-0.13852290962591	2.2059653912812
PPP1CB	0.113522220542254	0.123717914826348	-0.915244892492416
PPP1R3B	-0.00416034603202418	-0.38575837490523	5.07635158234243
PRKAR1A	0.116655373027356	0	4.99778964205575
PRKCSH	-0.495942745681409	-0.463942180598806	-0.898570434477091
PRLH	-0.00500169944689874	0.0690539342823739	2.56655747141407
PRLHR	-0.102337753049083	0	5.26014524010687
PSEN2	-0.00765328559110625	0	1.63475931488454
PSKH1	0.00229799271425288	-0.142931528252893	3.45244167773302
PSMA3	-0.0011986114583914	-0.0281718084909506	-3.04693101658693
PSMG4	0.0016516680834234	-0.00370624658330551	2.18025495353175
PSPC1	-0.0597371872858969	0	1.19826677844723
PTEN	-0.145565620244758	0	3.20106131396178
PTPLA	0.005759315138251	-0.139572631559771	6.866317610344
PTPN21	0.231822135912618	0.139572631559771	0.904942400265025
PTPN9	-0.0472562028224301	0	1.29152475401513
PUSL1	-0.010376580926707	0	-1.28528623729971
PWP1	0.0105864038482826	0.185576872239523	2.88226456583461
PXK	0.011680699863457	-0.0327326835353989	1.62711364257778
PYGO2	0.0015091509546185	-0.119878055954039	4.18015826114172
PYY	-0.00841925900381819	0.462910049886276	25.8755636292029
RAB24	-0.323369720038701	0	-11.5977372508865
RALGPS1	0.118597246826407	0	4.74781278844782
RALY	-0.191242230157655	0	-1.89468355013617
RANBP17	-0.000338693718769307	0.0120736322104074	4.01674442680906
RANGAP1	0.193781905117077	0	-3.6876353125702
RBM15	0.072007912811839	0	4.12267263868315
RC3H2	0.000247515730899327	0.0327326835353989	1.54604773241548
RDH14	-0.00372849902489307	0.1636775870565	-4.30557717053014
REG4	-0.195090252601303	0	101.226364417745
RFFL	0.00927573252140132	-0.0697863157798853	2.38678900100277
RFXANK	-0.00248492717236439	-0.540061724867322	14.7094769621194
RHEBL1	0.587428980938923	0.663940002206986	0.877827144606883
RHPN1	0.561917397069414	0.490990253030983	0.815026786770034
RIOK1	0.114216238593236	0	2.41590116253667
RLF	0.122774687282199	0.188982236504614	0.942335331877066
RND2	0.162215540792898	0	1.46124795642289
RNF135	0.52711714678566	0.687386354243376	0.710607832703836
RNF141	0.298289846498334	0.433012701892219	0.676406749836285
RNF144B	0.444165870190739	0.490990253030983	0.814168316463687
RNF183	-0.33999629100745	-0.115727512471569	0.802808146763171
RNPEPL1	-0.00920151259777849	-0.123592237017149	-2.28413383648184
RPL22L1	-0.038662526540164	0	2.41397909102095
RPL24	-0.0153987699512052	0	-2.99876504391779
RPL27A	0.482974748559682	0.433012701892219	0.856334272416435
RPS19BP1	0.00536988136303399	0.197202659436654	1.87320031440864
RPS2	-0.0083829362674623	0	1.9224938147601
RPS6KB1	-0.3671874541599	-0.185576872239523	0.717591497341294
RRP1	0.00663754851654174	0.0422577127364258	2.29775219365284
RTN2	-0.049886998543321	0	2.85766642151949
RTN4R	0.0838239630666118	0	7.40816477370189
RTP3	0.284431315011461	0.371153744479045	0.647189986603277
RUSC2	0.0107191503038403	-0.115727512471569	3.18368572062505
SAAL1	-0.0748230923078183	0	-0.907093447114449
SAMD10	-0.0407550685580052	-0.118332852592439	-0.811707945496536
SARS	0.00199835634811514	0.251557647468726	-1.63829009753968
SCAMP1	0.333470988854709	0.309294787065871	0.804845308644511
SCGB1A1	0.227752299048489	-0.0309294787065871	-0.63986168795293
SCHIP1	0.151057293272042	0.0618589574131742	0.861758076356452
SCIN	0.100407023992188	0	1.33094636910589
SCN2B	0.41845431127169	0	182.146988485507
SCNN1A	-0.0753203876715938	0	1.94647025319964
SCPEP1	0.153704215372955	0	4.61345539352114
SDC2	-0.159328469319499	-0.272352389700961	0.796521811336821
SEC23A	0.303808745346622	0	6.34897331334107
SEC23IP	-0.396250734578415	-0.360059518889387	0.852787969444743
SELM	0.00225825707058446	-0.077151674981046	3.69885178859412
SEMA3B	0.236106727590043	0.161523934595231	0.878217758772645
SENP3	0.0111824003117865	0.0986013297183269	1.37702975400121
SETX	0.00608658757072543	-0.0453920649501602	5.33920863121597
SFPQ	-0.00460371552497831	-0.0703434478420523	2.71559967828569
SH3BGR	-0.00689163688021371	0.309889893400456	-2.51828655025539
SH3GL1	0.0682507910420391	0	1.52584818224865
SH3GL3	-0.102482109405632	0.077151674981046	0.809271313305517
SHANK1	-0.370382568189388	-0.462910049886276	0.761482260403993
SHPRH	-0.00531235346936014	0	4.73951705421122
SHROOM1	0.00840535463515433	0.0510055399105342	1.41830932618827
SKAP1	-0.00562521215052116	0.462910049886276	94.7465350035279
SKP2	0.424392299148685	0.309294787065871	0.933643803701658
SLC12A9	-0.111209127385145	0	-1.97327385717711
SLC25A23	0.344896702759423	0.226960324750801	0.742257178099565
SLC25A42	0.403332180776463	0.301122963665124	-0.799928587618918
SLC29A1	0.00736085216943267	-0.0396214425875164	1.35954515462462
SLC29A3	-0.00857307507050077	0.0288120768657449	-1.06407339035478
SLC2A12	0.0861629406927729	0	6.17912288265969
SLC30A1	-0.00499636954538055	-0.0138675049056307	-1.99667326672705
SLC34A3	-0.0918176900334668	-0.0618589574131742	0.806513261371393
SLC35A1	-0.0356223262023935	0	1.93615078244679
SLC35B2	-0.0565724504020995	0	0.931362027805272
SLC35E1	0.00946680796049552	-0.248040233448226	2.70391069486385
SLC35E3	-0.258992522249694	-0.185576872239523	-0.898478378610134
SLC37A3	-0.00880735395008746	0.0618589574131742	1.58276422352123
SLC37A4	0.00158778078091388	0.0256776295506548	-1.65036418041701
SLC46A3	0.0975771575508635	0	2.03681632568555
SLC6A9	-0.00290396450734623	0.00934685576053953	-2.797936390284
SLC7A11	0.356244589343409	0.157485197087178	0.779054123355743
SLC7A6OS	-0.140900428203525	0	1.71269775422245
SLCO2B1	0.562616474178317	0.188982236504614	0.839797654820687
SMAD4	-0.0517208854199455	0	1.69980564222759
SMC5	0.0117644602886548	0.130930734141595	2.73036855525632
SMNDC1	-0.00812609248110362	0.218568316193215	-10.1430660138717
SMPD1	0.337229918773019	0.229128784747792	0.883339876453651
SNHG12	0.0115093350032673	0.0618589574131742	4.38926385650114
SNX19	0.565832979503736	0.835095925077852	0.732809266607612
SNX24	0.0352349768539706	0	2.80044506216982
SOCS3	0.0103947378901814	-0.134292036789372	-2.17979943089382
SPAST	-0.115701585054075	0.0927884361197613	-0.898610578942647
SPATS2	-0.0215087372259531	0	1.25482227947005
SPINK4	0.434309755629043	0.433012701892219	-0.944761920654478
SPNS1	-0.493657262143676	-0.472455591261534	0.876866200280887
SPRY4	-0.0886130917934342	-0.163663417676994	0.762099866794086
SPTAN1	-0.0104775613716551	-0.0937614461876991	1.93464947440738
SPTBN1	-0.00824315568055071	0.0820412654142367	1.40505346087805
SRI	0.202809038016409	-0.0618589574131742	0.677799224822771
SRRM1	0.00210632245277701	-0.219198345837967	2.08844620560066
SRRT	-0.507993926031128	-0.661437827766148	0.84332538165598
STARD3NL	-0.0194243542914994	0	2.17344644846214
STEAP2	-0.00229811424059379	-0.0907841299003204	1.85235415834245
STK35	-0.011361919162995	0.0624559213768225	-1.71536339673062
STOX1	-0.00662987784232926	-0.123717914826348	7.14573002484575
SUCLA2	-0.225913821793321	0	-4.87706719845466
SUPV3L1	0.00936499697515248	-0.0618589574131742	-3.81510752749165
TAF4B	0.407230369515051	0.462910049886276	0.784546944910554
TAGLN	0.0217515380234002	0	1.62533928262251
TAOK2	0.170987506230902	0.348931578899427	0.911974743336514
TBC1D8	-0.00403265854175575	-0.038575837490523	2.489800083119
TCEB3	-0.0103800142100192	-0.154647393532935	-0.98390937179337
TCP1	0.400839579615452	0.587660095425155	0.748897705396418
TCP11L2	-0.0798022549812937	0	1.39476143559219
TEKT5	-0.0130102578836364	0	1.47293375097908
TFAP4	-0.00099412259694364	-0.102415351874531	1.52804668710602
THOC5	-0.0248728637751861	0	2.86303891946647
THOP1	-0.00181781452702218	-0.0327326835353989	1.03522614918615
THRAP3	-0.0937979700867152	0	-3.3311959763263
TICAM1	0.307065080795148	0.104679473669828	0.829372302326819
TIMM17A	0.258080318863741	0.346467433591792	-0.854318339177394
TIMM44	0.147758452474153	0	3.11589529191356
TIMM50	0.318724478585056	0.21650635094611	0.914533891635329
TIMP3	0.0112744127802884	-0.0618589574131742	1.96469052102832
TMEM123	-0.00234001059840186	0.154303349962092	3.31896939807984
TMEM143	0.319757494542308	0.077151674981046	0.722802068260121
TMEM184C	0.00635915541012827	-0.0907841299003204	2.27317939852729
TMEM42	0.118665202022058	0	8.56391577992639
TMEM55A	0.224220153934258	-0.0629940788348712	0.726057775067357
TMEM62	0.232418175363443	0.0981980506061966	0.797216950565687
TMEM63B	0.00814024945074252	0.0790713824471565	1.93508528109122
TMEM65	0.495812004410969	0.390360029179413	0.677378437954933
TMTC4	-0.0036109853662307	0	2.37364010935751
TNFRSF1B	0.308462053934379	0.365730096384425	0.857116242722764
TNIP1	-0.00751625499069581	0	1.73316437536309
TNNC2	-0.342321823219447	-0.181568259800641	0.933573841353418
TOE1	-0.0094873944054339	0	5.42676561141843
TOMM20	0.00605563250589692	0.0453920649501602	1.5954629120199
TP53INP1	0.31793378077667	0.317744454651121	0.897351772263102
TP53TG5	0.0706023902464427	0.0348931578899427	0.925589113550067
TPCN2	0.473657602941493	0.598443748931276	0.780842544808274
TPM1	0.000780090084965793	-0.0629940788348712	1.71530273193021
TPPP3	-0.327570093022416	-0.136176194850481	0.854204210723502
TRAF7	0.00358680458158567	0.0297160819406373	1.23826059921091
TRAK2	-0.00671810153445608	0.0697863157798853	1.66318826317898
TRAPPC2L	-0.00430176374553464	0.0668442285969576	-1.59153519597594
TREM1	-0.369526449054989	-0.558290526239082	0.928824669035474
TRIM37	0.0284423155437898	0	1.42078221669503
TRIM46	0.00752349093801707	0.0645497224367903	1.36832666259702
TRIM50	0.00514074456999658	0	1.71540545397123
TRIM9	-0.09329122365762	-0.0618589574131742	0.888352104870106
TRIP11	0.759325421547728	0.661437827766148	0.795843783549578
TSFM	-0.114522786463662	0	-4.05589818177735
TSGA10	0.01100737444684	-0.139572631559771	2.17276525078139
TTC14	-0.151436338278955	0	-12.9461115891048
TTC39C	-0.124592797980391	0	8.26514782153619
TTLL11	-0.0108181157187962	-0.0140859042454753	2.97393133790677
TTLL12	-0.0769655275513951	0	-1.99623632831368
TTPAL	-0.00146496191470659	-0.0927884361197613	-0.830544300269855
TUBA1B	-0.00153818944078936	0.305706102651152	2.1150753853584
TUBB3	0.00557208713551944	-0.00213161963157734	1.39895014506776
TXNRD3	0.536018349133234	0.655789237338891	0.861772520563989
U2AF2	-0.00780520392806283	0.0877295286461189	1.80647336129362
UBE2Q2	-0.000269893890225704	0	-1.69816971586854
UBE2R2	0.101054361945388	0	2.17678399841793
UBQLN1	-0.00542875336156257	0.0618589574131742	4.32262571378462
UBXN2B	0.522978906933028	0.558290526239082	0.856247965985819
UBXN8	0.107151814998759	0.402083223185632	-0.77880350866626
UCHL3	-0.0150215543441438	0	5.16989808698199
UCKL1	0.0103018443132818	0.0704896183491286	2.61390971475852
UFM1	0.129797488614413	0.340224265772458	-0.791032838493774
UIMC1	0.00455735331332543	-0.145484497534555	3.59843950633809
ULK2	0.490172742859342	0.501485887376799	0.711121949150235
ULK4	-0.150710611319676	-0.220479275922049	0.842853681397938
UNC50	-0.124032936043654	0.123717914826348	-0.675681548348343
UNK	-0.00221193686715077	0.267420278666703	8.31287827104371
USP14	-0.306489713964423	-0.136176194850481	-0.667823301580545
USP16	0.0599947923741464	0.433012701892219	0.778191779590458
USP28	0.0973008171742274	0	6.59021822171953
USP36	0.208259321275478	0	3.13909062391014
USP42	-0.0163991158840611	0	-1.52277414375155
UTP3	-0.110968227817957	0	-1.25236621915499
UTRN	-0.240691079209729	0	-17.7945263802969
VEGFB	0.0414507505050147	0	1.25738727133267
VPS13B	0.235877397591618	0.185576872239523	0.871545787664397
VPS53	0.2201385558733	0.392792202424786	0.887674087524567
VRK2	-0.00724700685441629	-0.0510055399105342	-2.53212442416539
VWA5A	0.173621231496536	0.077151674981046	0.92324052817898
WDFY1	0.0102282544865475	0.0276641667586244	1.46778670385236
WDR19	0.374142799043837	0.347182537414707	0.867173023720955
WDR26	-0.0042524088496107	0.174465789449713	3.25344038440547
WDR3	-0.00092541101945601	-0.154303349962092	-2.1586946027032
WDR75	0.00608181906575873	0.0453920649501602	-2.2937020711141
WDR82	-0.156938750079504	0	-6.56504946725122
WFS1	0.273422907315083	0.371153744479045	0.733291636380276
WWP2	-0.465216928797924	-0.340224265772458	0.886917380627996
XKRX	0.143061819155603	0.0453920649501602	0.779302621848898
YAP1	0.49425248401867	0.593183684129025	0.815946032610976
YIF1A	0.00868800351555096	-0.0422577127364258	1.50297591754149
YME1L1	0.00458924773146206	0.0981980506061966	3.21888473539668
YPEL1	0.528728684820567	0.385823153315499	0.819187531546376
ZAP70	-0.174407925372602	-0.0907841299003204	0.906547334464728
ZBTB37	-0.0021116141649295	0	4.11507927113224
ZBTB39	-0.263030835360361	-0.371153744479045	0.867389191488704
ZC3HAV1L	0.421802478856226	0.392792202424786	0.712413892928624
ZFHX2	0.0831255516681211	0	1.93432841899502
ZFP90	0.0512621134684429	-0.0654653670707977	0.702401731666356
ZFYVE1	0.131252469271822	0.154647393532935	0.751383010014962
ZKSCAN2	0.461999183023755	0.309294787065871	0.798414653640811
ZMAT2	0.107047920202526	0	8.61781884224238
ZNF100	-0.131163328990383	-0.181568259800641	0.761113856332734
ZNF180	0.547314264176968	0.185576872239523	0.824395761620682
ZNF181	0.122884536320589	0.125988157669742	0.761660910740819
ZNF211	0.414625185814773	0.408528584551442	0.862326859053819
ZNF248	0.316748230941585	0.0927884361197613	0.688625216193585
ZNF324	0.452837243689751	0.251976315339485	0.719474232990209
ZNF324B	0.574164529325064	0.835095925077852	0.71241835643716
ZNF337	0.00689115303030179	-0.104679473669828	1.59722853233389
ZNF33A	-0.0042392055259147	-0.247435829652697	-1.14000514391723
ZNF341	-0.23788765169346	-0.247435829652697	0.905190891910622
ZNF568	0.00502146742554665	-0.0618589574131742	4.15684751146847
ZNF586	0.319260480209658	0.279145263119541	0.92777520363062
ZNF621	-0.0106996297054487	0.157485197087178	2.32915626691399
ZNF638	-0.0126916808334162	0	3.55436613238568
ZNF665	0.39946493534107	0.433012701892219	0.928647136700019
ZNF710	0.0836832976219762	0	6.17150227910219
ZNF737	-0.00806557188156106	0.247435829652697	133.901331286015
ZNF76	-0.0243522439421575	0	1.48119095267509
ZNF781	0.00528634462981232	0.371153744479045	50.7181185611463
ZNF843	-0.153986390797695	-0.125988157669742	0.895493499692309
ZP1	0.354461060313071	0	60.028418723992
