# Supplementary material for: Functional transcription factor target discovery via compendia of binding and expression profiles
Source: Sci Rep. 2016 Feb 9;6:20649. doi: 10.1038/srep20649 (PMC4746627; doi:10.1038/srep20649)
Supplement: Supplementary Dataset [file srep20649-s2.zip › Supplementary Dataset/43180_2_data_set_1775561_nz79pf.csv]

Gene	PC	SC	CARS
AAGAB	0.102357421546757	-0.00864998826846137	4.74804659863354
AATF	-0.193994796767775	-0.0580258853185659	0.973931980692102
ABCA4	-0.0382300310949632	-0.0580258853185659	0.802125329911471
ABCG1	0.00526358673692076	-0.0710669054518701	-1.28012263201434
ABHD2	-0.00426928709691976	0.174077655955698	1.29432216772615
ABHD4	-0.00406051267186934	0.0580258853185659	1.26929006111255
ABHD6	0.00463184774619908	0.29012942659283	3.93542424887048
ABLIM1	0.327112340068896	0.0710669054518701	0.734532740693789
ABLIM3	0.570384056221104	0.639602149066831	0.835003470049851
AC004901.1	-0.034695408422652	0	2.38313364459233
AC005154.5	-0.799375708040513	-0.852802865422442	0.836293817492038
AC005392.4	0.0144864796584947	0.21320071635561	1.09299957060242
AC006486.1	0.406207673968738	0.435194139889245	1.0055638704222
AC007314.1	-0.190789997376872	-0.284267621807481	0.914350265105798
AC007391.1	-0.166088596803235	0	8.68486430294998
AC008281.1	0.00477087124046715	0.0870388279778489	3.13235250439956
AC008533.1	-0.614562070944429	-0.426401432711221	0.730773010223783
AC008743.1	-0.423215130983835	-0.265908011739155	0.879187225454866
AC009065.1	-0.00193393375321802	-0.0379868588198793	1.2127218765214
AC013283.1	-0.0251915108805438	0	3.62973812498342
AC018521.1	-0.325120437526869	-0.29012942659283	0.976394370913696
AC022201.3	-0.209593116733979	0	2.61336457743082
AC022389.1	-0.300938680554897	-0.174077655955698	0.899459429674553
AC024559.3	0.00883227920334179	-0.174077655955698	1.54671089696748
AC026316.2	0.0167339413564982	0.113960576459638	-2.09027996212579
AC068282.1	-0.288430704092458	-0.29012942659283	0.892043590983318
AC068295.1	-0.178286276750134	0	107.017730900754
AC069544.2	0.0186408618978075	-0.0580258853185659	2.11286937567554
AC078883.3	0.43096515241526	0.497468338163091	-0.960929520434966
AC087430.3	-0.0174312005383804	0.0580258853185659	3.60028459310634
AC091814.1	-0.0121856437314632	0.174077655955698	3.76071917324063
AC092295.2	-0.0847014599364989	0	1.59716850170126
AC092637.1	-0.034695408422652	0	2.38313364459233
AC097495.1	-0.00486604073036704	0.0580258853185659	3.46822167986023
AC098936.1	-0.227829485529987	0	1.30210054776126
AC104306.4	-0.0011208206251073	0.184226474588735	-1.35393376305169
AC104695.3	-0.0973313162505914	0	1.88128697271111
AC104794.2	-0.171268868678878	0	2.64049015257436
AC110015.1	0.0507634315591161	0.0580258853185659	0.92866132725645
AC112643.1	-0.2955362417	-0.355334527259351	0.99114712251225
AC114400.1	-0.120145371959822	0	3.1217561004532
AC114808.1	-0.034695408422652	0	2.38313364459233
AC117395.1	0.478352845945271	0	93.0250423127017
AC119428.2	-0.355700300257083	0.14213381090374	0.996096163290223
AC121158.1	-0.126937012643309	0	3.56352151358816
ACACA	0.032010021517396	-0.0870388279778489	0.877365846494565
ACADSB	0.0580504643748057	0	2.04804974024414
ACCN1	-0.00152923766976441	0.341881729378914	2.8586350292039
ACCS	-0.341306826219874	-0.174077655955698	0.848328458078148
ACIN1	0.0150990379260551	-0.0580258853185659	2.0887263580605
ACOT1	0.454147569087183	0.265908011739155	0.841193443415787
ACPP	0.00115360291745633	0.174077655955698	1.68478266040494
ACSL3	0.00954066438828844	0	1.73840658892366
ACSM4	0.0077969199637536	-0.174077655955698	4.26762195273688
ADNP	-0.459526128015827	-0.497468338163091	0.909583591765467
ADORA2A	0.00832780419221475	-0.174077655955698	2.71303073858249
ADRM1	-0.00916410255029525	-0.0778498944161523	4.77262633759375
AEBP1	-0.0136453342529264	0	1.40891613764969
AEBP2	-0.0345612883191033	0	1.4226460637553
AFF1	-0.0172686285833866	-0.0870388279778489	21.4717104111092
AFMID	0.192217241616476	0.21320071635561	0.962596168416643
AGPHD1	-0.327273636703319	-0.174077655955698	0.993164313207699
AHCYL1	0.134443773646752	0	0.84812921716136
AHNAK	0.0709053592823911	0	10.5900426061196
AIDA	-0.00225412434890152	0.0737027731190089	1.48065911697352
AKAP8L	0.00117122559186092	-0.174077655955698	1.14948273924645
AKR1A1	0.007818424327944	-0.0580258853185659	3.11560713756848
AKR1D1	-0.427312663464532	-0.493829164658431	0.772167928801509
AL008730.1	-0.00478498740713283	-0.174077655955698	2.81707354040847
AL021919.1	-0.172908615229027	0	1.66825920107306
AL034549.4	-0.329663826731227	-0.174077655955698	0.829767748423994
AL078594.1	-0.119140608147755	0	5.54202505004991
AL109811.1	0.00873582013270107	0.0580258853185659	2.20337153262573
AL121672.1	0.0739791529706119	0	2.55258457662597
AL132709.10	-0.539624394033701	-0.568535243614961	1.00208520951684
AL133260.3	-0.0107472037128491	-0.0379868588198793	1.78030921881553
AL137244.2	0.432777922840101	0.21320071635561	-0.781648986910951
AL137802.2	-0.0395748844398006	0.14213381090374	0.835971647681621
AL138962.2	-0.166437908064624	0	19.7025774475084
AL159977.4	0.355744108992489	0.265908011739155	1.01422457652162
AL160271.1	0.00765600637032691	-0.174077655955698	3.92084130643773
AL161896.1	0.081304299604894	0.284267621807481	0.947989449417154
AL353653.1	-0.331917474580358	-0.355334527259351	1.0049316677344
AL354889.1	-0.0632149998005178	0.0710669054518701	-0.971520471433052
AL354989.1	-0.024852344178277	0	2.06997819855696
AL356415.1	-0.175516088996181	0	4.98534657262052
AL357558.1	-0.158697522076901	0	2.59001612605159
AL391152.1	-0.541925296064316	-0.497468338163091	0.82778511261414
AL445483.1	-0.356605430872647	0.113960576459638	0.808306766037703
AL445645.3	0.000781173375239002	0.174077655955698	7.54161553450094
AL450322.2	0.178575077548682	0	22.4711184400914
AL512604.1	-0.166349597635215	0	18.5806394104802
AL512660.1	0.0125340285210848	0.0348155311911396	1.55001652400615
AL590068.4	-0.034695408422652	0	2.38313364459233
AL590453.1	0.0196225379927739	0.29012942659283	4.83057528061203
AL607122.1	0.578842436537664	0	27.077992661793
AL645608.8	0.18177281276552	0.284267621807481	0.933717912240561
AL662789.1	0.00967479405384781	0.0710669054518701	1.42061458501077
ALG14	-0.00218711081454285	-0.14213381090374	1.10954288116611
ALKBH8	-0.0943905680892987	0	1.13574251608362
AMN1	-0.235261652373126	0	-7.19814630149113
AMPD2	0.189777310040575	0	3.014605363511
ANAPC13	0.00967606139517217	0.0449466574975495	5.19829986438842
ANGEL2	-0.206814088862342	-0.134839972492648	-1.01104175600368
ANGPTL5	-0.130512705371217	0.14213381090374	0.807733126121035
ANGPTL6	0.108186845903952	0.0259499648053841	1.39338418017219
ANKHD1	-0.130622460343797	-0.0201007563051842	1.02313556941232
ANKRD13C	-0.189619464270964	-0.265908011739155	1.00726353466422
ANKZF1	-0.0288673306549647	0	-1.42649958626731
AP000550.4	0.0162144981186359	0.29012942659283	7.64738589887203
AP001066.1	-0.25156766441092	-0.261116483933547	0.99311197027036
AP001596.1	-0.00449338018349477	-0.174077655955698	1.6659766621223
AP1M1	-0.0783835218511782	0.0263180677983908	-2.59556096215192
APBB2	0.175437430278307	-0.0149822191658498	1.10054668935296
APEX1	-0.0573327066127509	0	1.67745520336971
ARHGAP21	0.304395277435722	0.113960576459638	0.78535102693738
ARHGAP22	-0.149861125789408	0.0580258853185659	0.972001306018764
ARIH1	-0.149550283979699	0.0193952455150571	-2.33298377095559
ARL2BP	0.115389159165735	0	3.86862443584414
ARSK	0.0191230003284201	0.0580258853185659	1.26895353235677
ASCC1	-0.00811219532411341	0.29012942659283	5.57268442688566
ASL	-0.365418591272148	-0.522232967867094	0.749740906328534
ATAD3A	-0.0199354788712487	-0.174077655955698	1.16149824672571
ATP1A1	0.0194398973938164	-0.174077655955698	1.71735028883656
ATP5F1	-0.0686031291222362	0	1.25642074485375
ATP5I	0.205339961733344	-0.020806259464412	1.88952248445464
ATXN2	0.0500525257193929	-0.265908011739155	0.967271660834645
AZI1	0.00507347729384114	-0.174077655955698	3.36902173317717
B3GALNT2	0.0880714844885425	-0.0224733287487747	1.66636302916587
BATF3	-0.649938431999134	-0.639602149066831	0.786786678098278
BAZ2A	-0.00244489038249425	-0.174077655955698	3.03958601553543
BCAS2	-0.0474677871513662	0	-3.59620366613429
BCL2L1	-0.268272444075736	-0.29012942659283	0.911446631046047
BEST4	0.388510789761391	0.261116483933547	0.866593213428726
BHLHE41	0.0745088876548821	-0.0201007563051842	1.10901580709536
BLOC1S1	-0.0389111767870729	0	-2.17642131192603
BX322557.1	-0.0616577111189239	0	3.41261921402028
C10orf140	-0.0112741270137946	0	-1.04128296234436
C10orf4	0.0123992167915387	0.174077655955698	1.95092080122629
C11orf31	0.551399527328187	0.497468338163091	0.898041093553121
C11orf65	0.302166864832385	0.568535243614961	0.949584967084861
C11orf68	0.0270718205621653	0.0379868588198793	0.934732265803677
C12orf57	-0.0102732930492555	0.0870388279778489	1.67842964810668
C14orf105	-0.399617099248066	-0.261116483933547	0.765493946170636
C14orf167	-0.0170717886699168	-0.14213381090374	1.1810281798637
C16orf89	0.464943820923082	0.522232967867094	0.978590614971331
C17orf61	-0.00614271567462218	0	1.337367613228
C17orf74	-0.197563369914711	0	2.43365826652428
C19orf42	-0.000301274289467449	0	1.13032176855039
C1orf128	-0.0124277329303102	-0.0580258853185659	1.35171657761013
C1orf228	0.046670689433583	0	1.51523114709198
C1orf25	-0.0170820546415268	-0.265908011739155	7.55388829182755
C2orf15	0.15509366134236	0.0710669054518701	0.820611513372354
C2orf60	0.00760062702732603	0	1.73632995213775
C3orf33	0.521528200719872	0.56980288229819	0.832635638285247
C4orf29	0.127321074209942	0	2.14397830564322
C5AR1	0.00888875322771198	0	2.33232677687481
C5orf43	-0.024437526448171	0	1.74717297269483
C6orf225	-0.0367239358139201	0.0325506760927015	1.62801343227592
C7orf10	0.141980425278981	0	1.41532569062479
C9	-0.0106321342363328	0.29012942659283	6.09091678770038
C9orf150	0.240031459798563	0	2.12208320500306
C9orf72	-0.00796692838776461	-0.0197385508487931	-1.66938196023701
C9orf96	0.169514585941646	0	2.34179301761439
C9orf98	0.0659251559368403	0.174077655955698	0.901914248281287
CALCOCO1	0.0745002110492874	0.189934294099397	0.94734512047888
CALM2	-0.01443816584723	0.0710669054518701	1.08031241857879
CAMLG	0.358637663828842	0	5.77028120389894
CATSPERB	-0.199988252466138	0	0.931016075311867
CBLL1	0.0133945486641614	-0.174077655955698	1.75580175238295
CBR4	-0.257676893392318	-0.348155311911396	0.945248121463468
CCDC94	-0.0330018954248712	-0.0268010084069123	-1.13757799793457
CCNL1	-0.0113876022842847	-0.0138708396429413	2.04869975765421
CCNL2	0.0975477034946706	0	1.17439683674404
CCT2	-0.0639842606895252	-0.0870388279778489	0.922778842421883
CDC26	0.0214866141557231	0	2.41821388436686
CDC42BPG	-0.0117436415599663	0.0379868588198793	-1.24859746599005
CDC42SE1	0.424271999105514	0.417855447018673	0.951861494467247
CDKN2AIPNL	0.034395908010395	0.0580258853185659	1.00545914099049
CDYL	-0.00417643090766663	0.174077655955698	4.23295650804411
CEBPZ	-0.039802974425441	0.0580258853185659	1.00562122841375
CENPH	-0.19086765781968	-0.155699788832305	0.992192418080537
CENPN	0.00647654167189496	-0.0710669054518701	-1.57239808982028
CEP192	0.112154432675217	0	6.0688017354895
CEP78	-0.194098096698504	-0.0710669054518701	0.844783793130455
CFL1	-0.179178802395647	-0.174077655955698	0.925357623857309
CHAC2	-0.385044585995358	-0.29012942659283	0.953021012828119
CHPT1	0.0147489858008219	0.234364867867451	1.81230345335425
CHST10	0.0130712469961405	0.0580258853185659	2.66900304109746
CIB1	0.116499191808947	0.0138708396429413	2.13844617047739
CLCC1	0.0073315373294802	0.0710669054518701	-1.55717587379662
CLDN14	-0.498552636495552	-0.522232967867094	0.827856561260532
CLEC10A	0.00286186820980147	0.29012942659283	5.56122135629799
CLN8	-0.606914773213419	-0.568535243614961	0.692659636827502
CLTC	0.0342529246596074	0	1.1090075127941
CLUAP1	0.0108471812385023	-0.0379868588198793	1.22150044567842
CNOT2	0.0191014608408509	0.14213381090374	1.26877446901513
COL5A2	0.114228476154838	0	2.81689100000274
COMMD3	0.106753220097269	0.189934294099397	0.9948262928861
COMMD9	0.284067452106867	0.374555479146246	1.00537475072668
COPS5	-0.00358698323454139	0.0580258853185659	1.5515537387711
COX5B	-0.352766044856951	-0.341881729378914	0.895849527435828
COX7A2L	-0.0157345548495713	0.0379868588198793	2.13661612435244
CPNE1	0.332728870171893	0.113960576459638	0.965769371440875
CPNE9	0.017664801794344	-0.0710669054518701	5.54907388885808
CREB5	-0.313430269432422	-0.355334527259351	0.969164722219923
CRYZL1	-0.00457440663199631	-0.134839972492648	1.46625182686423
CSPP1	0.00158518318926629	0.29012942659283	2.94450452367788
CTBS	0.149696194695682	0	1.80694944524428
CXCL17	-0.188298439804984	0	30.4950381698928
CXCR5	0.00900767323413598	0.0580258853185659	1.38023359547655
CYB5B	-0.462599840928986	-0.522232967867094	1.0095682250154
CYP4V2	-0.323268487382816	-0.174077655955698	0.968930724049073
DAZAP1	0.0162272631395507	0.174077655955698	2.05166077555108
DDX19A	-0.0130657595228491	0.0710669054518701	-2.16779124450371
DDX19B	-0.00320881721843017	-0.0580258853185659	-1.04610580520564
DENR	-0.0820818179081458	0	1.39250782137015
DEPDC5	0.0428914847079476	0	1.01111423395811
DGKE	0.442983672851632	0.348155311911396	0.768694251597011
DHRS3	0.255285032824035	0.14213381090374	0.713339257862019
DHRS4	0.358478654906476	0.284267621807481	0.787826416798322
DHX16	0.121504796330258	0	2.2880083264385
DIRAS3	0.467063023201092	0.21320071635561	0.881648103650117
DLG2	-0.0715126206196183	-0.00657951694959769	1.91700657918085
DNAJB2	0.0193295575177916	0.113960576459638	1.81485011252765
DNAJB9	-0.0313639839895865	0	1.49458523871642
DNAJC1	-0.0200652370578462	-0.0554833585717653	1.47637154184256
DNAJC28	-0.546557331341659	-0.426401432711221	0.9186677418964
DNAJC3	-0.186767516540703	0	1.62517951002427
DNASE1	-0.148577854145939	-0.0379868588198793	0.931011691253849
DNASE2	0.212522518091488	0.0277416792858826	2.11387621747125
DNMBP	0.02349400514203	0.0580258853185659	0.962475335060511
DSE	0.06238718850574	0	-1.92767094351727
DYNC2LI1	-0.00369875430204958	0.0348155311911396	-1.85127704731509
EAF2	-0.200090518680578	0	-2.10869113725928
EARS2	0.00656424830497177	-0.21320071635561	1.39030379315954
EEF2	-0.00513092299772601	0.14213381090374	-1.17794825237495
EGOT	-0.00928355013279245	0.0149822191658498	-3.58457962510284
EHHADH	-0.0202501811534703	-0.113960576459638	-1.50270227243328
EID2B	0.668596333651547	0.797724035217466	0.871320496782681
EIF3M	-0.000171456916038218	-0.113960576459638	1.47214491101886
ELANE	-0.00944111682283768	0.113960576459638	1.48238780426708
EPC2	0.0797146495296236	-0.0201007563051842	1.46707823349988
EPCAM	0.331842126127389	0.355334527259351	0.837034255060639
EPHA2	0.592872936533947	0.852802865422442	0.868252040183819
EPM2AIP1	0.00795398626940807	0.0778498944161523	1.58869840826812
EPS8L3	0.0339005970528405	0	1.64628638074896
ERCC5	-0.0596129643740562	-0.0710669054518701	-0.827918710604678
ERI2	0.0179609675792029	0.0580258853185659	1.5946385544418
ERI3	0.00413945814830086	0.113960576459638	1.13831469652566
ERRFI1	0.150862023883745	-0.00864998826846137	1.4479876952608
EXOC8	-0.523956095580866	-0.497468338163091	-1.00232720387229
FAF1	0.00540098536848952	-0.0580258853185659	-1.48848100430455
FAHD1	0.00953834838469465	-0.174077655955698	1.44962447053881
FAM100B	0.026961665200036	0	1.55033312422985
FAM102A	-0.109495357493067	0.0149822191658498	-1.54301946451431
FAM117A	-0.431245445504109	0	-16.6447291180738
FAM122A	-0.157710198183966	-0.174077655955698	0.883228034444345
FAM135A	-0.119892323464665	0	4.29664583627519
FAM179B	-0.354784270908605	0	-8.33300041551203
FAM183A	-0.431366561836613	-0.348155311911396	0.973431918686506
FAM46A	0.0144870312999278	0.113960576459638	1.56005853326952
FAM69A	-0.0930555670662415	0	1.12121302641605
FASTKD3	-0.00832095336225289	0.174077655955698	-1.96355609412946
FAT1	0.157499207075124	0	3.6163740992943
FBLN5	0.273560104385644	-0.0224733287487747	3.09883835814857
FBRS	-0.0459317632877715	-0.00657951694959769	2.76589853043757
FBXO38	-0.0155193335600014	-0.174077655955698	-2.83532020369249
FCRLB	0.211003784162649	0.174077655955698	0.933501889124185
FGR	0.00776401925545106	0.174077655955698	9.9141135317867
FICD	0.277330124753096	0.0870388279778489	0.677035851182776
FKBP14	0.0699541757237819	0	1.01441099699149
FKBP3	-0.238590399040795	0	-7.95053777938397
FRAS1	0.170338411142591	0.112366643743874	0.935407676126088
FUK	0.0065918977736231	-0.0580258853185659	2.15635703043209
FXYD1	0.492687818335647	0.639602149066831	-0.887777708294611
FXYD2	0.00749688677369525	0.0580258853185659	1.2183283730026
FXYD5	0.555343949003157	0.568535243614961	0.715126899075693
GABARAP	-0.00998683905338905	0.29012942659283	8.10153113675187
GABPB2	0.485643859603696	0.417855447018673	0.818559874843809
GBAP	-0.0842144791668728	0.00864998826846137	1.48337825526321
GCC2	-0.0990021505528347	0	0.963048415325337
GCLM	-0.13257522387577	0	1.32936452633581
GEMIN6	-0.0132457397794649	0	2.35305447427393
GFER	0.665575792036461	0.710669054518701	0.992967530560649
GGT5	0.437815230304367	0.348155311911396	0.822559845829336
GJC2	-0.0154210962889189	-0.174077655955698	1.93441737112847
GLT25D2	0.593665614004534	0.639602149066831	0.893249278535002
GLYCTK	-0.00460493475177073	0.0469017647120966	1.06187000537016
GNMT	0.706353661339331	0.710669054518701	0.908101603754474
GNPNAT1	-0.0971314225983479	-0.174077655955698	0.826468143743706
GOLGA4	-0.103983524327	-0.0870388279778489	0.90320407891882
GPR19	-0.0790494079828533	0	1.15398562741963
GPR87	-0.00860059695619048	0.29012942659283	5.95010363339574
GPR98	0.270685369449525	0	4.58794373474133
GSTCD	0.0158566487475065	0.0580258853185659	2.77698970769153
GUCY2D	0.0149107286678788	0.29012942659283	16.6555799566408
GYS1	0.00425963324145929	-0.142331082075573	3.38346089440352
HAX1	-0.0820745898360195	-0.0778498944161523	-0.943855691641033
HCG27	0.610834891422961	0.568535243614961	0.916230333550782
HINT3	0.0860551021866101	-0.0201007563051842	-1.15891434962647
HIRIP3	-0.0423911746984294	0	1.35863759647845
HIST1H2AE	0.00402029047314069	0.189934294099397	1.00324404669328
HIST1H2AL	0.451289510310837	0.568535243614961	0.827002749266136
HIST1H2BL	-0.00198738791134423	0.167506302543202	-2.29323468023924
HIST1H3E	0.0976034453710668	0	1.64870346578083
HIST1H4J	-0.0140313151082904	0.0379868588198793	-5.09373096771789
HIST1H4K	-0.0937059599947573	0	0.910520504328891
HIST3H2A	0.507627801458241	0.568535243614961	0.777488209881349
HIST3H2BB	0.329942765702635	0.284267621807481	0.751965925352395
HIVEP3	-0.581609181230917	-0.639602149066831	0.995808845663392
HMGN4	-0.0114715672973809	-0.155699788832305	2.7573755183412
HOMER2	-0.236520560529548	-0.14213381090374	0.883354197924228
HOXA5	0.683234079804524	0.568535243614961	0.862184173928043
HOXB3	0.315783291256053	0.0870388279778489	0.724240106588658
HOXB6	0.462985091429032	0.348155311911396	0.941066485894432
HSD17B6	-0.465285724111652	-0.174077655955698	0.809405361648937
HSD17B7P2	0.544503214162098	0.493829164658431	0.835514410776881
HSPB2	-0.00369401121666441	0.113960576459638	5.41741162657356
IFI16	-0.0226628245769328	-0.0580258853185659	0.947875322226389
IFT20	0.0159312999610491	0.0580258853185659	2.41614474933583
IGF2BP1	0.0202597235293686	-0.341881729378914	6.46712895420173
IGFBP6	0.0812339703468318	0	1.19560946276157
IL10RB	0.00729715159499682	0.0580258853185659	1.76285473477256
IL17RA	0.0711147486992244	0	1.31860285931842
IL1B	0.000920422380345954	0.0710669054518701	-1.56590090097331
IL1F8	-0.16874321269096	0	7.49742764325356
ILK	0.0155931061224226	-0.0580258853185659	2.9620263081359
INTS1	0.00890680642083769	-0.174077655955698	2.72727474995972
IPO13	-0.013095367436275	-0.0348155311911396	-1.53080495483651
IPO4	0.0101405568002734	-0.0710669054518701	1.06303593716685
IRGM	0.00057306686408432	-0.113960576459638	1.53686931511068
ISCA1	-0.00290333031460757	0.0580258853185659	2.19545266432984
ISL2	-0.0119109491676956	0.174077655955698	5.35657885556922
ITPR3	-0.000363365839064757	0.0379868588198793	-1.19249678333234
ITSN2	0.0154702174132212	0.0870388279778489	2.42316176197288
JDP2	0.166986981231464	0	3.61644290556331
JOSD1	0.0311135093248755	0	0.864859970818324
JOSD2	0.36104133591943	0.497468338163091	0.893883784137213
KBTBD3	-0.0973534099515619	0	1.32888045594131
KBTBD6	0.178904625094042	0	6.56246472444394
KCNG3	0.0572446585690934	0	2.67742291299044
KCNMB2	-0.395640429300262	0	-57.7590520558928
KCTD21	0.0498757723308225	-0.0379868588198793	0.78537023033037
KDM3B	-0.00272057222276824	0.174077655955698	2.41590612771172
KIAA0895L	0.0143528459756048	0.104875534160949	0.979139858596902
KIAA0922	0.539272582903573	0.568535243614961	0.853575037161531
KIF2C	0.00187641554918725	0.29012942659283	5.36526801971855
KLHDC1	0.0386166007196541	0.113960576459638	0.98165736973673
KRTAP2-1	0.01773144198151	0.29012942659283	150.31920302572
KRTAP9-5	-0.103515333452413	0	1.43594840025169
KTI12	-0.136632155204485	-0.0580258853185659	0.999543213154134
LAG3	-0.230845516760124	0	1.93973520934553
LAMC3	-0.0156640397860565	-0.0580258853185659	1.49949905511779
LAMP3	-0.386216082891622	0	0.933511617553047
LBA1	0.0133718254686261	0.0485479387502946	-0.934600728955542
LGR4	-0.000764661077560465	-0.174077655955698	1.62045707702087
LIN7B	-0.0094835446563683	0.0379868588198793	1.46318969387015
LNPEP	0.00806334170942997	0.0580258853185659	1.23558116877529
LONP1	-0.0863839547756256	0	-1.53321966275853
LRP8	-0.0612573469443278	0	-1.98587534283378
LRRC8C	0.199131466370445	0	2.24281240631574
LRRFIP2	0.0765172126062153	0	1.34763303414434
LRTM1	-0.0150998459542214	-0.174077655955698	4.01305974080477
LSG1	-0.329289774150179	-0.29012942659283	0.889604753474247
LSM10	-0.0683812600503037	0	-4.40573390939822
LYPLAL1	0.00760804290350234	0.174077655955698	2.17692186274455
LYRM5	0.137190990060757	0	4.21317487379153
MAFG	-0.00359504799944135	0.14213381090374	1.16189972551661
MAN1A2	0.00558806465265753	-0.0580258853185659	1.91191319801888
MANBA	-0.506541108699004	-0.568535243614961	0.862644111675135
MANBAL	-0.0154990053551913	-0.0580258853185659	1.10958810591011
MANSC1	0.397522323726335	0.341881729378914	0.913379132687369
MAP3K11	-0.0914469512826403	-0.0710669054518701	0.822834897667882
MAP3K14	0.423916661940173	0.417855447018673	0.879745480393542
MAP3K5	-0.0115917531215507	0.055048188256318	1.26788216403622
MARK3	-0.0021963568622077	0.0870388279778489	-1.66053420387294
MCAM	0.353041151478664	0.21320071635561	0.750749691258651
MED18	-0.0202886862870221	0.14213381090374	1.31904765825186
MESP2	-0.0130500457010287	0.174077655955698	17.298450933785
MFSD10	-0.158023413069472	0	-4.76298433022847
MICALL1	0.0343442093394874	-0.0201007563051842	1.50931389363672
MINPP1	-0.183757168899314	0	-3.21532835266564
MITF	-0.0871722452710483	0	1.44562719557662
MKI67IP	0.0170094475064723	0.0460566186471838	1.18126612705369
MLF1	0.499665103396008	0.341881729378914	0.852052857645164
MLH3	0.625197889396196	0.645776599937948	0.920008682028671
MRP63	0.108861762028603	0	-1.09220892355442
MRPS23	0.113058525230482	0	5.42796019682837
MTDH	-0.0830875768948175	0	0.984701232214957
MTF1	0.00761737545424536	-0.0749110958292491	2.1733163263395
MTHFS	-0.0124512751504153	0.0580258853185659	1.59191543765646
MTMR4	0.00254592935316303	-0.131772976607943	1.38884656518797
MTRF1L	0.191978545293374	0	4.67324573025105
MTUS1	0.497528338901965	0.435194139889245	0.908631616892519
NADSYN1	-0.0444468644919198	0	2.00352567329183
NANS	-0.0213032217444261	0	2.61464562733788
NAPA	-0.230587752744306	0	3.47352991518794
NAPG	-0.000350034434569444	0.0379868588198793	1.14431406965848
NDUFS7	0.000884446630580685	-0.0580258853185659	-1.05247677805254
NECAP1	0.0174052955008219	0.0580258853185659	1.95937164637613
NEDD4L	0.348442853323834	0.0299644383316996	3.67454484315629
NFE2L1	-0.075072618653122	-0.0201007563051842	-1.47133335895636
NFKBIB	0.0730662107036933	0	1.58646188596013
NFKBIL1	0.00856185907857777	0.0524377670804744	1.34813178369419
NGDN	0.126905590638971	0	2.61956188612125
NICN1	-0.181264099478701	-0.113960576459638	1.01478674805285
NKIRAS1	0.149065282394468	0.0263180677983908	1.34815600143166
NMI	0.215372732736172	0.189934294099397	0.950713414865368
NOC4L	-0.372147989749108	-0.406181197229962	0.839254622410366
NOL6	-0.36875776470322	-0.435194139889245	0.844605257890157
NOP16	-0.0671301796149734	-0.0870388279778489	0.95501604970912
NRARP	0.0531232363016497	0	3.54567663888902
NRBF2	-0.0221102975213458	0.0277416792858826	1.47583757716237
NRBP1	-0.624160872950677	-0.522232967867094	0.963411438860037
NRL	-0.0127564486745517	0.38204658872917	2.54348084973205
NSMCE1	0.227603137473912	0	5.94062173890353
NSUN5	0.0122330756567628	-0.0870388279778489	2.13539909644545
NUDT18	0.323412246201086	0.113960576459638	0.724329773214898
NUDT21	-0.0381295748865034	-0.0134005042034562	-1.5417514588527
NUP153	0.00137511264711993	-0.113960576459638	-1.35099957682609
NUP205	0.0132002645708472	0.0580258853185659	2.27521723317953
NUPL1	0.358618347028335	0.497468338163091	0.921286105096804
OBFC2B	-0.0355065937883181	0.00670025210172808	2.06792813902187
OPA1	-0.00545514414817336	0.0379868588198793	-2.24697868179998
OR52A4	-0.107933539724781	0	1.45812268081877
OR9Q1	0.283716028864595	0	-1.12027304560593
OSBPL8	0.00534278353764214	0.0580258853185659	2.10677707518403
OSTM1	0.100831734625461	0	3.40482137868709
OTUD6B	0.0196792816996631	-0.0379868588198793	1.29087259262512
P4HA1	0.22757298992997	0.0379868588198793	0.949124606711099
PACRG	0.0028386645185315	0.0580258853185659	16.4198958235381
PAIP1	-0.0174933961152985	0.174077655955698	1.35962905513983
PANK1	0.0104330907666252	-0.055048188256318	-1.26152246850541
PAPD4	0.0298124719364126	0	-2.5597172199051
PARVA	0.692447262953154	0.797724035217466	0.919414274956358
PATL1	0.0492044062664472	0.0224733287487747	2.28986000783513
PCIF1	-3.11539468673743e-05	-0.189934294099397	6.02157350279728
PCNXL3	0.0332500422971176	0.00670025210172808	2.13143896105253
PCSK5	0.18876010988699	0.174077655955698	0.880455597965426
PCYOX1	-0.350904659183636	-0.426401432711221	0.857189444114352
PDE4A	-0.0201675554725635	-0.0710669054518701	-1.51179450630654
PDGFRA	0.0235825539893175	-0.0710669054518701	0.891720229262637
PEBP1	-0.354425581816179	-0.29012942659283	1.01590845363242
PEF1	-0.00867914387301903	0.0379868588198793	-1.31355453599629
PEX12	0.00854029308694149	-0.174077655955698	1.5781283466269
PFDN2	0.17522043923396	0.341881729378914	1.00094069686651
PGAP2	0.00545975328835257	0.174077655955698	2.68613982902159
PGS1	0.0138118209561913	0.0379868588198793	1.99035274643948
PHACTR4	0.0599760553184932	0	1.58865791244537
PHF14	-0.338723896703515	-0.355334527259351	0.960532874079954
PIF1	0.00871690708877247	0.174077655955698	2.37103959712474
PIGU	-0.016836866027514	0	-1.61175458898917
PIGY	0.160424111901991	0.261116483933547	0.929508315770176
PIK3R4	0.134022513093939	0.00670025210172808	2.19015307195833
PION	0.119817348271227	0	3.19586770443139
PITPNB	-0.190429368189228	-0.261116483933547	0.981788345263923
PKHD1L1	0.435972682630084	0	94.2745279435333
PLEKHB2	0.0733802868701271	0	1.48290325495708
PLEKHG2	0.0228558576426425	0.0348155311911396	-1.44407673103063
PLOD2	0.47111495997079	0.395318929823827	0.864348878067197
PLRG1	0.0129630833628224	0.174077655955698	1.5020908600321
PNPLA2	0.22005484658228	0.341881729378914	0.963432978206812
PNPLA8	0.0570621511176217	0.0710669054518701	0.941080792169892
POLR3GL	0.164198092108828	0.113960576459638	0.936278068639067
PPIB	-0.290879831899905	-0.359573259980396	0.907087442749656
PPIL1	0.00666889230855057	-0.00749110958292491	2.4701652459817
PPP1R9A	0.680868754012054	0.710669054518701	0.895908680491072
PRCC	0.0103288631588726	0.0778498944161523	2.11713124657436
PREP	0.0942180603100899	0.0580258853185659	0.965164943536204
PRHOXNB	-0.110002161867815	0	3.17396817266183
PRPF38A	0.171696619149776	0.0346770991073533	2.49027332771983
PRPF6	-0.190572653946222	-0.174077655955698	0.973657737912821
PSMB8	-0.0873302232204528	0	-0.937588871675843
PSPH	-0.584448967351925	-0.493829164658431	0.853177077930335
PTGR1	0.543915678544516	0.568535243614961	0.986598480904546
PTMA	-0.0018219039775808	-0.0580258853185659	1.16295864503451
PTPLB	0.177336363544881	0.0224733287487747	4.61675802517072
PTRH1	0.0849947076684432	0	1.87130520966699
PURA	0.018915317148243	-0.29012942659283	4.97663407821426
PXK	-0.317919301156696	0	11.1705202632577
PYCR2	-0.0156925904756457	0.0580258853185659	1.33572545028964
QKI	0.0272124489659949	-0.0149822191658498	1.98557770064556
RAB11FIP5	0.0129342452994598	-0.0870388279778489	7.80224326731893
RAB21	-0.133035456507166	-0.261116483933547	0.986325182125231
RAB43	-0.499239937296794	-0.284267621807481	0.729201565761405
RAB5A	-0.0568971815792067	-0.174077655955698	0.998009410206222
RANBP2	-0.483648675780712	-0.348155311911396	0.998117814044828
RAP2A	-0.415158534331953	-0.522232967867094	0.809772089412992
RAPGEF1	-0.0157316185256969	0.0580258853185659	1.62934100499789
RARA	0.00183977501575879	0.221933434287061	-1.33894258970149
RASGEF1B	-0.00723415806666671	-0.055048188256318	2.23884369138002
RASIP1	0.0152723302760118	0.261116483933547	5.41306488170267
RASSF4	-0.439068842828577	-0.568535243614961	0.980999325471069
RBBP5	0.0948491350662229	-0.020806259464412	1.40893772451416
RBM17	0.0825293604519314	0	1.20892179159758
RBM25	-0.629902774218798	-0.645776599937948	0.919482734864354
RBMS3	0.00266589836700196	0.174077655955698	1.81889297177025
REV1	0.0160321834949004	0.0789542033951723	1.16370539835029
RGL1	-0.277469840247243	-0.284267621807481	0.869426737277849
RGS5	0.148651520476294	0	0.813441297746167
RHBDF2	0.0870323949537791	0	4.9816648470989
RHCE	-0.0201408889915083	0.174077655955698	4.36538798249376
RHOT2	-0.12221164829327	0	-1.35267453660705
RIBC1	-0.00555641739107089	0	1.48001518090182
RILPL2	0.119136230646371	0.265908011739155	0.774413886247291
RIOK1	-0.00855345276243098	-0.0580258853185659	1.13072147935669
RMND1	-0.0228344473715036	0	1.49115552182744
RNASE4	0.0980254617538512	0.0323254091917618	1.4577064523233
RNF114	0.13203675323574	0.0580258853185659	1.00780784755176
RNF19A	0.135997782987356	0.0346770991073533	1.95093815540694
RNF24	0.0191453432709213	-0.0379868588198793	2.73038474987084
RNF39	-0.0133319622898583	0.174077655955698	1.61607357275555
RNF43	0.613592089354595	0.417855447018673	0.896795061923042
RP11-420G6.2	-0.279153566504872	0	1.06082301145268
RP11-699L21.1	0.00436037726698826	0.155699788832305	3.52613492308153
RP11-85L21.2	-0.00920372587934316	0.0710669054518701	1.18833264880392
RP4-761I2.1	-0.0298804669361786	0	2.00339879552936
RP4-800J21.1	-0.0855570243329358	0	1.72569176142846
RPL21	-0.00914631124526551	-0.174077655955698	-2.98494770030176
RPL23A	0.0175160759185598	0.167506302543202	-1.60748710292545
RPS27L	-0.074868464612637	-0.0580258853185659	0.83131658878599
RPTOR	0.00741351593939188	0	1.09401404904189
RSBN1L	-0.0090217619310651	-0.113960576459638	-1.514359028568
RTN4	0.0569223600016561	0	1.39185387636343
RXFP1	-0.0188778847185855	0.0870388279778489	1.8471794943338
SARDH	0.644729727293793	0.797724035217466	0.970367337257014
SBNO1	0.423117776026637	0.497468338163091	0.994728217475119
SCAF1	-0.129150745817451	0	2.60570101240448
SCAMP3	0.0545605719993064	-0.0580258853185659	0.772449193953425
SCFD1	0.0826493706732555	0	1.98037197385654
SCO1	0.0197480227419738	0.0870388279778489	2.51376736313878
SCOC	-0.178703280148023	0.0346770991073533	-7.01539948979681
SDHAF1	-0.00710957919597233	-0.0580258853185659	-1.66884341156574
SERP1	0.0614460669517209	0	-2.05649518173547
SF3B5	0.214071558739863	0.265908011739155	0.959142043292714
SGPL1	-0.0960940376574193	0.00749110958292491	1.0595178594275
SH2D3C	0.138945260229107	0.174077655955698	-1.01633606713905
SH3BP1	0.0162558578510437	-0.189934294099397	1.15276622292504
SH3PXD2A	-0.00569114367131093	-0.236862610185517	1.89635114962775
SKP2	0.158302756952869	-0.020806259464412	1.28001427941878
SLC16A13	-0.122999597389132	0	1.87732705908725
SLC19A2	-0.0168567274926355	0.0840460638985807	-1.90677288180637
SLC22A17	0.253418008652686	0.189934294099397	0.923902078729464
SLC24A1	-0.329124844495053	-0.174077655955698	0.841067436007391
SLC27A6	-0.0154712658125942	0.21320071635561	1.57968102694253
SLC35B4	0.00518248801792958	0.104446593573419	1.21273924994782
SLC43A3	0.189901296575077	0.174077655955698	0.935132478047677
SLC45A4	-0.137863998485238	-0.0224733287487747	-0.982227088010947
SLC5A6	0.0656415456827595	0	-1.69421479429966
SLC7A5	-0.381702125274379	-0.417855447018673	0.819964129580602
SMARCA5	0.00424770601788788	0.104446593573419	-1.33523187919997
SMARCAD1	-0.0629512795940845	-0.0778498944161523	0.907907883403961
SMG7	-0.0650262658005983	0	1.4539669551005
SMPD1	0.000233042243724874	-0.0580258853185659	4.8773050601542
SMPD2	0.12106015488858	0	4.37994930609342
SMU1	0.0152829372452644	0.0789542033951723	-2.3168753048303
SNRPA	0.038193833797289	-0.0710669054518701	0.924390945869506
SNX9	-0.0164998732500395	-0.174077655955698	1.42371474378978
SOX9	0.594182285838168	0.56980288229819	0.805674549476496
SPATA1	0.00528112385980098	0.0778498944161523	1.46254206026187
SPATA13	-0.000699900563082086	-0.174077655955698	4.51147047052935
SPG7	0.142134150652464	-0.00864998826846137	1.76226998394628
SPIN1	0.00394568447236308	0.261309831967395	-2.28440139498104
SPOCK2	-0.0140450970581174	-0.0778498944161523	1.01791648662379
SPTY2D1	0.176568996467787	0	0.905153422682238
SSBP2	0.417744821049502	0.341881729378914	0.834883550124716
SSH2	-0.125715179725658	0.0710669054518701	0.961697044416914
SSR3	0.107920801516592	0	4.1531690853897
ST13	-0.138743627206904	0	7.87096900861295
STAG3	-0.284073778515403	-0.493829164658431	0.831534019298263
STARD4	-0.364342727592678	-0.426401432711221	0.889018852239015
STIM2	0.179283773792451	0	6.7041995686416
STRBP	-0.0302222958010994	0	2.07288925070491
SUCLG2	-0.00428346442128691	-0.174077655955698	2.15443897109558
SUPT7L	-0.0779007475285002	0	-2.41596087450844
TAF5L	-0.0328728966501153	0	1.30066008337289
TARSL2	0.0652455892337557	0	1.41458146305961
TBC1D10A	0.421231237321088	0.284267621807481	0.71228920303802
TBC1D13	-0.0154461534908289	-0.0580258853185659	-1.00404528074798
TBC1D14	0.137582665696543	0	1.77501433544988
TBC1D7	-0.205136636411997	0	1.3291211045244
TBL3	-0.00290835734859806	0.174077655955698	2.31018096665961
TBX3	0.580110135914614	0.721750317577707	0.898126593311178
TCERG1	-0.094044211876315	-0.0908248768188444	-0.957270515101885
TCFL5	-0.124754178766764	0	1.30173301657972
TDRD7	0.101879402021371	0	0.994444151367927
TERF2	0.0118433976764894	-0.0580258853185659	3.20601827488635
TFAP4	-0.093573765247923	0	1.73630335182251
TFCP2	-0.12143372424248	0.020806259464412	-1.60296612731897
TGFBR2	-0.331893244795034	-0.406181197229962	0.964014566184536
TGS1	-0.0487031841442125	-0.0580258853185659	0.981612503360177
THAP5	0.0118315340351259	-0.0710669054518701	0.969237248792663
THAP6	0.507818597273961	0.355334527259351	0.72953317818334
THAP7	0.503518015342004	0.609271795844942	0.831238296953029
TIMM44	0.0670050729533875	0.0201007563051842	1.66861734619132
TK1	0.0155685193427731	0.0710669054518701	1.10939311399978
TM2D1	0.072518670492602	0	1.77465046883506
TM4SF19	0.446595149214205	0.591864030249373	0.948509744597532
TMEM106A	0.263057014381525	0.0710669054518701	0.952499987761274
TMEM14A	0.223728994548376	0.0348155311911396	1.79017639493284
TMEM161B	-0.00670406550171852	0.174077655955698	3.67496188029746
TMEM194B	0.00799494721939656	-0.174077655955698	2.69725278580809
TMEM41B	-0.0168427269816375	0.138169855941552	-1.43463433518748
TMEM79	0.505803508126212	0.426401432711221	0.77277745188318
TMPO	0.667079985108167	0.639602149066831	0.9588385464764
TNFAIP3	0.137453265773851	0	1.40708570458336
TNFRSF19	0.597462507338722	0.56980288229819	0.86856030930541
TNKS	-0.0334256197024223	0	2.15247538549783
TOP1	-0.00713941458941978	-0.0580258853185659	-2.28575191901621
TOPORS	-0.0957920137176219	0	-0.930665671508986
TPH2	0.0071043849142781	-0.0580258853185659	3.61734402742108
TPP2	0.00897778198514523	0.0580258853185659	1.04884916960857
TRAF2	0.0181530147345393	0	-1.44918392016155
TRAF7	0.0198643893511229	0	0.940950928489875
TRAFD1	0.377050788219374	0.21320071635561	0.847388522260121
TRIM41	-0.0124433709546051	-0.0710669054518701	1.88400801878208
TRIM59	-0.358087239309885	-0.406181197229962	0.856959859896167
TRIP10	0.0826831546589348	0.0074566675173482	2.03588805073492
TRPM6	0.531462002858202	0.696310623822791	1.0076883911903
TSGA10IP	0.208665169395382	0	11.6100181609555
TSN	-0.00984896834428168	0.0460566186471838	-1.23036096448443
TSPAN1	0.802602559896911	0.852802865422442	0.903628594303715
TSPAN4	0.123574195552071	0	1.26132109526261
TTBK2	0.29352333596275	0.406181197229962	0.926908776505579
TTLL1	0.00406684311072888	0.0348155311911396	1.02853623373227
TTLL11	0.113870989703442	0	1.46740345764817
TXN2	-0.0198331288626029	-0.0580258853185659	3.0499469226655
TXNDC12	-0.00911944448487483	-0.155699788832305	1.8511554190648
TXNRD1	-0.0145983138605687	0.174077655955698	2.93655786997049
UBQLN1	0.13872442570836	0	1.44508383348037
UBXN1	0.0159983349885441	0.189934294099397	2.19046313149757
UBXN2B	0.0838494305221191	0.0379868588198793	0.764035576250981
UCHL5	0.359991372885195	0.21320071635561	0.951371550595565
UNK	0.0175853432423918	0.020806259464412	1.23507660456528
URB1	-0.00317850314237619	0.0328975847479885	1.48278988979936
USF1	0.111902498083186	0.261116483933547	1.00282937492044
USP12	0.113639146935735	0	3.81204093844027
USP15	-0.267509587632135	-0.189934294099397	0.96574158273324
USP25	-0.0203081518401002	-0.0580258853185659	3.19543214051741
USP35	0.00720510172689957	-0.113960576459638	0.920520354457209
USP45	-0.220245598259005	-0.353706410895004	0.933674322725322
USP47	0.0357433855971475	0	0.894278541224737
UTP18	0.067416235847494	0	3.20208833776205
UVRAG	0.275568644360654	-0.14213381090374	0.680074674057748
VAMP1	0.485899042747611	0	18.493689564124
VAT1	0.0144648161249116	0.0710669054518701	1.2434255511208
VIL2	0.176944128719145	0	3.4715369384125
VRK3	-0.114542999882365	-0.174077655955698	0.995225818606032
WBP11	0.140233962412421	0	1.49909919590036
WDFY3	0.00596666267727088	-0.265908011739155	-1.44475988113393
WDR36	0.0941368527676961	0.0346770991073533	1.2128493003308
WDR43	-0.184422476229603	-0.426401432711221	-0.93108472763625
WDR7	0.197608958464773	0	3.40923395736
WDR8	-0.262980333752244	-0.0710669054518701	0.940245865657284
XAB2	-0.095871150405828	0	1.89414519129324
XPNPEP3	0.0260318980695984	0	1.60029547495377
XRCC3	-0.0107627036665168	-0.174077655955698	1.76378438731163
ZBTB25	-0.0205091642350971	-0.0192628532132355	1.79907588760777
ZBTB5	-0.0238133918549382	0.284267621807481	0.782041068049904
ZCWPW2	0.0184811807026204	0.374555479146246	2.23684054254177
ZDBF2	-0.0614178129211793	0	1.42828478782074
ZDHHC3	0.0271288123362769	0.0710669054518701	1.01024233824399
ZMIZ1	-0.304927789238005	-0.426401432711221	-0.846117676088761
ZNF17	-0.324804791199257	-0.174077655955698	0.960196189141251
ZNF193	-0.0133900824428428	0.174077655955698	4.39915991591741
ZNF2	0.134463350674659	-0.00657951694959769	2.39727147400019
ZNF324	0.311923498826893	0.14213381090374	0.719138255908333
ZNF329	0.635847186471439	0.497468338163091	0.92024709148751
ZNF383	0.124589075877748	0.0580258853185659	0.736237004924817
ZNF384	-0.280464265428301	-0.174077655955698	0.959287700429522
ZNF408	-0.00463137257289757	-0.0580258853185659	3.81929850045246
ZNF44	0.222580267517585	0	4.54354607295476
ZNF441	0.105281268281193	0	0.951346005484324
ZNF443	0.135114335269482	0	1.50586709458819
ZNF487	0.014418305489145	-0.522232967867094	6.21653286785294
ZNF580	-0.0169213407452772	0.134005042034562	-1.58696623171988
ZNF598	0.00328462797810422	-0.0379868588198793	1.35706445037767
ZNF608	-0.444439081937988	-0.522232967867094	0.887357837286692
ZNF609	-0.0118975610706167	0.0379868588198793	1.05941289920342
ZNF613	0.489367984987304	0.609271795844942	0.820563696304243
ZNF646	0.0586439366505454	0	2.09262095614386
ZNF663	-0.411868898255927	-0.426401432711221	0.708683576807691
ZNF669	-0.0507724860624267	0	1.6407084985586
ZNF720	-0.122076344633713	-0.0870388279778489	0.9679286481834
ZNF772	-0.00356709113441292	0.0348155311911396	-1.8443590623584
ZNF785	0.494503093138246	0.56980288229819	0.835528986909701
ZNF839	-0.0162155254423565	0.0379868588198793	-2.50474338063622
