# Supplementary material for: Functional transcription factor target discovery via compendia of binding and expression profiles
Source: Sci Rep. 2016 Feb 9;6:20649. doi: 10.1038/srep20649 (PMC4746627; doi:10.1038/srep20649)
Supplement: Supplementary Dataset [file srep20649-s2.zip › Supplementary Dataset/43180_2_data_set_1775562_nz79pf.csv]

Gene	PC	SC	CARS
ABCA17P	-0.0911889010464284	0.027874733666903	1.22679070324674
ABCA3	0.0322047906649446	-0.218356573370573	3.58243083303331
ABCB4	-0.531864390300507	-0.752617809006382	0.932807909316932
ABLIM2	-0.0134528230372828	-0.0782571329110106	4.32957765492287
ACE	0.167225691408727	0.195123135668321	0.905761358476456
ACTC1	0.0550672137980213	0.102418311299838	0.987128685319442
ADAMTS15	0.00537239375909989	-0.0836242010007091	4.04174657238888
ADAMTS2	-0.453725600363107	-0.480384461415261	1.00640606888077
ADAMTSL2	-0.276401388387028	0.027874733666903	0.865977583716358
ADAMTSL3	0.0268260534076699	0.204836622599676	1.28689205684106
ADARB1	-0.171396284261024	0	2.28242184068084
ADCY1	0.170675373945096	-0.0418987577964252	1.63961872380818
ADCY2	0.00146345728684395	0.0518261556863245	1.56571977668667
ADD2	-0.186879930518055	-0.0350149493872565	-2.03670803206782
ADM2	0.116665010088287	-0.0161267017087932	2.36187975592928
ADORA2B	0.0276349752980835	-0.218356573370573	4.15799216376173
ADRA1A	0.0222623472569253	-0.234669832040529	1.32401417785252
ADRA2C	-0.0953246181542662	-0.0836242010007091	0.903074003886734
ADRB1	0.00268673128020566	0.137972892397453	-1.67474964966266
AFF3	-0.0125008395912625	-0.153741222957161	-1.43240348609589
AIM1	-0.606574755312311	-0.661031797240524	1.04622267317733
AIM1L	-0.477134434921927	-0.362371537669739	0.81595166454784
AJAP1	0.12176721162579	0.0294159194967925	2.90196242618148
AK5	-0.209756595969367	-0.0436713146741147	0.962712235631873
ALDH1A3	0.138551622809288	0.102418311299838	0.840958224641641
ALDH1L1	-0.0248203415965488	-0.139373668334515	8.14803567332241
ALK	-0.0245438179251057	0.0647750275631296	19.7864930642896
ALS2CL	0.0756451199043137	-0.0436713146741147	0.781235090313502
ALX1	-0.434350444226574	0.0377007013828326	-2.79388172474697
ALX3	-0.367353171409227	-0.204836622599676	0.837227513314174
ANO5	-0.0119003608486292	0.305699202718803	14.7935640823569
ANTXR1	-0.00731930106817177	-0.131013944022344	4.02046441422653
ANTXRL	0.0136053194398761	0.0436713146741147	2.51421793789466
APC2	-0.0193134207861133	0.489520784450696	-3.51034756952517
APCDD1	0.0253106752021568	0.0244826591570564	0.960146459157088
AQP5	0.463974813256387	0.482804549585268	0.893718920557732
ARHGAP23	0.200423938851095	-0.00389054993191739	2.08383914565117
ARHGAP24	-0.340526038620235	-0.305699202718803	0.877694091536606
ARHGEF3	0.0919678459556432	0	13.2958523828582
ARNT2	-0.32638952779148	-0.441922632909236	-0.988754110057077
ARNTL	-0.00158586430682745	0.00420227421382749	2.28933671902606
ARVCF	-0.19122212002809	-0.129550055126259	1.02348611275526
ASGR1	-0.0165991139550688	-0.131013944022344	1.30155293247426
ASPHD2	-0.0341616002397357	-0.218356573370573	3.77910700512297
ATCAY	0.00955680878467179	0.514135842298185	2.07797282964926
ATG9B	-0.585922345952009	-0.418121005003545	1.04104246739708
ATL1	-0.00487209743809152	-0.131013944022344	2.13305231494846
ATP5E	0.0360714316337186	-0.0436713146741147	1.89639158257487
ATP6V0A1	-0.0251135285869477	0.0436713146741147	1.84455281742549
ATP6V1C2	0.0305593650296966	0.418121005003545	3.0618998118369
ATP8A2	-0.335052861580452	-0.354040043804483	-1.03488555507627
AUTS2	0.14024191453135	-0.00537556723626439	2.37918947082169
AVP	-0.296666881464042	-0.279063915234055	0.98674874185791
B3GNT4	0.0259956767140106	0.307254933899513	-2.19604080101601
BAHCC1	-0.469854545752492	-0.262391563289859	1.02978767058876
BAHD1	0.245797342556822	0	2.60252784938555
BAI1	0.0346397725996097	0.0836242010007091	42.3611637371739
BARHL2	0.666952332955243	0.694532239982445	1.02050613426056
BARX1	-0.0424288813098558	0.283765392948075	-2.40951446038606
BATF3	-0.00416383466191355	0.267183357241701	-1.23043260225031
BDNF	0.232971164223988	0.0147828098997271	4.56288038639384
BEND5	-0.173651975438714	-0.027874733666903	1.39836049921171
BHLHA9	-0.168326781195215	0.027874733666903	34.7823956950551
BHLHE23	-0.113281561338711	0.0138100822784136	1.79322144555788
BICC1	0.141683136383755	-0.0436713146741147	5.77843470571012
BIRC7	-0.12339476636319	-0.0436713146741147	2.13713018297618
BMF	0.118157296883676	0	4.69087440798089
BMP2	0.0142155020517898	0.0436713146741147	2.33450478188093
BMP7	-0.103176582067476	0.0039866273604865	1.85288968364449
BNC1	0.225064189491769	0.027874733666903	0.715578491797768
C15orf56	0.00679886089464382	0.0965609099170535	0.887231477140588
C1orf145	-0.361550214327162	-0.305699202718803	0.997892121875407
C20orf96	0.043324720339898	-0.131013944022344	7.62570341781224
C2orf40	-0.125745446461417	0.0436713146741147	36.6999629103898
C2orf70	-0.0750666972577861	0.0244826591570564	1.49944760761602
C2orf72	-0.076104043546149	0.00836242010007091	1.7430434152699
C4orf48	-0.0106713957774776	0.124665958689159	1.52734962467424
C5orf38	-0.0354850276473439	0.0322534034175863	24.2039704186306
C7	0.0132969403964244	0.305699202718803	6.32753546023757
C9orf50	0.039348805690917	0.131013944022344	17.0385270076171
C9orf69	0.0430192471589438	0.0436713146741147	2.56968988260347
CABLES1	0.0436009826620137	-0.0376289706538507	3.26163610648775
CACNA1B	-0.400348845523452	-0.204836622599676	0.99467583816455
CACNA1E	-0.0318761697916167	0.266930947912795	4.62917948007119
CACNA1H	0.0300359726169241	0.17069718549973	2.22722005970018
CADM3	-0.433982791411694	-0.417860759832285	1.02548277297387
CALCA	0.0154982155457824	0.579365459502321	-1.91775855366134
CALCB	0.827262718608201	0.820767734294955	0.790046592155364
CALCR	-0.334975375888292	0.318274569041734	0.762654931712776
CAMK2B	-0.0134536350071855	0.0501745206004254	1.88656672468318
CAMK4	-0.0385565246797994	-0.0436713146741147	1.74960756028843
CASR	-0.156658422904593	0	4.61142287990373
CBX2	0.0084256963588012	-0.0860090757802302	1.675085394996
CBX7	-0.469005976780024	-0.529619939671158	1.03508863089343
CCDC64	-0.269912838410289	-0.027874733666903	0.995555823734438
CCDC68	-0.0343322302416684	-0.0436713146741147	0.942960562050394
CCK	0.370863753093944	0.027874733666903	8.25934690310656
CD70	-0.241952839113779	-0.027874733666903	9.49664432242874
CD72	-0.019396533973138	-0.129550055126259	2.42211446374293
CDC37	-0.00617432394267205	0.0836242010007091	4.91495250733039
CDH1	-0.56851603029238	-0.514135842298185	0.712077807139055
CDH22	0.706562390982367	0.731393606826953	1.0415499446488
CDH6	0.0824102481153796	0.0244826591570564	-1.62434857932171
CDON	0.0659427160491921	0.0436713146741147	1.54240737563126
CELSR3	-0.20799206590644	-0.259100110252518	0.846718319845144
CGREF1	0.202279089417945	0.204836622599676	0.978151533558022
CHAT	-0.551709394857838	-0.560239190196104	0.741026198283931
CHD5	-0.140809541001137	-0.318274569041734	1.02439047688871
CHDH	-0.00256953694825507	0.14484136487558	1.64319105590701
CHRND	-0.488008387971184	-0.612066478926411	0.700285560068457
CIDEA	-0.130716415700395	0.027874733666903	7.85297352762955
CLDN3	-0.0435037533542818	0.0244826591570564	0.866405135462974
CLDN5	-0.425477107605289	-0.465170523984072	0.919930133165615
CLTCL1	0.0563803668877772	0.0436713146741147	3.99877117903584
CNIH3	0.134170138704236	-0.220343932413508	0.801670968778335
CNPY1	0.00632403405536634	0.125436301501064	2.5273249223267
CNTN1	0.100635879638102	0	4.97490015721682
COL15A1	-0.244472075097559	-0.367239887355847	-1.04681531468144
COL1A1	-0.637468870412758	-0.665719023448946	0.856039869722466
COL27A1	0.306194387726116	-0.0244826591570564	4.33019807931856
COL2A1	-0.0436594703716006	0.110480658227309	-3.89087919206461
COL9A1	-0.207970525595906	0	2.10812561052673
COL9A3	-0.140302225475838	-0.122413295785282	0.725342253553027
COMP	0.0423565354269042	-0.248351206315415	1.35786314764898
CORO6	0.014825910760368	-0.131013944022344	3.11155013808653
COX16	-0.0862327825320594	-0.0436713146741147	1.47474956358184
CPVL	-0.442925597243435	-0.529619939671158	1.01766313336325
CREB3L1	-0.674112789365503	-0.752617809006382	0.705089879024623
CRMP1	-0.305460793892855	-0.164705933012213	-1.03678955432381
CSGALNACT1	-0.0285030523586866	-0.218356573370573	2.50953969812499
CSPG5	-0.210790678220252	-0.0113332689717417	-2.85336499566193
CTNND2	0.0294692272120315	0.306622070335933	13.0931970048801
CTSH	-0.0360022871956373	-0.305699202718803	8.96951687650058
CYP11B2	0.00358718029311858	0.0436713146741147	1.84722937394166
CYP1A1	-0.631151165301304	-0.409673245199351	0.796660716721162
CYP1B1	-0.558348236188199	-0.612066478926411	0.883947609973605
CYP27C1	-0.336933553451621	-0.393041832067032	0.845283286025377
CYP2J2	-0.258117440932322	-0.0436713146741147	1.68270432002738
CYP2S1	-0.0127643373845565	0.0436713146741147	1.92573004448869
CYP2W1	-0.137378856704487	0.0436713146741147	7.85844302974581
DACH1	-0.264760389895139	0.0418121005003545	1.29827193441933
DACT2	-0.00699118261630096	0.259100110252518	23.4913430846819
DCDC2	0.0395964866104206	0.131013944022344	2.49749327506631
DENND2A	-0.161575282915901	0.0436713146741147	1.42570336383079
DES	-0.397332063537726	-0.250872603002127	0.914421458437743
DGCR5	-0.402117841668531	-0.250872603002127	0.817051483602577
DHRS1	-0.0336599495776617	0.0436713146741147	2.31094624459723
DIRAS1	-0.111925302831405	0	1.08334699788935
DLEC1	-0.413363092761127	-0.323875137815648	0.997722418666556
DMRT3	0.523815459484654	0.390885999524063	0.960817233935242
DMRTA1	-0.214827215852149	-0.129550055126259	0.830469759134254
DNAH8	-0.040402551002343	0.259100110252518	2.54402727968244
DNER	0.0966935888471501	0.0244826591570564	1.37774297367196
DOCK10	0.0925355367613986	0.0436713146741147	1.84133472556195
DOCK4	0.0385554856533063	0.0436713146741147	2.408700074152
DOK7	-0.284376681785281	0.102418311299838	0.837156660027996
DPF3	-0.534692870992832	-0.585369407004964	0.879116180133873
DPH5	-0.211091575463588	-0.218356573370573	0.867021051390652
DPP6	0.651858336772489	0	54.0146903994816
DPYSL2	-0.172710951282885	0	-1.02898330720898
DPYSL3	0.152293162103766	0.139373668334515	0.962201564384959
DSC3	-0.233606638482218	0.027874733666903	8.74801005272655
DTX1	-0.0350943813905212	0.362371537669739	7.78009237675353
DUSP8	0.0177659695343464	-0.027874733666903	3.65643852799474
EBF1	-0.550903925482713	-0.68590075316121	0.946367075627743
EFHD1	0.189573326417331	0.0244826591570564	1.9732347726951
EGFLAM	-0.124522301159038	0.0184134430378848	1.46119674380173
EGR2	0.0284243427479996	0.0113332689717417	1.38735319404966
ELMO1	-0.235407777094192	-0.367239887355847	1.0329100426151
ELN	-0.232351834530587	-0.0436713146741147	1.5557179903236
EMILIN3	-0.102930432169042	-0.0512091556499189	0.930230539674855
EML1	-0.0259445904831402	-0.13438918090661	1.52003387235882
ENTPD2	-0.557685085163935	-0.612066478926411	0.82800889235954
ENTPD3	-0.142611938672925	-0.027874733666903	11.7149743222093
EPB41L3	-0.0357243322465153	0.109259129559515	1.45273222266102
EPB41L4B	-0.647356515657744	-0.661031797240524	0.80981429213671
EPCAM	-0.263527333549295	-0.194325082689389	0.681681014199538
EPHB1	0.0345141495361993	-0.171378614099395	-0.976260056066131
EPHB3	-0.475667459969435	-0.710805708506027	-0.865934303402312
ERBB3	-0.00669392844800575	-0.131013944022344	1.21391223388652
ERBB4	0.024581883456928	0.358464089549432	-2.46208571881915
ESPN	0.0274505209273525	-0.0244826591570564	1.09912950553957
ESRP1	-0.427946130829497	0.122413295785282	0.906346729682494
ESRP2	-0.0535917147215533	0.0436713146741147	1.39461641365016
FA2H	-0.154026642059315	-0.153627466949757	1.00190177205229
FAAH	-0.0799573909797542	0	2.06945334827116
FAM107A	0.422732882587047	0	132.592668767512
FAM117A	0.155402871548869	0.0436713146741147	1.76364539159736
FAM124A	-0.47917067370993	-0.409673245199351	1.00042796907494
FAM131B	-0.214099614416378	-0.02962353487905	-1.53873863046047
FAM162B	-0.00854389690286508	-0.193121819834107	2.01479161085981
FAM167A	-0.00870145184364439	-0.0836242010007091	1.83238977336054
FAM174B	-0.276411505466375	-0.0436713146741147	0.995090419040091
FAM184A	-0.160877406333708	-0.0244826591570564	1.18010762750236
FAM19A5	-0.285111140610388	-0.119326331020935	1.03032353229987
FAM71F2	-0.314339110249373	-0.218356573370573	1.00835830591267
FAM83F	-0.402748834979904	0.0836242010007091	0.829573493388717
FAM84A	-0.0156921118591647	-0.153627466949757	0.854422836974734
FAM9A	0.00450471836259688	0.0436713146741147	1.84380207350854
FBLN1	0.130208860808406	-0.0436713146741147	5.78807447149443
FBN2	-0.327594683250026	-0.393041832067032	1.04156162445649
FBN3	-0.0201417695625723	0.276201645568273	7.27470911522639
FBXL14	-0.014835127565255	-0.131013944022344	2.2883144794777
FBXO32	-0.344139623255143	-0.480384461415261	0.800964712927552
FEZF1	0.0333927910350144	0.670232476638505	-2.22612832118933
FIGLA	0.0238144977795245	0	-1.35014437780953
FJX1	0.0325594667041076	-0.218356573370573	3.43867334539611
FLI1	0.00234027520070038	0.0465242105199235	-1.79058169795901
FLRT2	0.17868329448034	0.0436713146741147	0.992977277233212
FLT4	0.0322178863425368	0.0965609099170535	-1.35448370762641
FMOD	-0.230078421810248	0.0436713146741147	1.4845213893886
FNDC1	0.000671369130336301	-0.253184841770917	1.46596692054134
FOS	-0.445915144821127	-0.259100110252518	0.788023709616633
FOSL1	0.012972079903528	-0.131013944022344	4.92976131871676
FOXC2	-0.492521482295961	-0.672363874212399	1.03993373909627
FOXD3	-0.0417741992619265	0	-3.01980566360021
FRZB	-0.575506854793614	-0.563300712149108	0.819286172042015
FSTL4	-0.0214920599284463	-0.486318741489674	1.59983376097448
FUT9	-0.0188446165962277	0.370914139302243	21.8882551860153
FZD10	-0.133214261124657	0.0436713146741147	14.1957062463336
GAB1	-0.151629371582303	0.0436713146741147	3.12126341651054
GABRD	-0.0113720234217637	0.557268145104119	-3.43847199115406
GAL	0.306864655571127	0.289682729751161	0.936027659401636
GAS1	-0.34211527965883	-0.393041832067032	0.859068177699481
GAS6	-0.026452987965414	-0.0436713146741147	2.39853891875393
GBGT1	0.0550473654249124	-0.0436713146741147	1.8070336396423
GCAT	0.0796783313910935	0.0436713146741147	1.74042341908018
GCM2	0.0805328937129188	0.0436713146741147	4.41955142012404
GDF1	-0.191664761585747	0.0836242010007091	0.868551510896422
GFOD1	0.0202847354415298	0.0436713146741147	3.02131997740602
GFRA4	0.058614169121154	0.0244826591570564	1.64897192445133
GINS2	0.0335467254086521	-0.131013944022344	4.31859362209965
GJB3	-0.419777664727912	-0.307254933899513	0.879590022828724
GLB1L2	-0.204756740958563	-0.0436713146741147	18.5341071036683
GLIPR2	0.173138712148147	0	2.27044536490704
GNAL	0.0390243533890951	-0.0836242010007091	3.1460097594979
GNAO1	-0.383802891514916	-0.409673245199351	0.839313518041092
GNG13	-0.244860036838831	-0.318274569041734	0.793492007935399
GOLGA7B	-0.304129916468951	-0.259100110252518	1.03909087110317
GOT1	-0.0474292749980265	-0.0436713146741147	1.79324352000201
GP5	0.276081469295233	0.027874733666903	9.94226422747059
GPR101	-0.102535680631629	0.0116716497957522	-1.76152795885222
GPR149	-0.0232509338342144	0.0294159194967925	-2.079459491622
GPR37	0.0982542142276394	-0.0436713146741147	0.826224139408244
GPRIN2	-0.0261427428625868	0.111747539066919	-2.46765454452
GRASP	-0.367210555820021	-0.433629090391994	1.00426866090164
GRHL2	-0.342777934004181	-0.0512091556499189	0.891559620054352
GRIK4	-0.208328374167864	-0.00537556723626439	1.08385585225627
GRIN2A	-0.060486752202287	-0.0244826591570564	1.13179995829089
GRIN2B	-0.0325324330545419	0.204271554978047	4.88378367750174
GRIN3A	0.00712764751796459	0	1.66123279740992
GRM4	-0.00512849269734897	0.171378614099395	-1.69365400364835
GSG1L	-0.0238830757606377	0.474856986162507	7.50489324971567
GTDC1	0.00964801763883013	0.0436713146741147	1.45668474642585
H1F0	-0.0333010951156796	-0.393041832067032	9.85669037186609
H3F3B	-0.0585517413184163	-0.0436713146741147	1.31538571847965
HAAO	-0.132167296872025	-0.269309250727621	0.933453943527487
HCN1	-0.0427811881602272	0.305699202718803	23.7301468445946
HCN2	0.02278821809569	0.0197104131996361	0.873288160152005
HDAC9	0.353023025926444	0.122413295785282	0.76562507014076
HDDC2	0.0249631405492409	0.0436713146741147	1.76246054029484
HECW1	-0.142675132189895	0	-12.6016223176948
HELT	0.00749220269714159	0.1789652968682	-1.58007521015446
HERC5	-0.653090875283642	-0.772487279336428	-0.964676008235495
HES6	0.0182363788314428	-0.119687379746252	1.28400035720184
HEY1	-0.420400556576375	-0.323875137815648	0.916492278788818
HIF3A	-0.351660767778003	-0.480384461415261	0.908257499259542
HIST1H2BH	0.0438259684720023	-0.131013944022344	2.27495437101045
HJURP	0.0034081123812046	-0.0436713146741147	4.7944803289151
HOXA11	-0.718578749837077	-0.856893070496975	0.988778324952194
HOXB1	-0.0451745711913509	-0.0436713146741147	1.27213528283432
HOXC10	-0.658344388324748	-0.424429695596577	0.805663371117522
HOXC12	-0.163346115284074	-0.0197104131996361	-75.1706694043943
HOXD12	0.318426942069951	0.434542382293028	0.952739927179024
HOXD4	-0.377436851557288	-0.416205205669959	0.984758279438069
HPCAL4	-0.0294439293494251	0.0677726651282704	1.47873780524031
HS3ST2	-0.202648077924517	0.0436713146741147	73.3572140636022
HSD11B2	-0.618535619577143	-0.661031797240524	0.715467417633061
HSDL2	-0.105664378435808	-0.0436713146741147	2.27571674902023
HTR3B	-0.0241300108792935	-0.218356573370573	4.20999921675815
HTRA4	0.00617849360685297	0.0436713146741147	7.88628424552362
HUNK	-0.273037654756335	-0.197944512657262	-0.889735122997805
ICAM1	-0.285877202362656	-0.218356573370573	0.899751638775896
ICAM5	-0.18868226614121	-0.0394208263992722	1.99351372770856
ID4	-0.464506968285638	-0.262391563289859	0.998734693095544
IGF1R	-0.0369470586748238	-0.131013944022344	1.89872767150886
IGFBP1	-0.379394926149774	-0.139373668334515	0.911181174464231
IGFBP5	-0.654183563801362	-0.75955452531275	-0.904398957097759
IGFBPL1	-0.110112298681949	0.204836622599676	0.932407759902748
IHH	0.0253723079424158	-0.336045335441398	8.88994134852365
IL17RD	0.104672101982343	0	1.69040398973103
IL20RA	0.0461362419133122	0.0482804549585268	1.04538559425716
IL7	0.00777780897655205	-0.0436713146741147	4.98985598861985
ILKAP	0.153510262106608	0.0436713146741147	2.07038981454385
INPP4B	-0.298240372919368	-0.393041832067032	0.99802343058697
INSM2	0.449116765738032	0.354040043804483	0.903893174228211
INTU	-0.00403274504145203	-0.027874733666903	2.2030232339858
IQGAP2	-0.138715371163491	-0.195123135668321	0.875671939699111
IRS2	-0.0982206043364704	-0.131013944022344	1.03743974082592
IRX1	0.00337123770800503	0.136762580482238	2.89196507183801
ITGA2	-0.422570201069518	-0.393041832067032	0.949939103777746
ITGA3	-0.0256764309484839	-0.218356573370573	3.65792279685765
ITPKB	0.0878065648062227	0.0436713146741147	3.37989871581494
ITPRIPL1	0.260801760259876	0.362371537669739	0.830531694618205
JAM2	-0.565058188498363	-0.647750275631296	0.81744352309357
JARID2	-0.0249536025393426	0.00537556723626439	2.28732681625634
KANK1	0.000814050191323296	-0.129550055126259	1.89414222637203
KANK4	0.199171361447062	0	1.49734626194951
KCNA2	0.0243303983690581	-0.393041832067032	11.55252030377
KCND2	-0.487406777943807	-0.696868341672576	0.957310023841493
KCNE3	0.0117684974554552	-0.0647750275631296	10.2896424210202
KCNF1	-0.139988991174674	-0.00460336075947121	1.79404514466845
KCNH1	-0.517818207804561	-0.856893070496975	0.874483957709554
KCNJ10	-0.273055130070365	0.204836622599676	0.908432012827844
KCNJ12	-0.224114933002337	-0.409673245199351	0.873308172403374
KCNK2	-0.487884711043897	-0.501745206004254	0.894678281398335
KCNK3	-0.236417081726283	0.0119598820814595	1.68523168263071
KCNMA1	0.0953334959216808	-0.0436713146741147	3.29605173605527
KCNN3	-0.339547136906826	-0.250872603002127	0.856524935165534
KCNN4	-0.164035120726249	-0.0436713146741147	1.561736653699
KCNQ4	-0.448473433150617	-0.394208263992722	0.767442236610305
KCP	-0.00848331700934088	-0.137008848815606	2.28824090075776
KDR	-0.00920513915987144	-0.0647750275631296	18.0216731915512
KIAA1045	-0.368903707076873	-0.514135842298185	0.794510276067672
KIAA1324	0.286844798354803	0.358464089549432	0.802064029134011
KIF14	-0.038961477725466	-0.218356573370573	2.77939619610361
KIF26A	0.0229762588298446	0.200922710035733	1.10147835107603
KLF1	-0.080746423867968	-0.0436713146741147	38.9110226519302
KLF14	0.194949684675128	0	5.52378388960678
KLHDC8A	-0.0161736404567927	0.218356573370573	15.904730546117
KLHL32	-0.507658514869933	-0.614509867799027	0.824128909786615
KLRG2	-0.27029788576818	-0.0734479774711693	0.958333759071425
KRTAP10-11	0.00442141479204615	0.0436713146741147	1.84395066410175
LAMC3	0.0429554374619538	0.139373668334515	1.58009936677336
LARGE	0.0363257118305843	-0.0647750275631296	2.5793648483523
LHFPL3	0.117270321222316	-0.0244826591570564	3.38019945159852
LHX1	-0.0769615190646337	0.0436713146741147	1.5827763760099
LLGL2	-0.272680304149933	-0.129550055126259	0.783272692943642
LMO3	-0.0164286225972549	-0.0436713146741147	5.68001470701797
LPHN1	0.220477992975572	0	-1.51405079917865
LRAT	-0.00415953680710706	-0.229542445983126	-3.41279343268625
LRP4	-0.433317073052322	-0.323875137815648	0.9731920185807
LRRN1	0.031523475160901	0.0341394370999459	2.13378681515373
LSP1	0.0186396484238901	0.0436713146741147	0.884157993597853
LTK	-0.0557166004076103	0	-2.33976087454329
LYPD6B	-0.258451959984666	-0.0436713146741147	1.66440223366321
LYSMD2	-0.0300813249585871	-0.259100110252518	10.4243730638292
LYST	0.109259391603407	0.0436713146741147	4.18264952980783
MACF1	-0.0341341547744711	-0.0860090757802302	1.71151035024103
MADCAM1	-0.324784965915235	-0.346258943940648	-0.826128387053049
MAL2	-0.292505947270246	-0.00537556723626439	1.23976826800266
MAN2A2	-0.0266714242236996	0	2.58983142345467
MAPK4	-0.747880197721697	-0.768706114785807	-0.684720510411554
MARCH1	-0.134857637701384	0	17.457379718984
MARCH11	0.827321649171679	0.85740297418417	0.792272686836302
MARCH9	-0.00180639723107887	0.0462250163521024	1.30751315546166
MARVELD3	-0.405572821725338	-0.102418311299838	0.907794048299174
MAST3	0.0119063318359854	0.0647750275631296	1.33456095982647
MATN2	-0.200847347085337	0.0436713146741147	4.46013366273719
MCOLN3	0.00294593447297146	0.0512091556499189	-1.57570899533039
MCTP1	0.425218738863567	0.334587294144896	1.04144195591531
MDS2	-0.3213712189124	0.027874733666903	1.39741880269979
MED13L	-0.319564738150601	-0.305699202718803	0.97417171488166
METTL9	-0.0098325910874191	-0.218356573370573	4.02176496462634
MFI2	0.18932253875084	0	0.979371088060793
MLPH	-0.0405479579769493	-0.139373668334515	-1.41336285747685
MMEL1	-0.515720350588911	-0.563300712149108	0.740222972354722
MMP15	0.0334211974838782	-0.250872603002127	4.14786631860007
MMP17	-0.198628216062288	-0.241900525631897	0.951112805838823
MOGAT1	-0.123381778446343	-0.0436713146741147	39.933603244824
MOXD1	-0.572806172973254	-0.512091556499189	0.889599171351822
MPHOSPH6	-0.0348424286119088	-0.0436713146741147	1.45722467238859
MPP3	-0.0288785715170703	-0.393041832067032	11.8118184055467
MPZL2	-0.383784331889177	-0.323875137815648	1.01921532274183
MRPL36	0.0156495285871773	-0.0436713146741147	2.31412586756455
MSC	-0.574754399114949	-0.696868341672576	1.03201652538448
MSI2	-0.0161367706146032	-0.0436713146741147	2.12669703413982
MT1M	-0.0387709989773208	0	4.71130601990258
MTIF3	0.151241648086246	0.027874733666903	12.9418314600652
MTUS1	0.175500706494517	0	0.686794620942971
MTX2	0.081446278255358	-0.0436713146741147	5.10966259921245
MX1	0.00857068052490019	-0.131013944022344	3.47833797685688
MYCN	-0.169625156338319	-0.0436713146741147	5.62536298075605
MYO15B	-0.0721549344024451	0.0244826591570564	1.21484972751592
MYOCD	-0.419474788700355	-0.585369407004964	0.915627754874866
MYOM2	0.0671686839171833	-0.0436713146741147	1.02061845582855
MYOM3	-0.363436842268171	-0.480384461415261	0.920030429844728
MYT1	0.0626055503665889	0	2.02998943138903
NALCN	-0.0737154887019834	-0.0436713146741147	1.20549965315766
NAPA	0.122124712336479	0.0436713146741147	2.75854968378062
NAT8L	0.0229276321648772	0.153627466949757	1.49257179380711
NCAM1	-0.395618066203363	-0.416205205669959	0.92481693461048
NCCRP1	0.250492485466018	-0.027874733666903	114.814192330786
NDRG2	-0.0506546224130255	-0.0244826591570564	1.4895538532915
NDUFS5	0.00534436097304606	-0.131013944022344	1.9956843878113
NECAB2	-0.0202566052907207	0.259100110252518	1.72932047367166
NEIL1	-0.0206453415566176	-0.027874733666903	3.93758825065715
NEURL3	-0.346397945147914	-0.102418311299838	0.871557733903822
NFAM1	-0.468783784503343	-0.362371537669739	0.88258530460712
NFASC	0.202910315379419	0	0.713719224078291
NGB	-0.359130074143351	-0.287900694961887	-0.810806590104799
NKAIN2	-0.389433596884082	-0.538194693665677	0.956664333534255
NKD2	-0.0291730406772673	0.0748995701586171	-1.71102702147188
NKX2-1	0.513332895894943	0.52026967908309	0.946640990808063
NKX3-1	-0.0397241845168297	-0.218356573370573	3.68956686463602
NMU	-0.416832346969363	-0.122413295785282	0.88755648118805
NOC2L	0.00951270848402227	0.131013944022344	4.54581137799116
NOG	-0.408537232267048	-0.387884033685781	0.911437651281028
NOTCH3	0.244508927166779	0.00840454842765499	-1.33640881858593
NOTO	-6.02885309813474e-05	0.171424976500919	0.95282021689953
NOVA2	-0.00757926403592464	0.362371537669739	88.1105855366177
NPFFR1	0.442561750916326	0.434524094626741	-0.926047102984658
NPHS2	-0.0717873969626087	0.0734479774711693	-0.989031092426688
NPM2	-0.0517130654887966	0.027874733666903	2.57706660068551
NPTXR	-0.155885193945187	0	-5.3998144026249
NPVF	0.00450471836259688	0.0436713146741147	1.84380207350854
NR1D2	0.0316099989546934	-0.218356573370573	5.98028529619077
NR5A1	-0.437198164964657	0.015946509441946	-4.76285948758126
NR5A2	-0.14142444241525	-0.0182309421731117	-2.9567516604643
NR6A1	-0.827094842868539	-0.856893070496975	0.897919450701348
NRIP1	0.00559124411340147	-0.0436713146741147	1.25581414032842
NRXN1	0.0274775926906922	0.403167542719829	35.443380712437
NTRK2	0.147301267151255	0	11.717827547008
NTSR1	0.062543078505368	-0.0378204679244474	-1.61323617482387
NUF2	0.102223733404368	-0.0436713146741147	5.55979287990121
NXPH1	-0.000822679571002573	-0.137972892397453	2.19674823282052
ODF3B	-0.223009185593857	-0.102418311299838	0.896802581253135
OLFM2	0.0325873247887067	-0.289682729751161	-2.70488821929738
OPRD1	0.287401952664876	0	2.077029473135
OR1J1	-0.189184177838068	-0.131013944022344	0.975785348475812
OR1Q1	0.0184792266229237	0.305699202718803	14.3480290149815
OR52K1	-0.0343896349260163	0.0436713146741147	24.2929155936524
OR6C3	0.0120823386591199	0.0436713146741147	1.78771532268793
OR6N2	0.00450471836259688	0.0436713146741147	1.84380207350854
OR7A10	0.012129573890031	0.0436713146741147	1.78720911776927
OTOP2	-0.0300755901154456	-0.31893018883892	1.85048318334888
P2RY1	-0.0398896931491542	-0.129550055126259	2.23537568595811
PACSIN1	-0.112470529906972	-0.0647750275631296	0.943742529740541
PAK7	-0.121205831191852	0.0436713146741147	23.9700589818679
PALM2	0.184045568985085	0.122413295785282	0.801472072754515
PCOLCE2	-0.566743614200018	-0.585369407004964	0.855325793717311
PDE4A	0.259139682945783	0.336545897840145	0.922194167215259
PDE4D	0.00271107969837318	-0.0734479774711693	1.01795256845925
PDLIM7	-0.276758692866507	-0.218356573370573	0.764603734760482
PGM5	-0.0835926551469326	-0.0436713146741147	1.16815033355886
PHLDB1	-0.340377755511478	0	-16.2886770899883
PKD2	0.122808912640199	-0.0436713146741147	1.80747579585568
PKIB	-0.127318470620687	-0.0436713146741147	1.07312961202555
PKLR	-0.156763773860477	-0.204836622599676	0.929186614679215
PKP1	-0.497996309551158	-0.614509867799027	0.763849587198963
PLAC9	-0.410672563122795	-0.388650165378777	0.839095680258608
PLCG2	0.0725633587811863	-0.0244826591570564	-1.71364734372152
PLD5	-0.568458175180906	-0.307254933899513	0.85530561757943
PLEKHG6	-0.257360873329607	0.027874733666903	1.10788052853231
PLK1	-0.0265349086466974	-0.218356573370573	5.99783539205643
PNMT	-0.557433246010549	-0.269309250727621	0.778125207851113
PODN	-0.380096393175672	-0.250872603002127	0.893682343506779
PPAP2C	0.416610147750946	0.232582875755706	-1.03756383295284
PPFIBP2	0.0308002212593507	-0.0836242010007091	-1.4471144151386
PPP1R13B	0.0101788113074618	0.129550055126259	2.4631536824537
PPP1R13L	-0.0398191935945386	0.0436713146741147	2.25015563700737
PPP1R16B	-0.680471564304606	-0.416205205669959	0.907073027527599
PRDM8	-0.465250924747012	-0.538032691886728	0.885851193043999
PRKCH	0.121935922064337	0.027874733666903	3.58109102995133
PRKG2	0.0510379000478478	0	2.08168136418333
PRLR	0.00540061015180462	-0.204836622599676	3.08619649058596
PROZ	0.0350741205869301	0.194325082689389	8.15486980063566
PRRG4	-0.264571936286563	0	9.45611269708709
PRSS16	-0.264585423757618	-0.129550055126259	0.806338985234508
PRTG	0.0395229627226436	0.358464089549432	2.00897528925997
PSMB9	-0.0380116947254357	0.218356573370573	6.40781876475705
PSMG4	0.0223163203731188	0.0436713146741147	1.45261048145478
PTGER3	-0.194074500988752	0.0244826591570564	-1.8211197800498
PTGFR	-0.430544627301055	-0.518200220505037	0.921364141510414
PTP4A3	-0.278712734925956	-0.250872603002127	0.838087252772553
PTPN5	-0.270670539684216	0.269309250727621	0.759271265198389
PTPRD	0.0299819493463569	-0.027874733666903	3.74948567698772
PTPRN2	-0.284476459974401	0.00460336075947121	-1.19554784388128
PTPRS	0.392222582451138	0.0244826591570564	6.36614983381741
PTPRU	-0.686108687373985	-0.612066478926411	-0.822787743484773
PYGO1	0.0378897308947127	-0.250872603002127	1.0932976617781
QRFP	-0.038511071595824	0.305699202718803	24.0245794414553
RAB11FIP4	0.0169630249624517	0.0473049916791266	1.85235049496751
RAB3IL1	-0.181143029508244	0.027874733666903	1.38280750040029
RABGAP1L	-0.0912794971093538	-0.0436713146741147	3.02322715851986
RAET1L	-0.01225751994303	0.0436713146741147	1.42735382749403
RARA	0.025923793593622	-0.0436713146741147	2.90536548893923
RASGRP1	0.0259348068533634	0.102418311299838	8.64852219978248
RASL10A	-0.355099429765076	-0.272338495234217	1.02253281620636
RBM24	0.00740660443828968	-0.0436713146741147	0.852295556001951
RBM45	-0.0348946259344213	-0.218356573370573	2.00867152349154
RBPJL	-0.129974840693109	0	18.5853527244551
RCSD1	-0.336027829494625	-0.307254933899513	0.812597275370104
RDH13	0.248218823488938	0.027874733666903	1.07292270526572
RECQL5	0.121868623128092	-0.0436713146741147	15.6732964150686
REM2	0.0365685513666213	0.0436713146741147	10.3373198706756
RFX4	-0.0483938449171903	-0.00733432760958148	-1.31493579884317
RFX6	-0.00959169412017771	0.14484136487558	-1.52447204958986
RGL3	-0.133053381281948	-0.0230168037973561	1.63380729955129
RGS11	-0.0136977225577075	0	0.939016484681106
RGS7	-0.394412655716572	-0.480384461415261	1.04097748751064
RHOV	-0.065774144473529	-0.0436713146741147	1.05788441370436
RIC3	-0.0426421073342524	-0.14484136487558	-2.26436856862147
RIMKLA	-0.264456473198158	-0.250872603002127	0.872357127876412
RIPK3	-0.297473272008774	-0.259100110252518	1.00717972883726
RIPK4	-0.517304585130022	-0.487983139153079	-0.857809362574769
RLTPR	-0.0291566665016309	-0.12292229297361	1.47862765631577
RNF39	-0.216741864238728	-0.238976059699622	-1.01549868668153
ROBO3	0.254909198730053	-0.00723754619011063	-1.55178343380175
RPS6KA2	0.00773081916328187	-0.0717592924887569	1.82692536584306
RRAGD	-0.155712417131275	-0.0152676204138115	1.0914082203071
RSPO4	-0.0968684575808317	-0.027874733666903	1.63750530974292
RTDR1	-0.21900027145934	0.0436713146741147	4.13981194903965
RTN4R	0.109185847711965	0.0436713146741147	4.76489027587221
RUNX1T1	-0.61961456289685	-0.626791139748428	0.800076875912932
RUNX3	0.0723693738872317	-0.0138100822784136	1.49535195030187
RYR2	-0.0880718455124091	-0.0244826591570564	1.52147035459644
SALL1	-0.016896178113792	0.303047602944405	-2.04780108812311
SALL2	-0.104114819042739	-0.153627466949757	1.0233114794306
SARM1	-0.0389793366431351	-0.0436713146741147	1.88124722894277
SBNO2	-0.101168403458959	-0.0436713146741147	1.89634935590143
SCAMP5	0.403083180946894	0.250872603002127	0.700775962561062
SCN8A	0.110231402764562	0	0.866464992236563
SCP2	0.015123052064701	0.0436713146741147	1.00882223087005
SCUBE2	-0.0117581938997029	-0.139373668334515	8.87261035458827
SECTM1	-0.173118860410953	-0.0436713146741147	3.92113285532993
SEMA5B	-0.530801350420583	-0.0368268860757697	-37.7800492167567
SEPHS1	-0.0418851948969567	0.194325082689389	2.86115413844756
SEPT3	0.044312636965793	0	1.26987523014876
SESN3	-0.321071796873666	-0.259100110252518	0.896932114044124
SFRP1	0.000767074997270645	-0.139373668334515	1.49747663289142
SFRP2	0.000717961525148299	0.00366716380479074	2.79038457741592
SIRPA	-0.0194774642601077	-0.131013944022344	2.8124665103034
SLC15A3	0.122535124751889	-0.0436713146741147	1.91690523961982
SLC16A14	-0.303835230641254	-0.393041832067032	1.02449970637724
SLC1A2	-0.238391711873298	-0.341394370999459	-1.002151297379
SLC22A23	-0.592302187765683	-0.645833632398812	1.0192120185772
SLC22A3	0.443942915869745	0.337963184709687	-1.01675438425858
SLC22A6	0.00450471836259688	0.0436713146741147	1.84380207350854
SLC24A2	-0.175902719789103	-0.0161267017087932	1.96294172951948
SLC24A4	-0.024983256785169	-0.159512547208613	-2.27414317417451
SLC27A2	-0.41183004899773	-0.388650165378777	0.914043414572873
SLC29A2	-0.076845929672309	-0.0836242010007091	0.812716316681047
SLC2A14	-0.22387388111315	-0.259100110252518	0.89018776389193
SLC2A4	-0.173319639866943	-0.0512091556499189	0.979940180719487
SLC35F1	-0.0912773077406437	-0.0244826591570564	1.52687555887003
SLC38A3	-0.0078158675061039	0.10504484816177	-3.57376026474539
SLC38A8	0.0205289606988395	-0.194325082689389	3.98777956157898
SLC44A5	-0.481707315807309	-0.59175024306573	-1.04411993027616
SLC47A1	-0.502166217058938	-0.416205205669959	0.877164775996047
SLC4A10	0.00353864918780313	0.218356573370573	4.30116932520884
SLC5A7	0.138627800841158	-0.0436713146741147	7.19596454733326
SLC6A9	0.0132869860971528	-0.0436713146741147	1.38258101963568
SLC7A14	-0.017464454811594	-0.241402274792634	1.93252464318673
SLC7A2	-0.324820433901507	-0.362371537669739	0.994573229148535
SLC7A7	0.10685365972048	-0.0436713146741147	4.01549065499165
SLC8A3	-0.0290155485184684	-0.256045778249595	1.46077136784795
SLC9A2	-0.245841646270338	-0.250872603002127	1.0014510628086
SLCO2A1	0.181651627048011	-0.0244826591570564	2.4644596593666
SLCO5A1	-0.0385760060568252	0.0436713146741147	4.89783806531446
SLIT3	-0.03127793001739	0	-1.44936312946811
SMPD3	0.0671316188049018	0.0436713146741147	3.343371904013
SMTNL2	-0.24858670934342	0.171378614099395	0.771752811129249
SMUG1	0.0108516321145766	-0.0647750275631296	3.30079612455589
SNAP25	0.191049035897388	0	75.5803112318936
SNCAIP	-0.45454063900588	-0.582975248068166	0.931173343624247
SNCB	-0.00917043792629544	0	-1.94588263385469
SNRPB2	0.152506833924648	0.0436713146741147	2.96526414772472
SNTG2	-0.104161109402605	-0.027874733666903	89.6276618523125
SORT1	-0.675824236197499	-0.64111887433877	0.89327542178142
SOX11	-0.322953590283198	-0.00537556723626439	1.68446972161806
SOX17	-0.0317292911863762	0.527474112653182	-2.69709308917227
SOX21	-0.0116297389505469	0.226712596470953	1.86083744518982
SP8	-0.0312248406366452	0.351372657092722	2.59557291626806
SPIB	-0.0922855453538489	0.0436713146741147	69.036488810875
SRGAP1	-0.285629487808331	-0.218356573370573	0.955157849074828
SSTR2	-0.675553990524662	-0.536388187521209	0.670417244384469
ST14	-0.347237995991993	0.204836622599676	1.00312587689747
ST8SIA6	-0.376339228962843	-0.318274569041734	0.834019610729064
STK33	-0.29176373816568	-0.323875137815648	0.931784255979267
STX11	0.148420898923877	-0.0436713146741147	1.93932367211291
STXBP6	0.00117441591545326	-0.131013944022344	3.87809351286541
SV2A	-0.0230317751527424	-0.131013944022344	2.76023932975751
SVEP1	0.0137889761890898	0.0836242010007091	1.39663472953754
SYCP2L	-0.120028282812222	0	1.95983553775005
SYDE2	0.048495974160456	0.0436713146741147	2.22673042652825
SYN2	-0.0400193195079554	-0.275945784794905	4.07183000866883
SYNE1	0.0506594910662619	0	1.91750529975892
SYNPR	0.381343070001058	0	136.612740880479
SYT7	-0.0177784459725435	-0.0482804549585268	1.25974418520826
T	-0.141416317548394	-0.0294508014247322	-2.52515461670617
TACR1	0.177586024811023	0	2.01098797197054
TBC1D10B	0.0120584658472595	0.0647750275631296	3.89482212951841
TBC1D30	-0.0184354931654747	0.367239887355847	-1.78539289995586
TBX2	-0.664191183301202	-0.603130055432378	-1.00597779132157
TEPP	-0.558098042412287	-0.563300712149108	0.732480617906286
TFAP2B	0.00675058784662019	0.34684645272206	6.62420816703972
TFAP2E	-0.277641910574071	-0.153741222957161	0.969407622851696
TFR2	-0.165890788547465	-0.0647750275631296	0.828437884921248
TGM5	0.0217027183620893	0.131013944022344	13.1286290816358
TGM7	0.032186406303631	-0.0436713146741147	1.15288247591107
THEG	0.0347718225032388	0.0436713146741147	9.07883757896908
THSD7A	-0.236469942606136	0.027874733666903	2.10047332529013
TIAM1	0.277769930711344	0.0512091556499189	0.917316349340347
TIAM2	0.0699392240670945	-0.0436713146741147	5.56809044299552
TIGD3	-0.00153463001580303	0.388650165378777	28.1701876424323
TLE2	0.10113371451292	-0.0197104131996361	-1.10820753122099
TLL2	-0.161228450355803	0	1.38613858288596
TLR2	-0.327027945494158	-0.465170523984072	0.987093787365283
TMCC3	-0.327148335880666	-0.259100110252518	0.871480280044609
TMEM108	-0.716048221372127	-0.807927752182862	0.853386780465513
TMEM176B	0.349162119066244	-0.102418311299838	0.774053792760351
TMEM55B	-0.209287645528824	-0.171378614099395	0.958929511782178
TMEM86A	-0.0236766658455143	0.0107511344725288	10.5331294782204
TNNI3	-0.218679202333278	-0.0836242010007091	0.967225937331277
TOM1L1	-0.0172961945788455	-0.131013944022344	1.64168387266409
TRH	-0.620602452713271	-0.661031797240524	-0.88416062453651
TRIM15	-0.463483391225517	0.0734479774711693	0.706259582792824
TRIM17	-0.499061287755806	-0.409673245199351	0.721461798021164
TRPC4	-0.492787180070396	-0.647750275631296	0.999814716014518
TRPS1	0.109751940859994	0.0436713146741147	6.88145782116611
TTPA	-0.166580539832234	-0.027874733666903	6.69132660947337
TWIST1	-0.379943878721568	-0.640523072825274	-0.942100494424325
UCN	-0.612087231712455	-0.612066478926411	0.967591214396591
UNC13A	0.0416503519344656	0.451129354428179	28.9393890286141
USP2	-0.032589633797036	-0.0436713146741147	0.930247128737047
VASH2	-0.601696921207691	-0.563300712149108	0.870334061063742
VAX2	-0.191115512606551	0.0256209229130109	-1.39297468193466
VCAN	0.0034058923697636	-0.129550055126259	2.22218977478845
VGLL4	-0.0308254412493422	-0.0436713146741147	2.78265087645307
VLDLR	0.023231390511732	-0.0436713146741147	3.59037778323685
VSNL1	-0.633307012997698	-0.696868341672576	0.862931808841687
VSTM2L	0.0394431989064571	-0.0039866273604865	1.97352164703488
VSX1	-0.367878213934745	-0.52148851564562	-0.722466553862706
VSX2	-0.0323244171928991	0.15128187169779	16.7633205564664
WDR24	-0.00471320748337065	-0.299572344757639	1.51731780913899
WFDC1	-0.585367670551596	-0.647750275631296	1.01157693589736
WFDC13	0.0297086809351193	0.0436713146741147	1.58932863293476
WFDC2	-0.366063604631583	-0.0734479774711693	0.809824363790674
WNK2	-0.421549795019448	-0.318274569041734	0.785991182784279
WNT2	0.0819757874600471	-0.256045778249595	0.979989687461212
WNT2B	0.15104790889641	0.027874733666903	3.02403485913472
WNT4	-0.234281188075911	0.0183578970801439	3.71577716388264
WNT7B	-0.00612174267546738	-0.0392232270276368	1.50617713472821
XKR7	-0.113122260592372	0	9.1191288149391
YBX2	-0.0435516977502095	0.0512091556499189	1.53563524548174
ZFPM1	0.0148591854448794	0.027874733666903	1.8903505056798
ZIC4	0.0212820827266837	-0.268727813878076	12.092808704605
ZNF497	-0.335329372899912	-0.393041832067032	0.939015152082336
ZNF704	0.152475774525207	-0.030535240827623	4.42912747646863
ZNF800	0.0803582806015195	0.0436713146741147	1.74645642179459
