# Supplementary material for: Functional transcription factor target discovery via compendia of binding and expression profiles
Source: Sci Rep. 2016 Feb 9;6:20649. doi: 10.1038/srep20649 (PMC4746627; doi:10.1038/srep20649)
Supplement: Supplementary Dataset [file srep20649-s2.zip › Supplementary Dataset/43180_2_data_set_1775564_nz79pf.csv]

Gene	PC	SC	CARS
AARS	0.00238365879275075	0.0580258853185659	2.05481152820479
ABCA4	0.58318679866389	0.610497720573233	0.913742492911586
ABHD4	-0.00406051267186934	0.0580258853185659	1.26929006111255
ABHD8	0.0118977849563378	-0.174077655955698	2.91159648106483
ABTB2	0.00484619469771947	0.0870388279778489	2.94339734357395
ACACA	0.115816443623779	0.0313666163337434	-0.896726016339147
ACCS	-0.341306826219874	-0.174077655955698	0.848328458078148
ACOT1	0.454147569087183	0.265908011739155	0.841193443415787
ACOT2	0.558324577314547	0.568535243614961	0.772171592445432
ADAM19	-0.127418030337995	0	2.48717311240125
ADAM23	0.152252356341014	0	-1.52511695298301
ADAT1	0.0122120177629456	-0.114415510709471	1.97011390295694
ADPRH	0.323951274421787	0	6.35803539754736
ADPRHL1	-0.22661771552482	-0.113960576459638	0.824386750432711
ADRA1D	-0.259049612273713	0	-3.43995895839068
ADRM1	-0.00916410255029525	-0.0778498944161523	4.77262633759375
AEBP1	-0.0375615075488268	0	1.42944238064389
AES	-0.0103426686543538	0	2.05310446662623
AHCTF1	-0.0128711527517777	-0.0379868588198793	2.08905889777338
AHI1	0.0128432519737839	0	1.47789952920087
AKAP8	-0.244137909584381	-0.355334527259351	0.882170243983068
ALOX12B	0.09232586100347	0	4.23677246565828
ALOX15	-0.372339318742953	-0.14213381090374	0.820443901213394
ALPK1	-0.15503629246572	0	-2.790773659297
AMBRA1	-0.0654920665650452	0	2.43929849284928
AMICA1	0.407573864722981	0.265908011739155	0.821496990064518
AMPD1	0.370535599321521	0	20.7552335432081
ANGPTL5	-0.161541152398055	-0.14213381090374	0.806754961801143
ANKRD12	0.00116092352796116	-0.113960576459638	3.63569585662547
ANKRD61	0.255362537113161	0	4.99069683242113
ANKZF1	-0.0288673306549647	0	-1.42649958626731
AP1M1	-0.144773467305604	0	-4.86128880087448
AQP8	0.195590362681607	0	51.8977845443446
ARHGAP20	0.535540147447565	0	6.72984082748076
ARHGEF18	0.0247853973425038	-0.0580258853185659	0.904558936186097
ARID3B	0.00648662231131263	-0.149733110026427	1.88960835815123
ASCC1	-0.00811219532411341	0.29012942659283	5.57268442688566
ASMT	-0.00442129038140391	0.29012942659283	3.91140444039174
ATG16L1	0.0754713513819566	0	-2.04474876690578
ATPAF2	0.141313156496215	0	6.59774506382004
ATRIP	0.138114453620939	0	9.27099653150283
B3GALTL	-0.0101080556698917	-0.082402205412174	2.52433012706507
BCAS2	-0.0474677871513662	0	-3.59620366613429
BCL2L11	-0.0132667399788466	-0.174077655955698	2.17069199503523
BEST4	0.494196860336892	0.341881729378914	0.783620725547417
BIRC2	0.0299667874843792	0	-1.70581405993322
BLOC1S1	-0.0389111767870729	0	-2.17642131192603
BRSK1	-0.375018589352922	-0.29012942659283	0.6920723593415
BSPH1	-0.034695408422652	0	2.38313364459233
BSPRY	0.117813039854767	0	1.20894575634636
BTF3L4	0.0100824610152903	0.0074566675173482	1.16608272743498
C11orf31	0.551399527328187	0.497468338163091	0.898041093553121
C11orf44	0.363238199906777	0.113960576459638	0.900760313459915
C14orf105	-0.660581844889459	-0.568535243614961	0.746877811828182
C16orf58	0.00796844350227687	-0.0317820863081864	-1.88711552532825
C17orf74	-0.197563369914711	0	2.43365826652428
C17orf85	0.142432773279366	0	11.1568802318333
C19orf68	0.323567252821795	0.0710669054518701	0.767274664769721
C1orf141	-0.00283194570286122	0.14213381090374	1.19767206380106
C1orf200	0.0064217966013471	0.224733287487747	38.4728665826774
C3orf33	0.521528200719872	0.56980288229819	0.832635638285247
C3orf49	0.166972018137924	0	1.86553817238056
C5orf51	0.456197251289243	0.568535243614961	0.6881708650251
C7orf43	0.0130494875508859	-0.0908248768188444	1.40069912454297
C8orf22	0.000117612682053772	0.232742946180685	2.6132820238334
C9orf47	0.186353316668245	0.0580258853185659	0.887209250885565
CA10	-0.170649539213324	0	2.47716081336725
CABIN1	-0.268295048192456	0	-2.71299016436544
CACNB2	-0.00299175107039737	-0.235187438680579	1.18104504714468
CACNG3	0.0479993424087275	0.134839972492648	0.920778248884284
CALB2	-0.0573031995514828	0	2.75986010912604
CAMK1D	-0.100896753759363	-0.21320071635561	0.930993450044315
CAPS2	0.00590928861439981	0.0674199862463242	-1.22504789189718
CAPSL	0.00521698315749051	0.406181197229962	32.0333354092703
CAPZB	0.0100462837241488	0.0342715050480277	1.16014462833421
CASC1	0.0103813017543699	0.21320071635561	1.39081475424014
CASC2	-0.596775437569404	-0.493829164658431	0.73848092049576
CBLC	-0.503854999499412	-0.265908011739155	0.838781482676537
CCDC117	-0.0648169968912556	0	1.05932064141743
CCDC64B	0.00160095649650641	0.0778498944161523	1.81048141262817
CCDC8	0.310402428155935	0	0.980981282435021
CCL8	0.180474171871401	0.265908011739155	0.924655339440144
CCNI2	-0.688508786224288	-0.645776599937948	0.862127087788928
CCS	0.122996913172108	0	4.29491651465465
CD244	-0.276770246869134	0	1.44002423435673
CD248	0.000552104239644327	0.0778498944161523	2.15304421656105
CD93	0.00551326153669171	0.0379868588198793	7.64531957375655
CDC6	0.00678560217693383	0.0679128804361916	1.1953911554597
CDH26	-0.4902451774569	-0.568535243614961	0.907967095906842
CDON	-0.375749553321306	-0.29012942659283	0.760152722932274
CDRT4	0.000658170027628766	0.117902136965001	1.17002115642005
CEBPD	0.423769801374237	0.265908011739155	0.797317280495365
CENPV	-0.188035508481176	0	2.38065853961844
CEP192	0.112154432675217	0	6.0688017354895
CEPT1	-0.0323842478160095	0	1.7148508523772
CES1	0.743141039610336	0.596609087050234	0.89014229095053
CFDP1	0.0804515627468898	0	1.87659825604556
CHGB	-0.070351671241519	-0.0580258853185659	0.828345587814489
CHST11	0.415349406688856	0.348155311911396	0.907854926944794
CLCC1	0.0073315373294802	0.0710669054518701	-1.55717587379662
CLDN10	-0.16514087769041	0	45.6855088859152
CLEC10A	0.00286186820980147	0.29012942659283	5.56122135629799
CLEC12A	-0.125699780236702	0.14213381090374	0.883478553074243
CLN8	-0.53060954034016	-0.50721827471081	0.903223794114309
CLRN3	-0.163251610883952	0	3.60302713871774
CLSTN1	-0.347552300819516	0	2.17364187502737
CLTC	0.041676083967213	0	-1.85564891727438
CMPK2	-0.000142392329649728	0.265908011739155	2.21303596519785
CNDP1	-0.332378226144288	-0.0710669054518701	0.837616704517231
CNIH4	0.214812232408796	0.110096376512636	-0.94040492872374
CNOT10	0.00143518351668484	-0.21320071635561	-1.23346216587175
CNOT7	-0.360993665559351	0	0.89863372239546
CNTN6	-0.0338162401888973	0	1.09120878843041
COL9A2	0.0103972424171118	-0.348155311911396	1.70604436228278
COX4I2	-0.00277760126389246	0.29012942659283	49.8714405640872
CPPED1	-0.0072025296443072	-0.107204033627649	2.86658444513867
CRHR2	-0.189305256217474	0	-3.87932394655625
CRIPT	-0.720578462443429	-0.710669054518701	0.852316376602527
CRYBB1	-0.265522161092564	0.0710669054518701	0.886605474328267
CSF2	0.36233372373148	0	73.2130919043108
CSN3	0.0108546549956195	0.21499801446559	1.21996309834944
CSNK1G2	0.0052024554693789	0.0898933149950989	1.30298075882678
CSNK2A2	-0.003600153028235	0	3.80571381372468
CSRP2BP	0.00320241929705336	-0.110966717143531	-1.17152547339534
CTBP1	-0.0112770459451615	-0.00670025210172808	-2.29008053914991
CX3CL1	-0.0899565067044826	0.0328975847479885	0.806682992605343
CYB5B	-0.379258055298298	-0.284267621807481	0.660624828378949
CYB5R2	-0.00889374870082585	0	1.053581285178
CYP2C18	0.0132391996008602	0.494770276609063	3.35810239283532
CYP4V2	-0.0367034972009234	0	1.62978477069012
DBN1	-0.159929760211272	0	-1.85985402823554
DCHS2	0.333532842915637	0	116.843641196113
DCP1B	0.482824558279927	0.639602149066831	0.700909245020184
DCP2	0.00470665017643033	-0.184336100587481	1.9828087946731
DDX19A	-0.0130657595228491	0.0710669054518701	-2.16779124450371
DEF6	0.23179780748216	-0.14213381090374	0.880586301981965
DEFA4	-0.0346740019639502	0	2.38321348246719
DEFB119	-0.034695408422652	0	2.38313364459233
DENND2C	0.270845977466559	0.302749589396148	0.894662020964449
DENR	-0.0820818179081458	0	1.39250782137015
DEPDC5	0.0428914847079476	0	1.01111423395811
DERL1	-0.673472026033024	-0.639602149066831	0.882988143367929
DFNB31	-0.0157672171587408	0	4.13879805478444
DGKE	0.442983672851632	0.348155311911396	0.768694251597011
DLX2	-0.00975537146522128	-0.0870388279778489	1.57936318940569
DNAH10	-0.0263763562306115	-0.0580258853185659	0.839403163652301
DNAJC1	0.0568713122437845	0	1.30911435194249
DNAJC3	-0.186767516540703	0	1.62517951002427
DNPEP	-0.183674231592836	0	0.81543963524811
DOCK10	0.0477379078847507	0	3.09259646049253
DOCK2	-0.276806208285737	-0.201330022968401	0.906885497083401
DOPEY2	-0.285197595880837	-0.265908011739155	0.925016922310202
DRG1	-0.129377172901634	0	2.15366036013328
DSCAM	-0.288482569985843	0	185.132112020682
DSE	-0.0446345049857407	0	1.51256745297927
DYNC2LI1	-0.00369875430204958	0.0348155311911396	-1.85127704731509
DYNLRB1	-0.0518883488250347	-0.155699788832305	0.878279107852567
DYRK4	0.442326893112213	0.493829164658431	0.71746049461617
EBF3	0.140403212996585	0	8.39122750716547
EBI3	0.110196888793596	-0.0580258853185659	0.915874676068024
EFCAB5	-0.206552774927755	0	2.5901958384293
EFHD1	0.00483788109719812	-0.055048188256318	2.53136242585639
EFR3B	0.111268569318863	0	1.64943232865484
ELANE	-0.00944111682283768	0.113960576459638	1.48238780426708
ELP3	0.0103319722687282	0.0580258853185659	2.30811804166061
ENO3	-0.0146152291803395	0.14213381090374	0.857448287573266
ENOPH1	0.00173282571517819	-0.0710669054518701	1.17533103119306
EPM2A	0.0995822418524019	-0.0710669054518701	0.917027031826679
EPS8L2	0.0516749245265143	0	3.84874789446784
ERCC1	-0.107698465287589	0	-1.27874854624296
ERI3	0.00413945814830086	0.113960576459638	1.13831469652566
ERN2	0.136448462453217	0	-1.47602348315128
ESR1	0.0100750000487241	-0.209751068321898	5.66042955051863
ETNK2	0.0382080967685706	0	2.13074816926703
ETV7	-0.469130498471175	-0.355334527259351	0.910831519280055
EVC	0.477446836817582	0.522232967867094	0.897688834457346
EXOSC3	0.313135786097966	-0.0710669054518701	0.868236170578898
EXOSC4	-0.123079422770207	0	0.96481429933936
FAIM	-0.00859927838267316	-0.29012942659283	4.01434684495019
FAM107A	-0.0114572100103405	-0.221108319357027	1.38882651186203
FAM13B	-0.0086085794667363	0.0870388279778489	1.54530622410434
FAM169B	0.00271261994677505	0.174077655955698	-1.88274851279126
FAM178A	0.00113769832356642	-0.113960576459638	2.95743580574543
FAM187B	-0.1790385439525	0	7.95155170243922
FAM20B	-0.0138122684938246	-0.134839972492648	2.47883003833845
FAM63B	0.0188067562031397	0	-2.59523762875542
FAM84B	0.0105576400539281	0.112449847489998	2.3065915193937
FANCF	0.0115172080742758	0.0778498944161523	3.13518569172659
FARP1	0.628048357528856	0.781735959970572	0.901144804893811
FASLG	0.0019136084405927	-0.088989841662922	2.45548115970061
FBLN7	0.110899731986696	0	1.08169915704607
FBXL20	0.157016311868959	0	2.93926723806983
FBXL22	0.563197768179454	0.674199862463242	0.877809680897066
FBXO4	0.0639001988032804	0	2.14854957873377
FCER1G	0.113675772277086	0	0.967064725391479
FCN1	-0.170747382895431	0	2.34077445617669
FCRLB	0.461493976352771	0.416125189288239	0.940191759945171
FDX1L	0.0642468837853957	0	3.93678125552294
FER1L6	0.00857663909951779	0.355334527259351	1.68728812956792
FERMT1	0.497458715576088	0.56980288229819	0.855259641359228
FICD	0.277330124753096	0.0870388279778489	0.677035851182776
FIGNL1	-0.1220486898793	-0.21320071635561	0.822026341900302
FKBP14	0.0699541757237819	0	1.01441099699149
FMO6P	-0.116976368402669	-0.284267621807481	0.808976378940481
FNDC5	-0.00623555689388977	-0.0348155311911396	-2.39445452520394
FNDC7	-0.0130144199189968	-0.190128170598426	2.0592903984106
FOLR4	0.26696101997122	0	49.8036282323122
FRAT1	-0.0486898838864956	0	4.90980183553926
FUT1	0.379461318893037	0.56980288229819	0.841676071069483
FXYD1	0.492687818335647	0.639602149066831	-0.887777708294611
FXYD5	0.555343949003157	0.568535243614961	0.715126899075693
FYCO1	0.44323045084241	0.417855447018673	0.67040951023098
FYTTD1	0.00180870457414937	0.157313301241423	-1.33996769028869
FZD4	0.220510856065529	0	1.19369942173634
FZD9	0.00641566158428949	-0.0580258853185659	3.09620030475054
GABARAP	-0.00998683905338905	0.29012942659283	8.10153113675187
GALC	0.273909395657096	0.355334527259351	0.703665511964845
GALM	-0.00290942030470626	0.0335012605086404	1.32598541812805
GALNT13	0.146060948011665	0.113960576459638	0.874820748704509
GARNL3	0.222624870610079	0	1.03634368935104
GBX2	-0.0351126454710236	0	-2.32529325780164
GCC2	-0.0990021505528347	0	0.963048415325337
GCH1	0.00446925393002705	-0.131739788601722	1.98937094041902
GCLC	-0.2869823372514	-0.426401432711221	0.769978076689794
GCM2	0.636979649592097	0	237.084431716859
GCNT1	-0.0484119783190914	-0.253413382369672	-0.937282166469682
GFOD2	0.141441646649249	0	1.83257367731792
GFPT2	0.596504617661337	0.568535243614961	0.852556174640617
GHR	0.0847453506072585	0	5.81598219086522
GINS4	-0.010956734872608	-0.29012942659283	6.78030820125146
GJB7	-0.163338163059575	0	25.6560051013497
GLYCTK	-0.00460493475177073	0.0469017647120966	1.06187000537016
GNA13	-0.0385308955103393	0	-1.06812446294239
GNMT	0.706353661339331	0.710669054518701	0.908101603754474
GPAM	0.0164006025705494	0	-1.60913603308347
GPATCH3	-0.146000810794343	0	1.89296692178844
GPC5	0.00878984605073518	0.174077655955698	2.72725923787196
GPRC5B	0.0520715888402594	0	2.4980385575352
GSTM5	-0.00217930783126201	0	-3.5930860747547
GSTO1	-0.00234592583625395	0.151328889840747	-2.76605891423016
GSTO2	-0.0112758354209978	0	0.888959489611843
GTF3A	0.119851346743214	0	1.66844817165122
GULP1	0.438182370103759	0.522232967867094	0.830398684351927
GZMB	0.0103104440727914	0.29012942659283	56.1233815112163
H1F0	0.00973030071049796	0.324374560067301	-1.6383203774832
HABP2	0.394252478891245	0	34.7854343343008
HBM	0.505646722671538	0	234.410508931419
HDGFL1	-0.285413309205694	0	1.57467128102655
HECA	-0.116778258765135	0	1.04370431638112
HEMGN	0.441304655703748	0.568535243614961	0.670048661165596
HEXIM2	-0.0664198792370614	0	-2.88387343359407
HIRIP3	-0.0423911746984294	0	1.35863759647845
HIST1H2AE	0.00402029047314069	0.189934294099397	1.00324404669328
HIST1H2BL	-0.00198738791134423	0.167506302543202	-2.29323468023924
HIST1H2BN	0.00170988944489655	0.0580258853185659	1.56228043521793
HIST1H4J	-0.0140313151082904	0.0379868588198793	-5.09373096771789
HNF1B	0.00776072655846641	0.0536020168138246	1.23738721548516
HNF4A	-0.00264540839578266	0.0138708396429413	1.43994858035646
HNRNPUL1	0.009761762031729	0.00629379093374467	1.32149411436026
HOXA4	0.337285120845939	0.261116483933547	0.801013549093427
HOXA5	0.683234079804524	0.568535243614961	0.862184173928043
HOXB6	0.462985091429032	0.348155311911396	0.941066485894432
HOXD11	0.486754883356397	0.781735959970572	0.841143954138116
HRH2	0.413641396986236	0.355334527259351	0.896906242919444
HSD17B14	0.488578347889204	0.341881729378914	0.75178342602803
HSD17B7P2	0.544503214162098	0.493829164658431	0.835514410776881
HTR2B	-0.0132417528027253	-0.0394771016975861	-2.47255493305611
HUNK	0.709409625902026	0.639602149066831	0.921726353446036
HVCN1	-0.0960164146847184	0	2.39903243654756
HYI	-0.0257538944255284	0	-7.28879074596267
ICT1	0.108969061583028	0	1.69688797025444
ID4	-0.00601187460347278	0	1.08779266784081
IFI35	0.1867948859879	0	3.41259172618998
IGDCC3	0.0528309229457475	0	2.45833300547855
IL22	-0.171268868678878	0	2.64049015257436
IL23R	0.414623194499047	0.265908011739155	0.840047948654085
IL3	0.114177340698963	0	2.4449261383046
IL31	0.00933934286926948	0.189934294099397	2.25716569351185
IL5RA	0.605382020015035	0	127.394152377362
INA	-0.0126076901208468	0.0959602141344776	1.75452094226437
INHBC	-0.00586931659339846	0.174077655955698	8.69545376966511
IPMK	0.0411779574808578	0	-2.08775969447618
IPO13	-0.013095367436275	-0.0348155311911396	-1.53080495483651
IPO4	0.0101405568002734	-0.0710669054518701	1.06303593716685
IPO9	0.0326742867680754	-0.0710669054518701	0.772335928446513
IQGAP2	0.264609941351142	0	2.2080146659974
ISLR	-0.00231101725363143	0.147049800563843	1.69088045773484
ISX	-0.175419465718768	0	1.60967492055988
ITGA6	0.510036039813661	0.426401432711221	0.889668060441467
ITGA7	0.0090481157275228	0.177015882970948	1.38983556069218
ITGAM	0.377375561495871	0.21320071635561	0.879274995884133
JMJD7-PLA2G4B	0.0277279370400061	0	1.25985020878165
JOSD2	0.36104133591943	0.497468338163091	0.893883784137213
KBTBD3	0.00203602821096364	-0.0710669054518701	1.51504265740947
KBTBD6	0.178904625094042	0	6.56246472444394
KCNJ4	-0.41662978255077	-0.0710669054518701	0.779562902101096
KCNK12	-0.269631858659412	0	3.47098729343917
KCP	-0.0844766238516182	-0.0710669054518701	0.890057084193079
KCTD19	0.509849909894759	0.781735959970572	0.731128393100665
KCTD2	-0.0578123673296977	0	-2.14943187790898
KDM3B	-0.00272057222276824	0.174077655955698	2.41590612771172
KIAA0895L	0.0143528459756048	0.104875534160949	0.979139858596902
KIF14	0.00241073472499937	0.0674199862463242	3.53793992259652
KIF4B	-0.214914095074732	-0.189934294099397	0.831760908319215
KISS1	0.00138474193367461	0.155699788832305	3.07491674018483
KPNA2	-0.212461671557089	-0.265908011739155	0.918403279493225
KRBA1	0.00789884139075317	-0.0908248768188444	1.66173651874299
KRT39	0.561026894325955	0.852802865422442	0.719442406961379
KSR1	0.101945603743612	0	2.29398955412146
LAG3	-0.230845516760124	0	1.93973520934553
LAMB3	0.418225092604417	0	3.94693854973826
LARP6	0.498640994520939	0.568535243614961	0.848615195451758
LDHC	0.0140267390385652	-0.0603022689155527	3.0326487020158
LEFTY2	-0.405610411553806	-0.435194139889245	0.843392368877212
LHFPL2	-0.681617565523209	-0.696310623822791	0.896214066219618
LIMD2	-0.0990170890005821	0	-5.40427072643543
LIPA	0.39488543582222	0	1.81441616047544
LMNB2	-0.145753543117903	-0.284267621807481	0.731733965743289
LPXN	0.198467305797702	0.42966892442366	0.902921372574363
LRP1	0.273131721745954	0.0379868588198793	0.853827430911359
LRPPRC	-0.175859952983769	-0.415415630307141	0.846677447962341
LRRC1	0.201896799487062	0	3.18288054308096
LRRC37A3	0.0193225780412075	0	1.7756830890501
LRRC8B	-0.00104026750866697	0.018881372801234	2.56774411976621
LRRN2	-0.315598708334316	-0.348155311911396	0.851031520663062
LSM10	-0.0683812600503037	0	-4.40573390939822
LTA4H	0.041935589870027	0	1.5375777959837
LTBP4	0.588624092064331	0.568535243614961	0.888752730343507
LY6G5B	0.00424213815705743	-0.0870388279778489	4.13038470063045
LY6G5C	0.461188743878041	0.493829164658431	0.91359007510315
LYPLA2	-0.632895323538224	-0.645776599937948	0.912170729339163
LYRM5	0.137190990060757	0	4.21317487379153
MACROD2	-0.0117007518748922	0	1.15847840558755
MAGI1	0.198583850767226	0	1.85333770329664
MANBA	-0.506541108699004	-0.568535243614961	0.862644111675135
MANSC1	0.397522323726335	0.341881729378914	0.913379132687369
MARCKSL1	0.046779166857715	0	1.19386581990735
MAT2A	-0.00421075372898255	0	2.78788489897938
MCM3AP	0.124532224009796	0	1.10646147122437
MEF2B	-0.00929277121044356	-0.172295520407273	1.32747933918575
MFF	-0.0062450545563206	0.0580258853185659	1.91593585636352
MINPP1	-0.00277956420418275	0.0263180677983908	2.1030296907403
MLH1	-0.00410803925314986	-0.0580258853185659	-3.59165826515029
MLH3	0.773969602571149	0.826787172754618	0.933879520783771
MLLT10	0.0239685225592813	-0.0710669054518701	0.92823020948803
MLLT11	0.50672329699499	0.568535243614961	0.931701847396189
MNAT1	0.00204661185035971	-0.174077655955698	3.43112733529698
MOCS3	-0.155988839407952	-0.355334527259351	-0.877768554866858
MRPL35	-0.444937681280082	-0.406181197229962	0.932275603652584
MRPL54	0.0169590135550438	0	2.04359665520058
MRPS17	-0.00805605776032409	0.138708396429413	1.30157094728382
MRPS27	-0.0718406200980391	0	2.91391943197917
MRS2	-0.0101872298864005	-0.150791307715993	-1.20493854009454
MSMP	0.00110620814171634	0.0379868588198793	1.18022796209687
MSTO1	-0.0792960243703293	0	3.20174859464493
MTMR4	0.00254592935316303	-0.131772976607943	1.38884656518797
MTUS1	0.612630311960822	0.660848048043191	0.932020406354129
MTX2	0.0124588269557372	0.14213381090374	2.61633530592852
MUC20	0.00814492328152945	-0.137620470640795	-1.42052932578131
MYH4	0.0112473626178394	0.198949730174611	4.6543276569898
MYH7	0.0121747642302708	0.29012942659283	6.9833084735507
MYO1F	0.0695280264024122	0.0846317578410239	0.830145801587308
MYOM1	0.538103160969239	0.710669054518701	0.836509879088233
N4BP2	-0.0127439602617145	0.113960576459638	-2.26362923349734
NADSYN1	-0.0444468644919198	0	2.00352567329183
NANS	0.00913386328963824	0.0263180677983908	3.157486630407
NCAM2	0.539462428761927	0.341881729378914	0.910051564413303
NDST2	-0.0103267668144863	-0.055048188256318	1.13417424481455
NEBL	-0.318547314105587	-0.174077655955698	0.941172072776964
NFYC	0.0100153248361206	0.0580258853185659	1.26612597911067
NKX6-3	0.364581312658356	0	22.0824322092342
NLRP4	-1.74919782726074e-05	0.29012942659283	5.40392761889855
NOC4L	-0.372147989749108	-0.406181197229962	0.839254622410366
NOD1	-0.311936151908036	-0.29012942659283	0.840799566893841
NOLC1	-0.222990184580109	0	1.04076052366867
NOX4	0.311426616400231	0	53.7875001543014
NPY1R	0.266501491734355	0.243708718337977	0.688799838000223
NR4A2	0.696598168410427	0.716114874039433	0.930723258388797
NSUN5	0.0122330756567628	-0.0870388279778489	2.13539909644545
NUP188	-0.0114674747150879	-0.0348155311911396	-1.3443280132058
NUP50	-0.433133120307776	-0.426401432711221	0.816985835756894
NUP93	-0.0262414712430523	0	1.44900848494181
OAZ2	0.349572399714921	0.21320071635561	0.9366593870117
OPA1	-0.00545514414817336	0.0379868588198793	-2.24697868179998
OR12D2	0.49249892721297	0	371.541776787829
OR2T11	-0.064830083270231	0	1.10651364306064
OR4K17	-0.174958260503497	0	2.63431658758069
OR5D14	-0.138600002789627	0	5.37941105919277
OR6M1	0.335240078468076	0	11.3077845155962
OR9Q1	0.283716028864595	0	-1.12027304560593
OSBPL11	0.0140070987948866	-0.299466220052854	1.69053811596349
OVOL2	-0.0146866487620476	0.209751068321898	2.83838700171162
P2RX5	-0.120439657151533	0	-4.73560147597071
PABPC1L	0.00964507509533686	0.055048188256318	1.44000658730369
PACRG	0.0028386645185315	0.0580258853185659	16.4198958235381
PACSIN1	-0.400695974492821	-0.348155311911396	0.891091156697711
PARVA	0.692447262953154	0.797724035217466	0.919414274956358
PAX1	-0.537260004166441	-0.355334527259351	-0.757425171957242
PCDH17	-0.00242828293368688	-0.080403025220737	1.8099148094881
PCMTD1	0.2204212390714	0.113960576459638	0.84815775217575
PCSK5	0.18876010988699	0.174077655955698	0.880455597965426
PDCL3	0.0136505582281897	-0.174077655955698	-1.06083981809586
PDE9A	0.00727946697807269	-0.0580258853185659	1.78477789819017
PELI3	0.104815749525161	-0.0580258853185659	0.919974008318421
PEX12	0.00854029308694149	-0.174077655955698	1.5781283466269
PHPT1	-0.0144248916093602	-0.0778498944161523	1.59897688626348
PIF1	0.00871690708877247	0.174077655955698	2.37103959712474
PIGX	0.0124167142142421	0.0670025210172808	1.99358786448267
PIGZ	-0.0138016669144218	0	1.19567510392886
PIWIL1	0.290747251449588	0.562821176545159	-0.885474474328675
PLA2G4F	-0.0042723351893821	0.29012942659283	23.6603402304019
PLAGL2	0.0940778914603889	0	5.56910989975754
PLEKHA1	0.127634271840267	0	0.906426381041981
PLEKHG7	0.00974587543741965	0.164487923739942	1.31967658892427
PLEKHO2	-0.0143603314510854	0.0149822191658498	1.35033463326756
PLK1	0.113588158878073	0.0402015126103685	0.92642531443652
PLRG1	0.0129630833628224	0.174077655955698	1.5020908600321
PLXDC2	-0.291245718313059	-0.21320071635561	0.74135380337117
PMCHL2	0.00312401877002174	-0.112449847489998	3.63174180005701
PNMAL1	-0.410187180807609	-0.426401432711221	0.891502809175713
PNPLA7	-0.0146933931092533	-0.0710669054518701	2.03620586591025
PNRC1	0.0551591925439158	0	2.67816535752966
PON1	-0.00868891313091135	-0.0870388279778489	2.27214290155026
POP4	-0.0928586535621116	0	1.04337465333647
PPFIA3	0.283989642252601	0	0.817390730344105
PPIB	-0.290879831899905	-0.359573259980396	0.907087442749656
PPP1R9A	0.680868754012054	0.710669054518701	0.895908680491072
PPP5C	-0.0526806848727623	-0.0449466574975495	0.872272558511379
PQLC2	-0.0143805609321144	-0.29012942659283	3.19059226046842
PRKD3	-0.0218946796945034	0	1.50969145185656
PROCA1	-0.0390724724047294	0	1.24579744686061
PROL1	0.0111487534742312	0.0870388279778489	3.1397736960861
PRPSAP1	0.683483634207718	0.72773196332501	0.904448026086718
PRSS33	-0.0183141380296325	0	4.05592115316325
PRTG	-0.350064955061327	-0.29012942659283	0.901239679304288
PSMB8	-0.0873302232204528	0	-0.937588871675843
PSME4	-0.00213076221548535	0	2.05923016607801
PSMF1	-0.00290457529248774	-0.110672298715185	1.29193670041825
PTCH2	0.0130663146865157	-0.0580258853185659	3.3090207141983
PTPLAD2	-0.0257603195714277	0	1.59315570535894
PUS7L	0.0104985570972633	0.0416125189288239	1.69829289532742
PVRL3	0.462289483525602	0.417855447018673	0.784736206590472
QDPR	-0.0963312509270197	0	-3.41667614936455
RAB14	0.00916702649579369	0.0937958099221084	-1.69685434546699
RAB2A	0.0103752609349004	-0.165144564768954	1.49766443754564
RAB5A	0.14732087601781	0	1.47226596283004
RAB6A	0.0147716611604651	-0.0311648996669486	2.03336852095106
RABGGTA	0.0127059749623994	0	1.17007418852927
RANBP3L	-0.239268746935761	0	19.1050125427126
RBM25	-0.629902774218798	-0.645776599937948	0.919482734864354
RBM5	-0.328689618060077	-0.29012942659283	0.852539752059709
RBPMS	0.322362019769174	0.0379868588198793	0.857347853350133
RCAN3	-0.00378642083834471	0.313339780720256	-1.80250477980927
RDH10	0.365419196811573	0.14213381090374	0.752874676737209
REEP5	0.131624273336312	0.119857753326799	0.89005435164818
RFC1	0.0145028679871971	0.124837556786472	-2.16558604516228
RFT1	-0.082020962248732	0	2.6303057752832
RGL1	-0.277469840247243	-0.284267621807481	0.869426737277849
RGS22	-0.153528470762547	0	0.80596022823176
RGS5	0.148651520476294	0	0.813441297746167
RHOT2	-0.12221164829327	0	-1.35267453660705
RIN3	0.448446871682201	0.434484355809645	0.887897034128488
RIPK1	0.177489444814198	0.14213381090374	0.926771025618791
RNF138	-0.0233296879088745	0	1.23388596000202
RNF39	-0.0133319622898583	0.174077655955698	1.61607357275555
RNPEP	-0.0692565312926053	0	1.59278115893966
RPL13P5	0.00939795902653312	0	1.33631763184996
RPL19P12	0.0131170835111772	-0.29012942659283	9.45746779691908
RPL21	-0.00914631124526551	-0.174077655955698	-2.98494770030176
RPL32	-0.138294067001871	0	-2.89508117575838
RPTOR	0.00741351593939188	0	1.09401404904189
RSBN1L	-0.128082796340341	-0.21499801446559	0.909909347463164
RSPO2	-0.00833288949483333	0.189934294099397	2.25821720353069
RTDR1	-0.4490893065145	-0.522232967867094	0.852771799771155
RTP1	-0.00895017654724096	0.216249706711534	8.12591481036589
RWDD3	-0.00627085625961718	-0.0379868588198793	1.90541820370216
RXFP3	0.495704332882939	0.639602149066831	0.793044403053634
RXRB	0.228423494251041	0	2.29999062962653
S1PR2	0.0642149045070702	0	1.46727176308609
SALL1	0.408539693270005	0.174077655955698	0.832992557479941
SART3	0.14040896431394	0.0710669054518701	0.92380775500759
SCAF1	-0.129150745817451	0	2.60570101240448
SCAMP3	0.0545605719993064	-0.0580258853185659	0.772449193953425
SCN2A	0.157580997181783	0.263545953215885	0.891628931783792
SCN7A	-0.220906936642032	0	21.098838780983
SCRN1	0.294156020252152	0.21320071635561	0.718338134145231
SCT	-0.257372763603645	0	1.37423884687422
SDC3	-0.0579084527975786	-0.0580258853185659	0.87738653594613
SDCBP	0.00990854241866146	0.113960576459638	3.30671969019493
SEC16B	0.622582500746804	0.56980288229819	0.828655007116457
SEC23IP	0.00308871892540975	-0.214691648620157	1.55120138267044
SEC61G	-0.00697202660075389	0	4.73597415018454
SEMA3F	-0.49451384124694	-0.435194139889245	0.799053576511114
SEMA4D	-0.00303846416007196	0.0580258853185659	1.65720191540721
SERP2	-0.0128333317489587	0.14213381090374	2.09524363311324
SETD2	-0.0113436959491926	0.104446593573419	-1.67510278681341
SETDB1	0.0099440940359608	0.179786629990198	5.23664580225958
SFTPB	-0.165810401124752	0	2.72862131919364
SGCA	-0.0123560012338997	0.174077655955698	18.4730322554515
SGSM1	-0.130988623977001	-0.14213381090374	0.927395873945898
SH2D3C	0.447364666092664	0.464018460099522	0.929403345077581
SH3TC1	0.592613530567425	0.56980288229819	0.822471916669232
SIGLEC1	-0.15650461568996	-0.125010822042356	0.89458948894236
SIGLEC14	0.163117528785152	0	6.23801141542344
SLAMF8	0.00384336685112586	0.0348155311911396	2.20382981733784
SLC11A1	-0.00351953817936415	-0.0846317578410239	1.87094621557222
SLC16A9	-0.0765278052363199	0	1.45321182021003
SLC19A2	-0.010577342673757	0.0747957592006766	-1.82067782909573
SLC22A17	0.253418008652686	0.189934294099397	0.923902078729464
SLC23A2	0.0704614093595118	0	2.14933609872968
SLC25A10	-0.439074985351214	-0.355334527259351	0.750852428893185
SLC35A4	0.352307982375658	0.113960576459638	0.748610488629683
SLC38A9	-0.274495561169372	-0.113960576459638	0.919132985993828
SLC47A2	-0.0347144469644298	0	5.86307375642614
SLC9A3R2	0.0111648611019712	-0.174077655955698	5.08091423619205
SLFN11	0.0441949744054738	0	2.08864376779523
SMARCA2	0.00326396118898081	0.0324374560067301	2.47228118169562
SMARCA5	0.00424770601788788	0.104446593573419	-1.33523187919997
SMARCAD1	-0.038958163179003	-0.0820233426908302	0.887396632286791
SMARCD1	0.00877320576490418	0.082572282384477	1.12496295818365
SMEK2	0.0935015651861347	0	1.60550500084201
SMOC1	0.551059560198963	0.416648653986579	0.88315947777485
SMPD4	0.0595135550449438	0	1.80890451034327
SNAI3	-0.613550323695045	-0.475717899222694	-0.861557376110292
SND1	0.000791505316073944	0.174077655955698	2.22657386976337
SNIP1	0.033144073389922	0	-1.19534261779677
SNRPA1	-0.0198319806855251	0.0580258853185659	0.919540913096306
SNRPC	0.000541332265632387	-0.0870388279778489	3.60480024842236
SOCS7	0.0762564620095226	0	2.8183200184902
SOD1	0.0768927332919341	0	0.989041393436409
SOX30	-0.0320643956043267	0	2.08166798362155
SOX9	0.777430376607731	0.852802865422442	0.798233759976523
SPACA1	-0.411479637097985	0	-12.6698541159085
SPACA3	-0.159239191434768	0	30.2672639866357
SPAG1	0.735250016574363	0.781735959970572	0.782727940755554
SPAG7	0.0739130880758539	-0.0710669054518701	0.930074504079033
SPAST	-0.00172831317263164	0	1.0806898025395
SPATA2	0.0256011378093836	0	-1.62189577122045
SPDYA	-0.564606594271344	-0.522232967867094	0.733142822688302
SPIN1	0.00394568447236308	0.261309831967395	-2.28440139498104
SPP1	-0.0909563292140117	-0.0580258853185659	0.829577263094579
SPRR1B	0.0661093884615482	0.174077655955698	0.867462660847374
SPTY2D1	0.176568996467787	0	0.905153422682238
SREBF1	-0.0120055824528116	-0.178211826249744	-1.54113869915117
SSBP3	0.00115417644487057	-0.0580258853185659	1.16547171192608
SSBP4	0.0113838672501071	-0.0580258853185659	0.789276762903392
STARD4	-0.364342727592678	-0.426401432711221	0.889018852239015
STAT3	-0.00994344781826074	-0.0969762275752854	1.69489707201773
STK10	-0.162365003534728	0	5.06746764562211
STMN4	0.0100716465440454	0.406181197229962	108.334594830333
STON1-GTF2A1L	-0.146994043027506	-0.0580258853185659	0.941538563185098
STT3A	0.00301594784376607	0.0379868588198793	1.47821179167401
SYDE1	0.551978769098881	0.568535243614961	0.835291832699954
SYNE2	0.0323925500203705	0	1.50825850484825
SYNJ1	0.0607700149058538	-0.0580258853185659	0.915001388832303
SYVN1	0.0334030848047568	0	2.98496464048373
TACC1	0.00830542574789719	-0.151050982409872	3.06663696380081
TACR2	0.0794241446933111	0	-1.52279266641352
TAF1A	0.0121581066265072	0.174077655955698	1.8804950776159
TAF6	-0.705397271454091	-0.696310623822791	0.930626875717725
TAGAP	0.628892836798636	0	57.4894467696447
TARS	0.00764319531598619	0.0129749824026921	-1.97241446582931
TARSL2	0.0652455892337557	0	1.41458146305961
TASP1	0.0108571195799681	0	3.39194379784335
TBC1D12	0.00527737270101859	0.0348155311911396	1.60095495941437
TBL2	0.150186365548267	0.272474630456533	0.89840153243159
TBL3	-0.00290835734859806	0.174077655955698	2.31018096665961
TBX3	0.540220191543871	0.681690972046167	0.908625932381203
TBX4	-0.00715653406558394	-0.29012942659283	4.28582212455738
TCEA3	-0.0669269315613487	-0.174077655955698	0.940216559409407
TCEB3	-0.513247092283182	-0.568535243614961	0.730907827956897
TCFL5	-0.124754178766764	0	1.30173301657972
TCHP	-0.00147942501934026	-0.261309831967395	2.90093161759616
TCTE1	-0.399470303338462	-0.417855447018673	0.876096935770262
TCTEX1D1	0.0076952340081156	0.29012942659283	2.47698675773244
TECPR2	-0.250300796373834	-0.174077655955698	0.938724475893599
TESK2	0.00978127490661117	-0.0624187783932359	1.87886143490774
TEX14	0.330930073770895	0	0.985558070714149
TFCP2L1	-0.278281642768591	0	1.49815936948965
THAP5	0.0118315340351259	-0.0710669054518701	0.969237248792663
THNSL1	-0.184512166080983	0	-6.57588577882548
THUMPD2	-0.252639399589652	-0.180906806746658	0.9362562603561
TIFA	0.382679039152474	0.21320071635561	0.698457684266381
TIMM17A	0.164988629203529	0	2.88547748670242
TIMM44	0.0876548016804282	0	1.23578730670663
TIMP2	0.613353903488152	0.737411841358832	0.940553581129625
TIPRL	-0.00143636693778946	0.0693541982147066	1.14790132270303
TKTL2	0.0312782040990326	0	4.33461780543329
TLCD1	-0.00672580285883086	0.138708396429413	1.09644390785895
TLE6	-0.0386234435137425	0	-2.69484951935899
TLN2	0.00172736088320371	-0.0870388279778489	2.17890293438095
TM2D1	0.072518670492602	0	1.77465046883506
TM6SF1	0.550635736581079	0.56980288229819	0.793657894431814
TM9SF3	-0.151529158247441	0.0710669054518701	0.860489349766742
TMEFF1	-0.00580318527477549	0.180906806746658	2.0688497789354
TMEM102	0.00466844395824187	-0.0402015126103685	1.88837856496416
TMEM120B	-0.00740210153870111	-0.0938035294241931	2.01989036360469
TMEM145	0.283598209082965	0.174077655955698	0.848148894088999
TMEM147	-0.0100154606952152	0.0789542033951723	1.42012571802036
TMEM17	0.00380507599695242	0.0870388279778489	6.00401011619796
TMEM175	0.407337822862927	0.341881729378914	0.719704570148773
TMEM39A	-0.0473518343798582	0	1.28910231962556
TMEM45A	-0.385315074334376	-0.426401432711221	-0.882116378005171
TMEM63B	0.0150688491215254	0	1.68865492356144
TMEM79	0.505803508126212	0.426401432711221	0.77277745188318
TMEM92	-0.412155870102386	-0.406181197229962	0.875020366384831
TMEM97	-0.14013321006696	0	-1.82123075724957
TMPRSS9	0.0573303903340615	0	2.12011221557224
TNFRSF19	0.338824957238703	0.174077655955698	0.822092665882155
TNFSF10	-0.0594293971158859	-0.0737027731190089	0.911062462437483
TNFSF13B	0.488466195478791	0.568535243614961	0.816260351951225
TNFSF4	0.00274054822841795	0.174077655955698	2.18341143685756
TNNT2	-0.247024847988666	-0.217124059336724	0.928791911678575
TNPO3	-0.00466313187128291	0	2.94437335788509
TOP1	0.00405519376040692	-0.201007563051842	1.71777307427708
TOX	0.476889839585547	0.355334527259351	0.90508289504313
TP53AIP1	0.0101113980905291	0.0580258853185659	27.0386880494171
TP53BP1	-0.0798937794791212	-0.174077655955698	0.908650010099537
TPD52L1	0.649495973328795	0.797724035217466	0.78226897826764
TRA2A	-0.0823167109151957	0	1.35275661144147
TRAF2	0.0528265151387798	0	1.66418297908564
TRAPPC10	-0.00439374476053612	0.0710669054518701	0.794019104912447
TRIB1	-0.0485967389428974	0	4.2281398134971
TRIM26	0.364714920892748	0.426401432711221	0.836888671868877
TRIM65	-0.294991795968245	-0.113960576459638	0.730531957328029
TRPV5	0.622273938169064	0	32.6970775898072
TSC1	-0.00443963804274052	0.0870388279778489	1.79749146405907
TSEN34	0.46025346600873	0.426401432711221	0.852424424875437
TSNARE1	0.491719408431074	0.609271795844942	0.814717788992209
TSPAN33	0.0244257222967898	0	2.97714927618805
TTBK2	0.533289178404827	0.471608547860005	0.926908776505579
TTC23	-0.0293203148554971	0	1.58454841702502
TTC8	0.229447753531268	0	1.28946732012663
TTYH2	-0.0119561820899505	0.164487923739942	-1.59141352616977
TUSC3	0.488620206788296	0.341881729378914	0.862943196166727
UBAP2L	0.00822725198443095	0.0580258853185659	2.91086241634893
UBASH3B	0.0988983624846344	0	2.52078374568556
UBD	-0.396827672335411	-0.174077655955698	0.828013453293594
UBE2R2	-0.146058921769132	0	-4.25352642521034
UCMA	0.000786281543054287	0.309237296631091	1.36094273398119
UQCRC2	-0.0060750875324194	-0.0416125189288239	1.44889400587204
USP12	0.113639146935735	0	3.81204093844027
USP31	0.00620894067608839	0	2.48834183207613
USP35	0.0151601788250279	0	0.817786717851934
USP40	-0.57351850124602	-0.522232967867094	0.844417517371912
USP50	-0.355526934956638	-0.174077655955698	0.870443020259914
USP53	0.546711701492255	0.599288766633993	0.780908752098959
VAMP2	-0.00261797682829839	-0.100503781525921	-1.81983420982286
VCL	0.363193397164288	0.292153273734072	0.895726064042279
VDR	0.00959562458133524	-0.00635641726163728	-1.73908855130895
VEZF1	0.0652955524056969	0	1.48561967060096
VIM	0.642851550518255	0.781735959970572	0.732289548965676
VSIG4	0.386073543239826	0.355334527259351	0.701928768713414
VTA1	0.0120168403214697	-0.0710669054518701	0.914644276658986
WDR43	-0.184422476229603	-0.426401432711221	-0.93108472763625
WDYHV1	0.00731822735838028	0.0379868588198793	-1.35047578026655
WIF1	0.529242464339468	0.797724035217466	0.8993017814417
WISP3	-0.296863143937439	0	2.33873198037314
WNT7A	0.454530998834193	0.639602149066831	0.865758249259697
XKR3	-0.412943704014163	-0.426401432711221	0.667483476950267
XKR4	-0.00778426313456567	0.113960576459638	4.54836136635475
XPNPEP3	0.0260318980695984	0	1.60029547495377
YIPF7	0.00260100232149153	0.29012942659283	32.2672677189827
ZBTB45	0.142374843048106	0	7.02301060223004
ZC3H10	0.0132630404445292	0.165144564768954	1.76414526468856
ZDBF2	-0.0614178129211793	0	1.42828478782074
ZFAND6	0.00431926831330311	0.141999659093855	2.30197994805133
ZHX2	0.0101990601577467	-0.0623297993338971	-2.01355851417737
ZMPSTE24	-0.00645750688876732	-0.113960576459638	2.39618887977194
ZNF114	0.529573605404981	0.417855447018673	0.821326395957241
ZNF17	0.000189199937608456	0.0778498944161523	0.997047729050163
ZNF189	-0.135798785795227	0	1.31801622879086
ZNF280A	0.0428288852062924	0	1.24663396810194
ZNF324	0.311923498826893	0.14213381090374	0.719138255908333
ZNF329	0.635847186471439	0.497468338163091	0.92024709148751
ZNF384	0.00135813047492658	0.0973844245780238	-1.02398196897278
ZNF391	-0.00452198687290405	0.0603022689155527	1.49001934570231
ZNF408	-0.00463137257289757	-0.0580258853185659	3.81929850045246
ZNF417	0.210353707329384	0	0.938131469892566
ZNF44	0.222580267517585	0	4.54354607295476
ZNF443	0.135114335269482	0	1.50586709458819
ZNF460	-0.0116918000010411	-0.0402015126103685	1.40885765236411
ZNF596	0.299493454060391	0.14213381090374	0.914044192579228
ZNF613	0.489367984987304	0.609271795844942	0.820563696304243
ZNF654	-0.0125980372531607	-0.174077655955698	2.75219978798307
ZNF689	-0.168503968321299	-0.0710669054518701	-0.771582351438394
ZNF696	0.121076821892868	0	1.45389370305509
ZNF699	-0.117943591795397	0	1.72048177877167
ZNF710	-0.00484694810832577	-0.106994445873659	1.56547352372889
ZNF724P	0.45890500417864	0.589622184952071	0.769603335118009
ZNF772	-0.00356709113441292	0.0348155311911396	-1.8443590623584
ZNF780A	0.007481595833323	-0.174077655955698	-2.224311680481
ZNF785	0.494503093138246	0.56980288229819	0.835528986909701
ZNF791	0.0693725335029561	0	2.3274637559193
ZNF808	0.596798179039327	0.56980288229819	0.922506179272355
ZNF831	-0.438792986581075	0	5.21988335571868
ZNHIT2	-0.0039846569303802	-0.305158472144709	1.94374788913758
ZSWIM7	0.00437985720642685	0.0580258853185659	1.23595011402168
ZWILCH	-0.0184279849461162	0	1.44681166446241
