# Supplementary material for: Functional transcription factor target discovery via compendia of binding and expression profiles
Source: Sci Rep. 2016 Feb 9;6:20649. doi: 10.1038/srep20649 (PMC4746627; doi:10.1038/srep20649)
Supplement: Supplementary Dataset [file srep20649-s2.zip › Supplementary Dataset/43180_2_data_set_1775565_nz79pg.csv]

Gene	PC	SC	CARS
AATF	0.300056795773075	0.00763381020690574	3.26685121080089
AB019439.25	-0.240946188577267	0.027874733666903	22.7953019539312
ABCA17P	-0.276850057986758	-0.204836622599676	0.958980204915853
ABCA3	0.163784317533836	-0.0039866273604865	1.40308546508393
ABCB1	0.18065744016122	0.102418311299838	0.914033099958835
ABCB5	-0.0259438786121075	0.393041832067032	29.4903699319946
ABCG1	-0.701320092083117	-0.709997115554637	-0.960316210637007
AC002472.4	0.0153981106073461	0.250872603002127	2.29712224347685
AC005023.2	-0.0925215427142954	0	6.17806732571637
AC006003.1	-0.00247665050287245	-0.131013944022344	2.98795211182377
AC006028.2	0.0184246915597703	-0.166221278252211	-1.24106224640625
AC007405.8	-0.331779558089279	-0.0294508014247322	-2.12400422077619
AC009229.4	0.362797585869082	0.0244826591570564	8.12131997783766
AC009495.2	-0.139319016961294	0	4.90403403531781
AC009502.2	0.000206173392821896	0.027874733666903	2.43219247130326
AC010980.2	-0.282680049364173	0	-1.73229444567844
AC010997.1	-0.471465626775227	-0.3924164082473	0.971298286570701
AC016590.1	0.147162480519009	-0.0292810547577268	3.86428740410532
AC034228.2	-0.569327172831116	-0.465170523984072	-0.864686098862761
AC068473.1	-0.00712832099567538	0.218356573370573	9.94622659505643
AC069146.1	0.0195426999678465	-0.129550055126259	2.2837453955442
AC073624.1	-0.489036292518337	-0.563101160612298	0.704499393405112
AC073995.1	0.0670587889861906	0.027874733666903	-1.96779246427512
AC079811.3	-0.215880051853216	-0.195123135668321	0.963062731899027
AC092994.1	0.00450471836259688	0.0436713146741147	1.84380207350854
AC093642.6	-0.357639417768758	-0.393041832067032	0.893503517748813
AC096579.5	-0.272141376720557	-0.129550055126259	0.986509103094038
AC098934.2	0.000566482387651347	-0.0436713146741147	4.0600795479885
AC105935.2	-0.0137106699427572	0.30256374339558	1.95998747689655
AC106707.1	-0.436211223567164	-0.122413295785282	0.759404573489542
AC108142.1	0.00977578104784337	-0.0836242010007091	6.48470556431736
AC116609.2	0.00450471836259688	0.0436713146741147	1.84380207350854
AC132007.1	-0.0127198993390192	0	2.18195331826054
AC140481.8	-0.0255384738786195	0.131013944022344	1.5769233633009
ACE	0.167225691408727	0.195123135668321	0.905761358476456
ACPL2	0.0165313363956383	0	2.28517291327136
ACSF2	0.36853865305543	0.204836622599676	0.734732726179075
ACTC1	0.0550672137980213	0.102418311299838	0.987128685319442
ADAMTS15	0.00537239375909989	-0.0836242010007091	4.04174657238888
ADAMTS17	0.0568048844230624	0	1.4556251091048
ADAMTSL2	-0.366836089089479	0	0.792247937013375
ADAMTSL3	0.0268260534076699	0.204836622599676	1.28689205684106
ADARB1	-0.393869085311394	-0.256045778249595	0.800987492240432
ADD2	0.0451081579892334	0.0244826591570564	1.37560694205649
ADM2	0.116665010088287	-0.0161267017087932	2.36187975592928
ADORA1	-0.14727327517003	0.027874733666903	1.80997290010281
ADORA2B	0.0276349752980835	-0.218356573370573	4.15799216376173
ADRA1A	0.0222623472569253	-0.234669832040529	1.32401417785252
ADRA2C	-0.0953246181542662	-0.0836242010007091	0.903074003886734
ADSS	-0.235274208521909	0.0244826591570564	2.77402407817346
AIM1L	-0.40801592642583	-0.323875137815648	0.822250290226635
AK5	-0.209756595969367	-0.0436713146741147	0.962712235631873
AKR1CL2	0.400248611245609	0.362371537669739	0.962300737156277
AL008733.1	0.027479679365671	0.0687042918621517	1.57399995444007
AL022344.7	0.00997872525647168	0	-1.33515414454304
AL034420.1	-0.0107610136945398	0.393041832067032	28.7044500130998
AL050344.1	-0.419184137086012	-0.0414707715211159	-4.2669470537621
AL078586.2	-0.319901504025042	0.0219607910682951	-2.19690271221446
AL078612.2	0.152046526322578	0.0268778361813219	2.68459937285214
AL137790.2	-0.00248249645127852	-0.250872603002127	3.008410636509
AL160397.3	0.00450471836259688	0.0436713146741147	1.84380207350854
AL161645.2	-0.197821393210384	-0.00460336075947121	1.86508577045855
AL354889.1	-0.00533990963410655	0.218356573370573	18.6106687307588
AL390730.2	0.00450471836259688	0.0436713146741147	1.84380207350854
AL390763.1	0.00450471836259688	0.0436713146741147	1.84380207350854
AL583835.5	-0.270022240620179	0.0301605611062661	-1.8363486557729
AL590483.4	0.0276641121271097	-0.131013944022344	2.65643607720796
AL606804.1	0.00450471836259688	0.0436713146741147	1.84380207350854
AL662844.3	-0.417720425534758	-0.362371537669739	0.66176268270094
AL672061.1	-0.155592200943361	0	4.1909694785836
ALDH1A3	0.138551622809288	0.102418311299838	0.840958224641641
ALDH1L1	-0.0248203415965488	-0.139373668334515	8.14803567332241
ALS2CL	0.0756451199043137	-0.0436713146741147	0.781235090313502
ALX3	-0.367353171409227	-0.204836622599676	0.837227513314174
AMPD3	0.221902667973205	0.306622070335933	1.00060934884886
ANO5	-0.0119003608486292	0.305699202718803	14.7935640823569
ANTXR1	-0.00731930106817177	-0.131013944022344	4.02046441422653
ANTXRL	0.0136053194398761	0.0436713146741147	2.51421793789466
AOF1	-0.0104590228745083	-0.0734479774711693	1.28167489861593
AP000353.2	-0.0237194854274568	0.305699202718803	6.19616995166503
AP000911.1	0.0823425837254277	-0.367239887355847	0.826337661299949
APBA2	0.159321463790982	-0.025213645282965	1.88893198633576
AQP5	0.463974813256387	0.482804549585268	0.893718920557732
ARHGAP10	-0.0160602469496694	0.107511344725288	-5.88775161802862
ARHGAP24	-0.340526038620235	-0.305699202718803	0.877694091536606
ARHGAP25	-0.044768365441886	0	1.57075150643716
ARHGEF3	0.0919678459556432	0	13.2958523828582
ARHGEF4	-0.433492227475085	-0.536388187521209	-0.959465971764257
ARNT2	-0.32638952779148	-0.441922632909236	-0.988754110057077
ARNTL	-0.00158586430682745	0.00420227421382749	2.28933671902606
ASB2	0.5430144408165	0	61.5592114030974
ASGR1	-0.0165991139550688	-0.131013944022344	1.30155293247426
ATCAY	0.00955680878467179	0.514135842298185	2.07797282964926
ATL1	-0.00487209743809152	-0.131013944022344	2.13305231494846
ATP2C2	0.00202483524157648	0.0855920985021826	5.23319972976225
ATP6V0A1	-0.0251135285869477	0.0436713146741147	1.84455281742549
ATP8A2	-0.227441966192436	-0.289482326593483	-0.9753222554718
ATP9B	-0.262715359765297	0	5.4295458864049
ATXN8OS	0.0227214854725006	0.0436713146741147	1.56309352353444
B3GNT4	0.0259956767140106	0.307254933899513	-2.19604080101601
B3GNTL1	-0.00885843727208442	-0.131013944022344	2.84336770510819
BAGE2	-0.00830440033363412	0.131013944022344	1.72663109819634
BAHD1	0.245797342556822	0	2.60252784938555
BATF3	-0.00416383466191355	0.267183357241701	-1.23043260225031
BCL2	-0.00117894671381758	-0.131013944022344	4.15546651633438
BDNF	0.232971164223988	0.0147828098997271	4.56288038639384
BEND5	-0.173651975438714	-0.027874733666903	1.39836049921171
BHLHA9	-0.168326781195215	0.027874733666903	34.7823956950551
BIRC7	-0.12339476636319	-0.0436713146741147	2.13713018297618
BMF	0.118157296883676	0	4.69087440798089
BMP7	-0.0183527746079491	0.243731904401995	3.97545807581109
BNC1	0.225064189491769	0.027874733666903	0.715578491797768
BRD9	0.0434151304104058	0.0436713146741147	2.35536410458642
BTNL9	-0.215956944821854	-0.0300386997549602	-2.26156336209183
BX072579.2	0.00269656257599988	0	1.69977198304126
BXDC1	0.0191695433112862	0.0481382441784562	-1.43187394250305
C10orf107	0.00956004696642027	0.393041832067032	16.80892477317
C10orf134	-0.317765874979742	-0.218356573370573	0.840688331722099
C11orf35	-0.523688450775395	-0.514135842298185	-0.839386589617502
C15orf56	0.00679886089464382	0.0965609099170535	0.887231477140588
C16orf28	0.14716612659632	0.0436713146741147	3.02487471625009
C18orf1	-0.0926632897024721	0.0291142097827431	2.56165726998032
C19orf61	-0.026985937127381	-0.122413295785282	2.51047502293681
C1QTNF1	-0.431771247823932	-0.362371537669739	0.96451150203473
C1QTNF4	-0.773309093871596	-0.871483184749495	-0.736841161340642
C1orf107	-0.70319302928848	-0.768137334748784	0.711396106699161
C1orf130	-0.327319806777444	0.171378614099395	0.816041525510356
C1orf145	-0.361550214327162	-0.305699202718803	0.997892121875407
C1orf172	-0.626146716345642	-0.512091556499189	0.748410640371479
C1orf196	-0.00409876365809265	-0.0836242010007091	11.5866967480749
C1orf25	0.00763462076012686	-0.0244826591570564	1.82529226963911
C1orf9	0.0406046977007803	-0.0039866273604865	2.06323564000561
C20orf39	-0.195957902070708	-0.0126068226414825	3.53952873317624
C2orf67	-0.105467970260127	0	-3.82543938775369
C2orf72	-0.0772742029634838	0	2.15948690607492
C3orf59	-0.249304206737984	-0.0334496804002836	1.02248015446506
C4orf48	-0.0106713957774776	0.124665958689159	1.52734962467424
C5orf38	-0.136615640454018	0.0322534034175863	24.2039704186306
C6orf186	-0.332730179777502	-0.612066478926411	-0.742545541402297
C7	0.0132969403964244	0.305699202718803	6.32753546023757
C7orf27	0.0999904716300954	0	1.60146646089936
C7orf58	-0.23805920026975	0	-3.62594783410216
C9orf98	0.0291787537185007	0.0462250163521024	1.65569689169916
CA10	0.184662867382124	0.00836242010007091	19.7852844870738
CACNA1H	-0.155783944741506	-0.0414707715211159	-2.79671682864384
CACNA1I	-0.200344443938856	-0.0210113710691375	1.47732924043178
CALCA	0.0154982155457824	0.579365459502321	-1.91775855366134
CALCB	0.809524935310991	0.836955570698884	0.790667888059245
CAMK1G	-0.35775167241743	-0.514135842298185	0.997372565492717
CAMTA1	-0.01343442031706	-0.0722403068589817	-3.89824204101508
CASS4	-0.192332033228084	0.0436713146741147	1.56304163341082
CBX2	0.0084256963588012	-0.0860090757802302	1.675085394996
CCDC106	0.00586859963202701	-0.218356573370573	6.78914573881417
CCDC144NL	-0.232316423489082	0	1.43025151742913
CCDC48	-0.318436959465409	-0.193695734382659	-0.660277805464693
CCDC64	-0.269912838410289	-0.027874733666903	0.995555823734438
CCDC68	-0.0343322302416684	-0.0436713146741147	0.942960562050394
CCK	0.478873463961994	0.0152676204138115	4.43222291033609
CCL28	0.206469088513978	0.218356573370573	0.896481235733625
CD151	0.00406818971607531	0.0537556723626439	1.26757723932932
CD34	-0.16973340381358	-0.153627466949757	0.98984085315889
CD70	-0.241952839113779	-0.027874733666903	9.49664432242874
CD72	-0.019396533973138	-0.129550055126259	2.42211446374293
CDKN2BAS	-0.172003910058583	-0.00920672151894242	1.44754124875743
CDON	0.0659427160491921	0.0436713146741147	1.54240737563126
CDYL	0.0161701116718117	0.307254933899513	2.02177100558981
CELSR1	-0.295636494660354	-0.220343932413508	0.884863367490062
CGREF1	0.202279089417945	0.204836622599676	0.978151533558022
CHKB	-0.0244575849003084	0.0591312395989083	1.44100673154681
CHRM3	-0.306846109224097	0	1.75991663224759
CHRND	-0.488008387971184	-0.612066478926411	0.700285560068457
CHST13	-0.0213557835710547	0.393041832067032	23.9469259136169
CHTF18	-0.305647241112203	-0.367239887355847	0.911266149595673
CIDEA	-0.130716415700395	0.027874733666903	7.85297352762955
CLASP1	0.252564087192415	0	3.2728746780119
CLDN3	-0.0435037533542818	0.0244826591570564	0.866405135462974
CLDN5	-0.425477107605289	-0.465170523984072	0.919930133165615
CLDN9	-0.317851220237688	-0.259100110252518	0.920708918454686
CLN6	0.0157634657563491	-0.0436713146741147	1.78137372288768
CMTM1	-0.0270615868020479	-0.220343932413508	1.27995584870767
CNTN1	0.100635879638102	0	4.97490015721682
COL1A1	-0.637468870412758	-0.665719023448946	0.856039869722466
COL27A1	0.306194387726116	-0.0244826591570564	4.33019807931856
COL9A1	-0.186937663944442	-0.027874733666903	6.95097900778977
COL9A3	-0.140302225475838	-0.122413295785282	0.725342253553027
CORO6	0.014825910760368	-0.131013944022344	3.11155013808653
COX19	-0.102289918601441	-0.0436713146741147	0.975179141815779
CPNE5	-0.110832374121294	0.0039866273604865	1.59190684865934
CR1L	-0.0653435568398743	0.122413295785282	0.913235360217103
CREB3L1	-0.754193591233597	-0.768137334748784	0.660361905651894
CSPG5	-0.210790678220252	-0.0113332689717417	-2.85336499566193
CYP11B2	0.00358718029311858	0.0436713146741147	1.84722937394166
CYP1A1	-0.631151165301304	-0.409673245199351	0.796660716721162
CYP1B1	-0.558348236188199	-0.612066478926411	0.883947609973605
CYP2S1	-0.0127643373845565	0.0436713146741147	1.92573004448869
DACH1	-0.264760389895139	0.0418121005003545	1.29827193441933
DACT2	-0.00699118261630096	0.259100110252518	23.4913430846819
DCC	0.0132230885786567	-0.118262479197817	45.7249398070145
DCI	-0.407352252141233	-0.358464089549432	0.973433990242883
DEGS2	0.394847293065287	0.514135842298185	0.876465609960548
DES	-0.397332063537726	-0.250872603002127	0.914421458437743
DGCR5	-0.435847043141405	-0.290295400647811	-0.939003318739231
DGKI	0.00024704813925221	0	-1.15021157521823
DIRAS1	-0.111925302831405	0	1.08334699788935
DLEC1	0.0215499991619815	0.0512091556499189	1.79273049026103
DLEU1	0.231186750124462	0.0352445580729539	2.20509957187229
DMRT3	0.523815459484654	0.390885999524063	0.960817233935242
DMRTA1	-0.214827215852149	-0.129550055126259	0.830469759134254
DNER	0.0966935888471501	0.0244826591570564	1.37774297367196
DNM3	0.00021781711743448	-0.218356573370573	3.85296146460101
DOK7	-0.284376681785281	0.102418311299838	0.837156660027996
DPF3	-0.534692870992832	-0.585369407004964	0.879116180133873
DPH1	0.0140771400518776	-0.14484136487558	1.97446109878079
DPH5	-0.211091575463588	-0.218356573370573	0.867021051390652
DPYSL2	-0.255250199899116	-0.030535240827623	-1.8106341025636
DPYSL3	0.152293162103766	0.139373668334515	0.962201564384959
DSC2	-0.363357746603234	-0.393041832067032	0.998445169382332
DSC3	-0.233606638482218	0.027874733666903	8.74801005272655
DSCAML1	0.754087314456207	0.681659988308203	0.825470326088341
DSCR6	-0.0026251954625874	0.256045778249595	1.37029782883136
EDC4	-0.0293592813769219	-0.185110059871781	1.59922070426877
EFCAB4A	0.00952838666664134	-0.123638046434081	1.1038144520447
EFHD1	0.189573326417331	0.0244826591570564	1.9732347726951
EFR3B	0.0179640884520253	-0.218356573370573	6.00232747375959
EGR2	-0.380454586262106	-0.321476336057173	0.986249317215968
EMILIN3	-0.102930432169042	-0.0512091556499189	0.930230539674855
EML1	-0.0259445904831402	-0.13438918090661	1.52003387235882
EN2	-0.30084667295295	-0.0178287395580167	-1.98054855154922
ENTPD3	-0.142611938672925	-0.027874733666903	11.7149743222093
EPB41L4B	-0.647356515657744	-0.661031797240524	0.80981429213671
EPCAM	-0.263527333549295	-0.194325082689389	0.681681014199538
EPHB1	0.20063156563233	0.0381690510345287	1.87860178659829
EPHB3	-0.475667459969435	-0.710805708506027	-0.865934303402312
EPS8L1	0.109749726977068	0.133134703995681	-0.959719919000864
ERBB3	-0.00669392844800575	-0.131013944022344	1.21391223388652
ERBB4	0.024581883456928	0.358464089549432	-2.46208571881915
ERG	0.0220253907168322	-0.0894826484341	1.4971816764328
ERICH1	-0.170043334405557	-0.027874733666903	-2.9262650808321
ESRP1	-0.403380922870463	0.139531957617027	0.906346729682494
EVI5	-0.0504924983932863	-0.0118262479197817	0.820705915118024
EXTL1	-0.17037948688339	-0.131013944022344	0.946157372219922
EXTL2	-0.0635591891746495	-0.131013944022344	0.911107220856488
EYA2	-0.450035376695692	-0.500403280076315	-0.998570390027817
FAAH	-0.0799573909797542	0	2.06945334827116
FAM100B	-0.41988229079924	-0.46088240084927	0.89309819324463
FAM105B	-0.0262560809987024	-0.131013944022344	1.96633779349257
FAM107A	0.422732882587047	0	132.592668767512
FAM117A	0.456011981571006	0.418121005003545	0.855617063497773
FAM123C	-0.024604539490763	0.131013944022344	14.0061873758657
FAM124A	-0.47917067370993	-0.409673245199351	1.00042796907494
FAM125B	0.00196222470842068	-0.218356573370573	4.88253155747764
FAM131B	-0.214099614416378	-0.02962353487905	-1.53873863046047
FAM13A	-0.0354677842135154	-0.102418311299838	0.892092688404074
FAM162B	-0.00854389690286508	-0.193121819834107	2.01479161085981
FAM167A	-0.00870145184364439	-0.0836242010007091	1.83238977336054
FAM174B	-0.276411505466375	-0.0436713146741147	0.995090419040091
FAM184A	-0.160877406333708	-0.0244826591570564	1.18010762750236
FAM189A1	0.00627038378588751	-0.244394162752162	3.38403951543315
FAM18A	-0.0107940162909982	0.0436713146741147	1.30134574007635
FAM19A4	-0.244419231075044	-0.175411603861406	0.851454517729061
FAM19A5	-0.0159002674044911	0.150148658200947	1.6308396602886
FAM65B	-0.618806361067297	-0.752617809006382	0.741296841927002
FAM70A	-0.158254651872748	-0.214315984905202	0.945342136511323
FAM83F	-0.402748834979904	0.0836242010007091	0.829573493388717
FAM84A	-0.0156921118591647	-0.153627466949757	0.854422836974734
FAM9A	0.00450471836259688	0.0436713146741147	1.84380207350854
FBLN1	0.132427665449914	-0.269309250727621	0.870711791162255
FBLN7	-0.262962849545619	-0.437319272149765	-0.945599073944663
FBN3	-0.0201417695625723	0.276201645568273	7.27470911522639
FBP1	-0.125965087283573	0.0244826591570564	1.5714071459504
FBXL13	0.00919968005257146	-0.131013944022344	2.53966953800112
FBXO32	-0.344139623255143	-0.480384461415261	0.800964712927552
FGFR3	-0.0225136123382646	-0.0436713146741147	0.838246732263879
FIGLA	0.0238144977795245	0	-1.35014437780953
FLI1	-0.080235056608346	-0.0359861264239609	-1.56927456448693
FLRT2	0.17868329448034	0.0436713146741147	0.992977277233212
FNDC1	0.015004769140994	-0.0275368456202159	2.446800357508
FOS	-0.445915144821127	-0.259100110252518	0.788023709616633
FOSL1	0.012972079903528	-0.131013944022344	4.92976131871676
FOXD3	-0.0417741992619265	0	-3.01980566360021
FOXD4	0.00736062686620135	0.220343932413508	1.43901196803869
FRY	0.0123230767388692	-0.131013944022344	1.87786121143722
FRZB	-0.575506854793614	-0.563300712149108	0.819286172042015
FUT1	-0.00315337792096427	-0.129550055126259	30.5006940756974
FUT9	-0.0188446165962277	0.370914139302243	21.8882551860153
GABRB2	0.0255025612034176	-0.219264504826757	-2.08813918546151
GABRD	-0.0113720234217637	0.557268145104119	-3.43847199115406
GAL	0.306864655571127	0.289682729751161	0.936027659401636
GAL3ST2	-0.186145461239623	0.027874733666903	1.37778064960771
GALNT9	0.0129255289733544	-0.457108515193581	2.50210405464193
GALNTL2	-0.0120783577728956	0.129550055126259	1.02680791658892
GAS1	-0.225658263466404	-0.131013944022344	0.839887229369516
GATA4	-0.352094854629112	-0.0141603788631727	-2.84931943123526
GATM	-0.72861922069681	-0.612066478926411	0.661344231604047
GCAT	0.0796783313910935	0.0436713146741147	1.74042341908018
GFOD1	0.0202847354415298	0.0436713146741147	3.02131997740602
GFRA4	0.058614169121154	0.0244826591570564	1.64897192445133
GJB3	-0.419777664727912	-0.307254933899513	0.879590022828724
GLDN	0.0305455658558632	0.0244826591570564	1.19474900794676
GLIPR2	0.173138712148147	0	2.27044536490704
GLTPD2	-0.188019747210268	0	3.04417002710906
GNA14	0.338746972882837	0	0.913173977006886
GP5	0.276081469295233	0.027874733666903	9.94226422747059
GPR101	-0.102535680631629	0.0116716497957522	-1.76152795885222
GPR149	-0.0232509338342144	0.0294159194967925	-2.079459491622
GPRIN2	-0.00991120749895746	0.144414732535369	-3.24298891686646
GRIK4	-0.208328374167864	-0.00537556723626439	1.08385585225627
GRIN2A	-0.060486752202287	-0.0244826591570564	1.13179995829089
GRIN3A	0.00712764751796459	0	1.66123279740992
GRK6	-0.00128855825290006	-0.0227596247332973	1.21283374737077
GRM3	-0.38698080799498	-0.358464089549432	0.879165090314833
GSTM5	0.0103954661615176	0.129550055126259	2.37684767524427
GTDC1	0.00964801763883013	0.0436713146741147	1.45668474642585
HAAO	-0.132167296872025	-0.269309250727621	0.933453943527487
HCN2	0.0643359098922661	0.0197104131996361	0.781798880981048
HDAC9	0.353023025926444	0.122413295785282	0.76562507014076
HDDC2	0.0249631405492409	0.0436713146741147	1.76246054029484
HECW1	-0.142675132189895	0	-12.6016223176948
HELT	0.00749220269714159	0.1789652968682	-1.58007521015446
HERC5	-0.653090875283642	-0.772487279336428	-0.964676008235495
HES6	0.0182363788314428	-0.119687379746252	1.28400035720184
HEY1	-0.420400556576375	-0.323875137815648	0.916492278788818
HIF3A	-0.351660767778003	-0.480384461415261	0.908257499259542
HJURP	0.0034081123812046	-0.0436713146741147	4.7944803289151
HLTF	-0.000260227765535142	0.131013944022344	1.44248149543126
HNRPLL	0.0123723822233385	-0.0436713146741147	3.75849479104202
HOXC10	-0.668966380803652	-0.426483425103616	0.777941941250051
HOXC12	0.133407777360171	0	62.6437099961966
HOXC8	-0.0998907027868715	-0.039866273604865	2.50498307577569
HOXD9	-0.313703450521724	-0.0250247763668246	-6.11158829377879
HPCAL4	-0.0294439293494251	0.0677726651282704	1.47873780524031
HSD11B2	-0.618535619577143	-0.661031797240524	0.715467417633061
HSPBP1	-0.00938590561702795	0.0647750275631296	2.44581822494202
HSPG2	0.0210289865498427	0.131013944022344	2.71555428215998
HTR3B	-0.0241300108792935	-0.218356573370573	4.20999921675815
HTRA4	0.00617849360685297	0.0436713146741147	7.88628424552362
ICAM1	-0.285877202362656	-0.218356573370573	0.899751638775896
ICAM5	-0.18868226614121	-0.0394208263992722	1.99351372770856
ID4	-0.464506968285638	-0.262391563289859	0.998734693095544
IGFBP1	-0.379394926149774	-0.139373668334515	0.911181174464231
IGFBP5	-0.684912764959577	-0.752617809006382	0.768803772520498
IGFBPL1	-0.110112298681949	0.204836622599676	0.932407759902748
IHH	0.0253723079424158	-0.336045335441398	8.88994134852365
IL16	0.00925874209336346	0.0647750275631296	4.84656912671377
IL17RD	0.104672101982343	0	1.69040398973103
IL28B	-0.127028374764576	0	-1.53099627111864
INPP4B	-0.298240372919368	-0.393041832067032	0.99802343058697
INSM2	0.449116765738032	0.354040043804483	0.903893174228211
INTU	-0.00403274504145203	-0.027874733666903	2.2030232339858
IQSEC3	-0.164026735270732	0	67.041670879731
IQUB	-0.0291305522557552	0.161267017087932	0.902878693323427
ITGA2	-0.422570201069518	-0.393041832067032	0.949939103777746
ITPRIPL1	0.260801760259876	0.362371537669739	0.830531694618205
JAM2	-0.565058188498363	-0.647750275631296	0.81744352309357
JPH2	-0.0254519753937551	-0.290280630758277	-1.98907985094258
JSRP1	-0.327264122143745	0.367239887355847	0.717901032155788
JUB	-0.127481460633061	0	-4.0201912987713
KAAG1	0.00137680244949692	0.305699202718803	14.818898574651
KANK1	0.000814050191323296	-0.129550055126259	1.89414222637203
KANK4	0.199171361447062	0	1.49734626194951
KCNA2	0.0243303983690581	-0.393041832067032	11.55252030377
KCND2	-0.487406777943807	-0.696868341672576	0.957310023841493
KCNE3	0.0117684974554552	-0.0647750275631296	10.2896424210202
KCNF1	-0.139988991174674	-0.00460336075947121	1.79404514466845
KCNH1	-0.517818207804561	-0.856893070496975	0.874483957709554
KCNJ10	-0.273055130070365	0.204836622599676	0.908432012827844
KCNJ12	-0.224114933002337	-0.409673245199351	0.873308172403374
KCNK3	-0.236417081726283	0.0119598820814595	1.68523168263071
KCNK4	0.0175069008260111	0.479477271657776	2.84928954900287
KCNQ1DN	-0.264886436362656	0.0244826591570564	1.79303536642268
KCNQ4	-0.357031241009372	-0.284495309166216	-0.880943206226148
KCNS2	-0.385964634401862	-0.465170523984072	0.918736719928585
KDR	-0.0545910874769981	0.00920672151894242	7.87009739324528
KIAA0141	0.0571253373064372	-0.0436713146741147	3.65594289088066
KIAA1274	0.0746451342931905	0.0322534034175863	1.37804551915439
KIAA1324	0.286844798354803	0.358464089549432	0.802064029134011
KIAA1984	-0.0745689849383018	0	0.945561297564048
KLF14	0.194949684675128	0	5.52378388960678
KLHL32	-0.507658514869933	-0.614509867799027	0.824128909786615
KLRG2	-0.27029788576818	-0.0734479774711693	0.958333759071425
KRT15	-0.200414461696018	0.0734479774711693	0.995764407424677
KRT7	-0.00898149929721942	-0.0436713146741147	1.03937323861652
KRTAP10-11	0.00442141479204615	0.0436713146741147	1.84395066410175
LAD1	-0.563565204674096	-0.418121005003545	0.857756416919856
LAMP3	-0.129838006226916	-0.0244826591570564	1.48904173741059
LEMD1	-0.0206889584017884	0.0836242010007091	-14.5894992995108
LIN28	-0.36144303451352	0.0295656197994541	-1.96212372923726
LINGO4	-0.00251474366670774	0.218356573370573	13.3854727014888
LLGL2	-0.272680304149933	-0.129550055126259	0.783272692943642
LMO3	-0.0164286225972549	-0.0436713146741147	5.68001470701797
LMX1B	-0.141243459679958	0.0107759009980282	-2.72962673256079
LONRF2	0.0174255580962326	0.16340309714053	-1.71789938819054
LPHN1	0.220477992975572	0	-1.51405079917865
LRAT	-0.00415953680710706	-0.229542445983126	-3.41279343268625
LRP4	-0.433317073052322	-0.323875137815648	0.9731920185807
LRRN1	0.031523475160901	0.0341394370999459	2.13378681515373
LSP1	-0.0598816498704844	0.027874733666903	0.839668283964717
LYVE1	0.0211512575880006	0.305699202718803	5.30507529379615
MADCAM1	-0.520734838712636	-0.457108515193581	-0.716308281963688
MAL2	-0.292505947270246	-0.00537556723626439	1.23976826800266
MALL	0.0257742109537291	0.0436713146741147	0.889031212987946
MAML3	-0.168012384685331	0.0210113710691375	1.77330522097879
MAN2A2	-0.0266714242236996	0	2.58983142345467
MAPK4	-0.747880197721697	-0.768706114785807	-0.684720510411554
MAPRE3	0.10613772065273	0.0436713146741147	1.80473234194077
MAPT	0.0162561829378218	0.262760151851658	6.39498791374124
MARCH1	-0.134857637701384	0	17.457379718984
MARCH11	0.827321649171679	0.85740297418417	0.792272686836302
MARCH9	-0.00180639723107887	0.0462250163521024	1.30751315546166
MARVELD3	-0.405572821725338	-0.102418311299838	0.907794048299174
MAST3	0.0119063318359854	0.0647750275631296	1.33456095982647
MBL1P1	-0.134368222310013	0	-3.96722625301131
MCHR2	-0.056709107674055	0.027874733666903	2.78635364417927
MCM3APAS	0.0161535421215761	0.139373668334515	3.86021844064725
MDS2	-0.3213712189124	0.027874733666903	1.39741880269979
MED13L	-0.319564738150601	-0.305699202718803	0.97417171488166
MED31	-0.0244399662100878	0.101273936708367	-4.76108860982422
MEGF11	-0.0541583269997612	0.0146405273788634	2.00404032278384
MEGF6	-0.026370777611707	-0.26894554968496	1.82912529268879
MESP1	-0.309901374161066	-0.250872603002127	0.993524449330612
MFI2	0.18932253875084	0	0.979371088060793
MIB2	0.0884748911605371	-0.0161267017087932	1.47376646098785
MLC1	-0.379543349314762	-0.563101160612298	0.881873074564189
MMEL1	-0.515720350588911	-0.563300712149108	0.740222972354722
MMP17	-0.198628216062288	-0.241900525631897	0.951112805838823
MMP28	-0.308003001315316	0	1.96531559890126
MORN1	-0.0305224741765304	0.0215022689450575	2.36121896211744
MOXD1	-0.383427901101538	-0.318274569041734	0.92631677095039
MPP3	-0.0288785715170703	-0.393041832067032	11.8118184055467
MPP7	0.00508160452562729	-0.131013944022344	5.47758562123469
MRVI1	0.0275301887580313	0.218356573370573	3.47366831673937
MT1M	-0.0387709989773208	0	4.71130601990258
MTHFD1	-0.0988707675356488	0.0436713146741147	1.43468295427545
MTUS1	0.175500706494517	0	0.686794620942971
MUC3A	-0.0138475935950206	0.0739204487064304	-1.81939808792665
MX1	0.00857068052490019	-0.131013944022344	3.47833797685688
MYLIP	-0.145609656941213	-0.0436713146741147	1.98461482000424
MYO15B	-0.0721549344024451	0.0244826591570564	1.21484972751592
MYOCD	-0.419474788700355	-0.585369407004964	0.915627754874866
MYOM3	-0.538119303504576	-0.647750275631296	0.920030429844728
MYT1L	0.0197959749373946	0.0107511344725288	28.7548612395981
NALCN	-0.0737154887019834	-0.0436713146741147	1.20549965315766
NAT8L	0.0229276321648772	0.153627466949757	1.49257179380711
NCCRP1	0.250492485466018	-0.027874733666903	114.814192330786
NCRNA00176	-0.0184475785266503	-0.129550055126259	1.09321507498823
NDUFS5	0.00534436097304606	-0.131013944022344	1.9956843878113
NEIL1	-0.0206453415566176	-0.027874733666903	3.93758825065715
NEURL3	-0.346397945147914	-0.102418311299838	0.871557733903822
NFAM1	-0.468783784503343	-0.362371537669739	0.88258530460712
NGB	-0.359130074143351	-0.287900694961887	-0.810806590104799
NIPAL3	-0.0411155881677117	-0.00420227421382749	-1.51515929434757
NKAIN2	-0.389433596884082	-0.538194693665677	0.956664333534255
NKD2	-0.0291730406772673	0.0748995701586171	-1.71102702147188
NKX2-2	0.597215800085869	0.599711792992463	0.892250612898074
NMU	-0.416832346969363	-0.122413295785282	0.88755648118805
NOC2L	0.00951270848402227	0.131013944022344	4.54581137799116
NOS3	-0.252029389274685	-0.388650165378777	0.934361289118179
NOTCH3	0.244508927166779	0.00840454842765499	-1.33640881858593
NOTO	-6.02885309813474e-05	0.171424976500919	0.95282021689953
NOVA2	-0.00757926403592464	0.362371537669739	88.1105855366177
NOXO1	-0.267044837478871	-0.2962353487905	-0.961963568414769
NPHS2	-0.0717873969626087	0.0734479774711693	-0.989031092426688
NPM2	-0.0517130654887966	0.027874733666903	2.57706660068551
NPR1	-0.0646999423786482	0	-2.27750282418232
NPTXR	-0.155885193945187	0	-5.3998144026249
NR1H2	-0.339984902426836	-0.241284488850129	0.978534951839981
NR5A2	-0.14142444241525	-0.0182309421731117	-2.9567516604643
NR6A1	-0.827094842868539	-0.856893070496975	0.897919450701348
NRG1	0.182217951172953	0.0372491796889729	-0.98360293963554
NRIP1	0.00559124411340147	-0.0436713146741147	1.25581414032842
NRXN1	0.0274775926906922	0.403167542719829	35.443380712437
NTN1	-0.10450731484973	-0.0145296126951791	1.72848104682487
NUMB	0.0197433288012883	0.131013944022344	2.00204990574951
NXPH1	0.108105165141208	-0.0339306312445494	2.15971414545764
OPRD1	0.287401952664876	0	2.077029473135
OR1J1	-0.189184177838068	-0.131013944022344	0.975785348475812
OR1Q1	0.0184792266229237	0.305699202718803	14.3480290149815
OR6N2	0.00450471836259688	0.0436713146741147	1.84380207350854
OR7A2P	0.0200885271432892	0.0436713146741147	1.71723459666566
OR7A5	-0.0233913427013998	0.393041832067032	28.9675518784521
OVCH2	-0.0070827576667283	0.305699202718803	20.1226472655284
PACSIN1	-0.112470529906972	-0.0647750275631296	0.943742529740541
PADI1	-0.408389303751355	-0.362371537669739	0.943254046791655
PAK7	-0.121205831191852	0.0436713146741147	23.9700589818679
PALM2	0.184045568985085	0.122413295785282	0.801472072754515
PAX5	-0.497193195876249	-0.0329411866024426	-7.46493356270641
PBEF1	0.0165024751691132	0.131013944022344	2.34155454186031
PCOLCE2	-0.566743614200018	-0.585369407004964	0.855325793717311
PCSK2	-0.151329214408307	-0.0275368456202159	24.7445412187491
PDE4A	0.259139682945783	0.336545897840145	0.922194167215259
PDE4D	0.00271107969837318	-0.0734479774711693	1.01795256845925
PDLIM7	-0.276758692866507	-0.218356573370573	0.764603734760482
PDZD2	-0.242340836625789	0.019452749659587	-4.81493306915347
PEBP4	0.407177882761228	0.027874733666903	36.3343789121852
PER3	0.104715550270111	0.0233432995915043	1.58971787216305
PEX5L	-0.00608290522699153	-0.0244826591570564	1.64472878061204
PHLDB1	-0.340377755511478	0	-16.2886770899883
PHRF1	0.0339179160636744	0.0436713146741147	1.76325348129747
PIWIL1	0.0799829892913206	0	3.22905224035764
PIWIL4	0.0165597963719531	0.0436713146741147	7.98398874084117
PKLR	-0.156763773860477	-0.204836622599676	0.929186614679215
PLAC1L	0.00450471836259688	0.0436713146741147	1.84380207350854
PLAC9	-0.410672563122795	-0.388650165378777	0.839095680258608
PLCG2	0.0725633587811863	-0.0244826591570564	-1.71364734372152
PLCL2	-0.00288138567467262	-0.102418311299838	1.79803695021971
PLD5	-0.693012917383003	-0.416205205669959	0.854787340249125
PLEKHC1	0.0829171171000989	-0.0436713146741147	1.57364380419172
PLEKHG6	-0.257360873329607	0.027874733666903	1.10788052853231
PNMT	-0.557433246010549	-0.269309250727621	0.778125207851113
PODN	-0.380096393175672	-0.250872603002127	0.893682343506779
PPP1R12B	-0.00699060851744722	-0.0436713146741147	1.90983320464648
PPP1R14A	0.00461286625159912	0.0436713146741147	1.94498976735061
PPP2R5A	0.0474177194019366	0.0436713146741147	1.71812393633644
PRDM8	-0.484065989409915	-0.534935810686246	0.885851193043999
PRKAR2B	-0.32875640468295	-0.218356573370573	0.883237191556018
PRKG2	0.0510379000478478	0	2.08168136418333
PRRG4	-0.264571936286563	0	9.45611269708709
PRSS16	-0.264585423757618	-0.129550055126259	0.806338985234508
PSD	-0.562794628806865	-0.563101160612298	0.747423818111012
PSMA1	-0.201069668777636	-0.269309250727621	0.922078066879187
PTGER2	0.118044965318998	0.025213645282965	-1.33580916007336
PTGFR	-0.430544627301055	-0.518200220505037	0.921364141510414
PTPN5	-0.270670539684216	0.269309250727621	0.759271265198389
PTPRS	0.362865307047338	0.0350149493872565	2.53665431337573
RAB3IL1	-0.181143029508244	0.027874733666903	1.38280750040029
RAD18	0.0192031684175185	-0.0734479774711693	0.887606288242413
RALGDS	-0.00873332724933552	0.0436713146741147	2.43274152831757
RALGPS1	0.113273917179732	0	6.38650114239374
RAMP1	0.0635691846049066	-0.0414302468352409	1.1861828895348
RARA	0.025923793593622	-0.0436713146741147	2.90536548893923
RASGEF1B	0.00918484078290424	-0.307254933899513	1.99070200438721
RASGRP1	0.0259348068533634	0.102418311299838	8.64852219978248
RBM24	0.00740660443828968	-0.0436713146741147	0.852295556001951
RBPJL	-0.0908095966352397	0.0376289706538507	18.5853527244551
RCSD1	-0.336027829494625	-0.307254933899513	0.812597275370104
RDH13	0.248218823488938	0.027874733666903	1.07292270526572
RFPL1S	0.0152451301330818	-0.0877058019307029	-1.33162710413372
RFX4	-0.0483938449171903	-0.00733432760958148	-1.31493579884317
RFX6	-0.00959169412017771	0.14484136487558	-1.52447204958986
RGL3	-0.133053381281948	-0.0230168037973561	1.63380729955129
RGMA	-0.033566709857262	0.00361877309505532	-2.96242940110514
RIMKLA	-0.264456473198158	-0.250872603002127	0.872357127876412
RIPK4	-0.626833274901104	-0.700136575751117	-0.892367941611409
RLTPR	0.08825406740805	-0.0251902884967726	1.56648790404935
RNASET2	-0.464283896011182	-0.358464089549432	0.903219798842233
RNF157	0.0025865620197149	0.0368135017809152	1.47614336789355
ROBO3	0.254909198730053	-0.00723754619011063	-1.55178343380175
ROD1	-0.104788059690654	-0.0244826591570564	1.01857110712216
RP11-108L7.1	0.0249619419497808	-0.0692775802578246	1.90878656143777
RP11-354P17.1	0.00311526149823266	-0.139373668334515	-1.87100746632736
RP11-465B22.4	-0.158380954876863	0.0210113710691375	2.12461668690521
RP11-465L10.1	-0.0180823590281317	-0.139373668334515	2.21565416181061
RP11-65D24.1	0.00450471836259688	0.0436713146741147	1.84380207350854
RSPO2	0.0828876393137323	0	2.57848475784187
RTN4RL1	-0.0103639813505568	0.303462894689556	-2.61827207235374
RTN4RL2	-0.00155223806137962	0.180938654752766	-1.18519387509323
RUNX1T1	-0.61961456289685	-0.626791139748428	0.800076875912932
RYR3	0.007985620063663	-0.167293647072448	4.37794085882655
SALL1	-0.016896178113792	0.303047602944405	-2.04780108812311
SBNO2	-0.101168403458959	-0.0436713146741147	1.89634935590143
SCAMP5	0.542785757904416	0.516920185069991	0.683360748016414
SCGB1C1	0.0220899823727026	-0.131013944022344	2.91851645159648
SCP2	0.015123052064701	0.0436713146741147	1.00882223087005
SCUBE2	-0.0117581938997029	-0.139373668334515	8.87261035458827
SCYL3	0.158586692776289	0	3.89681139600807
SEMA3D	-0.0840575995429687	0	2.30545447625441
SEPT3	0.044312636965793	0	1.26987523014876
SEPT5	0.0598604719083645	-0.0138100822784136	-5.03363911674242
SERP1	-0.0285331195218863	-0.131013944022344	1.44305365404997
SESN3	-0.341580502884848	-0.317771963802695	0.854492459619953
SFRP1	0.000767074997270645	-0.139373668334515	1.49747663289142
SFRP2	0.000717961525148299	0.00366716380479074	2.79038457741592
SHD	-0.368424220022049	0.0734479774711693	0.716699933495948
SIRPA	-0.0194774642601077	-0.131013944022344	2.8124665103034
SLC22A23	-0.496388207961774	-0.605736138571191	0.976196095281795
SLC24A2	-0.175902719789103	-0.0161267017087932	1.96294172951948
SLC26A4	0.0096999651815591	0.0836242010007091	1.66864197968888
SLC27A2	-0.41183004899773	-0.388650165378777	0.914043414572873
SLC29A2	-0.076845929672309	-0.0836242010007091	0.812716316681047
SLC2A14	-0.22387388111315	-0.259100110252518	0.89018776389193
SLC2A4	-0.173319639866943	-0.0512091556499189	0.979940180719487
SLC35F1	-0.0912773077406437	-0.0244826591570564	1.52687555887003
SLC38A3	-0.0078158675061039	0.10504484816177	-3.57376026474539
SLC38A8	0.0205289606988395	-0.194325082689389	3.98777956157898
SLC47A1	-0.502166217058938	-0.416205205669959	0.877164775996047
SLC4A1	-0.372127497023255	0.0244826591570564	0.721143851326733
SLC4A3	0.0271390140172228	-0.218356573370573	3.56380399052426
SLC6A13	-0.23179031507264	0.0436713146741147	2.84198813006083
SLC6A9	0.0132869860971528	-0.0436713146741147	1.38258101963568
SLC7A2	-0.324820433901507	-0.362371537669739	0.994573229148535
SLC8A2	-0.0132413304494088	0.537477126001362	4.78400187552295
SLC8A3	-0.0290155485184684	-0.256045778249595	1.46077136784795
SLC9A3	-0.582670166067166	-0.527069107587919	0.89339849186122
SMPD3	0.0671316188049018	0.0436713146741147	3.343371904013
SNAP25	0.191049035897388	0	75.5803112318936
SORT1	-0.675824236197499	-0.64111887433877	0.89327542178142
SPRN	-0.294693537390884	-0.023919764162919	-2.82759838659725
SRGAP1	-0.285629487808331	-0.218356573370573	0.955157849074828
SSH1	0.15465496605429	0.0436713146741147	5.79033339911017
SSTR1	-0.0190440793966629	-0.234771398733032	-1.48164955889478
SSTR2	-0.675553990524662	-0.536388187521209	0.670417244384469
ST8SIA6	-0.376339228962843	-0.318274569041734	0.834019610729064
STK33	-0.29176373816568	-0.323875137815648	0.931784255979267
SV2A	-0.0230317751527424	-0.131013944022344	2.76023932975751
SVEP1	0.0137889761890898	0.0836242010007091	1.39663472953754
SYDE2	0.048495974160456	0.0436713146741147	2.22673042652825
SYK	-0.342737859320626	-0.323875137815648	0.965576069556071
SYNE1	0.0506594910662619	0	1.91750529975892
SYNPR	0.381343070001058	0	136.612740880479
SYT17	0.0253746387419002	0.0836242010007091	1.13601533325156
T	-0.107144161600808	0.0409740976578701	-1.93015928349067
TACR1	0.177586024811023	0	2.01098797197054
TBC1D10B	0.0120584658472595	0.0647750275631296	3.89482212951841
TCF20	-0.782415240699135	-0.807927752182862	0.861523028684475
TEPP	-0.558098042412287	-0.563300712149108	0.732480617906286
TFAP2A	-0.581648054685517	-0.688189346939446	-0.963102646087412
TFAP2D	0.00885978885298667	0.0623417846814426	3.75322710861562
TFAP2E	-0.277641910574071	-0.153741222957161	0.969407622851696
TFR2	-0.165890788547465	-0.0647750275631296	0.828437884921248
TGM5	0.0287994123122087	0.305699202718803	13.1907646279532
THBS4	-0.449037049215181	-0.418121005003545	-0.95104681246785
TIAM1	-0.0226760413770606	-0.220343932413508	-1.52168756067717
TIAM2	0.125796980774312	-0.00840454842765499	4.62631321848199
TIGD3	-0.00153463001580303	0.388650165378777	28.1701876424323
TIMP2	0.0678648008503279	-0.0436713146741147	3.57898413411615
TLE2	0.10113371451292	-0.0197104131996361	-1.10820753122099
TMC8	-0.157034319851183	0.00537556723626439	1.89695515780344
TMCC3	-0.327148335880666	-0.259100110252518	0.871480280044609
TMEM108	-0.716048221372127	-0.807927752182862	0.853386780465513
TMEM145	-0.175549429053346	0.0389054993191739	-2.77749811477242
TMEM176B	0.349162119066244	-0.102418311299838	0.774053792760351
TMEM55B	-0.209287645528824	-0.171378614099395	0.958929511782178
TMEM59L	-0.234954861489464	-0.043183351708753	-2.3977152442901
TMOD1	0.00585081879157946	-0.0512091556499189	1.97968257248785
TMPRSS8	-0.266612589311299	0	1.13077028240631
TNNI3	-0.218679202333278	-0.0836242010007091	0.967225937331277
TNS3	0.025709235771256	-0.306622070335933	4.54698153450175
TOM1L1	-0.0172961945788455	-0.131013944022344	1.64168387266409
TPPP3	-0.123176731664524	-0.250872603002127	0.936247771937651
TRADD	-0.745218232190359	-0.0367157941602878	-9.56440628159743
TRH	-0.620602452713271	-0.661031797240524	-0.88416062453651
TRIM17	-0.499061287755806	-0.409673245199351	0.721461798021164
TRIM36	0.0531683781584166	-0.0185147092994062	2.57333123894078
TRPC4	-0.492787180070396	-0.647750275631296	0.999814716014518
TTC19	-0.022568122228653	0.0436713146741147	1.98726473956719
TTN	0.115136270397973	0.00537556723626439	5.29263631567152
TTPA	-0.166580539832234	-0.027874733666903	6.69132660947337
TUB	0.0345352397236046	-0.0210113710691375	3.28165350784829
TUBA4B	0.234318721311882	0.00537556723626439	4.26759272194644
TWIST1	-0.379943878721568	-0.640523072825274	-0.942100494424325
U52112.1	-0.0140983409583342	0.129550055126259	7.27064391380241
UBAP2	0.00249160450120093	-0.131013944022344	2.40080982355079
UCN	-0.612087231712455	-0.612066478926411	0.967591214396591
UHRF1BP1	0.00419187289371986	-0.131013944022344	3.72317913642406
UIMC1	-0.191561481486154	0.0138100822784136	2.79050117337269
UNK	-0.0184039251484131	-0.305699202718803	7.95788842269137
UPB1	-0.374403709992062	-0.220343932413508	0.820094569218842
VASH2	-0.601696921207691	-0.563300712149108	0.870334061063742
VAX2	-0.146226870534765	0.0256209229130109	-1.32305076695388
VLDLR	-0.13846582825786	-0.269309250727621	0.956783233840474
VSNL1	-0.633307012997698	-0.696868341672576	0.862931808841687
VSX1	-0.367878213934745	-0.52148851564562	-0.722466553862706
VWA2	0.0120552080807208	0.241402274792634	-2.17675047455089
WDR24	-0.00471320748337065	-0.299572344757639	1.51731780913899
WDR86	-0.0210186267588909	-0.0836242010007091	1.28885900982328
WEE2	0.0014121991965393	-0.131013944022344	6.59330942492402
WFDC13	0.0297086809351193	0.0436713146741147	1.58932863293476
WFDC2	-0.366063604631583	-0.0734479774711693	0.809824363790674
WISP2	-0.119239582094126	0.0436713146741147	23.8795299007945
WNK2	-0.421549795019448	-0.318274569041734	0.785991182784279
WNT2	0.0819757874600471	-0.256045778249595	0.979989687461212
WNT4	-0.234281188075911	0.0183578970801439	3.71577716388264
WNT5A	-0.687247474054053	-0.838330008288623	-0.901951318590103
WNT7B	-0.00612174267546738	-0.0392232270276368	1.50617713472821
WRN	-0.0695713307394805	-0.318274569041734	0.732764315740674
ZC3H12D	0.00273561862476713	0.129550055126259	7.20526437475629
ZDHHC1	0.189171195860064	-0.027874733666903	5.19006004165979
ZFP91	0.00640415170148801	-0.218356573370573	2.30426053828997
ZFPM1	0.0148591854448794	0.027874733666903	1.8903505056798
ZFYVE28	-0.0208874208927849	-0.0490109117976824	-2.94968756312182
ZNF273	-0.122602164245492	-0.122413295785282	0.946696937029793
ZNF395	-0.23619679382637	-0.129550055126259	0.950600224117516
ZNF497	0.130517964111401	0	1.29912739850393
ZNF704	0.022567325061789	0.113102104148498	4.01491583503435
