# Supplementary material for: Functional transcription factor target discovery via compendia of binding and expression profiles
Source: Sci Rep. 2016 Feb 9;6:20649. doi: 10.1038/srep20649 (PMC4746627; doi:10.1038/srep20649)
Supplement: Supplementary Dataset [file srep20649-s2.zip › Supplementary Dataset/43180_2_data_set_1775566_nz79pg.csv]

Gene	PC	SC	CARS
ABCA3	-0.00526408408129007	0.0339457302128121	1.34736097894517
ABCA9	0.00698990893278323	-0.277585870094273	1.82373875295172
AC004862.2	-0.293937528382321	-0.25955427380922	0.869593059513819
AC005035.1	-0.179795321573862	0	-6.44658011816386
AC005277.1	0.479183573630045	0.343358030111581	0.865396113912784
AC006028.4	0.659668486925412	0	205.065208219618
AC006159.2	0.412262749256666	0	9.33192683340246
AC007557.1	-0.293937528382321	-0.25955427380922	0.869593059513819
AC007879.8	0.00363501198371915	0.064888568452305	104.392254624037
AC007970.1	-0.116654423018957	0	4.66800372496205
AC008533.1	0.00740607257365324	0.0896394980696957	-2.00287640052958
AC009404.1	-0.00060023101008453	-0.218739319629904	3.98155047231403
AC010441.1	-0.259687993528997	-0.185703112340678	0.891938798584217
AC011747.1	-0.481276546212367	-0.530548283836148	0.871283724994095
AC011997.1	-0.0241497040612974	0	10.726056749531
AC012081.1	-0.823355226651182	-0.858395075278952	0.731463646192085
AC012370.2	-0.190780258057043	-0.0987248129598487	-0.944115091064514
AC012468.1	-0.00757098314498264	0.251550217574389	2.34612575114468
AC015971.2	-0.0426410894971913	0	1.99978907661149
AC016768.1	-0.00657519965424086	0.0437478639259807	1.38354151579368
AC017076.1	-0.244208177666427	0	64.5885804344926
AC018866.1	-0.000474211918702465	0.0437478639259807	7.75976867677076
AC021055.3	-0.571580974468724	-0.530548283836148	0.848407983576979
AC025566.2	-0.00725001675017836	0	0.928954405638364
AC027124.2	-0.00354950261497908	-0.306235047481865	8.06298086882154
AC034228.1	-0.594116999728198	-0.614319065494487	0.848407983576979
AC036222.2	-0.391172753090641	-0.51910854761844	0.885074161469347
AC073316.1	-0.00877300814286955	-0.0184457190364287	-1.38848978987791
AC073834.1	-0.324902901606492	-0.349982911407846	0.822060488643643
AC073957.3	-0.180498139117204	0	102.810657010426
AC083949.1	0.00777648960400317	0.0134624744945248	1.58525956167273
AC092168.2	0.132923162003792	-0.00230571487955358	17.3732345583231
AC092295.1	-0.585032776266025	-0.611526706105875	0.914295150875993
AC093822.1	-0.293937528382321	-0.25955427380922	0.869593059513819
AC095067.1	-0.127412418228861	-0.00269249489890497	11.9092262727255
AC098476.2	-0.164372552286431	0	-15.1260284292457
AC140481.8	-0.312149939115537	-0.0973328526784575	0.944669293603758
ACBD6	-0.263382924335411	-0.334093405260138	0.938446471220914
ACTG1	0.379746138949719	0.343358030111581	0.780285809546318
ACTR5	-0.00204251480023221	-0.0437478639259807	1.73284932437457
ADAL	0.142622698757722	0	1.84277833564119
ADAT3	-0.00268880658092026	0	-1.32466170383967
ADIPOQ	0.643774417959838	0	83.2312644369376
ADM	0.48608565180001	0.418853908291695	0.705445002115039
ADSL	0.00846195123485271	-0.123854765349628	1.24822578494673
ADSSL1	0.661756880468065	0.761944870593105	0.948118459494583
AES	0.00118191284662709	-0.102597835208515	0.742994689011632
AFG3L2	0.144029179035903	0	1.83510852170871
AIM2	0.495154529063836	0.554046770967351	0.922913821336924
AL022724.1	0.00157927263849658	-0.393730775333826	8.40427127029886
AL031594.1	-0.00236329330731817	0.306235047481865	86.3849108495285
AL034582.1	-0.329440513808872	-0.306235047481865	0.856490588679113
AL078586.2	0.669684106285635	0	390.655321914347
AL080273.1	-0.142082937681867	-0.00230571487955358	1.05913465151584
AL109763.2	-0.00312608896981337	0.131243591777942	8.3351725126949
AL121897.2	-0.320592221796968	-0.333442964427675	0.923092406669431
AL121990.4	-0.00159454372983334	-0.393730775333826	10.1962920122449
AL133351.2	-0.498200408071137	-0.363006720519469	0.789726254805601
AL133492.2	-0.0045131134382918	-0.262487183555884	4.34701537812656
AL135937.1	-0.0012046430441945	-0.0275851135724565	1.55756151316189
AL136368.3	0.00625867119483449	0.064888568452305	1.88057977338173
AL136378.1	-0.201329086852653	0	13.3074661928825
AL137881.1	0.00403520064361582	-0.258479510294877	9.33688354902185
AL158071.1	0.00188172018056812	-0.174991455703923	9.59878643652524
AL158165.2	-0.129749152610504	0	10.8099890057215
AL158835.2	-0.240124488897182	-0.285404459283926	0.925267352403716
AL162273.1	-0.528748615251345	0	6.02109153766018
AL162377.1	-0.0165759984732348	-0.0437478639259807	0.8707635707763
AL353653.1	0.112957637695378	0	4.97982285834773
AL355336.1	-0.00784951630679042	0.306235047481865	22.0655251753789
AL356218.1	0.0119525601596012	0	1.10663371484889
AL356285.4	-0.000418451239948189	0.131243591777942	5.43901485965249
AL358452.1	-0.27610623050181	-0.258479510294877	0.948787569588856
AL359541.4	-0.483803450774217	-0.418853908291695	0.762643096583536
AL359555.1	0.478839957140403	0.00230571487955358	8.64758056979615
AL359634.2	-0.0826386339453287	0	17.7628320652567
AL391422.1	-0.073337815687515	0.0313358012989602	0.937400475340841
AL391684.1	0.438967944879109	0.51910854761844	0.854524758022285
AL441988.1	0.0147656279409409	0	-1.79425434002954
AL442128.1	-0.157367505134486	0	13.0062996906111
AL445587.1	0.00816158039675908	-0.232474521277076	3.88397344380369
AL450398.1	0.0653991913770665	0.0940074038968807	0.862256806009663
AL450992.2	0.0985408046802656	0	3.16813181147863
AL513123.2	0.087126653571769	0.00373144719033038	0.926405292146816
AL589642.3	-0.2588722149132	0	3.70618376778185
AL590062.1	-0.00197345130897369	-0.115285743977679	1.50894373707884
AL590133.1	-0.39239443123555	-0.481226503185788	0.928328642873629
AL590666.2	-0.0861146817837663	0	47.8556505682177
AL590732.2	0.00822668413169986	0.256788050310383	4.65792609433008
AL592431.1	0.0314124544854658	0	2.15620600904892
AL596326.1	-0.0039049836001009	0.0437478639259807	2.4311693533927
AL662889.1	-0.197460268042329	0	-2.93908341495968
ALDH8A1	-0.00594909481420799	0.0437478639259807	1.2501261872275
ALS2CR8	0.00473918376916038	0.0430799183824794	1.0792425069268
AMOTL1	0.641309015776553	0.57204756337389	0.912687885769193
ANKMY2	-0.35281589449534	-0.461690258438319	0.806026864584324
ANKRD28	0.113409701951603	-0.00177953973530145	2.07686696362769
AP000355.1	-0.491645423247098	-0.64888568452305	0.869994108094878
AP000552.4	0.147265413846989	0	10.3963891166595
AP000640.2	0.360302235427042	0.194665705356915	0.821312490298713
AP000689.2	-0.000476285674106684	-0.0437478639259807	3.31277652111934
APC2	-0.00497177123618411	0.290789449081736	62.6076441851977
APTX	0.0898193238024368	-0.122627867896993	0.845379331755143
ARCN1	-0.00292924286514871	0.131243591777942	4.43863436595926
ARFGEF1	-0.00010003339874798	0.131243591777942	3.1108868340845
ARFRP1	0.215378353658116	0	2.31225537438396
ARHGAP10	0.681941214346355	0.840949953431969	0.937030566337234
ARHGAP21	0.0885398229258253	0.001888339252342	1.89561546453771
ARHGAP22	0.545537757313275	0.78979850367879	0.795067610937319
ARHGDIA	0.00218401375811204	0.12977713690461	1.75939770797936
ARHGEF10	0.0552646735328753	0	2.86806458382841
ARID1A	-0.00863530720567647	0.0419250362623982	1.28266599416825
ARL5B	0.116427250287086	0	2.05162532968059
ASB1	-0.00800399680543658	-0.131243591777942	3.61214627032459
ASB8	0.00895753071371735	-0.218739319629904	5.64534966011236
ATG9A	0.00540721980013414	0	1.4460365776569
ATP13A4	0.240185204835773	0	7.46648889167705
ATP1B2	0.661209937559589	0	314.356314498271
ATP5H	-0.375086768585929	-0.333442964427675	0.826663441104845
ATP5L	0.00843353109127345	0.0256494588021289	1.71391224970267
ATP9B	0.00228302311496906	0.00376902565283912	2.19182073356618
ATXN7L3	0.00114401858422578	0.0558471877722261	2.18463792155954
B2M	-0.00333107001262146	-0.0437478639259807	2.94433115601037
BCL3	-0.118554017080109	0	3.29173338583685
BNC2	0.45997900796939	0.660862244411611	0.885499608323477
BPI	0.151391235190744	0	10.9699830251651
BRD3	0.233204020065002	0.282711964385021	0.946787193148032
BRF2	0.377688654174304	0.343358030111581	0.744829004481712
BRMS1	-0.00421921776559182	-0.139617969430565	1.47416384811552
BTBD7	-0.00471040084027308	-0.262487183555884	5.38605837664022
BTD	-0.0719484693732895	-0.00185109024299716	1.3513600757827
BX005019.1	0.643776339434454	0	57.0999768072277
BX571818.1	0.161567512329856	0	1.82041501075187
C10orf28	0.0653363678761903	-0.00210482008451134	2.11921723502204
C10orf32	-0.0454893950909107	0	1.11805390584103
C10orf71	0.370330888587599	0	373.533654084631
C11orf68	0.0151944031170193	0.0490511471587973	0.862335227577409
C11orf83	-0.00180769753103162	-0.064888568452305	2.20949937039124
C11orf9	0.4958759651714	0.51910854761844	0.907262121297216
C13orf18	-0.641472840487728	-0.587957294286163	-0.932500505961604
C16orf28	-0.0466445572561796	0	2.03103912091766
C16orf61	-0.0828655829130359	0	1.73665264539092
C17orf53	-0.0859936131453503	-0.00230571487955358	-8.61892978973681
C17orf85	0.117026759921152	0	7.8897815133326
C19orf29	-0.303405061617232	-0.393730775333826	0.886093097982308
C1orf111	-0.0085136327007024	0.131243591777942	6.74170535160078
C1orf167	0.132589594155299	0	1.72858599353681
C1orf173	-0.000293927392648162	0.502645843742681	71.617036307005
C1orf198	0.0413816765313803	0	1.29588682897953
C1orf227	-0.00475864256446793	0.064888568452305	5.58065919400424
C20orf195	0.330779763183896	0.194665705356915	0.854342178504564
C20orf82	-0.00437903486585799	-0.0592348877759092	4.241948605415
C21orf63	0.124670044029653	-0.0415028678319645	0.925547088419458
C22orf33	-0.294404115017115	-0.25955427380922	0.908168887761015
C22orf34	0.12485728223968	0	3.05424155168489
C2orf50	0.00661613206587212	-0.080774846967149	105.410675881176
C2orf69	0.0928815008482051	0	2.93420631203075
C3orf23	0.000747057465588144	0.027923593886113	-1.97648663089574
C3orf33	0.509598948119463	0.446777502177809	0.856261514070373
C3orf38	-0.17686640710186	0	-4.25615473468005
C5orf51	0.264456775917507	0	1.0990115082576
C6	-0.189476858931708	0	106.445759075411
C6orf105	0.560767474655613	0.636784790371593	0.942761329573596
C6orf150	0.440245441494792	0.38933141071383	0.820941930258928
C6orf226	0.395960461526706	0.269781309373385	0.678273957312415
C8orf42	0.00337072324896873	0.162221421130763	1.69175319663942
C9orf102	-0.000236859153154343	0.0735767207381959	-1.85171763861921
CANX	0.00496053537551928	-0.0167124273594455	1.67295095096258
CCDC102A	0.0967849671006751	0	1.64425894467197
CCDC102B	-0.161911410122109	0.0689627839311414	0.807551652152119
CCDC121	0.113913644939478	0	0.780855166992529
CCDC55	-0.00895316116437215	-0.0161549693934298	1.45044606963598
CCDC86	0.00401180402359993	0.0746289438066075	1.42329563367459
CCDC94	-0.132411932498462	-0.0490511471587973	0.87037535878294
CCL26	0.000765624438242342	-0.25955427380922	2.32146680661358
CCT6A	-0.00565231292904153	0.133731463014108	1.41241034280795
CD19	0.108510697625334	0	1.49080613242698
CD2	0.0539755011574276	0	10.1083381914921
CD274	0.0669280115664967	0	1.93725357534903
CDC20	0.0280479280030226	0	1.70956906373258
CDCP1	0.401521492946542	0.307401661411139	0.836521542135334
CDH26	-0.188074819752596	-0.0437478639259807	0.855929406926026
CDKN2A	-0.0186618179948722	0	-7.24899859799693
CDKN2AIPNL	-0.0363119364147526	0	1.466521392508
CDKN2B	-0.0225414736339885	-0.0437478639259807	0.815799960331611
CDKN2D	-0.00390030886605068	-0.0558471877722261	-2.49736840623521
CEACAM1	-0.0576875831022412	0	2.81484728380772
CEP120	-0.00175747132903913	0.0359425378723892	1.37565439341049
CFLAR	-0.00337665358649314	0.0147337405915794	-1.35497348793837
CGRRF1	0.406829495515169	0.223388751088904	0.884989135242644
CHAT	0.664821672798398	0	235.79852724101
CHCHD5	0.241304951408078	0.122627867896993	0.796852548197258
CHKA	0.00335782046814586	-0.0705896091286788	2.92013592360166
CHMP4C	0.443068109700372	0.51910854761844	0.873361136077541
CHMP7	0.109682047957903	-0.00199680765957718	2.79221845807753
CHST2	0.426217146998643	0.38933141071383	0.927944077247837
CKAP2L	0.0870662536975272	-0.00269249489890497	2.92849727334859
CLEC7A	-0.118058629929518	0	72.5846341994079
CLOCK	-0.00829192949405362	-0.117591458857233	1.71259647192906
CLTA	-0.356610003981759	-0.282144046823417	0.837148509281444
CNNM4	-0.00285640110492443	-0.10945064439459	2.03540537058988
CNOT1	-0.570071860083822	0	-3.6811149579864
CNOT7	0.000170467746451043	0.064888568452305	2.14272586538586
CNTROB	0.0034156874239329	-0.0437478639259807	1.66610264219235
COL24A1	-0.649841496911643	-0.6422426593806	0.907945327321641
COPA	0.605269601519049	0.784818354540756	0.83395408744128
COPB1	-0.371781433513086	-0.306235047481865	0.915015644676827
COQ10A	0.126781672079017	0	5.91536881088427
COQ5	0.211221485655491	0	3.59667690208035
CPT1B	-0.158796107188446	0	1.01596876741629
CPXM2	-0.00201130721687997	-0.0861157344040194	1.39193147455914
CREB3	-0.130178852520415	0	1.30958928034941
CRLF3	0.299083782672944	-0.0735767207381959	0.676261410620692
CSDE1	0.1170335576381	0	1.40949768444716
CSRNP2	0.385710994926156	0.195465157202791	0.885317769887744
CSTF1	-0.0023087032854898	0	1.51388608372602
CSTF2T	0.35812943011849	0.153896752812773	0.830012206383655
CTNNA2	0.237275075743374	0.569181145159015	0.916492442071562
CWC15	-0.201036745962432	-0.0973328526784575	0.94383522154605
CWF19L2	-0.00134801713460756	-0.0321826325011993	2.75753037470457
CXCL17	0.0126257489211781	-0.00230571487955358	3.61748068962849
CYB561	0.523306219188204	0.474701096063922	0.814300136242134
CYBASC3	0.405791914127075	0.307793505625546	0.785757698398562
DAZAP1	-0.0528758037720447	-0.00269249489890497	1.87534770468796
DCAF7	-0.000949197061591377	-0.0947169038030103	-1.83122615056278
DCAKD	-0.00837400054614809	-0.0099840382978859	2.27553816714084
DCHS1	0.334012879162669	0.194665705356915	0.848996087682685
DCLRE1A	-0.23642673889458	-0.147153441476392	-0.896276681713133
DDX58	0.155617966607758	0	1.38390793240983
DEDD	0.102508815767359	0	1.3043456127009
DEPDC7	0.375335867291879	0.356887126487678	0.813510677083915
DHRS12	0.00810086615714727	-0.00210482008451134	1.57262578246633
DHX38	0.1205085790509	0	1.78943399117918
DIRC3	0.00194928571245747	0.0160739915933046	1.68816694806898
DLEU1	0.209810888692251	0.00176057429440929	2.86990304993283
DNAH17	-0.000569289065497312	0.104496603915558	-2.47055940414901
DNAJC18	0.543715433525023	0.662190486643763	0.815167828302375
DNAJC3	0.00149323577818312	-0.064888568452305	2.78744881516632
DNAJC5	-0.00482262241557009	0	2.71256362717794
DNM1L	0.0213444036096196	-0.0161549693934298	0.928514568907189
DNM3	0.00326138958878803	-0.0513294435918472	1.1931355866319
DOCK1	0.545994443882539	0.315959207356065	-0.895827674204578
DOCK8	-0.000400177570501839	-0.0960964573168114	1.57017602087472
DTL	0.00363401553550664	-0.0694590627888742	-2.45873672948948
DTNA	0.329532538665658	0.16831711724422	-0.895629376188578
DUSP14	-0.00246066086947576	0.102597835208515	0.862259818521201
DYRK1B	0.513755951271725	0.66688592885535	0.721247641626253
DZIP3	-0.00267431464829814	-0.0437478639259807	1.53124572372104
EAF2	-0.239412345751714	-0.162221421130763	0.747316226324227
EFCAB10	0.441405794607433	0.410391340834062	0.89943751714612
EFCAB7	0.0148555829272449	0	-2.14840726161787
EGFR	0.498584691539464	0.356061788793536	0.929248200774996
EGR3	-0.0601326037773874	-0.131243591777942	0.721091355456374
EHD2	0.468167055852688	0.531933226650937	-0.910521039191385
EIF2AK2	-0.499719124361653	-0.558471877722261	0.928610003724445
ELAC1	-0.41723229340632	-0.410391340834062	0.717533371145258
ELMO1	-0.118319284156078	-0.0035916426326718	1.33848080152878
EME1	-0.121784560475255	0	2.22786302436622
ENKUR	0.117978338101953	0	0.882615665921487
ENO2	0.0134236429225092	0	1.18684346511769
EPC2	0.13399189878346	0	1.51203586820606
EPHB6	0.0942484332763071	-0.0437478639259807	0.826814038314324
EPRS	-0.164810141208977	0	-5.52278817281817
ERO1LB	-0.22986445749199	-0.292692584113009	0.94060008625245
ESR1	-0.00675206745870581	-0.255397866426951	3.66754649252307
ETNK1	0.1353593992318	0	8.89831835192397
ETNK2	0.60765397340377	0.775038818794283	0.912897331084573
ETS1	0.52812778536496	0.576140180861902	0.92123943996666
EVC	0.132316809874292	-0.0437478639259807	0.877784710691676
EXOG	0.438320323881159	0.256494588021289	0.686040943666948
F11R	0.00475914370929789	-0.0841695025292405	1.79520624268851
FAIM	0.40358556135271	0.324442842261525	0.852106225394779
FAM120B	-0.551523265981457	-0.588613765905567	0.903063834205029
FAM122A	-0.601577847834846	0	-22.5451403184817
FAM151B	0.589206931332777	0.620921924930845	0.913698715805751
FAM173B	-0.0905903520626924	0	1.44836272215037
FAM178A	-0.195871303751511	0	6.50225857945007
FAM183A	-0.0826804934546579	0	3.3999130241731
FAM20C	0.453568946518282	0.359691521210359	0.92704575511447
FAM38B	-0.00935697253350476	0.12977713690461	1.57320546681068
FAM43A	0.402670163448826	0.318832456532182	0.841409606593526
FAM96A	0.00251235184234515	-0.167541563316678	1.69390426000522
FASTKD5	0.0417675084112892	0	0.793656064444296
FAU	0.0057977608310508	0.0437478639259807	2.01889301674409
FBXL8	-0.00315502004102163	-0.174991455703923	9.3962182306908
FBXO30	0.104439434596735	0	3.9122424887636
FER1L6	-0.758448825035436	0.00179913158885277	4.88163286920974
FIGN	0.364890593967051	0.318833040251506	0.889454262540934
FLRT3	0.407479377076416	0.291998558035373	0.9166620942434
FMNL3	0.531871341013869	0.564288093646835	0.797796868413381
FOXJ1	-0.146936159712594	0	96.8140133427521
FOXO6	0.00226709094198229	0.0245255735793986	-1.40348929186411
FSCN1	0.277110039593479	0	1.19332340225207
FUBP1	-0.116963174280997	0	8.16924688586744
FUK	0.203760000789384	0	1.04286718174115
FUT10	0.0240514159365797	0.0490511471587973	0.870865195755917
FYCO1	0.443854793802201	0.38933141071383	0.874867579530963
GAB1	0.160201717396538	0.0036049204695725	8.03583952684824
GALNT6	-0.000424182105062216	0.31715106072917	1.79571541579137
GALNTL4	0.269374397422279	0.272074355787323	0.916486986443349
GBAS	-0.354108144431646	-0.256953570651474	0.872545235890052
GHRL	0.36810174568459	0.167541563316678	0.725182805073465
GNAI1	0.737771385880738	0.815762557011742	0.828436060121724
GNAO1	0.261638290815937	0.167124273594455	-0.832459952102745
GNAZ	0.00295839927258302	0.373891171963715	1.98658322351492
GNE	-0.00697322695692874	-0.12977713690461	2.61345175863186
GNPTG	0.183872789975799	0.256494588021289	-0.935289105678927
GPATCH4	0.0462019863249637	0	2.04130197012119
GPR126	0.696356364193365	0.706755811926868	0.887786131384595
GPR39	0.515372617173559	0.637760485606936	0.911072515217453
GRB14	0.560775012318888	0.468889288677493	0.947844828535558
GRM3	-0.529296673360618	-0.363006720519469	0.777953545243649
GTF2A1L	0.562813003686809	0	16.9979028282662
GTF2H3	-0.041310378358464	0	-2.03639567944093
GTF2I	-0.45791096738013	-0.469116377286699	0.916981731792746
GTF3C5	0.107015475128007	0	5.26313573216377
GTPBP8	0.00368498827162052	0	1.0558648118709
GYG1	-0.157633377400609	-0.00269249489890497	1.9067795129971
GYS1	-0.00176588239112124	-0.251312344975017	3.12084956500241
HAUS8	0.358485469911684	0.0245255735793986	0.68317076290063
HAVCR2	-0.00855348105710276	0.0324442842261525	2.65399556474293
HECW1	0.00223378220769767	-0.0973328526784575	2.35228108594679
HES4	0.138186375922893	0	3.96553521009628
HEYL	-0.215118579042065	-0.0437478639259807	0.740838880978073
HIF1A	-0.00222118168661046	0.242100062353126	1.15106968748133
HIGD2A	-0.289260483238673	-0.196204588635189	0.834473209729155
HINT2	-0.0492469973977098	0	2.59923505808353
HIST1H2AC	0.00748116471186157	-0.115765104648124	1.6162717589204
HIST1H2AD	0.0948304514148117	0.0735767207381959	0.863326832336412
HIST1H2BC	0.00881571168597354	-0.097434237032278	1.35633126325545
HIST1H3H	-0.0612797507494393	0	2.06293804917387
HIST1H4B	0.21169435354198	0	16.2589364985401
HIST1H4C	0.00384985108675074	-0.170622901086965	8.92226506795762
HMGB1	0.00598794442171722	-0.0743726797125622	1.19695044608408
HMGB2	-0.0012034083527233	0.0512989176042577	-2.11942429301633
HMGN3	-0.0019342644194247	0.0874957278519614	0.804982940825154
HOMER3	0.440223653735729	0.51910854761844	0.775491301492218
HOXC4	0.436506154536836	0.428862967596966	0.85327191739184
HPS3	-0.00553730300693518	-0.0715638828733856	1.5695037392189
HSP90AB1	0.00126222259635156	-0.0598144182978475	1.4986985597817
HSPA1L	-0.226662060892108	-0.00210482008451134	2.19710457280057
HSPA6	0.393130061994806	0.307159532747243	0.902908668834775
HYAL1	0.00440155242377615	0.00922285951821433	2.50216814907559
HYLS1	0.542208129966044	0.6422426593806	0.89720816878213
IARS	-0.122798759827614	0	-8.00953953427252
ICA1L	0.154457437464877	0	2.50622828036169
ICAM2	0.794021966058165	0.784818354540756	0.86142021422348
ICT1	0.00063460102320423	0.101331606513569	2.95607946480604
IDE	0.0578043915389811	0	2.19506185999495
IDH3B	0.00591051457019662	0.0558471877722261	2.34402977490211
IFIT1	0.031233233835792	0	1.64341734516047
IFT20	0.272273756597002	0.147153441476392	-0.806910640726481
IGHMBP2	0.428595811264657	0.416934750849777	0.783370029237497
IGLON5	0.000781591075628921	-0.0437478639259807	1.02285079418292
IGLV1-36	0.0071345031855921	-0.0437478639259807	2.81162740840385
IL18R1	0.601044753461739	0.589113064420453	0.884351867540492
IMP4	0.048538238401318	0	2.76294764020415
INO80C	-0.000920378500760031	-0.039580894954761	-2.71444294405227
INTS10	-0.0492918564350155	0.0245255735793986	0.832141700309611
IP6K1	0.0101657714833904	0	1.31206683639068
ISY1	0.50590942782569	0.6422426593806	0.813601274367896
ITGA4	0.261961450940401	0.668657315070539	0.881998882547165
JAK2	-0.0194898264934824	0	1.83671575867682
JUN	0.297207296787417	0.220730162214588	0.857252202716643
KB-1183D5.2	0.622328232789344	0	33.1426483159241
KBTBD2	0.338685538809806	0.206474160483506	-0.900729597465378
KBTBD4	0.0931208357018733	0	1.25894850466156
KCNA6	0.125629744874092	0	12.1085860205779
KCTD20	-0.00906306654140382	0.00841928033804536	2.86534199335596
KDM5B	0.0605709286074111	0	4.14012053673294
KIAA0174	0.00766262183044046	-0.0490511471587973	-1.65312017804266
KIAA0240	-0.000464119546624	-0.022660071028104	1.58371202675176
KIAA0495	0.00194263634061793	-0.262487183555884	4.93081641026971
KIAA0562	0.0252462778935413	0	3.03077767160635
KIAA1274	-0.0421183216130704	-0.0968400249412504	0.813250249005093
KIAA1731	0.48796088401547	0.512989176042577	0.750469582451303
KIF24	-0.106901081120027	0	4.00242955849677
KIF5C	0.270118466513611	0.386183152015446	0.908594675031984
KLHL28	0.00529755278227311	-0.223388751088904	3.59729545082211
KLRAQ1	-0.000795248682463049	0.0357851044013604	1.51863576403954
KPNA3	0.0881770874285927	0	3.05174888271749
LAMC3	-0.310478237774804	-0.34722456382215	-0.947318053724552
LAMP3	-0.345671125589229	-0.195465157202791	0.833129100855828
LANCL2	0.112463624858798	0	2.03653883513666
LCMT2	0.183181351226504	0.25955427380922	0.82432207117165
LIG4	0.00515004480543077	0.12977713690461	1.60561143896546
LIN28B	0.371189996797459	0.345354980718345	0.877712739343391
LIN54	0.00584147097513137	-0.0321672143858654	1.94032962926757
LMBR1	-0.00129342993420816	0.166827911514312	1.40211187201542
LRRC37B	-0.00524173498349979	0.0437478639259807	2.30118768045352
LRRC56	-0.00916781248621847	-0.0437478639259807	1.98370219136418
LY6E	0.0092898652342554	0.0437478639259807	0.963605656722695
LYSMD2	0.518904839792878	0.71124163380256	0.684286662075734
MADCAM1	0.650777688975872	0	96.9656076554548
MAGOHB	-0.539855876725847	-0.53956261874677	0.906311303692043
MAP2K6	0.339158296849056	0.565688465475901	0.930510153752607
MAP3K11	-0.0481289400464349	0	1.04354305135958
MAPK1IP1L	-0.00340458469087707	-0.00764719112901873	1.31637952418254
MAPK3	-0.030097287322481	0	1.52194875753991
MAPK7	0.00494313359231169	0.12977713690461	1.40159380730855
MBLAC1	0.0691376300253516	0	4.72034918384935
MCOLN3	-0.3048109252504	-0.174991455703923	0.872875405250669
MDFIC	0.43392710012994	0.197449625919697	0.888662352784003
MDN1	0.254375619108391	0	8.84404582590235
MECR	-0.00668281500569523	0.0994134846772434	-2.83388147473649
MFI2	-0.000860505079219168	-0.244201891039754	5.14095245963025
MFSD6	0.0795779472307087	0.147120605719768	0.89103774516642
MGAT3	-0.00367534529545356	-0.131932250046343	-1.72078950181088
MIDN	0.00800212933976293	-0.278527765618395	2.44903204752161
MIR155HG	0.235803742024133	0	330.967914394415
MMP28	0.00612221770130049	0.24440577723268	158.956202128327
MOBKL3	-0.153146896196219	-0.229875946437138	-0.949969898352307
MORN4	0.00619098175785497	-0.0324442842261525	2.91756804210047
MOSC1	0.243352580953475	0	0.75209127126449
MOV10	0.304027526791529	0.343358030111581	0.804087919455804
MRPL10	-0.00402697260942364	0.027923593886113	2.20150519139114
MRPL43	-0.00577458350870473	0.0874957278519614	2.63640404467334
MRPL45	-0.171833930433034	0	1.560174997496
MRPL51	-0.143874840764526	0	2.67592037507213
MT1X	0.00613394793904133	0.0874957278519614	6.69580259656928
MTMR9L	0.00212759138536155	-0.027923593886113	2.47015593951789
MYL12A	0.011901766350088	0	-1.38655821323607
MYLK2	0.0733277452645745	-0.0437478639259807	0.933421062055235
MYO10	0.558424895977932	0.626239327023807	0.857224237373654
MYO1A	0.00856018804972807	-0.0437478639259807	1.28979395270368
MYO6	0.17890224247665	0	2.61635024416468
NADK	-0.286586334068715	-0.0490511471587973	-0.904545559379733
NCOR1	-0.00579261820394677	-0.011330035514052	-2.38675114849996
NCRNA00094	-0.254736392043446	-0.25955427380922	0.81955261286926
NDUFA13	0.0459574207199774	0	1.75477950936519
NDUFA4L2	-0.00543043566264722	-0.0437478639259807	1.12556751020845
NDUFA6	-0.106676056524766	0	1.32000555128533
NDUFAB1	-0.513704358003551	-0.515037045167371	0.86026228192595
NDUFS3	0.00654330609174874	0.0981022943175945	-1.23115240588072
NEUROG3	0.00265910000685434	0.0437478639259807	5.30628975100332
NFIX	0.403268335545084	0.101354179123862	-0.835364377024696
NOL7	-0.0384211762191943	0	3.22562562833764
NOTCH1	-0.000824879776000771	0	2.24702403593995
NOTCH4	0.361396158621951	0	4.21017402961423
NOXA1	0.113830190372659	0	2.71945975655494
NR2C2	-0.00549248711835743	-0.0236414767400416	2.55794085899772
NR4A3	0.000891394556432134	0.0878595370213959	1.53011730603132
NUDT19	0.35602243149147	0.0512989176042577	0.74556961114819
NUMBL	0.503062233612036	0.428862967596966	0.893312391832243
OCLN	-0.00630554463357952	0.0585385168226019	-4.10592594798811
OLFM2	0.358664214307889	0	336.262846012442
OLFM3	0.00309932066645738	0.306235047481865	89.789879753773
OMA1	0.0524306055280485	0	1.86766084751378
OSBPL6	-0.00102324762256109	-0.0755335700936798	-2.1976940973497
OVCH1	0.179149708458983	-0.00230571487955358	7.77150228119931
OVCH2	-0.00462397883873139	0.306235047481865	9.86998694575731
PAF1	0.292370328887529	0	5.00089840617812
PCLO	0.330744967792111	0.434523111345582	0.866078435765352
PCMT1	0.00929080050172972	-0.101145416432341	2.9989495123357
PCYOX1L	-0.00932835339985157	-0.0324442842261525	2.5124495802772
PCYT1A	-0.00400774219098964	-0.0797525577304634	1.46581211108904
PDE2A	0.170127397379044	0	0.866709322881311
PDK2	0.185790888017409	0	3.48216458694525
PGAP1	0.00824857708923703	-0.131243591777942	2.98884800509158
PHLDB1	0.711388220115684	0.723884726193414	0.915867492892002
PI4KB	-0.0415588945670807	-0.122627867896993	0.923369234094367
PIGT	-0.740342803507324	-0.686716060223162	0.93826960936754
PIPOX	0.0768974816592835	0	1.0448028473072
PLA2R1	-0.00605309007345931	0.0222565953629863	2.29567092946632
PLAGL1	0.00182297012163419	0.0484649081802894	-4.54529644498376
PLAGL2	0.00498600506721885	0.122627867896993	1.25782560821736
PML	-0.00926904417809906	-0.064888568452305	1.43410118177452
PMS1	0.00884316051240811	-0.156172731851164	-2.24083667268378
PODN	-0.00772422551307325	-0.0973328526784575	2.07221910036387
POLE	0.0536407106332415	0	1.93406597633889
PPA1	0.0176718494975901	0	1.02485779433101
PPIL2	0.32397246208858	0.290789449081736	0.755552816456195
PPP1R16A	0.140594690689559	0.0324442842261525	0.910578033395489
PPP4R1L	0.00203077913394206	-0.0302134280374719	6.41535146720657
PPP4R2	0.00416314555918432	0.0645600166275003	-1.27028083950378
PRKAG2	0.449756028550393	0.00187317162316339	2.77762705436324
PRKAR2B	0.186551340539185	0	2.56103333238366
PRR11	0.0522470204472985	0	1.73577992981776
PRR5	0.00607403595755025	-0.0585385168226019	-2.6031319595201
PRSS27	0.389175172996102	0.220730162214588	0.861009464837833
PSEN2	0.0735622690536316	0	2.2314986224613
PSMA7	0.0681612686081637	0	3.8100309296481
PSPC1	0.000768070402101736	0	2.49845145825127
PTCD2	0.204869190826881	0.331021362869479	0.934134912522297
PTCHD2	0.372403826086744	0	5.80266697102329
PTGER4	0.114430920200557	-0.150779714338678	0.911298109015935
PTOV1	-0.0110857864660865	0	2.26388517511139
PTPLAD1	0.272008110190605	0.179546211614902	0.779509683547159
PTPRT	0.00667034605259953	0.376029615587523	44.2636719608226
PURB	-0.157920738095448	0	2.38640230285963
PUS10	0.0500673655790225	0	1.34118886548689
RAB21	-0.0952191825694878	0	1.91753855072273
RAB34	0.0400317655188	0	-2.25350773985114
RABL3	0.000938464620583555	0.261131677491335	1.38172508465091
RAD1	0.0952767504852155	0.179546211614902	0.815609497074466
RAD9B	-0.0070430913806379	-0.0378437816304298	2.1979367620113
RANBP10	0.191501053574287	0	2.44524178308607
RAP1B	-0.120496398284104	0	1.81817430502086
RBM33	-0.00564423808746125	0.0911413831791265	-2.72978605515533
RBM45	-0.0173460291242777	0	-1.32641479136463
RCN2	-0.00341127745123786	0.0324442842261525	1.55156923870582
RDBP	-0.0661121670735074	0	2.29198856664215
RER1	-0.0831469490721524	0	-5.28296550673307
REXO1	0.0657830520149289	0	1.53333021440668
REXO4	0.0822682963781707	0	3.73055787593886
RG9MTD1	0.0692663069045131	0	1.93836316392981
RGL3	0.0612974553675132	0	-1.38679320104922
RHPN2	0.604497774503305	0.764777397198509	0.916955673021361
RIBC1	0.121144016700272	0	0.844142537704147
RILPL2	0.549416639588355	0.753993104313812	0.913989135514763
RIOK3	-0.00521048640837573	-0.166011471327858	-2.43491219261416
RIPK4	0.567744343494219	0.615587011251092	0.764227307549003
RNASE2	-0.00730275770175687	-0.174991455703923	6.66809945564816
RNASEH1	0.0286064859548067	0	2.13952200520567
RNF34	-0.0286926696314981	-0.251312344975017	0.77362501345496
RNF4	0.00455927066746578	0.12977713690461	1.44938033661578
RNF41	-0.0282477157961178	0	1.74441700595521
RNMTL1	-0.057573997780561	-0.0981022943175945	0.900514573178808
ROM1	0.0061755832214688	0.0437478639259807	2.95114156996695
RP11-108K14.1	0.115577602124758	0	2.70097375708177
RP11-125B21.1	0.00272523972649039	0.125656172487509	5.12767592898891
RP11-129B22.1	-0.578668874467069	0	10.7992073663904
RP11-352D3.1	0.449698116704453	0	398.295801727839
RP11-352J4.1	0.0205673807192694	0	3.24539981993381
RP11-492E3.1	-0.219297500918318	0	1.29897577629873
RP1L1	-0.00509901659460997	0.137877525715425	8.02310407117096
RP4-758J18.4	-0.457620512142571	-0.454219979166135	0.824037140738624
RPA2	0.500897811927689	0.564288093646835	0.928194492568427
RPL13A	0.00128673095914582	-0.131243591777942	1.01187389287715
RPL34	0.00864245438159402	0	1.83314520741033
RPP25	0.174775755257232	0	3.10330997487659
RPS27A	0.030658874246375	0	3.14531380962519
RPS6	-0.00592728631748775	-0.0256494588021289	2.80897341873229
RRP7B	-0.00221283486735643	-0.0874957278519614	1.30262396266927
SAMD11	0.122028206466457	0	2.75946065722202
SAMD5	0.260687450764467	0	428.866685464998
SAT2	0.307434528671225	0.367883603690979	0.887036971849227
SCN3A	0.513109620532022	0.486505839585806	0.85393232024471
SCN7A	0.00309120257511755	-0.115765104648124	94.7245790601545
SCN9A	0.477491108083665	0.72742195099795	0.920147569989199
SCO2	0.00755481293228099	0.0437478639259807	1.71173177246536
SCPEP1	0.00371378525736074	-0.0376949285846695	12.3482745412518
SCRN1	0.192600892768569	-0.00210482008451134	2.24120296833634
SDR42E2	0.00490969531739809	-0.0324442842261525	1.38357804718911
SEC22B	-0.282920512079285	-0.318832456532182	0.935710390267071
SEPT1	-0.229247807098275	-0.167541563316678	0.898332232310661
SERBP1	0.0296916632253996	0	2.14362539627946
SH3BP4	0.723341190715688	0.616914038932626	0.884305662687717
SH3BP5L	0.092687607844563	0	5.43448532368676
SIK2	0.00715992758899587	-0.11051712576664	2.28997518962655
SLBP	-0.00564857802978628	-0.0981022943175945	0.739131559809723
SLC13A4	-0.185070356527389	0	3.61224479780252
SLC1A2	0.00248417769431803	-0.106198848810718	3.53246139324031
SLC25A13	0.224453388651968	0.360794316453265	0.946827046709785
SLC25A24	-0.405617057544286	-0.51511336391198	0.924170915383363
SLC25A42	0.185719838405911	0	3.71592592916768
SLC2A10	0.45261540875727	0.486664263392288	0.834986136263295
SLC30A1	0.00810978023292369	0.0245255735793986	1.21975814181677
SLC30A10	-0.00320668871281538	0.269487891171058	1.9949823648738
SLC40A1	0.46843548393876	0.442012217747381	0.876264952957503
SLC8A3	-0.0088418643544792	-0.0905072636339876	6.26109617549341
SMARCC2	0.210808068702398	0	2.01860938909124
SMC1B	-0.00499988693168897	0.393730775333826	83.6028680937962
SMEK2	-0.00173142091788568	0.0798960743664679	-2.23859750422559
SMG1	0.00918735085736603	0.131243591777942	1.61789361787161
SNCG	0.506163032715618	0.51910854761844	0.951627320871222
SNHG12	-0.00525545557349016	0.00922285951821433	2.57240567077813
SNORD50B	0.00160275345689165	-0.0874957278519614	1.26594486910665
SNRPA	0.562405607024565	0.718184846459608	0.921206941975569
SNX19	0.51973913767726	0.564288093646835	0.901848178469543
SNX31	-0.0260135741228942	0	1.72196609576057
SOCS3	0.451623791845607	0.293197735804187	0.873754751097878
SORD	0.00110140109003208	0.0511574030791943	1.73562788422291
SOX9	0.496091388943008	0.605811352253617	0.946441431941898
SPA17	0.00753161998292346	0.0981022943175945	-2.99095641649176
SPATA20	0.496961523634007	0.465985898008574	0.916115438793972
SPATA22	-0.00704368593155757	-0.174991455703923	13.2214723365159
SPATA5	0.00267395198979063	0.0917557110314913	2.72456225431117
SPC24	0.00127097257108207	-0.0250686410391682	1.5339482542965
SPINT4	-0.293937528382321	-0.25955427380922	0.869593059513819
SPTB	0.451296394318029	0.434523111345582	0.802541964782975
SRFBP1	0.162015191557691	0.229415733870562	0.877435554935145
SRPK1	0.0912680784527452	0	1.50714042148753
ST3GAL4	0.00937586166429673	-0.0610504727599384	-3.60755731971899
ST7OT1	0.00232771226766262	-0.174991455703923	3.65974292451855
STAT5B	0.231596614196548	-0.001888339252342	2.25689991035295
STK16	0.344096791936738	0.359092423229804	0.90372174738571
SULT1C4	-0.00497106832287796	-0.0576428719888396	5.57088457020389
SUMO2	-0.00635901268234403	-0.0874957278519614	2.45940443564845
SUPT4H1	0.0102616222246866	0	2.39178450745615
SUSD1	0.00534822239246341	-0.213786257511692	-2.27389559680031
SYK	0.570595990138665	0.6422426593806	0.822192021776565
TAF5L	0.00218764356565241	-0.027923593886113	1.02625457835677
TAPT1	0.412728520725728	0.421775694939983	0.766675856364787
TAS1R1	0.322208026401579	0.227109989583068	0.855349866998118
TAX1BP3	0.153242362959043	0	3.75865629853965
TBC1D1	0.122776351721465	0.02883936375658	0.907087502524508
TBC1D12	-0.0942873786892088	0	-3.6572776944074
TEX264	0.169001772230549	0	4.98508513541118
TFAM	0.00167439727304355	0.0841928033804536	1.47498657946626
TGS1	0.00378136454522925	0.128247294010644	-2.24728049473703
THAP1	0.291442057554136	-0.0245255735793986	0.661297001805545
THOC6	0.00219817121824717	0.0874957278519614	1.65221777313598
TIMM23	-0.0100548664121215	0	1.91506786158682
TIMP3	0.601649864040118	0.782993071438219	0.921712016695797
TLE6	0.00310915248086972	-0.137877525715425	2.0293288252914
TLR4	0.564061364443518	0	95.0845560964577
TMCO6	-0.0224049771839287	0.027923593886113	0.870956019470468
TMEM106A	0.640979146677405	0.753937034925052	0.913964897991078
TMEM109	0.0746034525371765	-0.027923593886113	0.908130681648334
TMEM115	0.123414622017127	0	1.37898201423543
TMEM117	0.176914602027854	-0.00208387608007521	12.1723446624346
TMEM150B	0.14694720862287	0	9.09081932178338
TMEM176A	-0.00405410237689418	0.153896752812773	2.72378449936746
TMEM184B	0.00726100179332339	-0.0229415733870562	-1.30284297782106
TMEM192	0.00698279083789672	-0.150779714338678	-4.18705892942131
TMEM20	0.116855463036907	-0.00230571487955358	2.03852859459149
TMEM38A	-0.332734203819426	-0.306235047481865	0.738428944680237
TMEM53	0.00869629339552948	0.161400041568751	1.24749401588768
TMEM55B	0.0162342921115785	0	1.38593045275002
TMEM79	-0.00214121846020302	0	-1.49502097780724
TMEM80	0.00753938808480505	-0.0874957278519614	3.04210783985266
TMEM87A	-0.000915774485828191	-0.0769483764063866	5.44299578133315
TMPRSS11A	0.003484391987958	0.113084785754009	1.31207279850268
TMPRSS7	-0.00292265805633303	0.307159532747243	4.07831811286112
TNN	-0.00120577802003807	0.12977713690461	2.75728961142375
TNNT1	0.394398920822395	0.38933141071383	0.816776565524668
TOMM5	0.0912085863537877	0	2.06257487388652
TOR2A	0.0512959240526843	0	3.14725392792589
TPCN1	0.00333214022367738	0.0200511042994078	2.11051883323088
TRAF6	0.425022729211143	0.493422984224467	0.656920477067528
TREML1	0.00828400123641824	-0.174991455703923	13.606423854873
TRIM65	-0.11261821533261	0	1.51623502270183
TRIM7	0.215265779532963	0.102597835208515	0.932092236479941
TRIM8	0.139611046251063	0.277556264681228	0.872464651533493
TRMT5	-0.0080977977269736	-0.0967301666813349	-1.61947179397319
TRRAP	0.133684335649729	0	3.03192475975336
TSEN2	-0.27976263007771	-0.227109989583068	0.884609994559813
TSFM	-0.308410165194371	0	-2.76195205879594
TSHZ2	0.16802885492636	0.359640299233672	0.848378914403321
TSNAX	0.0941060269358992	0	7.59788892340877
TST	-0.460163384658921	-0.454219979166135	0.903071710805963
TTC13	0.00437929423920589	0	-2.30734473705201
TTN	-0.000813034787303193	0.301574813970021	2.81424507857239
TTYH2	0.10217856240091	0	3.00105316130016
TUBA1	-0.0449532801473386	0	-1.72429529185468
TUBB1	-0.39605910079141	-0.25955427380922	0.709968189364514
TUSC3	0.534749831200176	0.614181705459621	0.951440237752261
U2AF1L4	0.502185578627565	0.465985898008574	0.747464727144676
UBE2D1	0.0739689438053489	0	1.67183377532919
UBE2L6	-0.00926164431894404	-0.38933141071383	4.8927954825308
UBR5	0.23712201192405	0.446464317763797	0.930695189428065
UCK2	-0.537051965634643	-0.822322342568727	-0.937968462650649
UGT8	-0.18864782454349	0	147.265853418174
UQCRB	-0.184407477622024	0	2.9712804615447
USO1	0.0426661350621283	0	3.02600521862892
USP10	0.196070551702973	0.00363877023069482	2.82282354308447
USP13	0.374839925622335	0.324442842261525	0.739780502503477
USP14	0.00042539243210498	0.111694375544452	-2.44234996212864
USP40	0.0942566872983317	0.239949489634293	0.94719020211344
VDAC1	-0.0650611325284821	-0.207322107215682	0.851814366979451
VDAC2	0.0307651864896396	0	1.849526818919
WDR36	-0.00274211977594364	0.116921084438734	1.43847380173681
WDR65	0.005605899643564	0.415028678319645	-1.55554952221896
WDR88	-0.00274469845908742	0.189068620123394	44.5150312462782
WHAMM	-0.00175563127246735	-0.271941984789401	-1.53235259995389
WWTR1	0.227710681714845	0.220730162214588	0.752340647864502
XRCC4	-0.714660548205516	-0.767089492565638	0.893301835328992
XRN1	-0.00416149652001027	0.0691073690718941	-4.58604504234675
XYLB	0.594038218833879	0.6422426593806	0.838783121210001
YPEL1	0.386257186967018	0.281297215305537	0.888460237225288
YY1	-0.0470707709202356	0	2.41868252037065
Z82196.2	-0.120751477368003	-0.0973328526784575	0.941962052290256
Z97200.1	0.00683855456504605	-0.111694375544452	2.31802301124594
Z98949.5	-0.0443078217258277	0	2.31001050541125
ZBTB12	0.0162284189534983	0	2.87124451412647
ZBTB45	-0.344604035974322	-0.122627867896993	0.648246487952766
ZBTB8OS	0.00552653431469542	0	2.88492801725385
ZC3H6	0.0305951116907966	0	-2.32298713274082
ZCCHC10	-0.0180709125006018	0	2.33460683384502
ZCCHC17	0.0709127008925565	0.131243591777942	0.946049139355075
ZDHHC1	0.495515925445661	0.636657940603377	0.861954311532031
ZDHHC11	-0.0112974954568579	0	2.51469190981651
ZDHHC18	-0.00253078102694423	-0.218252690952303	1.88516057529987
ZFP91	0.00582262617122365	-0.0715638828733856	1.50898148552398
ZFR	0.0119408426440544	0	1.09219649703505
ZG16B	-0.00312153046268659	0.109824421276745	-2.937499804109
ZKSCAN4	-0.00124677616830637	-0.0324442842261525	3.1302378077854
ZNF142	-0.179819648426783	-0.196204588635189	0.790111101959029
ZNF2	-0.0158962976136221	0	-2.09214057136828
ZNF212	0.543849777863721	0.6422426593806	0.806652434634509
ZNF26	-0.00596596271300215	0.0490511471587973	-1.41031849909891
ZNF326	0.00691768026013135	0.0324442842261525	1.7167159443996
ZNF366	0.00211748591640472	0.143513783177992	8.95228998477574
ZNF383	0.272330360641627	0	113.2354037198
ZNF397	0.0694034044209517	0	2.41107609368393
ZNF417	-0.343721994703694	-0.437478639259807	0.946494342614343
ZNF473	0.00699906048704325	0	-2.35743014245444
ZNF593	0.0738746601737993	0	2.27387999274984
ZNF629	0.40500150449608	0.282144046823417	0.704226029969088
ZNF665	0.19426180871646	0.0437478639259807	0.861974607519723
ZNF692	-0.00665595212040894	0.161549693934298	2.31130652139364
ZNF697	0.383194795703234	0.392409177270378	0.936260019356148
ZNF707	0.163961245925018	0.0437478639259807	0.924768694430404
ZNF771	-0.00597488673221028	-0.307159532747243	-1.95829520159017
ZNF813	0.0338076389791797	0	2.29614969619534
ZNHIT3	-0.00154002695334403	0.194665705356915	2.68724216352291
