# Supplementary material for: Functional transcription factor target discovery via compendia of binding and expression profiles
Source: Sci Rep. 2016 Feb 9;6:20649. doi: 10.1038/srep20649 (PMC4746627; doi:10.1038/srep20649)
Supplement: Supplementary Dataset [file srep20649-s2.zip › Supplementary Dataset/43180_2_data_set_1775567_nz79pg.csv]

Gene	PC	SC	CARS
AADAC	-0.00418104324671006	-0.317827832761212	159.852113167505
AB019441.14	0.491214689902731	0	17.7933296672131
AB019441.3	0.00627163913419604	0.25955427380922	11.2375698335849
ABCA3	-0.00526408408129007	0.0339457302128121	1.34736097894517
ABCA9	0.00698990893278323	-0.277585870094273	1.82373875295172
AC002472.2	0.2403186930728	0	9.17383262092386
AC004837.2	-0.0035063756599758	0.0437478639259807	16.9999010076839
AC004862.2	-0.293937528382321	-0.25955427380922	0.869593059513819
AC005006.2	-0.142082937681867	-0.00230571487955358	1.05913465151584
AC005035.1	-0.179795321573862	0	-6.44658011816386
AC005277.1	0.479183573630045	0.343358030111581	0.865396113912784
AC005529.2	0.00661762839590423	-0.0442012217747381	-1.39276836998881
AC006028.4	0.659668486925412	0	205.065208219618
AC006159.2	0.412262749256666	0	9.33192683340246
AC006344.2	-1.2533866435683e-05	0.0437478639259807	2.49827850977191
AC007362.1	0.0989868344260995	0	479.760974717893
AC007557.1	-0.293937528382321	-0.25955427380922	0.869593059513819
AC007557.2	-0.293937528382321	-0.25955427380922	0.869593059513819
AC007879.8	0.00363501198371915	0.064888568452305	104.392254624037
AC007970.1	-0.116654423018957	0	4.66800372496205
AC009171.1	0.00615318909486602	-0.0231530209296247	1.31497161144811
AC009229.4	-0.000856705351166726	0.253738408942466	1.2386892973225
AC009336.2	-0.0879562526492595	0	30.2271261569005
AC009404.1	-0.00060023101008453	-0.218739319629904	3.98155047231403
AC011747.1	0.00382777516571029	0	1.68585970310023
AC011997.1	-0.0241497040612974	0	10.726056749531
AC012081.1	-0.823355226651182	-0.858395075278952	0.731463646192085
AC012468.1	-0.00757098314498264	0.251550217574389	2.34612575114468
AC012621.2	-0.0823850987348668	0	2.70498401618692
AC012668.2	0.00155159851414998	0.0665678687875525	-1.17605117561609
AC013286.1	-0.0443078217258277	0	2.31001050541125
AC015971.2	-0.0426410894971913	0	1.99978907661149
AC016768.1	-0.00657519965424086	0.0437478639259807	1.38354151579368
AC016994.1	-0.29461363703228	-0.25955427380922	0.936969593574301
AC017076.1	-0.244208177666427	0	64.5885804344926
AC018866.1	-0.000474211918702465	0.0437478639259807	7.75976867677076
AC021016.3	-0.247955978505746	0	19.027809224954
AC021055.3	-0.571580974468724	-0.530548283836148	0.848407983576979
AC027124.2	-0.00354950261497908	-0.306235047481865	8.06298086882154
AC034228.1	-0.594116999728198	-0.614319065494487	0.848407983576979
AC073834.1	-0.324902901606492	-0.349982911407846	0.822060488643643
AC073957.3	-0.351546294021208	-0.490511471587973	0.938100876402804
AC074286.1	-0.26745937990685	-0.088265841217097	0.940716887748154
AC074389.3	0.00778148516888492	0.027923593886113	0.911927305482397
AC092295.1	-0.585032776266025	-0.611526706105875	0.914295150875993
AC092958.2	-0.0443078217258277	0	2.31001050541125
AC093642.5	0.495135859238645	0	120.574645923015
AC093822.1	-0.293937528382321	-0.25955427380922	0.869593059513819
AC098476.2	-0.00763024341500002	0.101031364056544	-3.4969131406222
AC098613.2	0.00543600346364189	-0.151547046084816	5.98933942438453
AC099793.1	-0.294163851334386	-0.25955427380922	0.885576844605272
AC104695.3	-0.425101464013747	0	-4.04931687499665
AC107311.1	-0.27610623050181	-0.258479510294877	0.948787569588856
AC110871.1	-0.0443078217258277	0	2.31001050541125
AC114730.3	0.00237233073651014	0.027923593886113	2.7065892567731
AC131971.2	-0.132147303567957	0	1.61673160321497
AC140481.8	-0.312149939115537	-0.0973328526784575	0.944669293603758
AC231380.15	-0.00384935642884994	0.131243591777942	6.07528298634724
ACADVL	-0.00795969331872125	0	2.4446288970613
ACBD6	-0.263382924335411	-0.334093405260138	0.938446471220914
ACTG1	0.379746138949719	0.343358030111581	0.780285809546318
ACTR5	-0.00204251480023221	-0.0437478639259807	1.73284932437457
ADAL	0.142622698757722	0	1.84277833564119
ADAT3	0.014682829171294	0	-1.43072763334277
ADIPOQ	0.643774417959838	0	83.2312644369376
ADM	0.580090961702877	0.436040799636191	0.705445002115039
ADSSL1	0.661756880468065	0.761944870593105	0.948118459494583
AFG3L2	0.144029179035903	0	1.83510852170871
AGK	0.00395543637779287	-0.0324442842261525	1.85668314778807
AIM2	0.495154529063836	0.554046770967351	0.922913821336924
AL020994.4	0.00328713208555855	-0.0413776703586848	1.45770528424413
AL022724.1	0.00157927263849658	-0.393730775333826	8.40427127029886
AL024508.2	0.0392214639187687	0	4.70208402572734
AL031594.1	-0.00236329330731817	0.306235047481865	86.3849108495285
AL033527.1	-0.479380292130237	-0.586395471608374	0.811188353077998
AL034582.1	-0.00516785982273851	0.205208624280269	0.980436317242177
AL049637.1	-0.0443078217258277	0	2.31001050541125
AL078586.2	0.669684106285635	0	390.655321914347
AL080273.1	-0.142082937681867	-0.00230571487955358	1.05913465151584
AL109763.2	-0.00312608896981337	0.131243591777942	8.3351725126949
AL121586.3	-0.120751477368003	-0.0973328526784575	0.941962052290256
AL121758.1	0.000798520757597024	0.0341992784028385	2.85510706677802
AL121990.4	-0.00159454372983334	-0.393730775333826	10.1962920122449
AL133268.3	-0.000991651587836554	0.0837707816583391	1.50196668605027
AL133351.2	-0.498200408071137	-0.363006720519469	0.789726254805601
AL133492.2	-0.0045131134382918	-0.262487183555884	4.34701537812656
AL136303.2	-0.00161878360821483	-0.393730775333826	8.06463002155354
AL136378.1	-0.201329086852653	0	13.3074661928825
AL137881.1	0.00346917075658571	-0.258479510294877	9.33688354902185
AL139142.1	0.00687970267513479	-0.027923593886113	1.70997869547094
AL157400.4	-0.00454859452359065	-0.23455818864335	2.95144274858192
AL158071.1	0.00188172018056812	-0.174991455703923	9.59878643652524
AL158165.2	-0.121878106668618	0	10.8099890057215
AL158835.2	-0.240124488897182	-0.285404459283926	0.925267352403716
AL160408.5	-0.442109859096896	-0.324442842261525	0.856868620028315
AL162273.1	-0.528748615251345	0	6.02109153766018
AL162377.1	-0.0165759984732348	-0.0437478639259807	0.8707635707763
AL162427.1	-0.115415122283982	0	4.88498089147819
AL162759.1	0.00498440070026783	-0.101996083184201	1.86919361554327
AL353653.1	0.112957637695378	0	4.97982285834773
AL354707.3	-0.386849393034498	-0.324442842261525	0.769542355258313
AL354710.4	-0.000333663890244281	-0.0437478639259807	5.45149417922507
AL355336.1	-0.00784951630679042	0.306235047481865	22.0655251753789
AL356218.1	0.0119525601596012	0	1.10663371484889
AL356285.4	-0.000418451239948189	0.131243591777942	5.43901485965249
AL358452.1	-0.27610623050181	-0.258479510294877	0.948787569588856
AL359541.4	-0.483803450774217	-0.418853908291695	0.762643096583536
AL359555.1	0.389519395528126	0.00230571487955358	8.64758056979615
AL359634.2	-0.0826386339453287	0	17.7628320652567
AL360169.4	0.00605915092127967	0.0252578410141361	1.11326613277389
AL391056.1	0.0935671090086156	0.0437478639259807	0.863578990616453
AL391422.1	-0.073337815687515	0.0313358012989602	0.937400475340841
AL391684.1	0.438967944879109	0.51910854761844	0.854524758022285
AL441988.1	0.0147656279409409	0	-1.79425434002954
AL442128.1	-0.157367505134486	0	13.0062996906111
AL445587.1	0.00816158039675908	-0.232474521277076	3.88397344380369
AL450398.1	0.0653991913770665	0.0940074038968807	0.862256806009663
AL589642.3	-0.2588722149132	0	3.70618376778185
AL589986.3	-0.105855403109677	0	59.3290403113863
AL590062.1	-0.00197345130897369	-0.115285743977679	1.50894373707884
AL590133.1	-0.39239443123555	-0.481226503185788	0.928328642873629
AL590666.2	-0.0861146817837663	0	47.8556505682177
AL590732.2	0.00822668413169986	0.256788050310383	4.65792609433008
AL592431.1	0.0314124544854658	0	2.15620600904892
AL596326.1	-0.0039049836001009	0.0437478639259807	2.4311693533927
AL663074.1	0.00187227456104626	-0.113084785754009	0.963412564210254
ALS2CR8	0.00473918376916038	0.0430799183824794	1.0792425069268
AMOTL1	0.641309015776553	0.57204756337389	0.912687885769193
ANKMY2	-0.35281589449534	-0.461690258438319	0.806026864584324
ANXA2	-0.00209661396940033	0.272964840083057	3.27827309278362
AP000320.1	0.507596192371519	0	50.8604718119615
AP000640.2	0.0875365353278822	-0.139617969430565	0.821312490298713
AP001596.1	-0.865011864988398	0	11.2190113231868
APC2	-0.00497177123618411	0.290789449081736	62.6076441851977
APLNR	0.641098578893164	0	39.1177256130948
ARCN1	-0.00292924286514871	0.131243591777942	4.43863436595926
ARFGEF1	-0.00010003339874798	0.131243591777942	3.1108868340845
ARFRP1	0.215378353658116	0	2.31225537438396
ARHGAP10	0.681941214346355	0.840949953431969	0.937030566337234
ARHGAP21	0.0885398229258253	0.001888339252342	1.89561546453771
ARHGAP22	0.545537757313275	0.78979850367879	0.795067610937319
ARHGDIA	0.00218401375811204	0.12977713690461	1.75939770797936
ARHGEF10	0.0552646735328753	0	2.86806458382841
ARL5B	0.116427250287086	0	2.05162532968059
ASB1	-0.00800399680543658	-0.131243591777942	3.61214627032459
ATG9A	0.00540721980013414	0	1.4460365776569
ATP13A2	0.18358605939498	0	6.88740638126944
ATP13A4	0.240185204835773	0	7.46648889167705
ATP1B2	0.661209937559589	0	314.356314498271
ATP5H	-0.375086768585929	-0.333442964427675	0.826663441104845
ATP5L	0.00843353109127345	0.0256494588021289	1.71391224970267
ATP6V1A	0.00756827145173169	0.0506658032567845	1.44484219712456
ATP9B	0.00228302311496906	0.00376902565283912	2.19182073356618
AZU1	0.482576855108711	0	323.19707596068
B2M	-0.00333107001262146	-0.0437478639259807	2.94433115601037
BCL3	-0.118554017080109	0	3.29173338583685
BNC2	0.45997900796939	0.660862244411611	0.885499608323477
BPI	0.151391235190744	0	10.9699830251651
BRD3	0.233204020065002	0.282711964385021	0.946787193148032
BRF2	0.377688654174304	0.343358030111581	0.744829004481712
BTBD7	-0.00471040084027308	-0.262487183555884	5.38605837664022
BTD	-0.0719484693732895	-0.00185109024299716	1.3513600757827
C10orf28	0.0653363678761903	-0.00210482008451134	2.11921723502204
C10orf71	0.370330888587599	0	373.533654084631
C10orf92	0.235557905349246	0	12.386963734054
C11orf68	0.0151944031170193	0.0490511471587973	0.862335227577409
C11orf9	0.4958759651714	0.51910854761844	0.907262121297216
C13orf18	-0.641472840487728	-0.587957294286163	-0.932500505961604
C16orf28	-0.0466445572561796	0	2.03103912091766
C16orf61	-0.0828655829130359	0	1.73665264539092
C17orf85	0.117026759921152	0	7.8897815133326
C19orf29	-0.303405061617232	-0.393730775333826	0.886093097982308
C1orf149	-0.00265874449341101	0.027923593886113	0.860947481486919
C1orf167	0.132589594155299	0	1.72858599353681
C1orf173	-0.000293927392648162	0.502645843742681	71.617036307005
C1orf198	0.0413816765313803	0	1.29588682897953
C20orf195	0.330779763183896	0.194665705356915	0.854342178504564
C20orf82	-0.00437903486585799	-0.0592348877759092	4.241948605415
C21orf63	0.124670044029653	-0.0415028678319645	0.925547088419458
C22orf33	-0.294404115017115	-0.25955427380922	0.908168887761015
C22orf34	0.12485728223968	0	3.05424155168489
C2CD2	0.000729561481143049	0.0296174438879546	2.61004799862331
C2orf69	0.0928815008482051	0	2.93420631203075
C3orf23	0.000747057465588144	0.027923593886113	-1.97648663089574
C3orf33	0.509598948119463	0.446777502177809	0.856261514070373
C3orf38	-0.17686640710186	0	-4.25615473468005
C5orf24	-0.0491634525212527	0	3.09162636517018
C5orf51	0.264456775917507	0	1.0990115082576
C6	-0.189476858931708	0	106.445759075411
C6orf105	0.560767474655613	0.636784790371593	0.942761329573596
C6orf150	0.440245441494792	0.38933141071383	0.820941930258928
C6orf208	-0.415405280087653	-0.251312344975017	0.787759314938777
C8orf42	0.00337072324896873	0.162221421130763	1.69175319663942
C9orf102	-0.000236859153154343	0.0735767207381959	-1.85171763861921
C9orf97	-0.00160530748783324	-0.162221421130763	1.79904661903232
CALML4	-0.00412551931271215	-0.0322800083137501	3.23163959495038
CANX	0.00496053537551928	-0.0167124273594455	1.67295095096258
CAPS	0.0939593890496443	0	3.01266420879157
CCDC102B	-0.161911410122109	0.0689627839311414	0.807551652152119
CCDC11	0.409592795264004	0.38933141071383	0.876453400105775
CCDC121	0.113913644939478	0	0.780855166992529
CCDC86	0.00401180402359993	0.0746289438066075	1.42329563367459
CCDC94	-0.132411932498462	-0.0490511471587973	0.87037535878294
CD19	0.108510697625334	0	1.49080613242698
CD2	0.0539755011574276	0	10.1083381914921
CD274	0.0669280115664967	0	1.93725357534903
CDC20	0.0280479280030226	0	1.70956906373258
CDC42	-0.384783696678454	-0.402473432814002	-0.886003020500204
CDCP1	0.401521492946542	0.307401661411139	0.836521542135334
CDH26	-0.188074819752596	-0.0437478639259807	0.855929406926026
CDKN2A	-0.0186618179948722	0	-7.24899859799693
CDKN2B	-0.0225414736339885	-0.0437478639259807	0.815799960331611
CDKN2D	-0.00390030886605068	-0.0558471877722261	-2.49736840623521
CEP120	-0.00175747132903913	0.0359425378723892	1.37565439341049
CFLAR	-0.00337665358649314	0.0147337405915794	-1.35497348793837
CGRRF1	0.406829495515169	0.223388751088904	0.884989135242644
CHAT	0.664821672798398	0	235.79852724101
CHCHD5	0.241304951408078	0.122627867896993	0.796852548197258
CHMP4C	0.443068109700372	0.51910854761844	0.873361136077541
CHMP7	0.109682047957903	-0.00199680765957718	2.79221845807753
CHST2	0.426217146998643	0.38933141071383	0.927944077247837
CLCN6	-0.00652367747622502	-0.161400041568751	1.72212064745139
CLDN9	0.501960473307277	0.613320157961253	0.891439125621229
CLEC7A	-0.118058629929518	0	72.5846341994079
CLOCK	-0.00829192949405362	-0.117591458857233	1.71259647192906
CLTA	-0.356610003981759	-0.282144046823417	0.837148509281444
CNNM4	-0.00285640110492443	-0.10945064439459	2.03540537058988
CNOT7	0.000170467746451043	0.064888568452305	2.14272586538586
CNTROB	0.0034156874239329	-0.0437478639259807	1.66610264219235
COL24A1	-0.649841496911643	-0.6422426593806	0.907945327321641
COPA	0.605269601519049	0.784818354540756	0.83395408744128
COPB1	-0.371781433513086	-0.306235047481865	0.915015644676827
COX6B1	-0.1255849521272	-0.128247294010644	0.906851086684778
CPT1B	-0.158796107188446	0	1.01596876741629
CPXM2	-0.00201130721687997	-0.0861157344040194	1.39193147455914
CRLF3	0.299083782672944	-0.0735767207381959	0.676261410620692
CSDE1	0.1170335576381	0	1.40949768444716
CSN3	-0.00459779822841857	-0.0324442842261525	1.30324091976181
CSTB	-0.0922694628854851	-0.251312344975017	0.945211404310412
CSTF1	-0.0023087032854898	0	1.51388608372602
CSTF2T	0.35812943011849	0.153896752812773	0.830012206383655
CTNNA2	0.237275075743374	0.569181145159015	0.916492442071562
CWC15	-0.201036745962432	-0.0973328526784575	0.94383522154605
CWF19L2	-0.00134801713460756	-0.0321826325011993	2.75753037470457
CXCL17	0.0126257489211781	-0.00230571487955358	3.61748068962849
CYB561	0.523306219188204	0.474701096063922	0.814300136242134
CYBASC3	0.405791914127075	0.307793505625546	0.785757698398562
DAO	0.104729741572749	0.230847067945622	0.902108751413459
DCAF4	0.147073945512697	0	9.38974059460224
DCAF7	-0.000949197061591377	-0.0947169038030103	-1.83122615056278
DCHS1	0.334012879162669	0.194665705356915	0.848996087682685
DDX1	0.174457633093705	0	1.05824828093872
DDX27	0.0409358536548867	0	1.61349853492039
DDX42	0.0744137166719172	0	-1.29839931530297
DDX58	0.155617966607758	0	1.38390793240983
DEDD	0.102508815767359	0	1.3043456127009
DHRS12	0.00810086615714727	-0.00210482008451134	1.57262578246633
DHX38	0.1205085790509	0	1.78943399117918
DIRC3	0.00194928571245747	0.0160739915933046	1.68816694806898
DLEU1	0.209789588283747	0.00176057429440929	2.94932767736079
DNAH17	-0.000569289065497312	0.104496603915558	-2.47055940414901
DNAJC3	0.00149323577818312	-0.064888568452305	2.78744881516632
DNAJC5	-0.00482262241557009	0	2.71256362717794
DNALI1	0.341018853688712	0.25955427380922	0.905841903009682
DNM3	0.00326138958878803	-0.0513294435918472	1.1931355866319
DOCK1	0.595801090330842	0.358784457944979	-0.895827674204578
DOCK8	-0.000400177570501839	-0.0960964573168114	1.57017602087472
DTL	0.127771707037468	0	2.68134026605381
DTNA	0.329532538665658	0.16831711724422	-0.895629376188578
DULLARD	-0.195938140379949	-0.25955427380922	0.86034951338485
DUSP14	0.133687126695705	0.24760414978757	0.94565557899396
DYRK1B	0.513755951271725	0.66688592885535	0.721247641626253
DZIP3	-0.00267431464829814	-0.0437478639259807	1.53124572372104
EAF2	-0.239412345751714	-0.162221421130763	0.747316226324227
EFCAB10	0.441405794607433	0.410391340834062	0.89943751714612
EFCAB7	0.0148555829272449	0	-2.14840726161787
EGFR	0.498584691539464	0.356061788793536	0.929248200774996
EGR3	-0.0601326037773874	-0.131243591777942	0.721091355456374
EHD2	0.468167055852688	0.531933226650937	-0.910521039191385
EHMT2	-0.00147301936742025	-0.174991455703923	5.00833250109293
ELAC1	-0.41723229340632	-0.410391340834062	0.717533371145258
EME1	-0.121784560475255	0	2.22786302436622
ENKUR	0.117978338101953	0	0.882615665921487
ENO2	0.0134236429225092	0	1.18684346511769
EPC2	0.13399189878346	0	1.51203586820606
EPHB6	0.0942484332763071	-0.0437478639259807	0.826814038314324
EPRS	-0.164810141208977	0	-5.52278817281817
ERCC1	-0.00612623224793441	-0.0888523316638638	13.9687676812484
ERO1LB	-0.22986445749199	-0.292692584113009	0.94060008625245
ESR1	-0.00675206745870581	-0.255397866426951	3.66754649252307
ETNK1	0.1353593992318	0	8.89831835192397
ETNK2	0.60765397340377	0.775038818794283	0.912897331084573
ETS1	0.52812778536496	0.576140180861902	0.92123943996666
ETV3	0.0333801372385468	0	-2.00618276194302
EVC	0.392392704918816	0.324442842261525	0.945657747322932
EXOG	0.438320323881159	0.256494588021289	0.686040943666948
F11R	0.00475914370929789	-0.0841695025292405	1.79520624268851
FAIM	0.40358556135271	0.324442842261525	0.852106225394779
FAM111B	0.324270272847049	0.474701096063922	0.929146770744011
FAM120B	-0.551523265981457	-0.588613765905567	0.903063834205029
FAM151B	0.589206931332777	0.620921924930845	0.913698715805751
FAM173B	-0.0905903520626924	0	1.44836272215037
FAM178A	-0.195871303751511	0	6.50225857945007
FAM20C	0.453568946518282	0.359691521210359	0.92704575511447
FASTKD5	0.0417675084112892	0	0.793656064444296
FAU	0.0057977608310508	0.0437478639259807	2.01889301674409
FBXO30	0.104439434596735	0	3.9122424887636
FCHO2	0.502004642480376	0.421326416170785	-0.941723002133706
FER1L6	-0.758448825035436	0.00179913158885277	4.88163286920974
FFAR2	0.637307247249435	0	327.441320358879
FIGN	0.364890593967051	0.318833040251506	0.889454262540934
FLRT3	0.407479377076416	0.291998558035373	0.9166620942434
FMNL3	0.531871341013869	0.564288093646835	0.797796868413381
FNDC4	0.470371079553835	0.64888568452305	0.909989792856401
FOXJ1	-0.146936159712594	0	96.8140133427521
FOXO6	0.00226709094198229	0.0245255735793986	-1.40348929186411
FUBP1	-0.116963174280997	0	8.16924688586744
FUK	0.203760000789384	0	1.04286718174115
FUT10	0.0240514159365797	0.0490511471587973	0.870865195755917
FYCO1	0.443854793802201	0.38933141071383	0.874867579530963
GAL3ST3	0.398472956658883	0	391.839913997368
GALNTL4	0.269374397422279	0.272074355787323	0.916486986443349
GBAS	-0.354108144431646	-0.256953570651474	0.872545235890052
GCSH	-0.00789720492352231	-0.0437478639259807	1.95415840762827
GHRL	0.36810174568459	0.167541563316678	0.725182805073465
GLCCI1	0.219469575196698	0	2.29206536577371
GLIPR1L1	0.000176983594817322	0.0876171654230361	2.94712993562807
GNAI1	0.705875744962122	0.815762557011742	0.82935313615385
GNAO1	0.261638290815937	0.167124273594455	-0.832459952102745
GNAZ	-0.00198743453528312	0.373891171963715	1.98548440240265
GNE	-0.00697322695692874	-0.12977713690461	2.61345175863186
GNPTG	0.183872789975799	0.256494588021289	-0.935289105678927
GPATCH4	0.0462019863249637	0	2.04130197012119
GPR126	0.727509621434863	0.746119426768364	0.910377628647998
GPR39	0.515372617173559	0.637760485606936	0.911072515217453
GRAMD4	0.0074419843519137	0.00461142975910716	1.6866897115662
GRB14	0.560775012318888	0.468889288677493	0.947844828535558
GRM3	-0.529296673360618	-0.363006720519469	0.777953545243649
GTF2A1L	0.562813003686809	0	16.9979028282662
GTF2H3	-0.041310378358464	0	-2.03639567944093
GTF3C3	0.00643294969574448	-0.196204588635189	1.31696794502719
GTF3C5	0.107015475128007	0	5.26313573216377
GTPBP4	0.00306151031385408	0.0589349623663175	1.53285534445522
GTPBP8	0.00368498827162052	0	1.0558648118709
GYS1	-0.00176588239112124	-0.251312344975017	3.12084956500241
HES2	-0.142652080260268	-0.131243591777942	0.901627330311312
HEYL	-0.215118579042065	-0.0437478639259807	0.740838880978073
HIF1A	-0.00222118168661046	0.242100062353126	1.15106968748133
HIGD2A	-0.289260483238673	-0.196204588635189	0.834473209729155
HINT2	-0.0492469973977098	0	2.59923505808353
HIST1H4C	0.00384985108675074	-0.170622901086965	8.92226506795762
HIST1H4G	0.471235043356078	0	11.7746937578803
HMGB1	0.00598794442171722	-0.0743726797125622	1.19695044608408
HMGB2	-0.0012034083527233	0.0512989176042577	-2.11942429301633
HMGN3	-0.00179086580141631	0.117591458857233	1.07346174992722
HOMER3	0.440223653735729	0.51910854761844	0.775491301492218
HOXA9	0.027711009486466	-0.00230571487955358	83.284494258082
HOXC4	0.436506154536836	0.428862967596966	0.85327191739184
HPS3	-0.00553730300693518	-0.0715638828733856	1.5695037392189
HSP90AB1	0.00126222259635156	-0.0598144182978475	1.4986985597817
HSPA5	0.00260015524707908	0.103280291254215	-3.08984276205897
HSPA6	0.393130061994806	0.307159532747243	0.902908668834775
HYAL1	0.00440155242377615	0.00922285951821433	2.50216814907559
HYLS1	0.542208129966044	0.6422426593806	0.89720816878213
IARS	-0.122798759827614	0	-8.00953953427252
ICA1L	0.154457437464877	0	2.50622828036169
IDE	0.0578043915389811	0	2.19506185999495
IDH3B	0.00591051457019662	0.0558471877722261	2.34402977490211
IFIT1	0.031233233835792	0	1.64341734516047
IFIT1L	-0.00533160413741187	-0.024801754558725	4.91116454277598
IFT20	0.272273756597002	0.147153441476392	-0.806910640726481
IGHMBP2	0.428595811264657	0.416934750849777	0.783370029237497
IGLON5	0.000781591075628921	-0.0437478639259807	1.02285079418292
IGLV1-36	0.0071345031855921	-0.0437478639259807	2.81162740840385
IGLV3-25	0.110268403213887	0	8.14810636012857
IL18R1	0.601044753461739	0.589113064420453	0.884351867540492
ING3	0.197536100243918	0.153896752812773	0.871735894758627
INHA	0.424827881494553	0.390930314405582	0.921401359486025
INO80C	-0.000920378500760031	-0.039580894954761	-2.71444294405227
INTS10	-0.0492918564350155	0.0245255735793986	0.832141700309611
IP6K1	0.0101657714833904	0	1.31206683639068
ISY1	0.50590942782569	0.6422426593806	0.813601274367896
ITGA4	0.261961450940401	0.668657315070539	0.881998882547165
JAK2	-0.0194898264934824	0	1.83671575867682
JMJD5	0.411115430156045	0.416934750849777	0.835347896530202
KBTBD2	0.338685538809806	0.206474160483506	-0.900729597465378
KBTBD4	0.0931208357018733	0	1.25894850466156
KCNA6	0.125629744874092	0	12.1085860205779
KDELR3	-0.247936978752092	-0.218739319629904	0.864361816344889
KIAA0174	0.00766262183044046	-0.0490511471587973	-1.65312017804266
KIAA0495	0.00194263634061793	-0.262487183555884	4.93081641026971
KIAA0562	0.0252462778935413	0	3.03077767160635
KIAA1274	-0.0421183216130704	-0.0968400249412504	0.813250249005093
KIAA1731	0.48796088401547	0.512989176042577	0.750469582451303
KIF16B	0.00787214018829241	0.280664527861032	-2.22801244543302
KIF24	-0.106901081120027	0	4.00242955849677
KIF5C	0.270118466513611	0.386183152015446	0.908594675031984
KIN	-0.00355507195114537	-0.0837707816583391	1.2331414764881
KLHL28	0.00529755278227311	-0.223388751088904	3.59729545082211
KLRAQ1	-0.000795248682463049	0.0357851044013604	1.51863576403954
KPNA3	0.0881770874285927	0	3.05174888271749
LAMC3	-0.310478237774804	-0.34722456382215	-0.947318053724552
LAMP3	-0.345671125589229	-0.195465157202791	0.833129100855828
LANCL2	0.112463624858798	0	2.03653883513666
LCMT2	0.183181351226504	0.25955427380922	0.82432207117165
LIG4	0.00515004480543077	0.12977713690461	1.60561143896546
LIN54	0.00584147097513137	-0.0321672143858654	1.94032962926757
LMBR1	-0.00129342993420816	0.166827911514312	1.40211187201542
LRRC37B	-0.00524173498349979	0.0437478639259807	2.30118768045352
LTB4R	0.0783245982000577	-0.00230571487955358	1.89151163179613
LY6E	0.0199354758720547	0.027923593886113	0.90964358848507
LYSMD2	0.518904839792878	0.71124163380256	0.684286662075734
MAP2K6	0.339158296849056	0.565688465475901	0.930510153752607
MAP7D1	0.543677162487145	0.367883603690979	0.756232993860613
MAPK1IP1L	-0.00340458469087707	-0.00764719112901873	1.31637952418254
MAPK3	-0.030097287322481	0	1.52194875753991
MAPK7	0.00494313359231169	0.12977713690461	1.40159380730855
MCAM	0.469177787014313	0.363006720519469	0.770488465893461
MCOLN3	-0.3048109252504	-0.174991455703923	0.872875405250669
MDFIC	0.43392710012994	0.197449625919697	0.888662352784003
MDN1	0.254375619108391	0	8.84404582590235
MECR	-0.00668281500569523	0.0994134846772434	-2.83388147473649
MFSD6	0.0579621263250354	0.147120605719768	0.822187185356236
MIR155HG	0.235803742024133	0	330.967914394415
MOBKL3	-0.153146896196219	-0.229875946437138	-0.949969898352307
MORN4	0.00619098175785497	-0.0324442842261525	2.91756804210047
MOSC1	0.243352580953475	0	0.75209127126449
MRPL10	-0.00402697260942364	0.027923593886113	2.20150519139114
MRPL43	-0.00577458350870473	0.0874957278519614	2.63640404467334
MRPL45	-0.171833930433034	0	1.560174997496
MRPL51	-0.143874840764526	0	2.67592037507213
MRPS6	0.0078296582361964	0.0125343205195841	1.56303499242839
MTMR9L	0.00212759138536155	-0.027923593886113	2.47015593951789
MYL12A	0.108522774656004	0	-1.22461453582085
MYLK2	0.0733277452645745	-0.0437478639259807	0.933421062055235
MYO10	0.558424895977932	0.626239327023807	0.857224237373654
MYO19	0.00403012234716191	-0.0981936411217838	-1.48097191705405
MYO1C	0.00439795179712737	-0.01753816266581	1.92647974051913
NADK	-0.286586334068715	-0.0490511471587973	-0.904545559379733
NCOR1	-0.00579261820394677	-0.011330035514052	-2.38675114849996
NDUFA13	0.0459574207199774	0	1.75477950936519
NDUFA6	-0.106676056524766	0	1.32000555128533
NDUFAB1	-0.513704358003551	-0.515037045167371	0.86026228192595
NEUROG3	0.00265910000685434	0.0437478639259807	5.30628975100332
NFIX	0.403268335545084	0.101354179123862	-0.835364377024696
NINJ2	-0.00349843951743882	-0.367248688613146	-4.45216585239455
NKX2-8	-0.0805916959264667	0	27.7191203076503
NOL7	-0.0384211762191943	0	3.22562562833764
NOTCH1	-0.000824879776000771	0	2.24702403593995
NOTCH4	0.361396158621951	0	4.21017402961423
NOXA1	0.113830190372659	0	2.71945975655494
NUMBL	0.503062233612036	0.428862967596966	0.893312391832243
NUPR1	0.568615438161624	0.741371417676301	0.833222025513768
OCLN	-0.00630554463357952	0.0585385168226019	-4.10592594798811
OLFM2	0.358664214307889	0	336.262846012442
OLFM3	0.00309932066645738	0.306235047481865	89.789879753773
OSBPL6	-0.00102324762256109	-0.0755335700936798	-2.1976940973497
OTOP3	0.0425617924441272	0	3.38072876110385
OVCH1	0.179149708458983	-0.00230571487955358	7.77150228119931
OVCH2	-0.00462397883873139	0.306235047481865	9.86998694575731
P2RX3	-0.0453123569252787	0	5.18676972005994
PAF1	0.292370328887529	0	5.00089840617812
PAFAH1B2	0.000288335657993028	0.161549693934298	2.28978387087852
PAX8	-0.00624457415840154	0.0356616556176552	6.04271928801714
PCLO	0.330744967792111	0.434523111345582	0.866078435765352
PCYT1A	-0.00400774219098964	-0.0797525577304634	1.46581211108904
PDE2A	0.170127397379044	0	0.866709322881311
PDK2	0.185790888017409	0	3.48216458694525
PES1	-0.0375619717317831	0	1.11885562500444
PGAP1	0.00824857708923703	-0.131243591777942	2.98884800509158
PHF23	0.00772378338832755	-0.0813641305054241	1.65680868228789
PHLDB1	0.711388220115684	0.723884726193414	0.915867492892002
PI4KB	-0.0415588945670807	-0.122627867896993	0.923369234094367
PIGT	-0.740342803507324	-0.686716060223162	0.93826960936754
PIK3C2G	-0.00505339097310675	-0.0214355321471012	7.7105824808036
PIPOX	0.000375870106154119	-0.0456572456876628	-1.0889488890966
PITPNM1	0.14083266041918	0	5.47185107782926
PLAGL1	0.00182297012163419	0.0484649081802894	-4.54529644498376
PLAGL2	0.00498600506721885	0.122627867896993	1.25782560821736
PLCB3	0.40270923177521	0.447308686633395	0.882893051507989
PODN	-0.00772422551307325	-0.0973328526784575	2.07221910036387
POLE	0.0536407106332415	0	1.93406597633889
POU3F3	-0.00660920900199937	0.0437478639259807	10.9024469448491
PPA1	0.0176718494975901	0	1.02485779433101
PPIL2	0.308323946706749	0.290789449081736	0.809983831003415
PPM1M	0.512074205495729	0.718184846459608	0.715938809733227
PPP4R1L	0.00203077913394206	-0.0302134280374719	6.41535146720657
PPP4R2	0.00416314555918432	0.0645600166275003	-1.27028083950378
PRKAG2	0.449756028550393	0.00187317162316339	2.77762705436324
PRKAR2B	0.186551340539185	0	2.56103333238366
PRKCDBP	0.344947178537364	0.25955427380922	0.729172380654013
PRR11	0.0522470204472985	0	1.73577992981776
PRR5	0.00607403595755025	-0.0585385168226019	-2.6031319595201
PRSS27	0.389175172996102	0.220730162214588	0.861009464837833
PSEN2	0.0735622690536316	0	2.2314986224613
PSMA3	0.177614667668755	0	2.29855664681654
PSPC1	0.000768070402101736	0	2.49845145825127
PTCD2	0.204869190826881	0.331021362869479	0.934134912522297
PTCHD2	0.372403826086744	0	5.80266697102329
PTGER4	0.114430920200557	-0.150779714338678	0.911298109015935
PTOV1	-0.0110857864660865	0	2.26388517511139
PTPLAD1	0.272008110190605	0.179546211614902	0.779509683547159
PTPRT	0.00667034605259953	0.376029615587523	44.2636719608226
PURB	-0.157920738095448	0	2.38640230285963
PUS10	0.0500673655790225	0	1.34118886548689
PYCARD	-0.00109073472849025	-0.262487183555884	8.58487561394648
RAB13	-0.243285385831865	-0.227109989583068	0.925395492346534
RAB34	0.0400317655188	0	-2.25350773985114
RAB3GAP1	0.001010414432233	-0.00755335700936799	-2.14698248642836
RABL3	0.000938464620583555	0.261131677491335	1.38172508465091
RANBP10	0.191501053574287	0	2.44524178308607
RAP1B	-0.120496398284104	0	1.81817430502086
RAX	-0.00388626800153002	0.0437478639259807	4.78772154421398
RBM33	-0.00564423808746125	0.0911413831791265	-2.72978605515533
RBM45	-0.0173460291242777	0	-1.32641479136463
RCN2	-0.00341127745123786	0.0324442842261525	1.55156923870582
RCOR2	0.116581090308054	0	2.85025032728745
RDBP	-0.0661121670735074	0	2.29198856664215
RDH11	-0.0191914198041196	0	1.88139660011965
REXO1	0.0657830520149289	0	1.53333021440668
REXO4	0.001971789630599	-0.159744612766174	1.89488280689874
RGL3	0.0612974553675132	0	-1.38679320104922
RGL4	-0.00234539947418903	-0.0437478639259807	1.16562051697493
RGS19	-0.00808010370755374	-0.111694375544452	2.42444519157665
RHBDD2	-0.00573037665167141	0.09191835047695	1.26951256675742
RHOQ	-0.000217476630212929	-0.191693535319409	2.17126766417269
RIBC1	0.121144016700272	0	0.844142537704147
RILPL2	0.533569939906255	0.753993104313812	0.876564335973956
RIN3	0.677517375079672	0.687994194586835	0.921486766439207
RIOK3	-0.00521048640837573	-0.166011471327858	-2.43491219261416
RNASE2	-0.00730275770175687	-0.174991455703923	6.66809945564816
RNASEH1	0.0286064859548067	0	2.13952200520567
RNF34	-0.0286926696314981	-0.251312344975017	0.77362501345496
RNMTL1	-0.057573997780561	-0.0981022943175945	0.900514573178808
ROM1	0.0061755832214688	0.0437478639259807	2.95114156996695
RP11-108K14.1	0.115577602124758	0	2.70097375708177
RP11-125B21.1	0.00272523972649039	0.125656172487509	5.12767592898891
RP11-352D3.1	0.449698116704453	0	398.295801727839
RP11-492E3.1	-0.219297500918318	0	1.29897577629873
RP4-758J18.4	-0.457620512142571	-0.454219979166135	0.824037140738624
RPA2	0.500897811927689	0.564288093646835	0.928194492568427
RPL13A	0.00128673095914582	-0.131243591777942	1.01187389287715
RPL29P2	-0.332298319714889	-0.393730775333826	0.82478735854457
RPL34	0.00864245438159402	0	1.83314520741033
RPP25	0.174775755257232	0	3.10330997487659
RPS10P7	-0.00309010621247598	0.0437478639259807	2.56696181939072
RPS6	-0.00592728631748775	-0.0256494588021289	2.80897341873229
RPS6KA4	-0.0114530260229938	-0.00210482008451134	1.12148276402426
RRP7B	-0.00221283486735643	-0.0874957278519614	1.30262396266927
RWDD3	0.185697954844805	0.318832456532182	0.938784432563923
SAMD8	-0.0749577377873665	-0.043342707356743	0.845133318445012
SCN3A	0.513109620532022	0.486505839585806	0.85393232024471
SCN7A	0.00309120257511755	-0.115765104648124	94.7245790601545
SCN9A	0.477491108083665	0.72742195099795	0.920147569989199
SCO2	0.00755481293228099	0.0437478639259807	1.71173177246536
SCPEP1	0.00371378525736074	-0.0376949285846695	12.3482745412518
SCRN1	0.192600892768569	-0.00210482008451134	2.24120296833634
SDR42E2	0.00490969531739809	-0.0324442842261525	1.38357804718911
SEMA5B	-0.00477892168402377	0.098926543972033	151.013908824481
SEPT1	-0.229247807098275	-0.167541563316678	0.898332232310661
SERBP1	0.0296916632253996	0	2.14362539627946
SH3BP4	0.723341190715688	0.616914038932626	0.884305662687717
SH3BP5L	0.0695867642814438	0	2.4380641011761
SHISA4	0.247199851784193	0.064888568452305	0.743718168268347
SIK2	0.00715992758899587	-0.11051712576664	2.28997518962655
SLAMF9	0.596568423330735	0	235.164757831926
SLBP	-0.00564857802978628	-0.0981022943175945	0.739131559809723
SLC13A4	0.00825091842672716	0.0484649081802894	-4.26783214026139
SLC1A2	0.00248417769431803	-0.106198848810718	3.53246139324031
SLC25A13	0.224453388651968	0.360794316453265	0.946827046709785
SLC25A24	-0.405617057544286	-0.51511336391198	0.924170915383363
SLC2A10	0.45261540875727	0.486664263392288	0.834986136263295
SLC30A10	-0.00320668871281538	0.269487891171058	1.9949823648738
SLC40A1	0.46843548393876	0.442012217747381	0.876264952957503
SLC45A1	0.126948761211292	0	3.40402658011547
SMARCC2	0.210808068702398	0	2.01860938909124
SMC1B	-0.00499988693168897	0.393730775333826	83.6028680937962
SMEK2	-0.00173142091788568	0.0798960743664679	-2.23859750422559
SNHG12	-0.00525545557349016	0.00922285951821433	2.57240567077813
SNORD50B	0.00160275345689165	-0.0874957278519614	1.26594486910665
SNRPA	0.562405607024565	0.718184846459608	0.921206941975569
SNRPA1	-0.045975322357509	0	1.54858163179846
SNX19	0.51973913767726	0.564288093646835	0.901848178469543
SOX9	0.496091388943008	0.605811352253617	0.946441431941898
SPA17	0.00753161998292346	0.0981022943175945	-2.99095641649176
SPATA20	0.496961523634007	0.465985898008574	0.916115438793972
SPATA22	-0.00704368593155757	-0.174991455703923	13.2214723365159
SPINT4	-0.293937528382321	-0.25955427380922	0.869593059513819
SPTB	0.451296394318029	0.434523111345582	0.802541964782975
SRFBP1	0.162015191557691	0.229415733870562	0.877435554935145
SRPK1	0.0912680784527452	0	1.50714042148753
SSB	0.0510222020608185	0	2.44321033197875
ST7OT1	0.00232771226766262	-0.174991455703923	3.65974292451855
STAT5B	0.231596614196548	-0.001888339252342	2.25689991035295
STK16	0.344096791936738	0.359092423229804	0.90372174738571
SULT1C4	-0.00497106832287796	-0.0576428719888396	5.57088457020389
SUMO2	-0.00635901268234403	-0.0874957278519614	2.45940443564845
SUPT4H1	0.0102616222246866	0	2.39178450745615
SYK	0.570595990138665	0.6422426593806	0.822192021776565
SYT15	-0.0249646927144107	0	1.98308547798046
TAF5L	0.00218764356565241	-0.027923593886113	1.02625457835677
TAF8	-0.00195982982019478	0.147153441476392	1.07427548755324
TAPT1	0.412728520725728	0.421775694939983	0.766675856364787
TAS1R1	0.322208026401579	0.227109989583068	0.855349866998118
TAX1BP3	0.153242362959043	0	3.75865629853965
TBC1D1	0.122776351721465	0.02883936375658	0.907087502524508
TBC1D12	-0.0942873786892088	0	-3.6572776944074
TEX264	0.169001772230549	0	4.98508513541118
TFAM	0.00167439727304355	0.0841928033804536	1.47498657946626
TFPI	0.133539107164136	0.027923593886113	0.835487753428564
TGS1	0.00378136454522925	0.128247294010644	-2.24728049473703
THAP1	0.291442057554136	-0.0245255735793986	0.661297001805545
THRSP	-0.00636837367383475	-0.174991455703923	7.68143353429121
TIMM23	-0.0100548664121215	0	1.91506786158682
TIMP3	0.601649864040118	0.782993071438219	0.921712016695797
TIPIN	-0.178784220131841	-0.343358030111581	0.839004838335079
TLR4	0.564061364443518	0	95.0845560964577
TMCO6	-0.00583343442752394	0.0391971529524109	1.04109841411344
TMEM104	0.00645697454487253	-0.0497067423386217	1.73624200842626
TMEM106A	0.640979146677405	0.753937034925052	0.913964897991078
TMEM115	0.123414622017127	0	1.37898201423543
TMEM117	0.176914602027854	-0.00208387608007521	12.1723446624346
TMEM141	0.456910481328118	0.445002971753841	0.742512298323351
TMEM184B	0.00726100179332339	-0.0229415733870562	-1.30284297782106
TMEM20	0.116855463036907	-0.00230571487955358	2.03852859459149
TMEM38A	-0.332734203819426	-0.306235047481865	0.738428944680237
TMEM55B	0.0162342921115785	0	1.38593045275002
TMEM79	-0.00214121846020302	0	-1.49502097780724
TMEM87A	-0.000915774485828191	-0.0769483764063866	5.44299578133315
TMEM93	0.0850879057931109	0	3.95851887158103
TMPRSS11A	0.003484391987958	0.113084785754009	1.31207279850268
TMPRSS7	-0.00292265805633303	0.307159532747243	4.07831811286112
TNN	-0.00120577802003807	0.12977713690461	2.75728961142375
TNNC2	0.00616515198446352	-0.0115285743977679	1.64762862632622
TNNT1	0.394398920822395	0.38933141071383	0.816776565524668
TOMM5	0.0912085863537877	0	2.06257487388652
TOR2A	0.0512959240526843	0	3.14725392792589
TPCN1	0.00333214022367738	0.0200511042994078	2.11051883323088
TRAF6	0.425022729211143	0.493422984224467	0.656920477067528
TREML1	0.00828400123641824	-0.174991455703923	13.606423854873
TRH	-0.00154273177445465	-0.174991455703923	6.6599193918522
TRIM65	-0.11261821533261	0	1.51623502270183
TRMT5	-0.0080977977269736	-0.0967301666813349	-1.61947179397319
TRRAP	0.133684335649729	0	3.03192475975336
TSEN2	-0.0194968699997052	0	1.39005853665431
TSEN34	-0.00227142140280946	0.0437478639259807	1.08434723127589
TSFM	-0.308410165194371	0	-2.76195205879594
TSHZ2	0.16802885492636	0.359640299233672	0.848378914403321
TSNAX	0.0941060269358992	0	7.59788892340877
TSPAN31	-0.110523009889741	0	1.78277447580569
TTC13	0.00437929423920589	0	-2.30734473705201
TTN	-0.000813034787303193	0.301574813970021	2.81424507857239
TTYH2	0.10217856240091	0	3.00105316130016
TUBA1	-0.0449532801473386	0	-1.72429529185468
TYRP1	0.627035094997446	0	391.894465788465
U2AF1L4	0.502185578627565	0.465985898008574	0.747464727144676
UBE2D1	0.0739689438053489	0	1.67183377532919
UCK2	-0.537051965634643	-0.822322342568727	-0.937968462650649
UGT1A5	0.00248612326596567	-0.216737198678037	177.190384005383
UGT8	-0.18864782454349	0	147.265853418174
UQCRB	-0.184407477622024	0	2.9712804615447
USO1	0.0426661350621283	0	3.02600521862892
USP13	0.374839925622335	0.324442842261525	0.739780502503477
USP14	0.00042539243210498	0.111694375544452	-2.44234996212864
USP40	0.0942566872983317	0.239949489634293	0.94719020211344
USP41	-0.442653596829954	-0.38933141071383	0.873449415870872
USP6	-0.00606024123678816	-0.0874957278519614	2.96847841856741
VDAC1	-0.0650611325284821	-0.207322107215682	0.851814366979451
VDAC2	0.00473727075099703	-0.0490511471587973	1.57594674991729
WDR36	-0.00274211977594364	0.116921084438734	1.43847380173681
WDR61	0.19947297726552	0.465985898008574	0.878242120147182
WDR65	0.005605899643564	0.415028678319645	-1.55554952221896
WDR88	-0.00274469845908742	0.189068620123394	44.5150312462782
WWTR1	0.227710681714845	0.220730162214588	0.752340647864502
XRCC4	-0.714660548205516	-0.767089492565638	0.893301835328992
XRN1	-0.00416149652001027	0.0691073690718941	-4.58604504234675
XYLB	0.594038218833879	0.6422426593806	0.838783121210001
YY1	-0.0470707709202356	0	2.41868252037065
Z98949.5	-0.0443078217258277	0	2.31001050541125
ZBTB8OS	0.00552653431469542	0	2.88492801725385
ZCCHC10	-0.0180709125006018	0	2.33460683384502
ZCCHC17	0.0709127008925565	0.131243591777942	0.946049139355075
ZDHHC1	0.495515925445661	0.636657940603377	0.861954311532031
ZDHHC11	-0.0112974954568579	0	2.51469190981651
ZDHHC18	-0.00253078102694423	-0.218252690952303	1.88516057529987
ZFP91	-0.0581529650169081	-0.203940639252936	0.939511001286414
ZG16B	-0.00312153046268659	0.109824421276745	-2.937499804109
ZHX3	-0.00125540133417953	-0.206560582508429	2.34817236611578
ZIC2	0.280522391085816	0.167541563316678	0.929633715786038
ZNF142	-0.179819648426783	-0.196204588635189	0.790111101959029
ZNF2	-0.0158962976136221	0	-2.09214057136828
ZNF212	0.543849777863721	0.6422426593806	0.806652434634509
ZNF26	-0.00596596271300215	0.0490511471587973	-1.41031849909891
ZNF366	0.00211748591640472	0.143513783177992	8.95228998477574
ZNF383	0.272330360641627	0	113.2354037198
ZNF397	0.0694034044209517	0	2.41107609368393
ZNF417	-0.343721994703694	-0.437478639259807	0.946494342614343
ZNF473	0.00699906048704325	0	-2.35743014245444
ZNF579	0.270197540527578	0	2.10663032842667
ZNF593	0.0738746601737993	0	2.27387999274984
ZNF629	0.40500150449608	0.282144046823417	0.704226029969088
ZNF646	0.082853104966114	0	1.76271001754254
ZNF665	0.19426180871646	0.0437478639259807	0.861974607519723
ZNF692	-0.00665595212040894	0.161549693934298	2.31130652139364
ZNF697	0.383194795703234	0.392409177270378	0.936260019356148
ZNF732	0.0840601662043916	0	1.3230541433124
ZNF771	-0.00597488673221028	-0.307159532747243	-1.95829520159017
ZNF813	0.0338076389791797	0	2.29614969619534
ZNF841	-0.440430858934639	-0.356887126487678	0.789439279483148
ZNHIT3	-0.00154002695334403	0.194665705356915	2.68724216352291
