# Supplementary material for: Functional transcription factor target discovery via compendia of binding and expression profiles
Source: Sci Rep. 2016 Feb 9;6:20649. doi: 10.1038/srep20649 (PMC4746627; doi:10.1038/srep20649)
Supplement: Supplementary Dataset [file srep20649-s2.zip › Supplementary Dataset/43180_2_data_set_1775568_nz79pg.csv]

Gene	PC	SC	CARS
AADACL1	0.00589512836456042	-0.0341394370999459	1.15134995856199
ABCA4	0.0758148474854197	0.262698722894914	-0.902692890528495
ABCG4	0.0858558449636852	0	2.78701982260982
AC000099.1	0.00304282140408753	0.0436713146741147	1.59421594960803
AC002310.1	-0.000821138705388433	-0.284547404742231	1.60559069285489
AC003958.4	-0.000955443326402555	-0.0591312395989083	27.1563959169129
AC004741.1	-0.0404316918160411	-0.0550669216882901	-0.960711957532875
AC004834.1	-0.465662167154772	-0.315366611194177	0.937113328653019
AC004870.2	0.00304282140408753	0.0436713146741147	1.59421594960803
AC004936.1	0.00304282140408753	0.0436713146741147	1.59421594960803
AC006039.3	0.00457718876524217	-0.0797325472097299	2.40859319722279
AC006070.1	0.185872360398838	0	6.4346906205922
AC006483.2	0.192481861998923	0	0.968640506441044
AC007377.1	0.135580705645172	0	73.8533027369571
AC007422.1	-0.136640645103956	0	8.60133970070973
AC008009.1	0.222196926040839	0	5.85145781773472
AC008073.2	-0.027043005279756	-0.122413295785282	0.723353497643393
AC008080.4	0.00175275128165831	0.0436713146741147	2.13777398301126
AC008105.2	NaN	NaN	0.880573975186141
AC008937.2	-0.390745406464333	-0.220343932413508	0.803860393090598
AC009988.1	0.0555177547159005	0	-3.42598884533914
AC010096.2	0.00304282140408753	0.0436713146741147	1.59421594960803
AC010105.1	0.00304282140408753	0.0436713146741147	1.59421594960803
AC010336.2	0.0649957045683834	0	-3.67705952037744
AC010441.1	-0.00640761132473442	0.0685616036668775	2.54937639220421
AC010880.1	0.00304282140408753	0.0436713146741147	1.59421594960803
AC010907.3	-0.034927425576728	0	1.10001479392031
AC011005.1	0.327969156416934	0.307254933899513	0.907364114212386
AC011500.1	-0.112463013646191	0	2.57903748821089
AC012031.1	-0.00104788394637681	-0.0682788741998919	1.84373909839814
AC012494.1	0.040038994975935	0	1.42821350817042
AC016909.1	-0.067447328596458	-0.0734479774711693	0.750982955918435
AC016994.2	-0.17814779533898	-0.171378614099395	0.830535389203127
AC020594.2	0.0023374176935542	0.118262479197817	52.9686188141058
AC022398.1	0.253092025576048	0	1.89748072148288
AC024060.1	-0.00456099499619404	-0.0708003278849444	1.48647776742443
AC026803.2	-0.19291146298334	0	28.9883467535481
AC026904.1	0.489406979279447	0	73.0927888280106
AC027644.2	-0.00180975965704946	0.027874733666903	1.66703359197598
AC034228.1	0.00304282140408753	0.0436713146741147	1.59421594960803
AC034228.3	-0.502749689205596	-0.563101160612298	0.746079063766903
AC053503.1	0.000874716600711756	-0.0387333548362199	-2.50810779377621
AC063965.1	0.109809776929704	0	16.0345826178307
AC068039.1	NaN	NaN	0.898497251078811
AC068760.1	-0.00436222320653554	-0.0244826591570564	0.869663216023461
AC073127.2	-0.372772982087836	-0.318274569041734	0.705621327093443
AC073283.2	-0.0054477229017395	0.0436713146741147	7.27723781985641
AC073336.1	-0.19567857472437	-0.269309250727621	0.809832951761666
AC074011.2	0.315501466168824	0	72.3019718537653
AC074112.1	0.00396670440671445	0.0377775632391389	1.38077810357516
AC074257.2	0.00304282140408753	0.0436713146741147	1.59421594960803
AC078845.1	0.00262231606402049	0.277110321031298	4.81707000307418
AC078942.3	-0.362674157468703	-0.346417371107448	-0.760633954276092
AC079763.2	0.00304282140408753	0.0436713146741147	1.59421594960803
AC079877.1	-0.0133769961897357	0.00370294185988124	1.35940448675138
AC091153.2	-0.000310319547336636	0.0734479774711693	2.25034998818305
AC091167.1	-0.308297322666033	-0.434524094626741	-0.911865832785125
AC091729.1	-0.0592633063518166	0	1.41304900328515
AC091808.1	0.0168918080376351	0	-3.82940176338401
AC092296.3	0.627408420336214	0.64111887433877	0.903663971341376
AC092590.1	0.0226270917306309	0	2.17382052545746
AC093010.2	-0.172820952874117	0	14.2354949715583
AC093157.4	0.24553973882045	0	2.40279924741902
AC093423.5	0.00304282140408753	0.0436713146741147	1.59421594960803
AC093581.1	0.00304282140408753	0.0436713146741147	1.59421594960803
AC093627.2	0.316870428282398	0.358464089549432	0.924980218521224
AC093642.1	-0.006734963999074	0.08276809077511	1.41465031800771
AC093702.1	0.00703419616526053	0	0.715177797135378
AC097517.2	0.00304282140408753	0.0436713146741147	1.59421594960803
AC098654.1	0.124255017675824	0.00373233074830661	-3.14795336435619
AC103702.3	-0.455888267627612	-0.362371537669739	-0.954492464631082
AC104809.2	-0.28445267131434	0	-3.30892268958288
AC104809.3	0.369150835248662	0	3.58353193960255
AC105053.3	-0.149472430378154	0	27.7139552364775
AC106869.1	-0.00323847249664955	0	6.60418092733438
AC107311.1	-0.363730928819617	-0.358464089549432	0.915330778271315
AC108051.3	-0.0573923644345306	0	0.889845132697081
AC110769.2	0.00627891391622575	0.131013944022344	7.60069373252387
AC112494.1	-0.140757163655896	0	1.98338458351569
AC114730.1	-0.034226132513045	0	1.64584244980223
AC114814.1	-0.192850096797517	-0.318274569041734	0.9320334657807
AC138024.1	0.00304282140408752	0.0436713146741147	1.45948067259938
AC138647.1	0.00396344301434471	0.0436713146741147	1.48510174040057
AC147651.1	0.115779501052461	0	0.789520633110206
ACPT	-0.0896585986952161	0	-1.73772941893038
ACSL6	0.686047357181869	0.731603388144425	0.950040207936344
ACTB	NaN	NaN	0.90486244651001
ACTG1	-0.000880556677194594	0.0931229492224321	-2.10573633752094
ACTL8	0.166129100834949	-0.0538795049901408	0.951730460748643
ADAL	0.35758375320061	0.367239887355847	0.801223840051178
AF015720.2	0.238632859293813	0	1.80664954963651
AFF3	0.0867984660917048	0.192983644101189	-0.928433211447611
AGAP3	0.168148824613866	0	1.68733517013172
AHNAK	0.0491084082371216	-0.00363240317379477	-2.31803511667548
AIM2	0.766185954841822	0.75896243386875	0.948661611871021
AK2	-0.038117984833001	0	1.01189296592285
AKTIP	-0.341816003601104	-0.218356573370573	0.805472138908073
AL008638.1	-0.174015536023476	-0.171378614099395	0.785207533010492
AL008729.1	0.268408935190576	0.307353444621474	0.790012682432496
AL008733.1	0.0600776936553073	0	2.46326594817717
AL023754.1	-0.00607779992632511	-0.292684703502482	13.9673177958628
AL031674.1	0.00304282140408753	0.0436713146741147	1.59421594960803
AL031733.1	-0.48557250294499	-0.256045778249595	0.734836424577776
AL035405.1	0.102291635008761	0	1.74862631930624
AL035530.1	0.00304282140408753	0.0436713146741147	1.59421594960803
AL035658.2	-0.00157032215612912	0.0167248402001418	-19.5031992934772
AL035669.3	-0.0740804193979755	0	-3.07722201823433
AL078586.2	0.00279197941219468	0.0518411860383374	2.66977438774832
AL080239.3	0.00304282140408753	0.0436713146741147	1.59421594960803
AL080250.1	-0.460405560251817	-0.195123135668321	0.826274654554161
AL109809.1	-0.00308037694151141	0.027874733666903	9.78678610009307
AL110115.3	-0.401650264209715	-0.409673245199351	0.71124879586344
AL117209.1	0.134323627054296	0	1.24415050698688
AL118523.1	-0.175907589988893	-0.171378614099395	0.825774011014659
AL121894.1	-0.0497524732477857	0.027874733666903	0.917394164909226
AL133284.1	0.00281025961587941	0.305699202718803	59.2463699844394
AL136218.1	-0.500132182378167	-0.306622070335933	0.848622183647652
AL136359.2	0.00304282140408753	0.0436713146741147	1.59421594960803
AL136987.3	-0.116913661925409	0	119.567266284513
AL138737.1	-0.00665132909510912	-0.0244826591570564	-2.33641972347105
AL138823.2	-0.00262369910066873	0.0512091556499189	1.22888854249676
AL139014.1	-0.00356493628911991	-0.064447050632597	1.87273125354782
AL139152.1	-0.27592517311956	-0.0436713146741147	0.821486947580988
AL139331.2	NaN	NaN	0.69681080317837
AL139393.1	0.234390706367516	0.122413295785282	0.895121909525746
AL139420.3	0.00536139079379817	-0.131013944022344	10.1378653038139
AL157395.1	0.00329327423234656	-0.337963184709687	1.64814029826055
AL159982.1	-0.00552767464293086	-0.0647750275631296	1.48092206782806
AL160153.2	-0.11925343284269	0	63.8329346085283
AL353141.2	0.438698648962323	0	38.7730589036425
AL353680.1	0.00304282140408753	0.0436713146741147	1.59421594960803
AL354864.1	-0.352019944569184	-0.480384461415261	0.825341424500227
AL354979.1	0.00304282140408753	0.0436713146741147	1.59421594960803
AL355304.3	-0.00388573595444188	-0.172733406835012	-1.91320757230383
AL355314.2	0.00304282140408753	0.0436713146741147	1.59421594960803
AL355483.1	-0.000502726711473995	0.0512091556499189	1.01182126244298
AL355526.2	0.00304282140408753	0.0436713146741147	1.59421594960803
AL356157.1	-0.064262398556453	0	1.2291742279611
AL356387.4	0.0501251984042016	0	1.40598066783185
AL356481.3	-0.00273696416519593	-0.0512091556499189	-1.50885903590049
AL357975.1	0.00304282140408753	0.0436713146741147	1.59421594960803
AL358393.1	-0.411643128067075	-0.367239887355847	0.691228463435088
AL359541.4	-0.495210187655604	-0.752617809006382	0.745895819599947
AL359644.2	-0.106514779387372	0	5.97829983068023
AL365444.3	-0.299606254995583	-0.307254933899513	0.915330778271315
AL390036.2	0.00149009327195348	0.19452749659587	3.43335131117357
AL390203.2	0.00304282140408753	0.0436713146741147	1.59421594960803
AL390961.3	-0.663181918846671	0	-358.336302915727
AL445488.1	-0.137836019219471	0	1.33880141586568
AL450332.1	0.00304282140408753	0.0436713146741147	1.59421594960803
AL450398.1	-0.0480092925272483	-0.385515838683022	-0.800043289000312
AL451063.3	-0.40490283182847	-0.434524094626741	-0.814732734479244
AL451067.4	-0.00620297411787251	0.102418311299838	42.4296181917769
AL451164.1	-0.0995276442776377	-0.102418311299838	0.907164128533504
AL512623.1	-0.0417177173154444	0.0734479774711693	0.773785988466824
AL512642.1	-0.181670910409898	0	15.4138862715769
AL583785.1	-0.11331152643926	0	7.77055355120716
AL589678.1	0.00304282140408753	0.0436713146741147	1.59421594960803
AL590440.1	0.603933188982557	0	3.39486020846913
AL662797.2	-0.00121465515425587	-0.0752617809006382	-1.89314675588896
AL672014.1	0.00304282140408753	0.0436713146741147	1.59421594960803
AL713965.1	0.0206208683757037	0	1.47400867867155
AL731684.1	0.376805990235679	-0.122413295785282	0.743970699726819
AL954642.2	0.25945979084854	-0.0734479774711693	0.850344519661222
ALDH1A1	0.133903331826296	0.276581458949389	0.934472442172123
ALG6	-0.0270438388276638	0	2.34046384852692
ALS2CR12	0.28613821889511	-0.0512091556499189	-0.925078850001019
ANGPT4	0.252903609528596	0	2.04405248330059
ANGPTL2	0.269164276911585	0.381665273774771	0.924776144973081
ANO5	0.00611598057677789	0.177393718796725	52.9285126014661
AP000355.1	-0.0966835394660382	0	-1.16355676412422
AP001043.2	0.00304282140408753	0.0436713146741147	1.59421594960803
AP001062.3	0.0067506936109528	-0.131013944022344	3.85210572949583
AP001415.1	-0.351954671189771	0.269309250727621	0.833945258917335
AP001619.1	0.186202553702166	0	14.6922901494338
AP003025.1	0.0545533854820117	0	2.19052726466215
AP003774.2	-0.381988824293573	-0.220343932413508	0.714477978510123
AP006216.3	-0.00464689435891952	-0.386243639668214	-1.88569244250588
AP2A2	0.00664969646311971	0.145930576824239	-2.34417914655177
APBB1	0.392819759486256	0.388650165378777	0.712548315837522
APOBEC2	0.00501694849433024	-0.259100110252518	8.86623935098352
ARHGAP8	-0.0263146164555903	0.00366013184471585	1.88992907885876
ARID1B	-0.00403069506885221	0.0771934576404754	1.44595936871893
ARL4C	0.513791998050507	0.547799930377074	0.825983683616811
ARSB	-0.221178883551367	0	-2.60255242183099
ATP10A	0.0426937748309133	0	2.71879795763558
ATP2A1	-0.0148460595637891	0	-1.78905718265843
ATP5G3	0.130992868771664	0	9.92432618353629
ATP6V0A1	0.00268580333405012	-0.364955775694756	-1.71761292430261
AY269186.2	0.00304282140408753	0.0436713146741147	1.59421594960803
B3GNT9	-0.0256668333406694	0	1.58465448368405
BANF1	-3.15705200536095e-05	0.194325082689389	2.85055219125247
BARX2	0.0851524950621934	0.0868883954500196	0.723590633149622
BLM	0.23957659679108	0.367239887355847	0.814992948559161
BLOC1S3	0.13633417071117	0.0512091556499189	0.816674459974096
BMPR2	-0.152548140967037	-0.0512091556499189	0.819747411757817
BOD1L	-0.312554320848527	-0.318274569041734	0.90850091215788
BRDT	0.218358371548109	0	1.76265785557049
BRUNOL6	-0.1042707727037	0	-2.17932146671521
BTBD2	0.124245966059879	0	2.67928455334642
BX284652.2	0.00304282140408752	0.0436713146741147	1.45948067259938
BX571818.2	0.00356134406506499	0.413918677192358	216.830864393977
C10orf81	-0.106441104313037	-0.0965609099170535	-0.889962006053497
C10orf88	0.209039501408526	0	9.68537964485163
C12orf52	-0.00537654421412843	0.131013944022344	1.37128039844071
C14orf147	-0.00238709517872815	0.0322534034175863	2.69226907203149
C14orf37	-0.00127681547948353	-0.09198662110078	4.07058885279238
C14orf80	-0.00315079343658314	-0.201936867881583	1.05283468753746
C15orf39	0.000983567495044173	0.145042393931209	-2.15269569144097
C16orf7	NaN	NaN	0.913075005141407
C17orf39	0.0187740898219365	0	-1.7486902559865
C17orf56	0.0025751902077168	-0.0436713146741147	2.18998227536356
C19orf38	-0.0919576933450635	0	-2.56087958552307
C19orf63	-0.272027253831696	0	-1.09707135393512
C1QL1	-0.00429543466465249	-0.0458028612414345	2.15647103192454
C1QTNF5	0.392253397671393	0.514135842298185	0.714971002860592
C1orf138	0.00309439705229285	-0.295656197994541	2.04167872951878
C1orf147	-0.260099093696262	-0.218356573370573	0.806433210125939
C1orf175	0.047553522499285	0.00366013184471585	-0.979269538540358
C1orf195	0.627279883799026	0	199.534080029903
C1orf71	0.171136757144201	0	2.26657553337657
C21orf125	-0.0542936982951032	0	1.57769366614906
C21orf131	0.00304282140408753	0.0436713146741147	1.59421594960803
C2orf49	-0.0829675361199483	0	0.931234994197042
C3orf31	-0.351335959434286	-0.204836622599676	0.778474653104586
C4orf29	0.212990969870974	0	2.429365539501
C5orf36	-0.184543048131189	-0.241402274792634	-0.918761957443799
C5orf56	0.305759631394927	0.21192605296122	0.927012870675457
C6orf162	0.164772253557348	0	4.65679199935988
C6orf170	-0.00101294885835035	-0.171378614099395	0.862619446781648
C6orf70	-0.378282419716659	-0.559915860944389	0.952628578069185
C7orf70	-0.0023733698740644	0.0436713146741147	3.38878692861039
C8orf40	0.000569049354122207	-0.0797325472097299	1.20419966810567
C9orf107	-0.00251723414177805	0.0597994104072974	-1.87177412479216
C9orf25	-0.00663364340608778	-0.131013944022344	1.47445770254951
C9orf45	0.0731548202092343	0	2.90031490579666
C9orf91	0.168008769999005	0	5.05654135259128
CA10	-0.00518798565169654	-0.102296746495809	3.7913590261272
CA14	0.0256795871333409	0.131013944022344	0.95668436917532
CACNA1F	0.383758306056199	0.204836622599676	0.838996497626613
CAP1	0.0201336111128783	0	1.39395019726258
CAPN11	-0.300793042811702	-0.480384461415261	0.91680531654388
CAPN2	0.05948063696858	0.0142889952990803	0.838759107814859
CASC5	-0.466686137382667	-0.582975248068166	-0.92842256865979
CASP8	-0.446145050015384	-0.514135842298185	0.941316661632352
CASQ1	NaN	NaN	0.703071964259511
CCDC116	-0.00539675485268651	-0.432090484392085	1.57922338053364
CCDC127	0.0877567084409223	0	1.84908403590727
CCDC23	-0.0221079688769522	0	1.72515271792241
CCDC42B	-0.00637050129853358	-0.118262479197817	17.022463681052
CCDC7	-0.349944611491508	-0.204836622599676	-0.900293212958885
CCDC83	-0.00169466632598762	0.0436713146741147	4.42417322026353
CCDC88C	0.0586741936713101	0	2.22004893777198
CD151	-0.188734403301451	-0.367239887355847	0.808369762866016
CD3G	0.00236247084253652	0.064447050632597	-6.2053695331177
CDCA7	0.10307180473802	0	3.82550222703199
CEACAM16	0.0667662138597786	-0.0965609099170535	0.957887547538538
CFTR	0.440295705015898	0.367239887355847	0.679296625384502
CGN	-0.417629693465323	0	-4.77569759438729
CHADL	0.415146772604572	0.269309250727621	0.866526063977437
CHFR	0.268061675042857	-0.00372491796889729	1.94061908892895
CHGB	0.641105361946038	0.597994104072974	0.850228266013693
CHST14	-0.00686036607781802	0.131013944022344	5.51579835617705
CIRH1A	0.000397196975792213	0.0598436898731258	-1.19522456827095
CLDN18	0.0619052200385215	0	0.902402920541131
CLDN19	0.575336830749348	0.122413295785282	0.739701295059258
CLEC19A	0.00686865119894572	0.305699202718803	9.4010687351874
CLIP3	0.173317037979404	0	-2.49219466134343
CLOCK	0.430459003320078	0.308425170884571	0.935713378591622
CLUL1	-0.00074748672780615	-0.00754014027656653	-4.45029496238635
CMTM1	0.0021340593622759	-0.0244826591570564	1.62337414155496
CMTM5	-0.0494355608232495	0	18.2312250304182
CMTM8	0.541683750325565	0.386485641695552	0.895576004833282
CNFN	0.522406957062719	0.473870472337351	0.955786821587169
CNOT6L	-0.55406050193108	-0.696868341672576	-0.878939352942071
CNPY1	-0.010208577662364	0.00394208263992722	0.958786131450194
CNTF	-0.00884677768374641	0	2.26407879127889
CNTROB	0.47247517353543	0.465170523984072	0.90605861416336
COQ6	-0.00607666473702363	-0.0453330758869667	1.16417331491872
COX6B1	-0.310171968078029	-0.362371537669739	0.953348372074287
CPA5	0.00225689107657349	-0.248824629126695	4.57070511515321
CPE	0.63962514707342	0.773017651715653	0.945320760450191
CPPED1	-0.000154384075769566	-0.128182384701631	1.58799533268916
CPSF7	0.00445754775322699	0.0436713146741147	4.70377724748473
CRB3	0.458407166285955	0.358464089549432	0.838674268576576
CRELD1	-0.0047366264443684	0.319372840250889	6.12385516269902
CRIP1	0.28009651191217	0	3.22695292722257
CRTAP	-0.124296760771744	0	-1.94579118193411
CSPP1	-0.280174256325885	-0.323875137815648	-0.929143994116405
CST9L	-0.373734443742299	-0.409673245199351	0.798547554816038
CTA-250D10.1	-0.00439628682366059	-0.220745158798374	2.24193848552801
CTSD	0.111228404722551	0.0647750275631296	0.860741912775953
CYLC1	0.00328718110291396	0.0436713146741147	1.58368941376348
CYP19A1	-0.000672629923269266	-0.0469561994583381	4.73793989744667
DAPP1	-0.000428164255466059	-0.118262479197817	303.715053378846
DCLRE1B	NaN	NaN	0.915121039587373
DDX54	0.00478047655913542	0.0436713146741147	2.28829096345908
DDX60L	0.00410495300321798	0.134146050005227	-6.32446379921014
DEF6	0.186975264207715	-0.00363240317379477	2.27120119421027
DENND3	0.454262821027134	0.402300303926385	0.901871576958798
DEPDC5	-0.0402008646254865	0.00359196699934272	2.68686939600869
DHRS3	0.001277297304431	0.0758523222019308	-1.70145157232123
DHX35	0.190682943463031	0	2.2068781703731
DMAP1	0.074550996690909	0	2.18844686464573
DNAJB13	-0.19082795137373	0	91.7301582662639
DNAJC8	-0.190892528607159	-0.194325082689389	0.764551017366567
DOCK8	0.262424309548383	0.245590482948109	0.938060711006026
DPYS	0.0053676593472997	0.159226016182434	2.79142577957159
DST	0.171501536009331	0.00351498734422298	1.86650010869354
DULLARD	0.00618574049446946	-0.027874733666903	2.08836408884249
DUS1L	-0.462790200153187	-0.585369407004964	0.797619253971766
DUS2L	0.124666349450248	0.0375371645502369	0.950640686439721
DUSP15	0.29948693328653	0	1.87801865446722
DUSP18	-0.401608449623705	-0.204836622599676	0.844612780590648
DUSP6	0.410280650192105	0.349855417719812	0.910002002362565
EBF2	-0.00108229450976312	0.048044132174113	6.19041196660211
EBNA1BP2	0.00478234020694054	0.111088255796437	1.37733882501567
EDN1	0.115610857697266	0	0.955029579882171
EFCAB10	-0.00267352424614319	-0.100349041200851	-1.38183938576925
EFCAB8	0.00186395670696765	0.167248402001418	3.91862692483327
EGFL7	-0.0160452529722077	0	1.5500316984743
EHD4	-0.00493082968186264	0.0465242105199235	-1.53328507003986
EIF2C2	-0.00203228263800909	0.123585448175081	-1.94111778356011
ELAVL1	0.143098725589665	0.119326331020935	0.917950916349772
ELMOD2	0.255869162339321	0	8.16994678282461
EMB	0.508562474351361	0.585369407004964	0.777437090193118
EME2	-0.111086331483151	0	-4.84054002660666
ERRFI1	0.10496625736404	0.0116716497957522	0.934009434252838
ESYT1	-0.0125555037075734	0	3.37383622568609
ETV1	0.209016199835236	0.248995195642713	0.856017821661111
ETV3	-0.00338972372375385	-0.01680909685531	-2.14371013521603
EXOC3	-0.125559404073271	0	1.13134728731074
EYA2	0.0299710587406039	-0.169620838257653	0.949030161333894
FAM105A	0.273299663803957	0.139373668334515	0.790427471899546
FAM114A2	NaN	NaN	0.903784881905038
FAM116A	-0.0324081669021031	0	1.91929625700063
FAM118A	-0.37704357988078	-0.302983679396974	0.910130552914128
FAM132B	-0.00135299082946762	-0.131952454839914	1.38933310409209
FAM134C	-0.235806314971095	-0.220343932413508	0.869275519126121
FAM171B	-0.0715895001411859	0	2.3768421089163
FAM173B	-0.00150741870136025	0.00377007013828326	1.5018184959223
FAM19A4	0.00605897728060808	-0.203990769202742	1.73176617613321
FAM76A	-0.00687061621036836	0.244281926620984	-3.8979497497916
FGF2	0.54952033107577	0.563300712149108	0.914713667180158
FGFBP2	-2.56272824604588e-05	0	5.51551215301511
FIS1	-0.00128510380446049	-0.131013944022344	-4.76559241446465
FLT4	-0.296346230025774	-0.418121005003545	0.932514562131111
FMO2	-0.00302054523112727	0.0436713146741147	14.2513678959861
FNDC7	0.41375735329579	0.171378614099395	0.772927319084611
FOXR1	-0.00671836485340254	0.0647750275631296	1.47574562587677
FPR3	0.261518405590521	0.0965609099170535	0.869147946033298
FRZB	0.840729844738499	0.838106543001889	0.953733086202525
FYTTD1	0.00660277074508566	-0.115472457035816	-1.34101887380112
FZD2	0.516939520652284	0.414302468352409	0.915798500885002
FZD8	-0.00291917620322294	0.0469927440972719	-2.68540827610917
GADD45G	0.659361955033259	0.746985586928139	0.911486782427107
GALE	-0.00659249938165293	-0.0822373021702258	1.24783360782957
GALNT8	0.00147950167177179	-0.220745158798374	1.59378556248497
GALNT9	-0.222121421043408	-0.00355928236156679	-4.43870227306021
GALNTL4	0.188145758666017	-0.238041074299048	0.89503704390376
GATA2	0.00336443759166054	-0.0894696356152376	1.5992676464267
GBP2	-0.39243213779326	-0.416205205669959	0.877411836338739
GBP5	-0.059343789601985	0	2.00123502952102
GCHFR	0.000128608037971964	-0.259100110252518	5.43952507429362
GCN1L1	0.00262208709812865	0.0647750275631296	1.49175936544038
GDE1	0.159625298037605	0.171378614099395	0.931885243527076
GGT6	-0.37338125645143	-0.318274569041734	0.862505199495893
GHSR	0.00361240857240251	0.0436713146741147	1.57799120754936
GML	0.00190708447001975	-0.0647750275631296	1.47486239028985
GOLGA7B	0.062661521212026	0.13438918090661	0.833491753846957
GOLGB1	-0.284384443607217	-0.259100110252518	0.913923156265464
GPR101	0.0168598424681054	0	1.60693451772874
GPR137C	-0.00675640858967337	0.289682729751161	-2.83317052873749
GPRASP1	0.0487658764959756	-0.204836622599676	0.678963033663242
GRINA	-0.141444855642806	0	1.12131201574254
GRRP1	0.64894719962593	0.512091556499189	0.78063873054172
GSDMD	-0.310022153793701	-0.171378614099395	0.696264191672934
GSR	0.00593153663045627	0.189102339622237	1.58462673736556
GSS	0.00248815244567335	-0.0598436898731258	1.65315149986821
GSTZ1	-0.127234774142689	-0.135722524978197	0.949224061634255
HCN2	-0.00145012851956761	-0.177393718796725	4.10642114189939
HCRT	-0.00243891472722254	0	3.90994759418991
HEATR7B1	-0.00115010994991647	0.393041832067032	121.52816900768
HES2	NaN	NaN	0.799224913401209
HEY1	-0.234604963061629	-0.218356573370573	-0.927927618343577
HIGD1C	-0.0476991628213875	0	1.40923192772827
HIST1H2BG	0.101748443602213	0	1.19586473199928
HMCN1	-0.10392641448004	0.443484296991812	0.719058978322403
HMX2	-0.423304535351082	-0.323875137815648	0.917402044126756
HN1	0.00250142392412395	0.0436713146741147	1.28871489031864
HNRNPUL2	-0.00165445562533144	-0.139373668334515	2.16236081396725
HOMER3	0.120986317822373	0	1.52165035820617
HPS4	0.179378039343981	0	3.04290790275962
HSD3B7	0.0719876178730563	0	1.26465638263584
IFITM2	0.00431793100757503	0.0591312395989083	3.24275400481151
IFNGR2	0.0526817315032925	-0.0184134430378848	0.949269777417843
IGLV10-54	-0.00607518018357753	-0.131013944022344	3.47215547638986
IGLV11-55	-0.0435288062603941	0	-2.39202817454678
IL12A	-0.00431879672512919	-0.167248402001418	2.22749660993083
IL17RC	-0.000102766538074483	-0.0591312395989083	2.6609422629744
ILKAP	0.0268794678706644	0	1.44134289728377
INSRR	-0.206249825588273	0	26.0420520671985
INTS10	-0.00808763038353877	0	1.54437138103078
INTS3	-0.250565705580276	-0.131013944022344	-0.946558797191439
IQCF3	0.227864405301729	0	1.76499235978981
ISYNA1	0.014434316740544	0	1.98072418831759
ITGA5	0.0929839009189707	0	2.62511898947922
ITGB7	-0.139365568042334	0	-2.4133032631221
KATNAL2	-0.0545037346682043	0	4.24917176726137
KCNT1	-0.0658320727593786	-0.385034736422246	-0.871927913831849
KCNV2	-0.00179941374116223	0.0647750275631296	1.76987025754989
KCTD11	-0.00214944316260427	0.147032735393047	-1.72192818690818
KCTD18	0.0314409035647083	0	1.57512984080904
KIAA0040	0.278053427936783	0	1.50052468302653
KIAA0319L	0.361511769644877	-0.00364618843462235	2.75994482869134
KIAA0355	-0.00433557857646086	0.124290740505723	9.53420836794418
KIAA0774	-0.00177012372446845	-0.166087070793952	-1.17163648883761
KIAA1949	-0.431855560541971	-0.418121005003545	0.807743822501993
KIF16B	-0.0861912934220175	0.00352747401709688	-1.94108052854547
KIF2C	-0.00130663088370322	0.0436713146741147	2.09302469800303
KIF3C	0.000807769725840374	0.0436713146741147	1.10517441161065
KIF9	0.100188572210969	0	1.77638058148419
KPNA1	-0.00480488867285425	0.177393718796725	2.08313151399983
KRT12	-0.456919059225494	-0.367239887355847	0.941578060134124
KRT39	0.365003903073398	0.0244826591570564	0.707097367356874
LACTB2	-0.00396915471861822	-0.218356573370573	2.97824168159715
LCT	0.000887926887845035	-0.0836242010007091	3.78143952603283
LEF1	-0.0696339153316144	-0.00374729004974015	2.35510462634801
LENEP	-0.186573230743662	0	3.19188852640313
LGALS12	-0.0411240604871072	0	106.797114734221
LGI4	-0.453253137111458	-0.354458778479283	0.95747547038201
LHX6	0.0607033714358646	-0.0647750275631296	0.921449136623088
LIMS1	-0.00398542106835362	0.136762580482238	1.8261488343917
LIN7A	0.431947843804944	0.306622070335933	0.780380239942681
LINS1	-0.484998325879713	-0.529619939671158	0.835548496312098
LIPK	0.296505327030527	0.305443273449577	0.75970588347957
LRDD	-0.116525042313308	0	-1.70157305613251
LRRC29	0.207977383708785	0	3.47151883647619
LRRC33	-0.313471796866255	-0.218356573370573	0.751694609689139
LRRC52	-0.000367174071455001	0.0647750275631296	1.52368936042291
LTB4R	0.00262958392137117	-0.0418121005003545	1.83855194901624
LY6K	0.048131761337994	0	42.83629536611
MADCAM1	0.36138758144627	0.122413295785282	0.826851593139084
MAN2A2	0.040896301504248	0	4.55899671663403
MANSC1	-0.278762492035234	-0.239374759492503	0.950375898627614
MAP4K2	-0.183311614729627	-0.122413295785282	0.940991838672552
MAST3	-0.000391268219201186	-0.0436713146741147	1.14299422211921
MCCC2	-0.0165319212171389	0	2.2513258489377
MED12L	0.118908490226787	0	4.05459896683595
MFSD7	0.000542820052748352	0.0512470743190538	-1.94656896054269
MICB	-0.0350359413763829	0	3.59427274184723
MLF1	0.612490116082116	0.614509867799027	0.736009768373614
MME	0.280432359586665	0.139373668334515	0.912523631882116
MOBKL3	-0.121887898623793	-0.156042125181223	0.959178290007682
MOCOS	-0.00620528088998173	-0.156514265822021	-1.61251869015199
MORN3	0.000803739661263162	0.0591312395989083	142.219201589386
MOV10L1	-0.41456193872748	-0.344036303120921	0.954861744578208
MRPL22	-0.00639233939382207	0.139373668334515	-5.01827260994686
MRPL45	-0.00274384172001881	-0.0647750275631296	1.20799163710839
MRPL54	0.0963237995050509	0	5.02522400874681
MRPS10	0.00456547123506875	-0.277350098112615	3.05329328340601
MS4A8B	0.00285026701135331	-0.0418121005003545	1.75262704040545
MSL1	-0.123332421591738	0	-2.06046463404678
MT1M	0.00308848072030638	-0.195123135668321	8.51743874259784
MTHFR	0.0918272403202516	0	4.31216938179748
MYBPC3	-0.126071086855096	0	8.19033932853376
MYH7	-0.440827670063189	-0.585369407004964	0.767812891866594
MYLIP	-0.00800251446664901	0	2.08563710268433
MYLK2	-0.00203499537962866	-0.218356573370573	1.42327186553408
MYOZ1	NaN	NaN	0.710371721635637
MYT1L	-0.016661052060603	0	-4.04044592459011
NAGA	0.126372295781082	0	1.69343711332287
NCAPG2	-0.314944161590799	-0.270314755771331	-0.889865981585117
NCRNA00152	-0.162995717212861	0	-2.51650985701319
NDUFA11	0.0025660814320056	-0.0916057224828689	1.36963531809616
NDUFA8	-0.00660957761532051	-0.0591312395989083	1.64381596270679
NDUFAF1	0.162401963928501	0.102418311299838	0.935667303324064
NDUFV1	0.00194987103087479	-0.0244826591570564	1.17293851306211
NEIL3	-0.111850584842587	-0.0436713146741147	0.752316844229421
NEK11	0.00347451982546685	-0.146462201815573	4.25991303264402
NEUROD4	-0.00497937220713021	0.0436713146741147	1.74493548502326
NEUROG1	0.00258318135880666	0.0436713146741147	1.58903768508355
NFKBIA	-0.306610271460457	-0.346417371107448	-0.865773756819882
NOP16	-0.000381535770912524	0.0647750275631296	1.93122881441313
NPSR1	-0.00743690916523268	0	1.43113072361737
NRAP	-0.0706879134607088	-0.0965609099170535	-0.732913472089337
NT5C	0.00398911097394866	-0.0436713146741147	-1.40760735421783
NT5DC3	-0.0960583766834945	0	-1.66409507369559
NUMBL	0.00584518005723127	0.139373668334515	1.04326335716605
NUP88	0.0609565233002677	0	1.45869914990386
NUPL2	0.00249730125001674	-0.131013944022344	1.59346646193004
NXT1	0.00435630271709633	0.0244826591570564	1.79245919781263
NYX	0.242521600510143	0	8.91069389175681
OAT	-0.0516876823871853	0	1.30466480256781
OAZ2	-0.00368322324389011	-0.0836242010007091	2.61382015448662
ODC1	-0.123273881661454	0	-2.43159179285105
OLAH	-0.462058796938423	-0.529619939671158	0.79068798020837
OR11G2	-0.00277670080202435	0	1.42128699263675
OR2AE1	0.0362309771611244	0.122413295785282	0.719690129130589
OR51E2	-0.129272689468652	0	87.9898214918307
ORAOV1	-0.14571740325637	0	-1.83331196935948
OXT	0.238969109763294	0	11.3796990201481
PACS2	0.00652727463624822	0.124290740505723	-8.97240259612083
PAFAH1B1	-0.27256973700306	-0.171378614099395	0.814328885353475
PARK2	0.390432878610445	0.505266268192203	0.946173132781758
PARK7	-0.0226193851784754	0	1.31878420402121
PAX4	-0.00420796364192808	-0.0647750275631296	1.91246411087059
PCGF2	0.4970886265449	0.432668670407993	0.948652924571804
PDE1A	-0.00105258152081407	-0.0899349611937635	3.64272108452647
PDE4A	-0.0910199887317047	-0.00355928236156679	-1.46998065876202
PDK1	-0.0549230277569127	-0.00377775632391389	1.79589178457262
PDZK1IP1	NaN	NaN	0.894943147773987
PER1	-0.0542859843037644	0	-1.64362593714463
PEX5L	0.00679458368640047	-0.208627515148803	-1.62422130105675
PGLS	0.00367923910513932	0.122140963310492	0.949615972619343
PGRMC2	-0.203240318680256	-0.256045778249595	0.932895358103981
PHF11	-0.0115525598158837	-0.00377007013828326	1.36764123006326
PITX2	-0.187218166947363	0	160.702158741682
PKDREJ	0.00163461675664281	0	0.965650014722344
PLA2G4F	-0.163026662024292	0	22.4247708323435
PLAGL2	0.00308520713562567	0.275643929698399	-1.96664394682912
PLEKHH3	-0.000458512014293443	0.0220881010685491	-1.18130253610045
PNPO	-0.358548080805665	-0.171378614099395	-0.701953145664387
POLQ	0.145680151983834	0.00352747401709688	1.2270400334971
POLR2J4	-0.00324660625666409	0.0894826484341	1.1701483326249
POM121	0.0359373356367141	0	2.03251833837211
PON3	0.470982729665774	0.0734479774711693	0.946587323528255
PPP1R1C	0.00566913456911297	0.0470440502357191	-1.26225321337564
PPP2R5E	-0.262982235460833	0.00354009471579317	-2.53286040584441
PPP4R1	-0.07451170473478	0.00365314018246788	1.64545574211778
PRDM4	-0.0970390327048669	-0.124290740505723	0.943854544692628
PRDM9	-0.0907521327870876	-0.0482804549585268	-0.915073546985764
PRKAR2B	0.608031390670689	0.550957824228445	0.941207358912942
PROS1	0.477988252556177	0.473870472337351	0.888522088553202
PRSS16	0.542232555614626	0.563300712149108	0.941492388870346
PSMA8	0.471583520389137	0.579365459502321	0.758264472165644
PSMD7	0.0298479905951809	0	2.17220168172271
PTCD3	-0.133097856949247	0	3.1851247788418
PTMA	0.0350075928977127	0	1.9080003247418
PTPLAD2	0.170241652273244	0.0647750275631296	0.820738489849976
PUS7	0.120905472086664	-0.00389054993191739	1.94535173910641
PYGO1	0.0688465191187035	0.0512091556499189	0.955376728359362
RAB21	NaN	NaN	0.926635609041464
RAB27B	-0.590982737905063	-0.709997115554637	0.804378648905506
RAB30	0.00322638104118839	-0.00752486135453105	1.09141964678512
RAB40B	-0.296925406814556	-0.0796586865665405	-0.865978200813153
RAB4A	0.230136123606286	0	5.43329167357862
RAB8B	-0.129626259718038	0	-1.83895444911001
RALBP1	0.0517573970088801	0	2.95871526405757
RASAL3	-0.38374123943415	-0.612066478926411	0.748437087944138
RB1CC1	-0.00505934353355746	0.133733952671562	-2.8153539449454
RBM12B	0.137401279292066	0	8.790311797162
RBM22	0.285543967282998	0.367239887355847	0.889906739994648
RBM24	0.723317360223167	0.78978163617923	0.947919529727371
RBM26	0.0242754137629004	0	-1.34386830120522
RBP3	0.363985259038252	0.269309250727621	0.903169015913022
RDH5	0.00473100097606306	0.0591312395989083	24.3198757324868
RECQL5	-0.103968809706948	0	-2.287378998624
REEP5	-0.00622356586120871	0.193304613836065	1.15927701444426
RFTN2	0.299407693553376	-0.00370294185988124	2.9814884990685
RHBDD2	-0.296366923882978	-0.307254933899513	0.831130145227723
RHPN2	0.538269981333134	0.512091556499189	0.789004894013888
RNF185	0.15323318003977	-0.122413295785282	0.82701063571129
RNF39	0.269970154868325	0.171378614099395	0.9603004043689
RNPC3	-0.143104202602387	0	2.22265269443704
ROPN1B	-0.193960482905014	-0.235211014268703	0.903810839545596
ROR2	0.354949179587845	0.308773830561902	0.820300046735397
RP1-115K14.1	0.00311140816754406	0.0436713146741147	1.58541933141569
RP11-694I15.1	0.0429378573467997	0	4.90514071036371
RP11-844E22.1	-0.520467256486983	0	-14.5251278449129
RP11-90M5.1	0.00477586522314386	0.0436713146741147	1.55549953889852
RPN1	0.00127403837374184	-0.087463854429953	3.58379565520253
RSAD2	-0.190976000129397	0	-29.8682991983367
RTN4RL1	0.00521043752362743	0.35478743759345	114.779795116149
RTP3	0.195914681607987	0	14.1665496034542
RXFP1	0.0470427479232134	-0.00356574791160335	1.82246629658582
RYBP	0.00689242470843874	-0.102418311299838	2.08937954204256
S100A8	-0.134504017203009	0	356.443729012095
S1PR3	0.400218213071623	0.382078943036111	0.853885373986244
SAMD5	0.0379321156383187	0	1.27640756554251
SAMD9L	-0.445760269374619	-0.362371537669739	0.766362838578776
SAV1	0.0121549227768461	0	3.07354632975465
SCARF1	0.198503240554016	0	2.44192778641972
SCN11A	-0.0956741435485113	0	6.89094010559152
SCUBE2	-0.196142843025679	0	-5.08031477055608
SDAD1	0.0580593188422848	0	2.05165883020089
SDF2	-0.00366567805276404	0.218356573370573	3.39177528191093
SEC61A1	0.0927271881080815	0	1.33176331239144
SECISBP2L	0.00555086972367018	-0.0836242010007091	2.3431485589952
SFRS3	0.00377625462352222	0.0836242010007091	0.998556522229723
SGCD	0.0468645291780823	-0.0035337674637011	-5.66346685411993
SGCZ	0.00446821122976588	-0.159304262210693	7.17972373995475
SIDT2	-0.0232574210188231	0	1.54286679345429
SIX1	-0.00394098818981717	0.154020879801211	-2.13841133459482
SLC12A8	0.5632718524741	0.601518719104788	0.933796597807369
SLC16A11	NaN	NaN	0.819010836224204
SLC16A7	0.00548192812287837	0.105141498652745	2.40192608120222
SLC19A2	0.00468166460499244	0.123638046434081	1.11845413639136
SLC22A24	-0.119419255199865	0	-3.41000564947043
SLC26A10	-0.00146502662584188	-0.0647750275631296	2.54970399816157
SLC28A2	-0.00516707546898831	-0.157334061966543	3.77620287955105
SLC2A10	0.578302402197324	0.696868341672576	0.843071577239804
SLC2A13	-0.470473845726559	0.00355928236156679	-4.10995863497256
SLC34A1	0.318985963762546	0	3.22310515210882
SLC34A3	0.040930622818602	0.129550055126259	0.910077140410592
SLC35A4	-0.00689501324774754	-0.129550055126259	5.9880730937807
SLC39A3	0.000154187827735914	-0.027874733666903	2.64220754354466
SLC3A2	-0.13919716253064	0.0038089779814932	-2.09056447619763
SLC40A1	0.0724491416042977	-0.0436713146741147	0.90375043123799
SLC46A1	-0.266600823146494	-0.305699202718803	0.906383906896235
SLC5A11	0.00344835398199921	0.292684703502482	1.55243735809952
SLC6A4	0.1054481370995	0	2.26357763011107
SLC6A6	-0.132114737365858	-0.00718393399868544	0.949823792769596
SLC9A3	-0.0431827402247652	0.0836242010007091	0.919953963647154
SMU1	-0.125019453161739	0	1.5223587080208
SNAP23	-0.363754101767655	-0.323875137815648	0.952398877917878
SNHG11	-0.154840758752669	0	3.8926249375237
SNRPA	0.163097115548051	0	2.28927547982645
SNRPEL1	0.138164741948337	0	4.6619186352126
SNTG1	0.146795651336764	-0.00350879352911252	3.60199824238873
SNX29	-0.530584677504997	-0.473870472337351	-0.943455183167047
SNX5	0.0999885610926094	0	2.58617280134753
SPARC	0.00261140188099402	0.325322092768719	16.7733309374799
SPATA18	-0.0669877296390416	0	3.58093564068472
SPATA5L1	-0.00371827202685549	0.0436713146741147	2.6427688268855
SPRED1	-0.00452786055373611	0.118262479197817	1.98334710019435
SR140	0.167066693333691	0	2.74284936878239
SRGN	-0.0821684460605466	0.00460336075947121	0.800582613491786
SRPK2	0.042779349055988	0	1.74879665540505
SSBP4	0.284985176160892	0	-2.39850308531866
SSTR5	0.542521097890172	0.46088240084927	0.743865648930262
SSX2IP	-0.0457073791805355	-0.00359861264239609	-1.52392671499025
ST6GALNAC6	-0.00330657244622725	0.0642218575065362	-1.44450137371479
STT3B	-0.000948717479914852	0	1.76759791600876
SURF1	0.0571184702049884	0	2.54103944072882
SYPL2	0.512682101685475	0.512091556499189	0.888262860300673
TBC1D19	-0.00346514910740837	0.116872174286781	-7.56762427123385
TBCC	0.0625527979143918	0	4.81204755731673
TBX18	-0.00343656658419605	-0.0145571048913716	2.56848394187464
TBX20	-0.110634376804689	0	1.5689048990443
TBX6	0.00226822789068459	-0.0210113710691375	2.71841281211969
TBXAS1	-0.103664261001933	-0.137408583724303	0.779213189310143
TCEB1	-0.00161613623942583	-0.0436713146741147	1.3485980108778
TCP10L	0.0264580893713451	0	2.03992415096789
TFAP2E	NaN	NaN	0.854516109616216
TFAP4	0.0130235371032676	0.1700823354676	-0.948204623132713
TH	-0.0789181948314632	-0.111747539066919	0.665573326600795
TM9SF2	-0.00624744662275849	0.131558702896054	-1.58258965242438
TMBIM4	-0.136831786459714	0	2.01646247883396
TMEM106B	0.0140167756392852	0	1.36632615694654
TMEM116	-0.128413741040866	0.00372491796889729	-1.79007077232565
TMEM130	0.0760540223304388	0	-1.56537752081461
TMEM136	0.0123106246105162	-0.0436713146741147	0.907122426554388
TMEM178	-0.246307282772993	-0.0734479774711693	0.942401184909886
TMEM221	-0.17069896058572	0	-85.5859187866693
TMEM38B	-0.00655099753897815	-0.213980246255456	2.32514216906044
TMEM48	0.00340040911859201	0.206155609973125	-2.25323615483531
TMEM69	-0.0796230931780824	0	1.9066375819501
TMEM99	-0.00321444887739941	0.0436713146741147	1.50257794944826
TMOD4	-0.0172157385454999	0	-1.42516814688229
TNFAIP1	0.00257520164111374	0.0230168037973561	-1.24627348530365
TNFRSF18	0.00286218325520177	0.0647750275631296	2.62357709145319
TNFRSF1B	-0.699700889463303	-0.696868341672576	-0.929583737963854
TNFSF13B	0.00325498273298101	0.0837191745702164	2.16522933562153
TNXB	0.188766971399058	0.244266535389729	0.951678715405774
TP53AIP1	0.0741676659480509	0	25.1680012794888
TP53I13	-0.347729357107242	-0.269309250727621	0.903985487902002
TP53TG1	0.0342816184397204	0	1.97223045441074
TPTE2	-0.392801517493732	-0.0734479774711693	0.946740895193547
TRIM13	-0.00394214435545439	0.131013944022344	4.09630349685369
TRIM6	-0.0222784749628398	-0.0756409358488949	0.880726299382577
TRMT5	0.515332259040306	0.514135842298185	0.739754795418509
TRPC1	0.493167441775887	0.473870472337351	0.759072195616865
TRPC3	-0.00167054083827733	-0.136557748399784	2.06739303478542
TRPM6	0.46045814564503	0.318274569041734	-0.924567481333644
TRPV4	0.0166606409506992	-0.00389054993191739	2.80892317018505
TSEN15	0.00163952124126357	0.0836242010007091	2.15326085110776
TSHZ3	0.60099599986981	0.723226979599848	0.839441834348463
TSLP	0.3466886547827	0.204836622599676	0.796901588407631
TTC7B	0.257295311651502	0.0499204707624468	0.922673631708256
TTF1	0.142221354194494	0	1.89390751679773
TUBA1A	0.114193139635219	0	3.19075259765999
TUBA8	-0.205684524646439	0	1.33968165687928
TWF1	-0.163408178602449	0	4.20425611619777
U2AF1L4	0.406230209555282	0.256045778249595	0.779586631766419
UBR5	-0.00519563583448183	-0.147828098997271	-1.16368146448535
UBTF	0.00236561822746696	0.14673020240899	-1.46018190217386
USP16	0.0251870253925519	0	1.41778380098808
WDR4	0.00688525311701904	-0.0546295647797574	1.86844062465273
WDTC1	0.107970088087865	0	1.55441932636653
WEE1	-0.0687059902550158	0	1.96413652103632
WNK4	0.459115291952997	0.518200220505037	0.911233898167653
WNT2	0.447370131844932	0.318274569041734	0.700585076723211
WRB	-0.109666971497495	-0.0161267017087932	0.733554152598422
XKR3	0.381246741320616	0.367239887355847	0.661816681355942
Z82195.1	-0.00407747843013081	-0.236524958395633	118.192543149373
Z94721.1	-0.296207911539127	-0.218356573370573	0.878956596686528
Z95889.1	-0.000300089785438777	0.180596672508745	-2.55611835956496
ZBTB42	-0.591064566670496	-0.563300712149108	0.808065081282863
ZBTB48	0.206972964451925	0	1.32911012103301
ZFC3H1	0.138707818165122	0	1.89729807912018
ZFP161	0.0346923730034942	0	1.32615514181201
ZFYVE26	0.406093517255492	0.409673245199351	0.695563138816048
ZGPAT	0.126695732535835	0	6.80714054944307
ZKSCAN3	-0.000986307419117582	-0.185110059871781	2.40319273274492
ZNF202	0.476933148099804	0.647750275631296	0.923469450587262
ZNF224	0.489481428634875	0.473870472337351	0.787879357595656
ZNF227	0.209479681611759	0	3.72010430947386
ZNF469	-0.00401491165713578	-0.118262479197817	29.2664221192112
ZNF544	-0.234280933177451	-0.0244826591570564	0.881207652553069
ZNF600	-0.589270184767279	-0.409673245199351	0.950553677280992
ZNF702P	0.479275317223997	0.408454615421676	-0.885745966641754
ZNF706	-0.0125052372629916	0.064447050632597	0.87205055992195
ZNF720	-0.482803568596619	-0.473870472337351	0.887534780478264
ZNF767	-0.0026575185260798	-0.146125607298715	2.14691355568499
ZNF837	0.00663553557497302	0.118262479197817	2.17184124167923
