# Supplementary material for: Functional transcription factor target discovery via compendia of binding and expression profiles
Source: Sci Rep. 2016 Feb 9;6:20649. doi: 10.1038/srep20649 (PMC4746627; doi:10.1038/srep20649)
Supplement: Supplementary Dataset [file srep20649-s2.zip › Supplementary Dataset/43180_2_data_set_1775569_nz79pg.csv]

Gene	PC	SC	CARS
AAGAB	0.288650051416444	0	12.0471579620509
ABCA17P	-0.0055316315344928	-0.0544676990468435	0.870171821653096
ABI2	-0.00411238434646216	0.122413295785282	1.69466477336313
ABL1	-0.00510795164502115	0.0640911923508155	2.62978342207105
AC003986.2	0.0028307097139354	0.0107511344725288	31.8524227774422
AC004562.3	0.00713220780916404	-0.246076967607108	5.10870267605123
AC004997.2	0.00192494474796832	-0.218356573370573	4.58456330097707
AC005062.2	0.00533773510814647	0.0537556723626439	1.50823407450917
AC005077.4	-0.189312147271151	-0.194325082689389	0.922516185809805
AC006344.2	-0.00432567689973958	-0.0436713146741147	2.2953992171107
AC006435.1	-0.427780795914014	-0.453425192941907	0.875259547520514
AC006994.3	-0.180321254140942	-0.131013944022344	0.88688475599171
AC007255.1	-0.00129573017111718	0.0436713146741147	1.39086634988703
AC007255.2	-0.00171831716350375	-0.218356573370573	5.55989729358583
AC007731.7	0.000277450677313474	0.305699202718803	92.4208740331443
AC008440.3	-0.434082566255021	-0.195123135668321	0.78394859378919
AC008937.3	-1.45537069752732e-05	0.273147823898787	4.97813120278131
AC010745.1	0.00557747584738737	-0.305699202718803	8.63154779866513
AC010987.1	0.00550913426503948	0	23.3125987530724
AC011491.2	-0.00578082934593402	-0.323875137815648	2.81231474520407
AC013403.3	-0.00103992338968414	0.0436713146741147	2.08605489116417
AC020922.1	-0.00236802219207127	-0.0436713146741147	0.947518131116297
AC022098.1	0.00580752021844652	-0.131013944022344	5.54447973537475
AC025335.1	0.00471703956572049	-0.0436713146741147	1.11307456984534
AC073043.1	0.352913374752059	0.129550055126259	0.904335077710728
AC073502.1	0.00378117095997342	0.218356573370573	32.3458317380545
AC079354.1	0.000180849951116696	-0.0734479774711693	1.46720443520662
AC083884.2	0.00721028264323617	-0.129550055126259	2.21005887167483
AC087645.1	-0.00160015050937451	-0.346176073074407	4.9369092267569
AC091152.2	0.169807819405575	0.153627466949757	0.852713083229703
AC096637.5	-0.00798800060643709	0.218356573370573	12.8895033475503
AC104135.2	-0.62501236676207	-0.64111887433877	0.796708839517408
AC106722.1	0.298616777299533	0.204836622599676	0.915680994116917
AC112136.1	-0.209395508930782	-0.269309250727621	0.876236844889724
AC114947.1	-0.168361833917076	0	3.04594483606768
AC121158.1	0.00370554264023593	-0.305699202718803	7.9833081065673
AC128682.1	0.43208193705724	0.269309250727621	0.918377120233746
AC130223.1	0.00133918657868059	-0.00797325472097299	1.52503193278227
AC138534.1	0.053956097172768	0	3.57370668373402
AC233282.19	0.00333660598366794	-0.305699202718803	7.53908817914504
ACBD6	-0.0232543209888063	0	-1.35349286208204
ACBD7	0.197045031694648	0.131013944022344	0.927398636564008
ACCS	0.448578411353548	0.362371537669739	0.812369238364694
ACOX3	0.00726675234525535	0.125177936033135	-2.5998540878172
ACSM5	0.00916427220364143	0	-28.6444012916452
ACTC1	-0.276005187082482	-0.259100110252518	0.834700279405727
ACVRL1	-0.00429022319823401	0.393041832067032	39.6530286131099
ADAM17	-0.131188849144419	0	2.04977351092353
ADAP2	0.00723773406344341	0.129550055126259	1.17747095978015
ADD2	0.12998312424429	0.271090660513082	0.942714186186644
ADFP	0.115916958990179	0	2.72860866634115
ADRBK1	-0.00691910556104021	-0.0690504113920682	1.93011044733184
AF196970.1	0.00628110976293456	0.0647750275631296	1.66729919705868
AHR	0.384758808984268	0.256045778249595	0.710559477071837
AK5	0.62440048670122	0.700136575751117	0.85829829608614
AKAP1	-0.00316369495659176	-0.0336181937106199	-1.75864591509966
AKAP10	-0.00018476904224069	-0.027874733666903	1.62326769181075
AKAP8	-0.0362728776626194	0	2.38912118638337
AL020995.2	-0.40927479278278	-0.418121005003545	0.658477080840674
AL021937.5	0.00592350619984458	-0.259100110252518	8.95863001162186
AL034562.1	0.00448987012397368	0.0782571329110106	6.61330977826971
AL096677.1	-0.469847971248997	-0.514135842298185	0.68446899951111
AL121758.1	-0.00717903710427142	-0.0322534034175863	1.16652060351619
AL136528.2	-0.0015913544902688	0.0436713146741147	5.35392101330084
AL137003.1	-0.00498657315801562	-0.129550055126259	2.73758748951735
AL137798.2	0.127805107388999	0.0436713146741147	0.800822294143504
AL157702.3	-0.00330845697559046	-0.0647750275631296	59.507066705638
AL157814.1	-0.00435836724978978	0	7.40092095451998
AL160153.2	0.00466510176709547	-0.218356573370573	24.6054234112139
AL161445.2	-0.106745529121525	0.0276201645568273	0.801660159171569
AL354710.2	-0.0036069437886609	-0.250872603002127	41.5309088254749
AL354953.1	-0.00190296893300836	0.131013944022344	18.2487104772665
AL355490.5	-0.404540916196653	-0.409673245199351	0.932717187167794
AL355802.3	-0.176237463690016	0	5.03810747602705
AL356362.1	0.00216684104494305	0.0436713146741147	1.85587618865465
AL357127.2	0.00606522059130819	-0.309233414959688	2.18904817459481
AL390729.1	-0.544483974189174	-0.585369407004964	0.732682301890101
AL513412.1	-0.00415466909033181	-0.305699202718803	12.8992004145053
AL662906.1	0.00541065452725385	-0.305699202718803	8.63512782958518
AL731733.4	0.0896179577473603	0.0436713146741147	0.790219671638761
ALG8	0.158157704848611	0.318274569041734	0.902186612818923
ALPK1	0.0998666269227335	-0.102418311299838	0.865956210954257
AMFR	-0.00320858737481198	-0.131013944022344	4.0965873537437
ANGEL2	-0.0323721408853812	0	1.57881071675087
ANKRD12	0.00156744295848816	0	-7.38114287962482
ANUBL1	-0.00278053831485865	-0.0763381020690574	-2.68634293645778
AP001053.1	-0.263580082676229	-0.218356573370573	0.879884723816175
AQP10	0.652986265515356	0	514.844637774448
ARGLU1	0.0179303426581753	0	1.03694082251558
ARL4D	0.434940133958639	0.465170523984072	0.907960941651941
ARL6	0.313555545573183	0.241900525631897	0.933802542484536
ARNTL2	0.19238894199512	0	1.61021258233908
ARPC1B	-0.00603196783393074	0.0836242010007091	3.51513025259383
ARRDC2	0.298693170197904	0.027874733666903	0.863570462851995
ARSA	-0.00151242528548624	-0.259100110252518	5.91290168954762
ASB2	0.136610805963905	0	3.68414479367365
ASF1A	0.0841090553321576	0	1.87258169865676
ATF2	-0.054316273735836	0	-1.09477839902301
ATG7	-0.000208501858497202	-0.019452749659587	2.59634432392406
ATL3	0.500387279352401	0.563101160612298	0.742709713244658
ATP13A5	-0.370591980598133	0	-1.76030417371532
ATP1A1	0.143046478561854	0	-1.34225436077644
ATP5F1	0.0174820393888772	0	2.11388431619119
ATP6V0A2	0.0105635049236983	0	-6.66356683021635
ATP8B3	0.129326389413639	0.0436713146741147	0.942635229018246
B3GAT2	0.0966566461088007	0	1.65888710036233
B3GNT4	0.23081955271256	0.305699202718803	0.943913738596509
BBC3	9.0254357210886e-05	0.279063915234055	-2.82177382413473
BBS1	0.00632598944531011	0	1.93063154831398
BBS12	0.419491214575543	0.349855417719812	0.865384597739719
BBS4	-0.00132140668772391	-0.102418311299838	1.27214877981691
BCL6	0.281109921076274	0	2.64284537528429
BDP1	-0.0569497093417215	0	3.52972991773036
BIRC6	0.0071972956622648	-0.0505771491149261	-1.28901764044651
BIRC7	0.196544888080109	0	1.12539503682548
BNIP1	-0.0221675782456473	0	-1.42016395174303
BOC	0.302500261496388	0.129550055126259	0.826002796466565
BOLA3	-0.161910303017606	0	2.75000552949325
BPHL	-0.332673514467513	0	-7.14996748251417
BRMS1	0.00444105983075788	-0.00740588371976249	1.65111099299768
C10orf26	-0.181868127790231	0.171378614099395	0.936549132056611
C11orf10	-0.364066918478324	-0.418121005003545	0.8676563798625
C11orf24	-0.078895682239554	0	1.69757931868677
C11orf68	-0.0711679814971977	-0.139373668334515	0.93408353112606
C17orf49	-0.00767001358288022	0.150523561801276	2.83731243007987
C17orf53	-0.00563539503313441	0.374056700138381	-2.92773661088143
C17orf62	-0.0056246971941616	0.0512091556499189	1.53471006042746
C1orf110	0.0147453173634104	0	19.9747246028799
C1orf130	-0.214198928122943	0.0244826591570564	0.89167596845259
C1orf194	-0.00568404448194543	0.585369407004964	66.7811016747693
C1orf83	-0.172124038278925	-0.195123135668321	0.941556647094585
C20orf132	0.00141776213617203	-0.0436713146741147	1.33824047445059
C20orf152	-0.0324334938175204	0	86.0363427926692
C20orf186	0.00827279156572492	-0.381665273774771	5.59251800327187
C21orf49	-0.389371982718178	-0.479868888997956	-0.94010198378209
C21orf66	-0.00639905158793577	-0.0647750275631296	1.48089231867672
C2orf29	0.00733694692056368	-0.131013944022344	-3.27292087864926
C3orf17	-0.210560911632947	-0.0512091556499189	0.874086147590271
C3orf18	0.206921500515123	0.0244826591570564	0.912227601124281
C3orf58	0.521276183799983	0.709997115554637	0.79041064399533
C4orf49	-0.317383090856329	0.0244826591570564	0.875752989464785
C5orf24	0.5032763118282	0.563101160612298	0.942547070992834
C5orf27	-0.00315978942128592	0.153627466949757	2.53170342140675
C5orf56	0.49527461280098	0.592520664149677	0.851289826437926
C6orf10	-0.383595264512965	0	-19.2142887039431
C6orf120	0.00811617884405614	0	1.37947304292386
C6orf186	0.00551823833506467	0	12.3501833670245
C6orf52	-0.0513282541222997	0	1.48826571872435
C8G	0.132768520874694	0	3.44624213813898
C8orf73	-0.0154632283544962	-0.0436713146741147	0.898240167327432
C8orf84	-0.334502654869529	-0.480384461415261	0.885921533092185
C9orf102	0.0924074795030442	0	1.92501213948413
C9orf142	-0.0246823666653434	0	4.06012278932936
C9orf156	0.0339075630923184	0	-1.39672137508413
CAB39	0.00710625490175342	0.0482804549585268	1.70222438694942
CABP1	-0.243225961742305	0	4.91034874648016
CALM3	-0.0268717294421673	0	1.12600908846928
CAMSAP1L1	0.00257847590308308	0.0647750275631296	1.8595778277894
CAND2	-0.00271190056048396	0.129550055126259	3.34355531492006
CAPN11	0.0345984781071784	0	172.157349156269
CAPN3	0.0741399071087159	0	0.888309550567489
CAPN7	0.00825764951666576	-0.195123135668321	3.63816193132886
CAPS2	0.00206138478232885	-0.0591312395989083	-1.95979596951639
CASC5	0.110723984505569	-0.122413295785282	0.714880758143122
CASP2	0.216613787868341	0	2.87718334268867
CATSPER2P1	0.00101729100768808	-0.218356573370573	3.258853799202
CCDC106	-0.273183155792004	0	-4.3501432981768
CCDC109A	-0.249589160452824	-0.139373668334515	0.905162668981965
CCDC50	0.0953619202251396	0	5.22099269263494
CCNA2	0.00162954982670922	0	2.76332667962145
CCNE1	-0.00397091377051769	-0.0436713146741147	1.13857097494273
CCNJ	-0.0327616104587599	0	2.40185421622969
CCNK	0.00369181434032454	0.0233432995915043	-1.72057389684702
CCT6B	-0.00159975213730234	-0.0377775632391389	-1.07245657208946
CD320	0.00342324398666749	0	2.37778665816067
CDADC1	0.00765043951783818	0.0436713146741147	1.30726239688422
CDC37L1	0.140041463199501	0	1.40001090554412
CDC40	-0.141916770173558	-0.129550055126259	0.936331802478288
CDH18	-0.00619479295183443	0.0244826591570564	1.44195858472547
CDH5	0.179857713856269	0	4.92125910881186
CDK5RAP1	0.00229462741946595	0.0647750275631296	-1.67054910646638
CDKN2AIP	-0.0644328095848138	0	0.990911590625856
CDKN2C	0.358296678735963	0.171378614099395	0.691563987699233
CEACAM16	-0.481626959279206	0	26.3985050998855
CEMP1	-0.220582209584897	0	-4.64851392841887
CEP192	0.00430899665040417	-0.0965609099170535	1.94299252124584
CERCAM	0.117545376049779	0	2.40846029674937
CFD	0.0516471972405327	-0.0836242010007091	0.906164728963123
CGRRF1	0.0872778754184807	0	1.81769010539729
CHRAC1	-0.00732359983138306	0.120642244425064	-2.19126617043775
CLDN18	-0.223067002533667	0	18.6788206693122
CLECL1	-0.140404046129453	0	102.856996588041
CLIP1	-0.00647635335793054	-0.0393335154916358	1.7589798725868
CLN6	0.00751474232396505	-0.0436713146741147	1.80513473281159
CLTCL1	0.136721009996126	0	2.16886428369676
CNDP2	0.249385203366121	0	1.83298940122986
CNTN5	-0.108718958029674	0	76.8016335197796
COMMD3	0.126756142446743	0.122413295785282	0.883473703639939
COPG	-0.00299689116375595	-0.0836242010007091	1.75178957649448
COPS3	-0.0139695733404713	0	2.63240774621504
CORO7	-0.0980450091328984	0	-1.76951006466489
COX6A1	-0.0111054157746942	0	1.53780170670114
CPNE1	-0.0310431463523377	0	-1.38883024708769
CPNE2	-0.0237996228212561	0	2.19084033494201
CPNE3	-0.566099918088526	-0.514135842298185	0.82696684095704
CPSF7	-0.278672822499714	-0.409673245199351	0.900372775130348
CR589904.1	0.189020059458471	-0.0436713146741147	0.927632963135481
CRBN	-0.0050819864103227	0.0244826591570564	2.01700865877549
CREB3L2	-0.00318821403220145	0.085114945850561	1.3894562779597
CRELD2	0.0481643882238021	0	1.22556628436301
CRMP1	0.000764024609605339	-0.192176528696452	3.17032157840165
CROT	0.154942313714496	0	6.99781140059666
CSMD3	-0.00951804560251478	0	1.73984181203632
CSNK2A1	-0.00941328640563365	0	1.89808680123148
CSRNP1	0.152611681195595	0	1.37847364423778
CWF19L1	-0.248090290049084	-0.220343932413508	0.868518694073015
CXCL12	-0.003661580089198	0.00840454842765499	2.66186290302431
CXorf31	0.00378545181438908	0.418121005003545	7.80231089803666
CYB5R2	-0.15467283907234	-0.0436713146741147	0.876268355443416
CYBASC3	-0.0674214463268999	0	1.51659495658172
DAND5	4.00459200344412e-06	-0.195123135668321	2.85560361723598
DAP3	-0.00364513965336362	-0.0877058019307029	2.95872684863348
DCLRE1A	0.019480384525904	0	2.04600232826108
DCTN3	0.22664245690689	0	4.25795232185026
DCXR	0.387550364974308	0.388650165378777	0.718910865841096
DDX27	-0.1427535524163	0	-2.94110962587672
DDX28	-0.000520737897065353	-0.102418311299838	3.01202495412638
DDX51	-0.369878759830518	-0.269309250727621	-0.689415232524211
DECR1	-0.00160635126941648	-0.0244826591570564	1.37714495540462
DENND2C	0.0057885698299835	0.0436713146741147	1.23573558515629
DEPDC5	-0.00484060766487918	0.0965609099170535	-1.38228801048531
DGAT1	0.00442969196458986	0.0244826591570564	-2.44826907895424
DGCR5	NaN	NaN	0.802614515862521
DHX29	0.0825524256423619	-0.0244826591570564	0.746824721775146
DHX37	0.01022945623593	0	1.65777836486372
DIP2A	-0.0789542484037185	0	1.12999274243403
DLGAP1	0.0475415370317663	0	1.96571425845677
DMWD	-0.170927614768272	-0.129550055126259	0.821319577254914
DNAJB6	-0.148048673170651	0.142704183543608	0.899692405119765
DNAJC27	-0.0124135804308853	0	-2.81714707575543
DNALI1	0.388762757457952	0.362371537669739	0.863090342355727
DNM1P17	0.21249798875164	0.129550055126259	0.84156536977859
DTWD1	0.0059703321023688	0.14484136487558	-1.56115547174518
DTX1	0.0842951206592221	0	2.08970162212939
DUSP15	0.462789419112327	0.362371537669739	0.925405402435539
DUSP16	-0.00664614857728884	0.129550055126259	2.52356961999995
DUSP7	0.381717147165376	0	2.76833221695714
DUSP8	-0.0477175929811308	0	2.38296590298574
DVL3	-0.522220517118968	-0.661031797240524	-0.744889526183477
E2F6	0.281785704030178	0.318274569041734	0.859808484614184
EAF2	-0.0682219175744085	-0.195123135668321	0.760653687695744
EEA1	0.170649313205717	0.0244826591570564	0.885817953326924
EID2B	0.118294747966128	0	-1.5623937235329
EIF3G	0.0215516970462041	-0.102418311299838	0.890059590837817
EIF4B	0.00217487211893911	0.0512091556499189	1.65496022632869
ELMO1	0.00825906877846914	-0.0549019776707377	-0.910301749129836
ELN	-0.17051580595885	-0.121887295407782	0.939028300458068
EPN3	0.403560208278584	0.139373668334515	0.76244194982555
ERICH1	0.0358562524398744	0	2.21658022337306
ESPN	-0.194511205124386	-0.0039866273604865	0.918248461276335
ETHE1	-0.321745452746625	-0.250872603002127	0.860992159474942
ETNK2	0.437633545995648	0.514135842298185	0.802535471836851
EWSR1	-0.0644634687124839	0	0.851235186195899
FAM105A	-0.0666781807224126	-0.0436713146741147	0.887437122945214
FAM107B	0.0582029625219474	0	2.76049899398451
FAM123A	0.634361114289849	0	186.132394529681
FAM124A	0.00216794959791506	0.025213645282965	-1.83390202545653
FAM126B	-0.00275843165386773	-0.105877297467838	1.41478336766482
FAM13B	0.0673345932282154	0	2.32520984089343
FAM179A	0.001222290517038	-0.0916057224828689	-2.43718892664354
FAM21C	-0.158673660107542	-0.122413295785282	0.764806465398241
FAM46B	0.254625427710556	0.388650165378777	0.835709878589489
FAM54B	0.107953347511646	0	1.04927416123751
FAM89B	-0.040239096370725	0	1.38259011634703
FAM92A1	0.181382209645007	0.027874733666903	0.692087276154795
FAM98A	-0.0776637368815441	-0.194325082689389	0.833510962096919
FBXL19	0.00754048618956618	0.102418311299838	-1.8906666468294
FES	0.0329719392425129	0.0436713146741147	0.902371073291422
FGFRL1	0.0862957246962239	0	11.5352250151673
FLAD1	-0.00190017562765231	-0.027874733666903	3.10944832307954
FOSL1	0.00661319963023562	0.0236001092949815	1.69757592574184
FOXA3	0.0335603580972282	0	1.80838167607278
FRS3	0.0312146431658809	0	-2.24213263141578
FRY	0.00428756193109242	-0.00537556723626439	0.806605216625702
FXR1	-0.056747458398212	0	2.0905128378945
GADD45A	0.0041596606385749	-0.255144151071136	1.61976480920278
GALNTL5	-0.390363042878855	0	6.86518410860765
GANAB	-0.00386916536329634	-0.027874733666903	2.0904982920526
GATA6	-0.00737017329772951	-0.123638046434081	1.15573609137075
GDF1	0.00478401395938706	-0.218356573370573	2.25145355345409
GFER	0.0916024632373452	0	2.65046367774144
GGTA1	-0.234285793798649	0	-27.3326268130531
GMFB	-0.0907207422242553	0	6.7693730926787
GNA12	0.00657245577814307	-0.0682788741998919	1.44110861369371
GNGT1	-0.00469048663238465	0.183211444965738	2.2590969549761
GNPDA1	-0.0124695905085283	0	3.73388634435934
GOLGA5	-0.0294014370608003	0	1.16832697910163
GOLGA8B	-0.00731009052976879	-0.0647750275631296	1.19333051577403
GOLIM4	0.0556786504716916	0	1.41354456267862
GPD2	0.00351065724011353	-0.0512091556499189	-2.5867538016005
GPR19	0.0915486887984534	-0.0436713146741147	0.897680259728725
GPR61	-0.381303051979258	-0.102418311299838	0.840457254688601
GRID1	0.236789810579399	0.225635125816259	0.922510555349873
GRIK2	0.15103699040399	0.372872221517168	0.914517325986357
GRPEL2	-0.347145773608077	-0.46088240084927	0.701002792972462
GSPT1	0.0395524261981372	0	3.12206134708206
GTF2E2	0.169128376090044	0.204836622599676	0.91217821222984
GTF3C6	0.381330175956763	0.318274569041734	0.943104603964125
GTPBP10	0.159181941491722	0	2.31533006866279
GTPBP4	-0.253682310614995	-0.204836622599676	0.854879527232671
GYPC	-0.00470213725988788	0.0647750275631296	2.236600129883
GYS1	-0.520439800748932	-0.71507292080713	0.937506083494859
HABP2	0.00596712896939136	0.248581481011445	6.29140264377513
HADH	0.058222394217113	-0.129550055126259	0.820964903497329
HARS2	-0.0428219854146353	0	-1.59585191865048
HAX1	0.106824039369586	0	3.02156707217894
HCFC2	0.131102140245813	0.027874733666903	0.941945247203629
HCK	-0.00337301093740109	-0.0647750275631296	17.4215312990791
HDAC10	0.00762477689311544	0.0647750275631296	3.81841332902983
HDAC9	0.337027725028246	0.273115496799568	0.905599613918468
HINT3	-0.00485431064806037	0.204836622599676	-4.37778951992317
HIST1H2AK	0.0378988349399818	0	1.51310222423575
HIST1H3C	-0.00464630282526983	-0.102418311299838	1.36683565414637
HIST2H2BE	0.00657697274005889	0.0662643032056474	1.41961647477023
HKDC1	-0.0019251997817406	0.0836242010007091	1.6416868610423
HMGXB3	-0.00466660606017072	-0.039866273604865	-1.17935992114704
HNRNPAB	-0.00418264476659044	-0.165883086084464	1.48474937709385
HS3ST3A1	0.320951349691575	0.301047123602553	0.867916583999964
HSD3B7	0.00015639800179701	0	1.28182843308568
HSPA12A	-0.0008048119360862	-0.131013944022344	2.97539011287956
HSPA5	-0.0345283611071529	0	3.14598611843555
HSPB1	0.055416388015483	0	2.04867164575491
ICAM5	-0.331916119981964	-0.393041832067032	0.774399094663241
ID4	0.107018009981683	0.139373668334515	0.756166980764348
IGF2BP1	0.502953340936007	0.407620598741267	0.933612227109715
IGSF8	-0.421526844216089	-0.220343932413508	0.849498981093697
IL12A	-0.225885250475687	0	0.936691758389747
INCA1	-0.303739058051612	-0.218356573370573	0.915729701126386
INHBE	-0.00830741415420928	0	1.89059655657518
INO80E	0.174170577997978	0	1.61383737619737
INTS7	-0.00357410296099494	0.00786670309832715	1.76263080885472
INVS	-0.176209074995714	-0.220343932413508	0.897991234880433
IPO7	-0.548602691289589	-0.661031797240524	-0.912307910918579
IRF9	-0.00649780823448504	0	1.89513692123667
ISG20L2	0.00622456476340488	0.18873779113832	1.47374388418497
ITCH	-0.183977377417437	0	-4.91220147887882
ITGB2	0.00192183132407293	-0.0436713146741147	0.830654107248038
JAK3	0.05516274994959	0.0436713146741147	0.870894577351879
JAZF1	0.0868878379257592	-0.122413295785282	0.916175432941929
JOSD1	0.00156393158814678	0.107638938733135	1.78112601018997
KANK4	-0.131641539087153	0	1.60832524245056
KCNC4	0.0793962054403881	0	2.83499647476363
KCNH5	0.00186441320683904	0.267104033152595	-1.67139750297469
KCNJ16	0.00280481358350891	0.236524958395633	21.4780907156056
KCTD21	0.474239120602703	0.512091556499189	0.863184323148383
KEAP1	0.0640602293072978	0	1.44966860339392
KIAA0040	-0.393704694837702	-0.480384461415261	0.910568907919017
KIAA0317	-0.0370994643971306	0	2.05459869782999
KIAA1328	0.0109169322440773	-0.027874733666903	0.915309161702061
KIAA1529	0.00496686851693593	0	1.64291677916623
KIAA1614	-0.00606646779096148	-0.0534366714483402	-1.93820838193519
KIAA1984	-0.19901398989411	0.0244826591570564	-0.887007493833709
KIF26A	-0.264420619452904	-0.131013944022344	0.885668636433616
KIF3A	0.00759088256706058	-0.0436713146741147	1.59564802357458
KLF16	0.0831576681376061	0	1.96321227008038
KLHL12	-0.167159476344408	-0.171378614099395	0.919071000195238
KLKB1	0.501176504777206	0	148.264410211846
LARP1	0.00734386255644875	-0.0294159194967925	2.35468305192571
LARS	0.00640283997048707	0.102418311299838	4.50129593861031
LEMD2	-0.00434089127907454	0.00797325472097299	-1.2935332190938
LEMD3	-0.00759179109301152	0.0512091556499189	-1.61979563525084
LGI4	-0.000138360588421299	0	-1.68587886402767
LHX5	-0.035373431396833	0	19.0948820337777
LIN7C	0.0245210230985456	0.0512091556499189	0.852184758999292
LINGO1	0.570379037327051	0.492099478909953	0.939273853630163
LPHN2	0.00752944613025363	0.211467348437724	-2.65993906053414
LRFN1	0.401437438619562	0.453425192941907	0.774874949817237
LRP2	-0.00442943657018104	-0.0920672151894242	3.96174634090613
LRRFIP2	-0.160078798729098	-0.0734479774711693	0.855945839793998
LRRN2	-0.110318831077621	0	1.30544197661234
LRTM2	0.199390470847481	0	6.0789370564562
LSP1	0.175955070996948	0	2.13297663330713
LY6G6C	0.0078340152902715	0.218356573370573	96.4176193335781
LYPD5	0.182139698232283	0.204836622599676	0.897702715225876
MAGEF1	0.0240003183418269	0	2.68928914385204
MAK16	0.193896429584549	0.269309250727621	0.890875244308594
MAML3	0.311685221280273	0.285779905981606	0.873788193708281
MAPK9	-0.0917656074091069	0	1.74157627601169
MAPKBP1	0.42493857966763	0.362371537669739	0.886981474940405
MARK2	-0.0915531031048712	0	-5.20662131785667
MASP2	-0.22439035730551	-0.305699202718803	0.853690351584532
MED1	0.179189349428996	0.220343932413508	0.932870887043962
MED6	0.0843514646583343	-0.0512091556499189	0.851214321206957
MEGF10	-0.0249899662986441	0	10.485082086623
MET	0.53809498128104	0.563101160612298	0.855179975665552
METTL12	0.00551841130314631	-0.0836242010007091	1.65890091468085
MGAT4C	0.00350223365854353	0.521430021917646	27.7037394867002
MKNK1	0.0361604013962233	0	1.30149282361766
MLL5	-0.293793896585727	0	-6.31114052327944
MMACHC	0.000749327942431659	-0.129550055126259	2.93581773934691
MMP19	0.0267601562482879	0	1.41360833499593
MORN1	0.001474279871497	0.0039866273604865	-1.39468731192354
MPO	-0.135238416115015	0.0244826591570564	0.81816808764858
MRC1L1	0.160889001002809	0	16.2125466991172
MRFAP1	-0.0279975364018762	0	1.43331612248783
MRPL10	-0.00810809057708663	-0.0734479774711693	1.8577193174368
MRPL43	0.00740538538254572	-0.131013944022344	5.21762528023367
MRPL46	-0.234463630022179	0	-13.6896380022864
MRPL51	-0.446289714018831	-0.465170523984072	0.774746339616063
MRPS28	0.00348507524522383	-0.206199146391622	1.98593378676106
MSH6	-0.0842722757475764	0	1.87290124914383
MSTP9	0.0378444301028878	0	1.90323443318133
MTHFR	0.00815762471246716	-0.129505251370769	-2.41117749848853
MTHFSD	0.0230465286003811	0	-2.37317084760972
MTIF2	0.00374253942496916	-0.0757459198492434	2.40551264186906
MTMR14	-0.0984726962354077	0	4.02785887649629
MTSS1L	0.00603975872117335	-0.157334061966543	2.23313031138627
MUS81	0.00481186495249777	-0.113102104148498	1.24318623501118
MYBBP1A	-0.0345244942104749	0	1.19225112511338
MYBPC3	0.206688980552011	-0.220343932413508	0.79371146015245
MYLPF	-0.19174829891303	0	22.7168214847471
MYO9B	-0.00593100793109236	-0.104297703129124	-1.8232019487229
MYT1L	0.00426395265101513	0.0458787566725117	27.6890718103356
NACC2	-0.0390790241891248	0	2.16327283047819
NCK1	-0.335397387665622	-0.367239887355847	0.88396615023116
NCSTN	0.00770239228930777	0	2.00433382685313
NDRG1	0.0045340918281927	0.346258943940648	2.42487781374518
NEK2	-0.0363577791089672	0	4.45866592962515
NFKBID	-0.00492190367973611	-0.122413295785282	-1.45376226671055
NHLRC1	0.00787510239972417	-0.0836242010007091	2.53452613184689
NHLRC3	-0.180522392690224	-0.123638046434081	-0.860277959849154
NKAIN4	-0.527089454867365	-0.473870472337351	0.872346625753463
NLGN2	0.0192321684718473	-0.153627466949757	0.905933955732356
NLRP14	0.349830665456965	0	8.75598254355388
NOC3L	-0.518256185476726	-0.514135842298185	0.731427168458383
NOP58	-0.0627801120048544	0	2.28757521035265
NPC2	0.0614325800277734	0	2.94365542109032
NR5A1	-0.113499792755601	0	2.83012883316353
NSMCE4A	-0.0830171506440165	0	4.79075890223555
NT5C3	0.00671060994730663	-0.131013944022344	2.91513877720532
NUCB1	0.0123209257458816	0	5.21350547249199
NUDT19	0.622684952275024	0.563101160612298	0.750835572611653
NUDT21	0.0983038600343941	-0.0244826591570564	0.859534341534582
NXN	0.189680733742296	-0.0244826591570564	0.781875937843638
NXT1	0.412829064669592	0.518200220505037	0.910715346408943
ODF3	0.110425515792387	0	6.90812723973008
ODZ1	0.00725825709396185	0.20170916226372	2.05745246204487
OLFM1	0.487355252574717	0.474856986162507	-0.902321037347996
OLFM2	0.112544033925436	0	1.32016950689943
OPN5	0.00387700557414319	-0.305699202718803	9.45462328358419
OR7A5	-0.311565725049999	0	-1.77356296883184
OSGIN2	0.242650369580123	0	2.41978047474852
OXSR1	0.0574360072112301	0	1.45113743631271
PAAF1	-0.0579144545674673	0	-2.26676791475344
PABPN1	-0.0498290459076549	0	-2.53447852591903
PACSIN1	-0.120453550949833	-0.263402794576955	0.887983887113165
PAK1	0.164966499468454	0	6.3625231520933
PARD3B	-0.00570900018379417	-0.0325689578554979	-1.95016991350308
PATL1	-0.0700644643776809	0	2.71549605361756
PCDHA2	0.00537308056896283	0.328640374124202	2.57420453412587
PCOLCE2	-0.16177303980084	0	-7.3334325697417
PDE3B	0.445486693295225	0.46088240084927	0.931804707104912
PDE4A	0.384283017404328	0.153627466949757	0.870964601255797
PDHX	0.00644637903847439	-0.287784928218483	-1.52540201097337
PFN3	0.00806717654148326	0.225564677214089	-8.00949630395071
PGBD4	-0.395388894439242	-0.367239887355847	0.789894807811112
PHC2	-0.0285579422792785	0	2.01944280413446
PIGR	-0.0818027658789097	0	231.96115722292
PIGW	0.168979219378437	-0.0244826591570564	0.759295875797299
PIH1D2	-0.297642288575371	0	-5.58042711177399
PIK3C2A	0.00187685851450031	0.0591312395989083	1.07037528638693
PIK3R1	0.00171073828300555	0.0107511344725288	8.83418850000034
PITX3	0.429101187818401	0.409673245199351	0.835305571942959
PKDREJ	0.0133156214270098	0	1.96399423014279
PLAA	0.095659404541429	0	1.78018655304951
PLAGL2	-0.0057068114550843	-0.0734479774711693	1.23537519615706
PLCL2	-0.111934790784378	-0.0836242010007091	0.927730371968855
PLEKHB1	-0.0723199663469646	0	-1.60998062920194
PLK3	0.00678846519859025	0	1.52173786920836
PMEPA1	0.330166447229306	0.204836622599676	0.774281262468754
PMFBP1	-0.325258869014831	-0.131013944022344	0.820409340939831
PMPCB	0.0225863178921875	0	-1.79774761437738
PNRC1	0.134661969268338	0.147937560766432	0.928762257843625
POLR3G	0.34145342734068	0.259100110252518	0.902109334856602
POM121	0.00791805337251511	0.11766367798717	1.11466771536736
POP4	0.010064302193065	0	1.78022388555103
POU4F3	-0.00346942983192639	0.0647750275631296	20.7951699147123
PPAPDC2	-0.00283386654638016	-0.0836242010007091	3.0792802655063
PPM1G	0.0571500191893983	0	1.60855119635469
PPP1R16B	0.00411280137660056	-0.139891306767478	1.02080085346715
PPP1R3B	0.00107943011815195	-0.155891449851667	4.19591566191323
PPP2R3A	0.305052758340673	0.252651660104426	0.935629623278432
PPP2R4	0.00792019019057022	0.122197081376081	-1.67307271493106
PRICKLE1	-0.0177461109194592	-0.0436713146741147	0.93568565025466
PRKAR1A	0.0366668203461118	0	3.34222918239273
PROCR	-0.303667174926397	-0.218356573370573	0.87657131301851
PRPF6	0.00662747411822204	0.128182384701631	-1.47072194145572
PSMD7	-0.0163545134397787	0	1.22225454559771
PTAR1	0.0828467747038221	-0.0512091556499189	0.926722101459351
PTCH1	0.00350226276433086	0.265165431687018	1.6423023160716
PTPN21	0.363601157441703	0.318274569041734	0.881771435909092
PTPN4	-0.0807296158693203	0	1.19962474124108
PTPRF	0.335606310596785	0.514135842298185	0.915231531719541
RAB17	0.0453108265944215	-0.0436713146741147	0.8591803546781
RAB40C	-0.0989051471205745	0	1.94252178939574
RAC1	0.00287618761749121	0.027874733666903	1.15339840052825
RAC3	0.538910196434795	0.585369407004964	0.801270643298513
RAD51L3	-0.00344502412782071	-0.0436713146741147	2.14034360332814
RANBP6	0.0609422213230497	-0.0734479774711693	0.8696773385248
RAPGEF1	-0.174150036911537	0	-2.27523268610191
RASGRP2	0.206319737745854	0.218356573370573	0.84048175514173
RBM24	-0.122294407292835	-0.0647750275631296	0.768447715858611
RCN3	-0.463010363364904	-0.409673245199351	0.827546865294269
RELB	0.476814203362324	0.416205205669959	0.75661536939826
RFPL1S	0.00133278598402815	0	2.66905835512791
RFTN1	0.102200700773818	0.141600655769889	-0.917608390590334
RG9MTD1	0.00627245959948665	0.0512091556499189	1.1850662902301
RHBDD3	0.00486280016763723	0	1.31401757070409
RIPK1	0.0811006175957197	0	1.5890610049636
RNF151	0.0425404807915476	0	23.4472390980725
RNFT1	0.15191414084681	0	2.98873406571891
RP1-21O18.1	-0.00341363097969106	-0.236524958395633	1.49119333829235
RP11-228B15.1	-0.154779728939302	-0.194325082689389	0.888940892295088
RP5-1022P6.1	0.0720549325617125	0	2.77036320596519
RPL41	0.00188024906310651	0.0148996718755891	1.27908382815142
RPS15P5	-0.00791736619430911	0.0436713146741147	3.03923912089564
RPS5	0.3637441666562	0	23.2377176903134
RPS6KA5	0.37705375444535	0.323875137815648	0.820343788846304
RPS6KB2	-0.0477149479527322	0	1.38848012987006
RPS6KL1	0.0472688177627432	0.0436713146741147	0.802814889084675
RRP8	0.482422899572981	0.46088240084927	0.801243617201418
RTN4IP1	-0.0816445381400428	0	2.86083947197881
RTN4R	-0.00598412615731709	-0.0436713146741147	1.39618562018167
S100A3	-0.0421051677342055	-0.0436713146741147	0.93692603154148
S1PR2	0.0928078361587325	0.131013944022344	0.76581682304144
SAMD10	0.334437286168824	0.211467348437724	-0.865736590556489
SART1	0.00443647301890316	-0.0734479774711693	1.5701560666686
SASH1	0.0080685764647973	0.105877297467838	1.70910658502597
SAT2	0.00314696957054407	-0.194325082689389	3.86263934415458
SCARB1	0.00326890174453685	-0.015664248032424	1.39364134451987
SCPEP1	0.171295507573939	0	16.0227873503321
SDCCAG8	-0.00563966489455104	0.0436713146741147	2.60160413795642
SEMA3F	-0.00610777730163185	0.1680909685531	-1.17775855864785
SERBP1	-0.00485987470789872	-0.105877297467838	1.64782273643393
SERPINB6	0.00646888845945221	-0.131013944022344	5.77249819912645
SERTAD1	0.0545068833853985	0	-1.67938813205826
SESN3	0.136118957146093	0.131013944022344	0.797538493990275
SETD2	0.127060722459875	0	5.14348422292305
SETD6	0.00750560527113848	-0.0436713146741147	1.2430477751747
SGK3	0.389085592209185	0.388650165378777	0.791277580267562
SGOL1	-0.0870481459898512	0	-3.40217432990675
SGOL2	-0.12254539925011	0	-2.45069587293526
SGTB	-0.0667965285198306	-0.129550055126259	0.90620500093043
SH2D4A	0.568971242382263	0.64111887433877	0.824000260858093
SIPA1L1	0.236468451970149	0.241906171545971	0.859601985295124
SKP2	-0.468474493513645	-0.400492386073995	0.890463821036591
SLC16A14	-0.546843402277816	-0.696868341672576	0.783400283139609
SLC24A2	-0.248644059865706	0	25.575587077127
SLC24A6	0.33485823546271	0.0836242010007091	0.734499267271265
SLC27A5	-0.0130553715241983	-0.0512470743190538	0.833606278430152
SLC2A4	-0.0766526879944624	0	1.9792904451172
SLC31A1	-0.364160927723145	-0.318274569041734	0.902368470243053
SLC35A1	-0.0561562665758339	0	3.03260933820582
SLC35D3	0.536087316231864	0	386.29093209113
SLC38A1	0.0399152904938387	0	2.40342838172653
SLC39A3	-0.017493026933899	0	1.23995666587781
SLC4A1	-0.00164382670635671	0.0682788741998919	1.37192507166878
SLC4A1AP	-0.00494478193032509	-0.0482804549585268	-1.23511091117368
SLC5A1	0.226076435607201	0	7.82647793064412
SLC6A9	-0.0364750756954759	0.087463854429953	0.90815881726869
SLC7A1	-0.000550361887980461	0.0647750275631296	1.41911466409914
SLC9A3	-0.00644267177793049	-0.131013944022344	1.78862561986894
SLU7	0.00333271403536005	-0.0436713146741147	1.02169152546774
SMAD5	0.130148968271643	0	12.1699527422549
SMARCC2	-0.00726065478200697	0.0295656197994541	1.81267344328267
SMEK1	-0.106377810273131	-0.122413295785282	0.891247585547334
SNRNP27	NaN	NaN	0.836065085311926
SNRNP48	-0.0605717331426041	0	1.65452911990219
SNRNP70	-0.222156722425165	-0.122413295785282	-0.831770455673256
SNTB2	-0.455932452561853	-0.378204679244474	0.936943053410797
SOBP	0.156020512276842	0.477305324083742	0.767640727723252
SOST	0.00187822125963228	0.0836242010007091	10.2863282999957
SOX7	-0.155422623414316	-0.157683305597089	-0.860301290458015
SOX9	0.467219925276529	0.220343932413508	0.819969385971036
SPATA21	-0.301785911254951	-0.220343932413508	0.793654894443296
SPATC1	-0.321400806527169	-0.153627466949757	0.865188456473306
SRD5A2	-0.312131862978549	0	24.2855900550693
SSPO	-0.239186822545237	-0.250872603002127	0.774435598680497
ST20	0.227669127074385	0.0244826591570564	0.831945370389461
STAG3L2	-0.00792462303048108	0.0436713146741147	1.8346135176834
STARD9	0.159652095318099	0.0647750275631296	0.933550341729304
STAT5A	-0.442207529991069	-0.358464089549432	0.836280431350495
STC2	-0.0998671378586382	0	1.24532637559111
STK11	-0.205102128531817	0	5.18603305475142
STRBP	0.00167628770179485	0.131013944022344	2.67857719061754
STX8	-0.00380099654423572	0.0544676990468435	-1.08557683106811
SYDE2	0.434717297091019	0.362371537669739	0.857993272670633
SYF2	-0.148055417425501	-0.122413295785282	0.908590238392674
SYNPO	0.00329999030963533	-0.0273525160964476	-2.10990836746905
TAOK3	0.0045217825850481	0.00754014027656653	2.82950893480759
TARDBP	-0.0166770582875946	0	1.24399286968934
TARS2	-0.0340902269435926	0	1.60256483813751
TBCA	0.00725238862394998	-0.0512091556499189	2.33306113884196
TBCEL	0.259260206137843	0.218356573370573	0.938343487764994
TCEA2	0.0358771454144432	0	1.98729230363425
TCHP	-0.169110256895731	0	-3.80629406820918
TCIRG1	0.379674367696954	0.367239887355847	0.927118898491055
TCN2	-0.00806799342329254	0.0436713146741147	4.51179109777789
TEK	-0.00589849819670561	-0.0647750275631296	7.64735889779409
TEKT4	-0.000266460486436683	-0.131013944022344	1.41617377193943
TFAM	-0.134417636661064	0	1.69570939668549
TFCP2	-0.0266387788894002	0	-2.39474245780646
TGFB1	-0.00184213478317963	0.295086236676479	2.62973550301169
TGFB2	0.385696062969522	0	2.32691733629711
TGM4	0.00185941563141043	-0.393041832067032	39.3731967639349
THAP7	0.171708673688606	0	-1.60989770206928
THAP9	0.0889562236446013	0.0734479774711693	0.923149171938381
THEM4	0.111268935737863	-0.0244826591570564	0.940729143471329
THRB	0.0855168653045918	0.163726988632073	0.910703068346603
TIGD4	0.544790723633498	0.563101160612298	0.87445835179051
TIMM17A	-0.0774108510387472	0	1.75531853751153
TMCO7	-0.0726224064756607	0	-7.03067014662081
TMEM189-UBE2V1	-0.00161405206112301	0.129505251370769	-3.37953310499665
TMEM55A	0.00401468050718966	-0.0512091556499189	-2.33408202134238
TMEM9	-0.107370956750822	0	1.12509901366905
TMEM99	0.00186689293553771	-0.0972637482979348	1.77383243627626
TMX3	0.0768062622930393	0	2.52985713676855
TNFSF13	0.139652451821968	0	1.32396613578221
TNKS2	0.0648507144527107	0	1.59373010976507
TNNC1	0.419590242183072	0.388650165378777	0.874498442073156
TNNT1	0.518727480563326	0.514135842298185	0.85531743397512
TOMM5	-0.0819104549322269	0	-1.64157989443139
TPCN2	0.297003558067415	0.122413295785282	0.714105315309633
TPD52L3	-0.228826143544632	0.220343932413508	0.78869976594852
TRA2A	0.214269526926549	0.153627466949757	0.88240210542556
TRAF5	0.00234458177912304	0.0188887816195695	1.59491055612987
TRAFD1	-0.00160779647935671	-0.0836242010007091	1.98695766961352
TRIM13	0.0703157673048243	0	1.26779751278123
TRIM17	0.00140744553899689	-0.0436713146741147	1.08804389046318
TRIM41	-0.00807195871310263	0.275215120094678	1.2737583175841
TRIM7	0.0338225701045954	0	1.6988139458179
TRPC1	0.341617918910561	0.269309250727621	0.893208998258393
TRPM6	0.271103797666413	0	15.1663872096626
TRPM8	-0.00516189290716227	0.0597994104072974	3.54872590989399
TSEN2	-0.0266508482650521	0	1.29528778035468
TSHZ1	2.16358421841756e-05	0.0107511344725288	4.12374106520699
TSHZ2	-0.493303415266648	-0.453425192941907	0.920585935038772
TSSC2	-0.173301523396224	-0.122413295785282	0.790294408141705
TTC31	0.247242936359649	0.122413295785282	0.896611541641209
TTC4	0.304091876521604	0.220343932413508	0.803216592910674
TTLL13	-0.142673319980823	0	2.85074241254609
TWF1	-0.0032732768308365	-0.194325082689389	3.62677215882825
TXNIP	0.373609678143676	0.318274569041734	0.871308021661597
TYW3	-0.399603356287003	-0.465170523984072	0.908177731013866
UBN2	-0.00617519043758812	0.0647750275631296	1.73891861671216
UBQLN1	0.103244718688197	0	1.72104013670644
ULK3	0.121913163005501	-0.0734479774711693	0.754048922682525
UPF2	0.0872380936281671	0	2.73870183444003
UPK1A	-0.219492691999027	-0.131013944022344	0.847898138257424
UROS	-0.00439500720261244	-0.0482804549585268	-1.25988303136207
USP35	0.572500671352075	0.563101160612298	0.813311028817205
USP38	0.320896849384518	0.307254933899513	0.681698235964166
USP7	-0.278051425020102	0	-3.23052998561197
UTP18	0.158566109815769	0	1.58300357526369
UTS2D	-0.0597825745464493	0	2.48998929062773
VAMP1	-0.095098082347092	0	4.51880842281816
VASH1	0.126969556973349	0	1.14237144263717
VCAN	-0.0279294095754192	0	2.36440843515097
VILL	0.249720359559022	0.182769286032989	0.848728088863044
VPS4A	0.0292996968232979	0	5.71223605033755
VPS72	4.29192817874115e-05	-0.0226204208296996	1.92880066284039
VWA5A	0.113831398339608	0	1.13773110403209
WDHD1	-0.308705109159878	-0.306622070335933	0.911217239518196
WDR16	0.00690717983713738	0.193121819834107	1.90907213660943
WDR41	-0.54202569093786	-0.563300712149108	0.908081168155681
WDR48	-0.0284208569146694	0	2.8347800734926
WDR78	0.522596519649942	0.529619939671158	0.845263577820125
WDR88	0.0848709761968066	0	26.0187688051154
WHAMM	-0.135632495364252	0	-6.38828184090028
WNT2	-7.62266068938899e-05	-0.0436713146741147	30.8936851780162
WNT3	0.00138727177787618	-0.267674979818112	2.97133025340305
WNT6	0.0330065319071249	0	176.90828894679
WWTR1	-0.00602677092938193	0	8.11748178827429
YDJC	0.145239806262716	0.139373668334515	0.902627001956687
Z83838.1	-0.0246285697669905	0.0436713146741147	0.876842639517787
ZBTB25	-0.252084085979097	-0.204836622599676	0.867220604474621
ZBTB3	0.29666358122251	0.139373668334515	0.872169749816013
ZBTB6	0.176827822138382	0.139373668334515	0.942241266438599
ZBTB9	-0.157033343781502	-0.204836622599676	0.893622798195941
ZC3H12C	0.241343196443598	0.129550055126259	0.715014561182811
ZC3HC1	0.490633666795959	0.465170523984072	-0.912306307647395
ZCRB1	-0.144616504095761	0	2.08877755995754
ZDHHC12	0.00309733386745347	0.0512091556499189	1.135598465466
ZFYVE20	0.056186830003862	0	1.43513394954927
ZNF14	-0.171411263893025	-0.129550055126259	0.862258690567844
ZNF141	0.240050578273282	0.0647750275631296	0.935546357229297
ZNF226	-0.455102774923795	0	8.68471064275176
ZNF250	0.401093865080304	0.386609227672129	-0.92105278654969
ZNF26	0.413771303213899	0.362371537669739	0.738335281227598
ZNF35	0.377588654432322	0.256045778249595	0.79160405175967
ZNF474	0.34088047989946	0	86.9256534393879
ZNF574	-0.00584089819645952	-0.0736537721515394	-1.91215060429518
ZNF622	-0.0569514283538598	0	1.68499808666855
ZNF623	-0.000156251818049703	0	-2.43998191962005
ZNF708	0.00306972586865392	-0.0836242010007091	1.38463730039452
ZNF767	0.0389001369292964	0	-1.58851773767537
ZNF85	-0.320592624453702	-0.131013944022344	0.786098166130109
ZNF91	-0.0389873326639174	-0.195123135668321	0.771543163679212
ZZZ3	-0.416968075740039	-0.453425192941907	0.781376963873822
