# Supplementary material for: Functional transcription factor target discovery via compendia of binding and expression profiles
Source: Sci Rep. 2016 Feb 9;6:20649. doi: 10.1038/srep20649 (PMC4746627; doi:10.1038/srep20649)
Supplement: Supplementary Dataset [file srep20649-s2.zip › Supplementary Dataset/43180_2_data_set_1775570_nz79pg.csv]

Gene	PC	SC	CARS
ABHD1	0.192632763211848	0.218356573370573	1.0118713167006
AC002314.1	-0.0152421096364982	0.0436713146741147	5.65062493315956
AC002368.2	0.00879940699907942	0.0436713146741147	1.46239948077166
AC002480.5	0.0106132569783198	-0.0965609099170535	-1.95416055260518
AC004448.7	0.0504636923036752	0.0244826591570564	1.0038029493454
AC004837.3	0.00693021290286321	0.0436713146741147	5.85500942116813
AC005077.4	0.015379097683445	-0.0647750275631296	3.69347902985455
AC005234.1	0.028795004211914	0.0836242010007091	1.01509221701382
AC006039.3	0.00457718876524217	-0.0797325472097299	2.40859319722279
AC006159.3	0.0182822197240401	0.393041832067032	15.3811244921558
AC007314.1	0.054085029591684	0.0436713146741147	0.867362160268453
AC007422.1	-0.136640645103956	0	8.60133970070973
AC007652.2	0.0148636719200744	0.027874733666903	1.32409033091682
AC010145.5	0.00304282140408753	0.0436713146741147	1.59421594960803
AC010336.2	0.0649957045683834	0	-3.67705952037744
AC011005.1	0.327969156416934	0.307254933899513	0.907364114212386
AC011306.3	-0.147010102600592	0	15.8523990301169
AC011500.1	-0.112463013646191	0	2.57903748821089
AC013267.3	-0.397903149660435	-0.388650165378777	0.987590403920753
AC013461.1	-0.00120096149465185	-0.153627466949757	-1.70632124037496
AC016590.1	-0.249659142644112	0	42.3008445456108
AC026316.2	-0.0945218935864182	0	36.2400082681587
AC026904.1	0.489406979279447	0	73.0927888280106
AC034110.1	0.0128911087104521	0.0436713146741147	1.45638073364025
AC034228.3	-0.502749689205596	-0.563101160612298	0.746079063766903
AC044781.1	0.209937908509816	0.0244826591570564	1.01271552950445
AC058791.1	0.000889191598505795	0.0647750275631296	2.75042094939926
AC069387.1	-0.362079679493301	-0.358464089549432	0.870158382653153
AC073115.3	-0.0198771340973462	0.0836242010007091	2.45966749691389
AC074011.2	0.364415208146648	-0.00417079606113743	79.0891670065151
AC074257.1	0.016786857615192	0.305699202718803	85.338682852939
AC074257.2	0.00304282140408753	0.0436713146741147	1.59421594960803
AC091167.1	-0.308297322666033	-0.434524094626741	-1.02129631762811
AC092422.1	-0.248386139663402	-0.306622070335933	1.00423295978938
AC093422.2	0.00304282140408753	0.0436713146741147	1.59421594960803
AC093702.1	0.00703419616526053	0	0.715177797135378
AC096649.4	-0.387651391491056	-0.195123135668321	0.996290128833697
AC104695.1	-0.00532316816969205	0.218356573370573	98.9554373267129
AC107072.3	0.00304282140408753	0.0436713146741147	1.59421594960803
AC114730.1	-0.034226132513045	0	1.64584244980223
AC116366.1	NaN	NaN	0.842328466470315
AC138647.1	0.00396344301434471	0.0436713146741147	1.48510174040057
ACBD7	0.00137289895915752	-0.305699202718803	6.24350489860114
ACE	0.020344064561051	0.129550055126259	-1.62856933693761
ACLY	0.414401140096917	0.585369407004964	1.01682463877119
ACTB	NaN	NaN	0.90486244651001
ACTL6B	-0.425902178234292	-0.512091556499189	0.757352866192006
ACTR1B	-0.017829620933838	-0.0836242010007091	3.36386130571028
ADAMTS4	0.6018775111843	0.563300712149108	0.954540620510206
ADAMTSL5	-0.050409074602731	-0.00744983593779457	2.73357283248903
ADAT2	-0.00700255922482634	-0.0512091556499189	1.54039960712977
ADCK1	0.327774404544075	0.323875137815648	0.765079128254096
AF241728.1	-0.381931641230186	-0.318274569041734	0.671639891141286
AGAP2	0.0133136910256007	-0.0482804549585268	2.82403320796869
AGBL3	-0.014452906185861	0.135545330256541	1.79297981748673
AGPAT3	0.0924695352664708	0	1.07985511876303
AGRN	-0.0167280209426326	-0.122413295785282	1.16960757198852
AHDC1	-0.212000252946211	0	-5.98035198105992
AKAP12	0.379821852145424	0.153627466949757	0.835427783502089
AKAP2	0.329275491623761	0.256045778249595	0.937292174160297
AL008723.5	-0.488327098011378	-0.585369407004964	1.00290575825772
AL031587.2	0.612542988142562	0	95.3784166227266
AL031594.1	0.0176654854902488	0.305699202718803	58.8676590860917
AL031674.1	0.00304282140408753	0.0436713146741147	1.59421594960803
AL031733.1	-0.48557250294499	-0.256045778249595	0.734836424577776
AL035088.1	-0.021058396103444	0	-3.26152110618308
AL035090.2	-0.379827460408815	-0.409673245199351	0.915330778271315
AL035669.3	-0.0740804193979755	0	-3.07722201823433
AL035691.1	-0.0128473210997549	-0.0436713146741147	1.92630518563152
AL117209.1	0.134323627054296	0	1.24415050698688
AL121891.1	NaN	NaN	0.952611882917064
AL121972.2	0.138215040282716	-0.00840454842765499	2.55247817220855
AL133319.1	0.00304282140408753	0.0436713146741147	1.59421594960803
AL135792.1	0.468115423409038	0	219.40553641262
AL136125.1	-0.021058396103444	0	-3.26152110618308
AL137847.1	-0.423399124492925	-0.465170523984072	1.02021935401641
AL138707.1	-0.00584335369382049	0.131013944022344	11.7489913446424
AL138733.1	-0.032753011339122	0	1.27331518242148
AL138773.1	0.0137307983421464	0.0436713146741147	1.34780402963444
AL138930.2	0.017370095108607	-0.0512091556499189	2.9025195139923
AL139152.1	-0.27592517311956	-0.0436713146741147	0.821486947580988
AL158825.1	0.0171688565310736	-0.131013944022344	11.7294519325533
AL162394.1	-0.379827460408815	-0.409673245199351	0.915330778271315
AL353581.4	-0.0122312471856054	0.0436713146741147	3.40194048686207
AL353801.2	0.00304282140408753	0.0436713146741147	1.59421594960803
AL354751.9	-0.0627489073420244	0.00836242010007091	4.30584261166088
AL355483.1	-0.000502726711473995	0.0512091556499189	1.01182126244298
AL356157.1	-0.064262398556453	0	1.2291742279611
AL365444.3	-0.299606254995583	-0.307254933899513	0.915330778271315
AL391297.1	0.00935444696729263	0.027874733666903	1.32467699144187
AL662797.2	0.00102454701161528	-0.131013944022344	2.04845806362797
AL954642.2	0.25945979084854	-0.0734479774711693	0.850344519661222
ALDH1A1	-0.0126462844457896	0.0965609099170535	1.02129892790872
ALDH8A1	-0.292038150595874	-0.306622070335933	0.922918389511051
ALDH9A1	-0.395482530968468	-0.529619939671158	0.8446604577853
ALG6	-0.0270438388276638	0	2.34046384852692
AMDHD1	0.27793918563969	0	29.5853007214803
AMFR	-0.0441684877441719	0	-2.62763170241901
ANGPTL2	0.219934236965456	0.218356573370573	0.924776144973081
ANKRD13C	0.00713319017831216	-0.131013944022344	3.42152319304769
ANO1	0.292806017721264	0	2.53268957741151
AP000235.2	0.00463131745884183	0.0436713146741147	1.53206577722582
AP000550.4	0.00292016604782486	-0.102418311299838	7.69456145717673
AP001062.3	0.0067506936109528	-0.131013944022344	3.85210572949583
AP001066.1	-0.352627176772565	-0.393041832067032	0.86745541223144
AP001619.1	0.186202553702166	0	14.6922901494338
AP003385.3	-0.467419904949536	-0.416205205669959	0.790692800294752
APBB1	0.392819759486256	0.388650165378777	0.712548315837522
APC2	-0.153967584118249	0	-82.5948450728585
APOBEC3B	0.272757656989033	-0.0244826591570564	7.81515564963799
APOBEC3D	0.015790354114064	0.241402274792634	-1.9122277949842
APPL2	0.461888610545382	0.512091556499189	0.840682131911251
AQP3	-0.0834248273980054	0.0244826591570564	1.10417396496445
ARFRP1	0.167441518732769	0.0647750275631296	1.0229177803621
ARHGAP18	-0.0182362700050469	-0.0836242010007091	1.63136518027648
ARHGEF17	NaN	NaN	0.916262351323819
ARID2	-0.0146646620420618	0.0647750275631296	2.40278136285843
ARID5B	0.142630795617716	0	1.98342183325007
ARL2BP	0.328723719296775	0.318274569041734	0.992699535994169
ARL4C	0.520859142080918	0.529619939671158	0.84050825723684
ARRB1	0.434149789049638	0.465170523984072	0.814009406922046
ARSA	-0.0852803434820846	0	-1.55081217509332
ATP5S	0.277495728332932	0.153627466949757	0.71601298179456
ATP8B3	NaN	NaN	0.861165579602005
ATXN1	0.355564519231445	0.259100110252518	0.984042323391113
AY269186.2	0.00304282140408753	0.0436713146741147	1.59421594960803
BACH2	0.23248709687235	0.133497462024665	1.02150400890754
BAD	-0.014147311560342	-0.129550055126259	-1.91077920894211
BAG2	0.0170607433010809	0.027874733666903	2.49178037787444
BAMBI	-0.00387961515823228	-0.0591312395989083	5.35973871634405
BANF1	-3.15705200536095e-05	0.194325082689389	2.85055219125247
BBOX1	0.00602348348621634	-0.0512091556499189	3.23552864976401
BBS10	0.171827984968793	-0.00778109986383478	1.82870547369964
BDP1	0.199595035041316	0	2.17365124738032
BICC1	0.0401374850442179	0.0436713146741147	0.863678618600859
BLOC1S3	0.13633417071117	0.0512091556499189	0.816674459974096
BRP44	0.00128818013868956	-0.218356573370573	2.92977335215186
BTBD11	0.640233795495523	0.740479590069857	0.935601374025475
BTC	-0.171946108540393	-0.0184134430378848	34.0444133942464
BTG1	0.0136529872588371	0.0990334275188231	-1.59402552386103
BUD13	0.0178165546738143	0.0436713146741147	3.40205815378363
BX072579.2	-0.33368122461398	-0.305699202718803	0.953608943629947
BZRAP1	0.0122660955088925	-0.0244826591570564	-2.97040227665825
C10orf131	0.19241181413607	0	53.6285397113341
C10orf88	0.209039501408526	0	9.68537964485163
C11orf72	0.0107283531936725	-0.122413295785282	-1.43495004211812
C12orf26	-0.049037713023243	0.0119598820814595	-32.5535031891552
C14orf135	0.0132422023025011	0.0436713146741147	2.86467150675096
C15orf39	0.00982540717619886	-0.0436713146741147	4.18807351853939
C17orf85	-0.00180830874032273	-0.0734479774711693	1.06447561057642
C18orf34	-0.322715960735665	-0.241402274792634	-0.691034964423941
C19orf54	0.0215684502851597	0	7.89392665498304
C1QL4	0.39501196227772	0.102418311299838	0.971943766961038
C1orf66	0.044418645488237	0	2.87655902321487
C2orf7	-0.289725628851665	-0.204836622599676	0.979029594523008
C4orf49	0.089436625469357	-0.0244826591570564	-1.48439769052709
C5orf4	-0.312401054845203	-0.131013944022344	0.876417124491124
C5orf56	-0.21979835274388	-0.218356573370573	-0.858848738010025
C6orf130	-0.0100575363500776	-0.194325082689389	3.73377877659132
C6orf162	0.164772253557348	0	4.65679199935988
C6orf165	-0.479415947757136	-0.204836622599676	0.995903608836529
C6orf221	0.020842264275634	0.0436713146741147	1.52816005641524
C6orf26	0.149433393742776	-0.122413295785282	0.844732665406725
C6orf70	-0.47077519172024	-0.585369407004964	0.794202274427279
C8orf40	0.064288215855788	0	1.36216896781513
C8orf83	0.0145941847629128	-0.131013944022344	2.25580097251208
C9orf125	0.560670146878437	0.614509867799027	0.908556267053702
C9orf4	0.160545448946875	0.0244826591570564	1.54984942071379
C9orf66	-0.0087161594361883	-0.337963184709687	-2.17758201659234
CAMTA1	-0.0822810479704101	0	6.67915609259844
CCBE1	0.415728318892775	0.563300712149108	1.02240456341673
CCDC106	0.183784654321515	0	3.43070605408801
CCDC110	0.144342295451871	0	34.8213296019427
CCDC127	0.0877567084409223	0	1.84908403590727
CCDC23	-0.0221079688769522	0	1.72515271792241
CCDC50	-0.267226486036968	0	-10.3271606941153
CCDC57	-0.00460312286431026	-0.0436713146741147	1.66477494034299
CCDC63	-0.25062477637062	-0.241402274792634	-0.819721861671034
CCDC7	-0.349944611491508	-0.204836622599676	-0.900293212958885
CCDC92	-0.0124380201040265	0.122413295785282	1.44970226346709
CD274	-0.0148069309752757	-0.0436713146741147	-0.893074173832808
CD276	0.213543336986099	0.122413295785282	1.00584312678525
CD58	0.025836249632617	0	-1.66850478718117
CDA	0.0156878230727658	-0.0436713146741147	0.866664305888774
CDADC1	0.0238943850898284	-0.0244826591570564	-1.45779733328557
CDAN1	-0.010546432926547	0.139373668334515	1.98877676524405
CDC37	-0.113347060607993	0	2.28648686013628
CDC42SE1	-0.0187586566706135	-0.165720987340964	2.8158429735314
CDC7	-0.0370998452965724	0.0244826591570564	1.34666650790076
CDH15	0.150269234263002	0.0647750275631296	0.914677599068544
CDH4	0.563196360884137	0.696868341672576	0.933364267800467
CDKN2A	0.211824698484485	0.131013944022344	0.978065205813174
CHCHD4	-0.0102854564613163	-0.00920672151894242	1.07900801689377
CHD2	0.0883568287625059	0.0244826591570564	0.87946576454788
CHGB	0.641105361946038	0.597994104072974	0.850228266013693
CHST14	-0.00686036607781802	0.131013944022344	5.51579835617705
CHSY1	0.0557155277514421	-0.0244826591570564	-1.45117710775079
CISH	-0.0582628122333198	-0.269309250727621	0.993243030422683
CIZ1	-0.0186808992934631	-0.10687334289668	-1.74353397193587
CLK2	-0.181601533440068	0.00797325472097299	2.60122431871919
CLOCK	0.354038149318058	0.259100110252518	0.715609185312456
CMTM5	-0.0494355608232495	0	18.2312250304182
CNNM2	NaN	NaN	0.963456684420012
CNO	0.132349919552059	0	3.70152464671561
CNPY3	-0.0142999341385593	-0.0436713146741147	2.11089154784068
CNTROB	0.47247517353543	0.465170523984072	0.90605861416336
COPZ2	0.402279982894904	0.153627466949757	0.987177874456308
COQ6	-0.0522999960894592	0.00389054993191739	-2.67945064592064
CORO1C	0.00351393200038674	-0.0436713146741147	-2.37772000291733
CORO2B	0.77561479156373	0.807927752182862	0.872308800832525
CPNE2	-0.00751008915964696	0.0244826591570564	2.47597322953479
CPPED1	0.0755940862270627	0	1.98631400322304
CPSF7	0.00445754775322699	0.0436713146741147	4.70377724748473
CPT1A	-0.42760148825304	-0.367239887355847	-0.779363215033824
CRB2	0.224604970006768	0	2.98191214892385
CREB3L1	0.716094544217702	0.661031797240524	0.99919854159112
CRIP3	0.762523494381306	0.856893070496975	0.799018520256704
CRTC3	0.0190044794368996	-0.218356573370573	5.71416731802576
CSNK1G1	0.0383465370442089	0	-1.84051356265802
CTB-161A2.1	-0.224512832671725	0	2.95355185995653
CXorf66	0.00304282140408753	0.0436713146741147	1.59421594960803
D2HGDH	-0.226029095573799	-0.171378614099395	1.02098007845015
DCC	0.420814528032841	0.204836622599676	1.01756945548004
DCLRE1B	NaN	NaN	0.915121039587373
DDX20	-0.00931183468159096	-0.129550055126259	1.76216006600343
DECR2	0.0444858914385584	0	-1.8321970359664
DENND5A	-0.0484420812160648	0	1.8150311090633
DGCR6	0.00824876513734042	-0.0647750275631296	1.36544015440338
DGKD	-0.0095443962484936	-0.0244826591570564	1.37574552808407
DISC1	-0.0113542916785319	-0.218356573370573	1.79978395609514
DMAP1	0.074550996690909	0	2.73007169623246
DNAJC12	-0.0109760883098809	-0.0482804549585268	1.37778971455103
DNM1L	-0.103195284583962	-0.218356573370573	0.963758049781584
DOCK4	0.0220362153742585	0.00420227421382749	2.14101344399073
DOCK8	0.431295157947749	0.289682729751161	1.01012876345625
DSCAM	-0.106541038717354	0	50.0505414436125
DSTN	0.143579686814586	0	3.98561457674232
DUS2L	0.0548048767682378	0	1.44445721412745
DUSP	NaN	NaN	1.01006619406667
DUSP10	-0.113889998313382	-0.00363240317379477	-1.54684945597822
DUSP18	-0.401608449623705	-0.204836622599676	0.844612780590648
DYNC1LI2	-0.0318393242721323	-0.0244826591570564	-1.83847851073252
EFHD1	-0.019396366728449	-0.0244826591570564	1.66493460828734
EGR3	0.0929935791842298	0.00840454842765499	0.990667271518331
EHMT2	-0.0133218501314853	-0.027874733666903	1.48251014398479
EIF1B	0.092956475728412	0.0244826591570564	2.86278908979345
ELMOD2	0.255869162339321	0	8.16994678282461
EME2	-0.111086331483151	0	-4.84054002660666
EMID1	0.00577276594881297	-0.388650165378777	3.30486273291716
EML2	-0.330891220945816	-0.323875137815648	0.911077784690964
EPAS1	-0.0812490582168946	-0.0436713146741147	0.999519089300753
EPCAM	0.0637247820831981	0	2.23406017345686
EPHB6	NaN	NaN	0.968016998524807
ERMAP	0.0122457166041866	0.129550055126259	2.23504846451725
ESYT1	-0.0125555037075734	0	5.24578880065943
EXOSC8	0.154280903428153	0.0244826591570564	1.5872995612749
EZH1	0.00295330779200006	-0.0647750275631296	2.24491485045716
FAF2	0.00168642443849175	-0.0512091556499189	3.81157110555585
FAM109B	0.438682151981228	0.362371537669739	0.987152522920489
FAM124A	0.181696729439461	0.0167248402001418	5.5192316570703
FAM160B1	-0.0519970941065739	0	-1.63244416401951
FAM171B	-0.0715895001411859	0	2.3768421089163
FAM173B	0.00434974211103011	-0.131013944022344	2.62214830275823
FAM32A	0.44938486157599	0.416205205669959	0.999214620875812
FAM78A	0.0106949571497186	0.0661393488425956	-1.53761323989833
FANCA	0.0136413935423958	0.0647750275631296	3.02132264073919
FAR1	0.339291721072195	0.171378614099395	0.706681401700065
FASN	-0.00805801002042528	0.0244826591570564	-2.12382557980877
FBXO45	0.00984529176719256	0.0436713146741147	1.95266211740721
FCHO2	-0.171790821223385	-0.0436713146741147	-0.964092034739726
FGFR1OP	-0.0966114418463693	0	2.25661548103991
FHIT	-0.0193690046125477	-0.129550055126259	-1.62310329697268
FOXJ3	0.0237155518679014	0	1.32027130834109
FOXO6	-0.0481327789336893	0.102418311299838	0.837552465801811
FRRS1	0.0154304706509506	0.0436713146741147	1.3780854225708
FUCA1	NaN	NaN	0.989121347933586
FUT10	0.153443938129969	-0.0436713146741147	0.941181873827618
FXYD5	0.0202574188517502	-0.102418311299838	5.1665206860986
FZD4	0.0489136071638112	0.152721636724789	0.991502101842388
FZD8	-0.0425022197547866	-0.0244826591570564	-1.99993953305969
GABRA5	0.503539021330941	0.46088240084927	0.832436779478405
GADD45B	0.453680212782365	0.307254933899513	0.861414901158523
GALNT13	0.549348181950584	0.696868341672576	0.842397018164305
GATS	-0.12608865905006	0.0244826591570564	-2.44342299731487
GBP2	-0.39243213779326	-0.416205205669959	0.877411836338739
GCHFR	0.000128608037971964	-0.259100110252518	5.43952507429362
GFM1	-0.0036820558017473	0	1.6411858521634
GFOD1	-0.00548257761671745	-0.027874733666903	1.0799517864818
GGA3	-0.201857661221753	-0.358464089549432	0.832311198764596
GH2	0.0471441949889128	-0.00420227421382749	2.10342597068071
GIMAP2	0.380361787350981	0.306622070335933	1.00297892923357
GLI1	NaN	NaN	0.92545112569247
GLIPR1L2	0.0118982479259219	0.0436713146741147	17.2338868712747
GLRA2	0.151507731204001	0	3.22808051006155
GMFG	-0.756595467037845	-0.789352217376326	0.89835101115872
GPC6	0.388887398203059	0.271598284808801	0.981971708010314
GPI	-0.0348872362448453	0.0244826591570564	1.96001096781438
GPR126	0.57375408487624	0.614509867799027	0.898525766856045
GPR149	0.0458937690788506	0.0161267017087932	1.59380876056904
GRIK4	0.593900440328817	0.529619939671158	0.927595944116708
GRK5	NaN	NaN	0.917588401849046
GRK6	0.0784459701961902	0.00754014027656653	2.31599159855541
GRM7	-0.0196689848426684	0.0436713146741147	17.9578525630457
GSTM1	0.571915728847813	0.716928179098865	0.739279517392345
GSTM4	-0.0100703402301603	-0.0436713146741147	1.75832369154347
HAPLN2	0.193082357720655	0	-2.06024564930283
HAUS6	0.00140183706576553	0.0436713146741147	2.6491834116508
HBEGF	0.012901395739613	0.0985520659981804	-3.34056757449787
HECW2	-0.00253506581474949	-0.0757459198492434	-2.2308517539654
HELQ	-0.151574433228464	0	-1.79380408253026
HES2	NaN	NaN	0.799224913401209
HEXIM2	0.0527022381217279	-0.0244826591570564	2.19147019086975
HHIPL2	-0.326831105976357	-0.305699202718803	0.913130393209884
HIF1A	-0.189760562642048	0	-1.89729433576858
HIGD1C	-0.0476991628213875	0	1.40923192772827
HIST1H2BG	0.101748443602213	0	1.19586473199928
HMCN1	0.402820977827545	0.482804549585268	0.930549876801308
HMGA2	0.621970604681517	0.614509867799027	0.82322288859045
HMGCLL1	0.00220781280555126	-0.0647750275631296	28.7024176033161
HMGCR	-0.0760996065796089	0.0197104131996361	1.23313193104106
HSD3B7	0.0719876178730563	0	1.26465638263584
HSPA4L	-0.611730695512248	-0.612066478926411	-0.789461984927264
HUS1	-0.00773003495740377	0.0436713146741147	2.17213403177242
HYDIN	0.201209850512335	0	0.755708377191792
IFITM5	-0.00816686044783531	-0.0512091556499189	2.05549312708597
IGLV10-54	-0.00607518018357753	-0.131013944022344	3.47215547638986
IGLV11-55	-0.0435288062603941	0	-2.39202817454678
IKZF4	0.24643656441398	0.218356573370573	0.930263738762585
IL12B	0.133104475994902	0	174.662098281202
IL6ST	-0.0157413365567439	0.0215022689450575	1.55533436701719
INA	0.224153942438546	0.131013944022344	0.97693633119058
ING1	-0.00581579771266497	-0.0436713146741147	2.2018160588858
INPP5F	-0.290637480358508	-0.171378614099395	0.845545972767064
IRX3	0.311319103223934	0.194325082689389	0.950854430087929
ITPR1	-0.338936301103079	-0.269309250727621	-0.926502909978347
KAT2B	0.328507212604707	0.202547873416733	0.949628487834548
KB-1183D5.2	-0.00102182907269517	0.218356573370573	14.8781858890899
KBTBD3	-0.0882909790103539	0	-1.60983501480024
KHDC1	0.277425326499065	0.0244826591570564	0.903731570188354
KIAA0146	0.0147636578679198	-0.0836242010007091	1.16795753043318
KIAA0319L	0.0643419184167029	0	2.34520140073254
KIAA0513	0.00916237067009971	0.0798432100627224	1.56868327902631
KIAA0922	0.446254429988224	0.318274569041734	0.857710472465369
KIAA1161	0.703678755894847	0.807927752182862	0.905135753927792
KIAA1199	0.103701327159626	0.131013944022344	0.840470722646872
KIAA1328	-0.0139486473526539	-0.0734479774711693	2.08203903296154
KIAA1549	0.0333179177447289	-0.0244826591570564	1.7098393234314
KIF3B	0.171967769307352	0	1.3764727188308
KIT	0.00417309560550718	0.259100110252518	37.9838657328551
KLK10	-0.121001593098682	0	45.5491591205429
KREMEN1	-0.414249120253729	-0.259100110252518	0.872391547617658
KSR1	0.0231616841604914	0.00920672151894242	-1.57842973903664
L3MBTL2	-0.0205402222451264	0.305699202718803	8.40765289639053
LACTB2	-0.00396915471861822	-0.218356573370573	2.97824168159715
LEFTY1	0.554713495152939	0.614509867799027	0.822400204265868
LENEP	-0.186573230743662	0	3.19188852640313
LGI1	-0.00802230743890946	0.129550055126259	65.4708873651647
LGI4	-0.453253137111458	-0.354458778479283	-0.843926425817358
LIPA	0.152720487191657	0	3.58696722051297
LPP	-0.0110515033738033	0.027874733666903	1.40273089061846
LPXN	0.0431272535669117	0	-2.89318012780754
LRRC53	0.00398117022380576	0.0436713146741147	1.5586060267262
LSAMP	0.195076749440876	0	26.1177529566606
LY6K	0.048131761337994	0	42.83629536611
LZIC	-0.00872861580570245	0.027874733666903	1.3545628408009
MADD	0.0694920938652883	0.023919764162919	2.27596480816374
MAMSTR	0.483100092991731	0	93.1865896746758
MAP3K6	-0.032142657607279	-0.0244826591570564	1.43563041945255
MAP4K2	-0.177748417047302	-0.0512091556499189	0.959537232012009
MAP7	0.00974964388316665	0.195123135668321	1.93258157882035
MAPKAPK3	0.308140522525523	0.220343932413508	1.00281048952179
MARCH3	-0.0125126520230027	0.130088727117598	1.95447337876052
MARCH5	0.0165568656952408	0.0378204679244474	-1.3031081222229
MARCH8	0.104167841019441	0	1.41296277883756
MAST3	-0.000391268219201181	-0.0436713146741147	1.04533328490098
MCM3AP	-0.00943489153680057	-0.204836622599676	2.92242514991583
MED18	-0.148678468113261	-0.129550055126259	0.963965187583984
MED20	-0.0406650728773381	0	1.624952154545
MEF2D	0.253277429598875	0	-0.837571483711345
MEGF9	-0.0163858161385889	-0.218356573370573	2.5934550657986
MICALL1	-0.178412381420562	-0.0244826591570564	-1.69608278811263
MOV10	0.0939674227624603	0.0244826591570564	2.42728095144195
MPHOSPH10	-0.368724268564152	-0.323875137815648	0.669446691565593
MRAS	0.470791883925511	0.358464089549432	0.851935150841915
MRP63	0.0176066911407284	0.0436713146741147	1.27870147539106
MRPL16	-0.169114679180838	-0.0244826591570564	-2.6449525461826
MRPL24	-0.374622007456976	-0.333285168648392	0.986861589658598
MRPL54	0.0963237995050509	0	5.02522400874681
MRPS30	0.00729488061665878	-0.0965609099170535	1.61205243443914
MRPS31	0.0096146816480525	-0.0436713146741147	2.08933202428443
MUM1	-0.030101614506425	-0.027874733666903	0.94060925981001
MYO19	0.0991856949268112	0	-2.54279367817334
NAAA	0.306654282107365	0.102418311299838	0.725241830789158
NBR1	0.0125029442998174	0.0734479774711693	1.00439736246805
NBR2	-0.0150280636039733	0.0482804549585268	-1.16318025399263
NCKIPSD	0.0569543301876045	-0.0116716497957522	0.966025554230197
NCOA2	0.187187483759871	0.0226204208296996	1.56447985374427
NCOA3	0.0441578395166652	0.0244826591570564	-1.17852989500594
NCOR2	-0.284787447925413	-0.00460336075947121	-2.92419444107687
NDST1	0.0171757891094866	-0.027874733666903	2.50767518597071
NDUFA12	0.0887262699543361	0	1.76786914090971
NDUFAF1	0.162401963928501	0.102418311299838	0.935667303324064
NDUFV1	0.00194987103087479	-0.0244826591570564	1.17293851306211
NEK5	0.223883926497481	0	16.9678375142266
NEUROD4	-0.00497937220713021	0.0436713146741147	1.74493548502326
NEUROG1	0.00258318135880666	0.0436713146741147	1.58903768508355
NFAM1	0.193277192075831	0	2.46931688129117
NFIX	0.600527370563246	0.696868341672576	0.942400177912631
NFKBIA	-0.306610271460458	-0.346417371107448	-1.00242394203213
NGDN	0.0199276402884703	0	1.44319507352523
NGFR	0.137930059725799	0	82.7238425309685
NKD2	-0.197204679119739	0	-9.35406306828378
NLRC5	-0.0181173336458857	0.0436713146741147	1.66579338463415
NNMT	-0.555461866845156	-0.362371537669739	0.981772043250463
NOM1	-0.00686498912038906	0.0436713146741147	3.64269345062297
NOP14	0.00455867014078749	0	2.04681080146242
NPFFR1	0.00842479050965787	0	9.23571183702265
NPTX1	0.397707524358329	0.250872603002127	0.951256784944177
NRARP	0.0185824448851502	0.237998648406575	-2.05023112116169
NRTN	-0.0182894907472628	-0.102418311299838	-1.57178120782562
NRXN2	-0.041042884797198	0.0436713146741147	1.01040922054217
NT5C	0.00398911097394866	-0.0436713146741147	-1.40760735421783
NTSR1	0.13820130674089	0.0210113710691375	1.26732002424965
NUP188	0.0287858724164871	0	3.05307721880686
NUP54	-0.139590899061941	-0.0436713146741147	0.990128402909029
NXN	0.665946827205919	0.716928179098865	0.942881761559982
NXT1	0.00435630271709633	0.0244826591570564	1.79245919781263
OCIAD2	0.619647372026992	0.465170523984072	0.797502969791797
OR2AE1	0.0362309771611244	0.122413295785282	0.719690129130589
OR4N5	-0.175463105234694	-0.129550055126259	0.973528784251212
OR51E2	-0.129272689468652	0	87.9898214918307
OR51M1	-0.130512815059826	0	81.5603133009868
OVCA2	0.0204196854276483	-0.109594205474036	1.73557431767109
PARK2	-0.125766350912962	-0.0836242010007091	0.993063185736239
PAWR	0.402221063321394	0.318274569041734	0.715107604327612
PBLD	-0.0440508720187673	0.0512091556499189	0.909215099440834
PC	0.00658882160164098	0.0436713146741147	0.957182688309487
PCCA	-0.00400552153558794	0	4.8612973636699
PCDHB16	0.559031862207032	0.362371537669739	0.859413968758772
PCDHGA12	-0.35845563765503	-0.220343932413508	0.832220996323096
PCLO	0.178150266093637	0.131013944022344	0.985402142483608
PCTP	0.203119724732567	0.0244826591570564	1.22278843322235
PDLIM5	0.0267121065125653	0	3.08428040431802
PEAR1	0.0542923856444958	-0.0436713146741147	1.02331019064405
PELI2	0.528190842530016	0.307254933899513	0.854609051936369
PER1	-0.0542859843037644	0	-1.42271046005541
PGLS	0.00367923910513932	0.122140963310492	0.949615972619343
PGRMC2	-0.203240318680256	-0.256045778249595	0.932895358103981
PHACTR2	0.0993788785781509	0.0244826591570564	2.0751188119653
PHF3	-0.432351686702261	0	-7.63853778299755
PHOSPHO2	-0.0358974122840879	0.00389054993191739	1.52905137844187
PIGL	0.0576755241973325	0	2.74159540296296
PION	0.00935470788331734	-0.131013944022344	1.39682655466265
PITPNB	-0.125642162617129	0.0244826591570564	0.798362868795338
PKDREJ	0.00163461675664281	0	0.965650014722344
PLCB2	-0.467227848605239	-0.518200220505037	0.958431388719589
PLCB4	0.683540975462552	0.665719023448946	0.9198164083141
PLEKHF1	0.0190067307637873	0.0512091556499189	1.11054231956696
PMS2	-0.5410709834531	-0.582975248068166	0.973050355040545
PNPLA7	-0.360809786658616	-0.269309250727621	0.898269254702579
PNRC2	0.0444341113883969	0	-1.86738747856895
POLK	-0.548767901982556	-0.647750275631296	0.970124014476577
POLQ	0.0322673535050441	-0.0199331368024325	1.03437131916163
PON3	0.470982729665774	0.0734479774711693	0.946587323528255
PPIL6	-0.0986875424619779	-0.204836622599676	0.972653556836917
PPP1R7	0.531682990157041	0.465170523984072	0.950282363238463
PPP4R2	-0.0489637811713256	0	4.67578602115698
PRDM9	-0.0907521327870876	-0.0482804549585268	-0.915073546985764
PRKAB2	-0.00435001916057768	-0.129550055126259	-3.6716179255952
PRNT	-0.00931062545924594	-0.0836242010007091	3.02221880193669
PRSS27	0.0156403297903491	-0.0965609099170535	2.2667386711642
PRTFDC1	0.323792817555952	-0.0244826591570564	0.83847872946387
PSMA1	0.100087295326639	0	3.18847417682009
PSMD12	0.0191651099864948	0.218356573370573	2.02370961614607
PSME4	-0.0101126086895939	0.027874733666903	1.82527032147909
PTEN	-0.0130628469996525	-0.0155621997276696	1.20203142849907
PTER	0.00638290336434764	-0.305699202718803	10.0116956431574
PTGES	0.111296354614731	0.0436713146741147	1.01656320951659
PYROXD2	0.00376054859384668	-0.131013944022344	2.01384748896754
QKI	-0.156285925197204	0	-3.25195246488212
QTRT1	0.285561569993346	0	3.20884922903199
RAB32	0.09302577629576	-0.0244826591570564	1.9098542886228
RAB33B	0.358542213189026	0.416205205669959	1.00654839865306
RAB34	0.544266351110346	0.64111887433877	0.834769673142296
RAB4A	0.230136123606286	0	5.43329167357862
RALYL	0.000960389602857699	0	5.47541622570813
RAP2A	0.24100079571394	0.171378614099395	0.913655774332591
RASGEF1C	-0.0609672778049199	0.0244826591570564	-2.05880769944036
RASL10A	-0.40777088341759	-0.46088240084927	1.00868719332822
RBM12B	0.137401279292066	0	8.790311797162
RBM15B	NaN	NaN	0.967150635588069
RBM18	-0.43764258272121	-0.563101160612298	1.00844843840563
RBM22	0.285543967282998	0.367239887355847	0.889906739994648
RBM24	0.723317360223167	0.78978163617923	0.947919529727371
RBM39	-0.0133767705664386	-0.102418311299838	4.93491132889582
RBM43	-0.181861674583376	-0.00920672151894242	1.42859215061991
RBPJL	0.0131617504857792	-0.0244826591570564	-2.19779847467555
RCOR2	0.105280526721162	0.0210113710691375	1.26081976416116
RFC2	0.520268174397451	0.612066478926411	0.963062980215133
RFX6	0.00888913140460648	0	1.71578990796368
RHEB	0.0176961644947058	0.129550055126259	2.02353294198934
RNF111	-0.0203478283321671	-0.0512091556499189	1.26982421478132
RNF214	-0.117665697341826	-0.0244826591570564	-1.14871800505388
RNF220	-0.0148355309298592	-0.194325082689389	2.33646351749169
RNF39	0.269970154868325	0.171378614099395	0.9603004043689
RNPC3	-0.143104202602387	0	2.22265269443704
RP11-181G12.1	0.0171943505576652	0.0436713146741147	2.13660297225013
RP11-666A20.1	-0.0354719342361623	0	-3.2986045436641
RP11-844E22.1	-0.520467256486983	0	-14.5251278449129
RP4-794H19.1	-0.378798437066927	-0.0512091556499189	0.994514097297049
RPH3AL	-0.00606559931902758	-0.194325082689389	-2.08006866652926
RPS28	-0.00402319802033162	0	-2.61283264095996
RPS6KA4	-0.0295146529240815	0	1.05471595111537
RPSAP58	-0.00870578225611	-0.131013944022344	2.72938048035575
RPTOR	-0.028635093499965	0	1.2718174714166
RREB1	0.00399260521676064	-0.0512091556499189	1.88296097966523
RSAD2	-0.190976000129397	0	-41.8445338380173
RTP3	0.195914681607987	0	14.1665496034542
RUVBL1	-0.0369568433484115	0.0436713146741147	1.00724391838501
S1PR3	0.400218213071623	0.382078943036111	0.999001925395396
SAV1	0.0121549227768461	0	3.07354632975465
SBF2	0.281633161133939	0	1.29610880624397
SBNO1	-0.0152443639629279	0.0436713146741147	1.65074295010241
SCN3A	-0.213528980494091	-0.0647750275631296	1.01033785063676
SDF2	-0.00366567805276404	0.218356573370573	3.39177528191093
SECISBP2L	0.00555086972367018	-0.0836242010007091	2.3431485589952
SEMA4G	0.320870609498952	0.269309250727621	-0.977378900279052
SENP3	NaN	NaN	0.975057119247396
SEPT11	-0.0118854780546169	-0.0791714729039485	-3.66305168677639
SESN3	-0.0204774515090916	0.207151234176205	2.10681414423435
SETD2	0.00719097310435017	0.0418121005003545	1.38909760537636
SF3B5	0.00980711306056689	-0.0436713146741147	2.09495476336969
SFMBT1	0.398254171673513	0.46088240084927	0.952643488985231
SFRS3	0.00377625462352222	0.0836242010007091	0.998556522229723
SH2D4A	0.715849718832327	0.819346490398703	0.853704030595735
SH3RF3	0.0618585768309972	-0.0436713146741147	0.994898107839417
SIRT5	0.00270343201274389	0.064447050632597	-4.45858979968593
SIX4	0.0150781737685238	-0.218356573370573	5.20602811882196
SLAIN2	-0.0336865995602619	-0.0244826591570564	1.17516841453952
SLC16A12	0.466072852503709	0.358464089549432	0.748256158635855
SLC1A4	0.255087791190059	0	1.21221988458513
SLC20A1	-0.0110186836770843	-0.0647750275631296	1.13320337417524
SLC23A1	0.493451977891115	0.563101160612298	0.895277581003823
SLC25A1	0.00208828454647921	0	5.01374110422698
SLC26A6	-0.121180844174543	0.01680909685531	1.08636034604275
SLC35A4	-0.00689501324774754	-0.129550055126259	5.9880730937807
SLC35F2	0.0183417466791285	-0.0647750275631296	2.19289859287503
SLC38A11	0.391742097517226	0	177.309488052071
SLC39A3	0.000154187827735914	-0.027874733666903	2.64220754354466
SLC44A3	0.338562515565659	0.250872603002127	0.761475933998054
SLC45A1	0.431859883467335	0.453425192941907	0.805024014248029
SLC46A1	-0.266600823146494	-0.305699202718803	0.906383906896235
SLC4A3	0.56169219992169	0.665719023448946	0.857947905349866
SMAD3	-0.0467655461810448	0	1.14259027491877
SMAD6	0.143514942533567	0	4.83147879909583
SMAD7	0.0206932122637378	-0.00370294185988124	1.43724963288907
SNHG11	-0.154840758752669	0	3.8926249375237
SNORD50B	0.147038545577854	0.0119598820814595	1.9642200702456
SNRPA	0.163097115548051	0	2.28927547982645
SNRPEL1	0.138164741948337	0	4.6619186352126
SNX3	-0.159692791130027	0.0233432995915043	1.99649505180896
SNX7	0.2155578749587	0	3.09927322047576
SOCS2	0.418482366233521	0.401396164803404	0.943021308355108
SPATA6	-0.0178358053118138	-0.218356573370573	3.70758948235318
SPEN	-0.00511617253030147	0.0244826591570564	1.3119299441144
SPRY2	0.258385915988561	0	12.0273450599416
SSBP4	0.284985176160892	0	-2.39850308531866
SSU72	0.0451687186223079	0.0244826591570564	1.36602941860356
STIM2	0.0195789781779272	-0.218356573370573	8.02388762084736
STXBP2	-0.00953161553138563	-0.218356573370573	2.35354223104458
SUMF1	-0.00209392399056028	-0.218356573370573	9.91327321772404
SWAP70	0.415617797627722	0.269309250727621	0.895578781786698
SYCN	0.0169799375801683	0.0436713146741147	1.33774668911877
SYTL2	-0.274694438381067	-0.0244826591570564	-3.24726386365593
TAF7	-0.00977180471209324	-0.0647750275631296	2.35323696324169
TBC1D10A	-0.545010361085658	-0.563101160612298	-0.725537849973771
TBC1D24	0.0641885769073065	-0.0244826591570564	2.29561429330338
TBCB	0.199391738680135	0.0244826591570564	1.3401736301726
TBX6	0.00226822789068459	-0.0210113710691375	2.71841281211969
TCIRG1	-0.0104858878986946	-0.131013944022344	1.96948978535259
TDRD12	-0.0773003027644773	-0.00920672151894242	8.29031124789936
TEF	0.182691481892802	0.0734479774711693	0.907944141060107
TFAP2C	0.458426542103597	0.473870472337351	0.974498429494588
TFPI2	0.48735097199423	0.579913841508194	0.976550964287371
TIGD4	-0.00702152776360444	0.250872603002127	33.496942386318
TM4SF18	0.476828094905019	0.665719023448946	0.984025778494941
TMBIM4	-0.052421661122089	0.0244826591570564	1.7883446550429
TMEM106B	0.0140167756392852	0	1.36632615694654
TMEM116	-0.128413741040866	0.00372491796889729	-1.58653456361789
TMEM136	0.0123106246105162	-0.0436713146741147	0.907122426554388
TMEM145	0.091836669021312	0	2.44438202119596
TMEM14B	0.0151590497906022	-0.129550055126259	1.68673371608187
TMEM170A	0.00084694623576728	0.218356573370573	4.1295942267661
TMEM173	-0.0155578441426705	-0.0358796462443785	-2.05577954309366
TMEM18	-0.0203855712310532	0	3.36463711336952
TMEM41B	-0.0680903511510287	0	1.46413286972555
TMEM59	0.011172592359158	-0.027874733666903	2.14273326813339
TMEM69	0.217129426403611	0.220343932413508	0.718105109049694
TMEM9	0.0197849082662572	-0.027874733666903	0.954480094969334
TNFRSF18	0.00286218325520177	0.0647750275631296	2.62357709145319
TOM1	-0.177132465159664	-0.305699202718803	0.999847036384961
TOMM20L	0.407579092935354	0.269309250727621	0.99633323966164
TOP1	0.0204946596613863	-0.259100110252518	4.98100819481923
TRAIP	-0.0179452162157357	0.195123135668321	-4.91934987365277
TRAPPC5	0.400301791669085	0.362371537669739	0.995244170162262
TRDMT1	-0.174155295757582	0.0119598820814595	2.47054894757433
TRIM29	0.149390387837603	0.131013944022344	0.905644604625375
TRIM37	0.1205488957542	0	5.40264439596451
TRIM62	-0.00360931778224315	-0.131013944022344	2.61876445578817
TRMT5	0.515332259040306	0.514135842298185	0.739754795418509
TROVE2	-0.470421843599829	0	-17.3309683333557
TRPC1	0.378767772136937	0.323875137815648	0.765129375807706
TRPC4AP	-0.134753532203013	0	-5.32036065434528
TSEN15	0.00163952124126357	0.0836242010007091	2.15326085110776
TSEN34	-0.010579256184089	0	2.21680538671927
TSHZ3	0.23143926130842	0.305699202718803	0.932130449281355
TSLP	0.258063151681624	0.259100110252518	0.807299514536519
TTC26	0.0841215244104006	0.0244826591570564	-0.962925711613907
TTC7B	0.485956506989667	0.473870472337351	0.986930817867265
TUBA1A	-0.00848306201139161	0	-3.25304125953346
TUBA8	-0.0138568894778459	0.131013944022344	3.01002373299172
TUBG1	-0.130066737026011	-0.0512091556499189	0.999091163379505
TWF1	-0.163408178602449	0	4.20425611619777
TWF2	0.00273703825490309	0.102418311299838	-2.65916842833742
U2AF1	-0.0174842071769955	-0.0126068226414825	1.39465651745286
U2AF1L4	0.406230209555282	0.256045778249595	0.779586631766419
UBASH3B	0.173243238339713	0	50.4368598741134
UBE3A	-0.190403824228619	-0.0184134430378848	-17.2459441386817
UBIAD1	0.355464168467086	0.465170523984072	0.916963448976008
UCK1	0.0047622998728941	0.0436713146741147	2.5513762593568
UCN3	0.0189005579116687	0.0436713146741147	1.58757913162236
UGDH	0.0152785829711071	0.0860090757802302	1.24816432575959
ULK3	0.0527960749375847	0.0244826591570564	1.56661552787623
USP16	0.0251870253925519	0	1.41778380098808
USP32	0.0111740519732389	0.027874733666903	-1.51582250852823
USP40	-0.00117353834729197	-0.0436713146741147	0.905508859680463
USP47	-0.542921115685287	-0.465170523984072	0.881369982541352
USP48	-0.0152916142077693	0	-2.51084955624314
USP53	-0.0169483942760454	0.132278697685191	-2.30919448743392
UTP23	-0.0518287164621891	0.015946509441946	2.03253355482944
VNN3	0.0164319500625368	-0.0965609099170535	-1.96641011437226
VTI1B	-0.00691169201250796	0.0436713146741147	1.23176115888799
VWCE	0.0119251353753132	-0.0244826591570564	1.70292580848137
WARS2	0.00745676263100575	-0.0836242010007091	1.25559538014641
WDR41	0.0459963468464448	0	1.31674489612215
WNT7A	0.0207337212533917	-0.039866273604865	2.40005084066376
XCR1	-0.0169055681259546	0.0436713146741147	8.64075453934606
XRCC4	-0.573231447613664	-0.518200220505037	0.874041302743387
XYLB	-0.256034880125867	-0.131013944022344	-0.980006845798215
YAP1	0.277582754278934	0.00537556723626439	2.46577718213817
ZBED3	0.515225694327351	0.709997115554637	0.933020416607879
ZBTB37	0.0884681577255004	0	3.01246926439835
ZBTB42	-0.591064566670496	-0.563300712149108	0.808065081282863
ZC3H10	-0.37240296857619	-0.194325082689389	0.80597245192233
ZCCHC6	-0.0122494890053448	-0.129550055126259	4.91059039808919
ZFP91	0.0162513877448077	-0.027874733666903	1.45439558363352
ZGPAT	0.126695732535835	0	6.80714054944307
ZIK1	-0.000796506660029355	0.289682729751161	2.30679590473955
ZNF202	0.476933148099804	0.647750275631296	0.923469450587262
ZNF224	0.489481428634875	0.473870472337351	0.787879357595656
ZNF341	0.0503681638436626	0.025213645282965	0.878727218219367
ZNF417	-0.0205243510191693	0.0244826591570564	0.803880085200941
ZNF439	0.246162567377923	0.131013944022344	0.991919062537721
ZNF544	-0.234280933177451	-0.0244826591570564	0.881207652553069
ZNF564	0.16320103965281	0	7.05578579908523
ZNF576	-0.0107199037435353	-0.0512091556499189	1.24897311500048
ZNF600	-0.589270184767279	-0.409673245199351	0.950553677280992
ZNF608	0.397498946538285	0.388650165378777	0.896417363092923
ZNF609	0.0997785281320567	0.0148996718755891	1.74073753927206
ZNF638	0.165316121443038	0	7.17374185149205
ZNF706	0.0119744844560431	0.102418311299838	1.3309667281753
ZNF79	-0.0158712827871481	0.0436713146741147	1.23058611245343
ZNF821	-0.0447957184851318	0.0244826591570564	-1.41006542831645
ZNF839	-0.436968705435879	-0.409673245199351	0.895337409989126
ZNFX1	-0.00740046571112865	-0.0836242010007091	1.61300809607467
