# Supplementary material for: Functional transcription factor target discovery via compendia of binding and expression profiles
Source: Sci Rep. 2016 Feb 9;6:20649. doi: 10.1038/srep20649 (PMC4746627; doi:10.1038/srep20649)
Supplement: Supplementary Dataset [file srep20649-s2.zip › Supplementary Dataset/43180_2_data_set_1775571_nz79pg.csv]

Gene	PC	SC	CARS
A2ML1	-0.128155999123021	0	3.89367499959897
ABCA17P	0.000424514423735831	0.154303349962092	1.88624888626082
ABCA9	-0.44509777701045	-0.558290526239082	0.956024913476113
ABCG8	-0.150068441320168	0	98.5823085971785
ABHD15	0.324651091667496	0.270030862433661	0.863988299223398
ABL2	0.00640695546836084	-0.156068425893559	2.55009879488415
ACAA2	0.0474441895523764	0	1.4416575158148
ACAD10	-0.18719763201189	0.278365308359284	0.785075329238429
ACOXL	0.33138361492623	0.381196485644744	0.93705222175548
ACP5	-0.00814276602373487	0.136176194850481	4.08475565982665
ACPP	-0.092752287241858	0	31.5353790359551
ACTR3	0.283320920368945	0.278365308359284	0.877571756350445
ADAD2	-0.130240568362956	0	17.8498735189731
ADCYAP1	-0.0073235994609423	0.603617588382442	79.1542809512074
ADORA1	0.519376486197676	0.483377539976617	0.862268193197203
ADSS	-0.000534337681665588	0.0206196524710581	-4.2985944155939
AFAP1L2	-0.187229427539002	-0.272352389700961	0.841479848769588
AFMID	-0.180469815402037	-0.243784833706551	0.95519084750218
AIMP1	-0.262054045911435	0	5.51312017795311
AIP	0.0542115102520199	0	1.36897260858057
AKR1C4	-0.00774985529209597	0	1.25957470277558
ALDH1A1	0.329256673850683	0.520993127615264	0.870937963260754
ALDH3A2	0.376353037860463	0.196396101212393	0.758648919873518
ALDH7A1	0.514937695933965	0.28347335475692	0.699101564817349
ALPI	0.374043078323402	0.598443748931276	0.831506374664931
ALPL	-0.00892279198674134	0.123717914826348	24.4925749666419
AMD1	0.00151980597928845	-0.0842767932069948	2.4277197854923
ANKRD18A	0.612564704554534	0.773236967664677	0.941819857326213
ANKRD33	-0.289626664775827	0	20.6219437536792
ANP32A	0.0451638428197542	0	1.97666360696968
ANXA7	0.203652325095344	0.154647393532935	0.934231570334773
AOX1	0.362815169977076	0.408528584551442	0.815715378791842
AP4B1	-0.0823273848938881	0	1.48372678388411
APH1B	0.250676967600707	-0.0944911182523068	0.668500892697554
APOE	0.00181587766746457	0	1.59326894103537
APOL1	0.0346069046507305	-0.0453920649501602	0.844512997882757
AQP11	-0.00204404473113574	0.167110571492394	2.26233483033803
AQP8	-0.000628574796397985	-0.0845154254728517	260.93599804391
ARG2	0.00170267095091147	-0.0348931578899427	2.38727636711628
ARHGAP17	-0.0186637317810399	0	1.99274686218952
ARHGEF4	0.521154064170983	0.526391405788423	0.887249424363679
ARL8A	-0.00820253305410765	-0.0869568061333597	2.66799822762769
ATG16L1	-0.00314341372305643	-0.0376403704581405	2.15249226957687
ATP5SL	0.222237444679646	0	16.0464497059936
B3GALT6	0.0579411513544768	0	1.60736737798412
BAMBI	0.00932117761609431	-0.184427778390829	5.83418323054536
BASP1	0.419556701164547	0.365278967439578	-0.918110593250668
BAZ2B	0.00801368456291534	0.195982373975546	2.42629949632347
BCAN	0.00802301575091141	-0.185576872239523	4.07692201891491
BCL2L10	0.000636551673320811	0.29982713913863	3.08579112978963
BDNF	-0.00178341596463473	0.123717914826348	45.3863215718121
BDP1	0.462660698259657	0.247435829652697	0.799663125249519
BEST2	0.197092841928934	0	38.4581935209318
BHLHA15	0.33329121571861	0.458257569495584	0.840233269013149
BHMT2	-0.00803768919039351	0.247435829652697	40.1006819081041
BICD1	-0.00374695377906978	-0.0811348470666045	2.08732819628016
BRAF	-0.203128765123048	0	3.22414299620187
BTBD8	0.0719732682578622	0	1.28234268377313
C10orf126	-0.00518737821470115	-0.512413711696809	98.1001548522762
C10orf55	-0.149220637365197	-0.132809954314481	0.894524318392332
C14orf1	-0.0472723031465872	0	3.70118825381528
C16orf62	0.327822445003293	0	23.2068398680958
C18orf32	0.00918239590891212	0.125988157669742	1.9439067641933
C1D	0.00355206349022861	0.263931551629543	-5.8908665463426
C1orf101	-0.593770333357606	-0.488504210459197	0.81805765078795
C1orf111	0.517114933282057	0	35.1199384432988
C1orf162	0.194591612493289	0.270030862433661	0.734800371685672
C21orf59	0.26439341618471	0.402083223185632	0.953691917596439
C21orf91	-0.00392847982690909	0.174465789449713	-4.17611415433418
C2orf27B	0.238147710654056	0.185576872239523	0.942644815721932
C2orf42	0.00442396088638653	-0.0654653670707977	1.22424051294074
C2orf49	0.210375394404188	0.494871659305394	0.797700736417361
C2orf70	0.00995666994748811	0.247435829652697	140.786846445579
C4orf32	-0.0128324411727895	0	-2.1148166744312
C4orf48	-0.00958587504119893	-0.123717914826348	2.56288569010025
C5orf46	0.201853770768534	0	11.5405409658532
C5orf51	0.385236812288074	0.409461512426663	0.769072352618074
C5orf56	0.236379183976491	0.232051496497719	0.897412051549733
C6orf226	-0.246007589150422	0.0309294787065871	0.710713113920133
C7orf60	-0.0073678591927015	-0.0629940788348712	-1.74992244737672
C9orf171	0.00983452336441931	0.38575837490523	71.2417186087453
CACHD1	0.164649103126095	0.0618589574131742	0.752462328218058
CADM4	0.347900418556692	0.270030862433661	0.754080446489148
CALHM3	-0.342968121997559	-0.181568259800641	0.922405501644102
CAND1	-0.00165464152258276	-0.0969143607571383	1.74582619308854
CAPRIN2	0.00319268786430219	-0.193649167310371	-1.94060648275628
CAV1	0.00462455723353732	0.0414962501379366	2.15270598438882
CBX1	-0.462224570191283	-0.425524885960185	0.888240052763525
CCDC112	-0.249093618762407	0	-5.24677461017161
CCDC144B	0.0420376962433434	0	2.14879093809681
CCDC43	-0.125251551880841	0	-15.3553230662859
CCDC53	0.0983877382751839	0	12.1274875424999
CCDC63	0.234303386880972	-0.185576872239523	0.655093035820477
CCDC78	0.0731044199895499	0	3.44721988081702
CCDC83	-0.000712072526331476	-0.104679473669828	246.168257199849
CCDC87	0.180840520533399	0	64.6072047352676
CCND2	0.693222934645354	0.576351256090703	0.949287789747732
CCNDBP1	-0.00678380708432347	0.163663417676994	-2.20257083691191
CCNT1	0.771632753658441	0.804166446371265	0.865571570706852
CD6	-0.184217008099036	0	30.7986048782885
CD7	0.591350329023547	0	486.045157404709
CD79B	-0.00561344003119636	-0.0641688947919748	121.246794791056
CDA	-0.299080987398298	-0.433012701892219	0.877136614448647
CDC123	0.00920873257501259	0	-2.96025729060813
CDC42EP5	0.115510146841403	0	2.04803460287092
CDH22	0.00730780152489029	0.429549942483202	47.1872150999707
CDH24	-0.00606672301267769	-0.220585795948733	3.38309761627912
CDH4	0.0735678226753441	-0.0444749589996661	-0.900678245866484
CDK2	0.0339746114469874	0	1.48986718355029
CDK6	-0.00338942865332408	-0.00367458371621094	-1.42686416360256
CDKN2AIPNL	-0.440230982770952	-0.525801138011981	-0.801966525420412
CEP152	0.512132145984843	0.470290834896615	0.759498946175773
CEP63	0.0011689078058231	0.3427121182903	8.58599960043474
CERCAM	0.276425964947398	0.224636798158029	0.926549076245053
CFHR3	-0.159645353932915	0	0.914206253078886
CHN2	0.190936161756407	0.125988157669742	0.862205913378124
CHRNB2	-0.0771493435562437	0.0204604249725552	0.945949461825914
CHST5	-0.00957922256914105	0.125988157669742	-3.72702368287338
CIRH1A	0.054979969834432	0	3.33724934252572
CITED1	0.257622471974463	0.115727512471569	0.843105602283055
CLEC6A	0.119889974252264	0	10.5760665140544
CLK4	0.102498031562436	0	3.70744588223996
CNOT6L	0.445012548462114	0.497955001655239	0.740644700752535
CNOT7	0.044123517321072	-0.0944911182523068	-0.82008184362342
CNTLN	0.475946509866184	0.540061724867322	0.918883793120197
CNTN4	0.116320498424232	0	13.8506160185154
COMMD2	0.107404678230027	0.278365308359284	0.952800820668024
CPNE5	-0.00891930359253285	0.0530457615069556	1.99209209476013
CPXM1	0.116356263023818	0.161374306091976	0.914250119921987
CR2	0.058252419505544	0	1.85876756480297
CRK	0.029147829718779	0	2.74568812158008
CRKL	-0.110847916340755	0	1.99850529943549
CSF3	-0.490265968837769	-0.767649473578738	0.807909505603301
CTCF	-0.00302931790377273	-0.118939928479995	2.15364618200387
CTNNA3	-0.501877437489335	-0.50395263067897	0.713701866902215
CTSF	0.23732205788815	0.306697048856629	-0.953055486758951
CTSZ	-0.0051623037129845	-0.0989743318610787	-1.68481050221109
CTXN1	0.320351648692592	0.377964473009227	0.731100663737875
CUL7	0.000801097281952887	-0.0944911182523068	2.27915406830006
CXorf58	-0.191037139407043	0	14.7483652043086
CYP2E1	0.108319775437801	0	2.29782715454026
CYR61	-0.0051443295806833	-0.0988362119257287	4.12585788102866
CYTL1	-0.281150656735474	-0.123717914826348	0.746658046658078
DCAF4L2	-0.163860373759866	0	50.5744019823355
DCAF5	0.000679076465013598	0.034643413702417	2.57893194074184
DCHS1	0.0576815766583098	0	2.43784434984391
DCN	-0.00862186427308912	0.122762549835331	20.162695446688
DCP1B	0.0533420301868664	-0.157485197087178	0.819598721919014
DCTN6	0.00765287255075749	0.213211593665704	-5.27281922497825
DCXR	0.130662099560925	0	1.42944498978173
DDX1	0.0876434067261809	0	3.03413587347422
DDX23	-0.00400576467870175	0.0701068184015974	1.9329236955344
DDX27	-0.00596201732200463	-0.0623804330871048	1.27979309208695
DDX49	-0.0969613010957676	0	1.64192576290243
DERL3	0.426685312152422	0.279145263119541	0.885871312985833
DGAT2	0.104695182880549	0	1.87418289501395
DHFRL1	0.309886049002105	0.185576872239523	0.715040285171679
DHX15	0.146532399177393	0	1.66587763062354
DHX58	0.000180866850750775	-0.106853219523184	-2.1692335348368
DIRAS1	-0.00876837889728534	-0.181568259800641	38.2232608464266
DLEU1	0.442460400510959	0.587660095425155	0.741150836824993
DLK1	-0.234065769712733	0	2.44489285768752
DLL1	0.394208084451939	0.338061701891407	0.803712319667656
DNAJC24	0.00814687804804895	0.28347335475692	-4.01644370519389
DNM1	0.026896775134884	0	-1.62802200642461
DNPEP	0.000348843653977438	-0.036427993211046	6.09388132375435
DOC2B	-0.156772977233708	0	25.5966891692604
DPP6	-0.00323822889261474	0.284229563931671	65.4890761121171
DRGX	-0.00433521431523239	0.120736322104074	41.4911151826891
DSCC1	0.130046425017531	-0.0944911182523068	0.791559188386387
DTWD1	-0.000104235179261504	0.166691022456168	-2.74847224789573
DUSP11	0.0132674165011345	0	1.42733966894119
DUSP14	0.0814896317699023	0	-4.15100887144279
DUSP3	-0.0342307446150138	0	2.32070536596123
E2F6	0.292552792052058	0.389365302903763	0.919929417830373
EBF4	-0.020132149694729	0	1.38493460227433
ECE1	-0.00759879818103624	0.220668320525515	2.91147772475903
ECHS1	0.135124541268553	0	4.67914781830721
ECM1	-0.0241813646085034	0	2.34695259169645
EDIL3	-0.243779526257734	-0.247435829652697	0.937993580378684
EEA1	0.328141274060548	0.266717474834541	-0.890662815567504
EFNA2	-0.00799533756566038	0.185576872239523	43.1388214126533
EHD1	-0.00115336436746057	0.10029717747536	-1.53958551115521
EIF3E	-0.0071859905051525	0.0363766418634276	1.52933595987012
EIF6	-0.00500200112985701	0.00402454407013579	-1.39164123109208
ELAC1	0.0606305579904592	0	3.2950764636885
ELOVL3	0.495974533782607	0.488861392872472	0.830207089025236
ELP4	0.0128268781324887	0	7.59010170240611
ENOSF1	0.419398780107125	0.501485887376799	0.955491371526432
ENPP4	0.270883133261135	0.247435829652697	0.749719691820489
ENTPD5	-0.0138882505280729	0	-1.45312664162668
EP400	0.138612060799904	0	4.64354849117017
EPAS1	0.00671157364021551	0.330233076344238	-2.9749524851424
ERLIN1	0.0592307650136171	0	-2.6535340460131
ESYT3	0.450281947166703	0	51.9183227863644
ETV1	0.392280623970366	0.454034981525974	0.873345746215426
EVC	0.109102548422496	0	6.20181206404995
EXOC2	0.00553050444402532	0.0771746333731569	1.60860631125996
EXT2	0.0131314254219305	0	3.82359283809535
F2RL1	0.112490177805821	0	2.16636976308245
FAM107B	-0.00915483269649761	0.0280816996654423	3.11773515761013
FAM115A	0.132026590424223	0	3.52665286868965
FAM13A	0.386566531566292	0.315504375172022	0.921855053611899
FAM160A2	0.00774023723413398	0.038575837490523	1.73936058260548
FAM161B	0.342755989460296	0.188982236504614	0.716091315182604
FAM171B	0.260459231332288	0.0907841299003204	0.844727747177939
FAM179A	0.164103823281062	-0.0453920649501602	0.729403973931562
FAM183A	-0.270691664363012	-0.123717914826348	0.896330345411531
FBLIM1	-0.0238430633742022	0	2.88503025098978
FEZ1	0.301746424779112	0.200289678898086	0.955010673226018
FGB	-0.00801395952146231	0.309294787065871	203.679929653083
FHAD1	-0.264177522258205	-0.390086392578653	-0.907366061479669
FHOD1	-0.00781825013454575	0.00861460984507896	1.78788617469724
FMNL1	0.424838326097525	0.452402225996268	-0.852826138158645
FNDC3B	0.00667955299061181	0.188599011001655	-1.2685041378622
FRMPD2	0.055436935330255	0	2.15239832521083
FZD4	0.231981020520156	0.163683399780442	0.722309138960662
FZD8	0.0647655639913053	0	3.8743802550762
G0S2	0.0325664653044	-0.0482945288416295	0.74429277360763
GABBR2	-0.123936910866879	0.140859042454753	0.863530610723718
GABPB1	-0.00261274265294195	-0.0618589574131742	-3.74935427670716
GATA4	-0.123276897997831	0	3.96970484103614
GBX1	-0.000777680537398302	-0.12784184532056	3.75021162410572
GDA	0.00354112705251929	-0.0654653670707977	1.88203344090894
GDAP1	0.354369979105874	0.115727512471569	0.696377045256149
GHDC	0.0526426822735968	0	1.40102064617534
GLCE	0.182911535777245	0	2.36317554063219
GLRX2	0.00905324333987775	0.392952623996688	-2.41664350972369
GLRX3	0.00925624052090763	0.170489941863142	2.70421225731074
GLYCTK	0.135265632427886	0	6.93188090478584
GMPR2	0.0354010341723444	0	4.07924247709797
GNL2	0.0354099680221898	0	3.09275174369732
GPC6	-0.00444329919810266	-0.0179028718509858	1.17367311584708
GPR37	0.348943803975953	0.263427971521649	0.887727159780786
GPR61	-0.00748080321711182	-0.077151674981046	1.05818610292461
GPRASP1	-0.361358020752591	-0.270030862433661	0.858479098854641
GPSM2	-0.00941843431811455	0	-2.61236827239048
GPX7	-0.428609414256278	-0.578637562357845	0.830106415766879
GRB2	-0.00172606519828667	0.0703467820962788	-2.18964414379745
GRIK2	0.271387233614747	0.309294787065871	0.892275107621236
GRIP1	0.440236727465188	0	146.500110501442
GRM2	0.00778183738696628	-0.0618589574131742	42.9599610253201
GRSF1	0.104034591796386	0.118724050069006	0.950185990933747
GSDMB	0.0897317001548358	0	2.33736171867472
GTF2I	0.00770100820414357	-0.0459322964526368	1.86926947658366
GTF3C6	-0.0055938882606877	0.202870556229912	5.47634480743315
GYPC	0.431126886311182	0.654874613566346	0.942139448364037
HABP4	-0.0189918574779518	0	2.66164798504937
HARS2	-0.00847335445674961	-0.163663417676994	-1.09542033697693
HAUS8	0.404063706135334	0.618589574131742	0.72167797022986
HAX1	0.524766885807725	0.494871659305394	0.953783339301517
HBP1	0.00551188499540255	0.0655869370307934	-1.31244868610504
HGF	0.197415951411525	0	39.1074899465813
HINT1	-0.00468207079973586	0.322696722960017	6.34362482476262
HIPK4	-0.275501544577091	-0.077151674981046	0.821637389136379
HIST2H3D	-0.147440488410312	0	-12.254520768933
HLA-DMA	0.00661102439735542	0.0618589574131742	4.87964852294874
HMG20B	0.137119663110086	0	4.12203649351892
HMGN1	-0.00868186151934265	0.0904363092782368	-2.90443873820252
HMOX1	-0.398782501645511	-0.296834806341236	0.918790647007705
HOMER3	0.235879867211619	0.163663417676994	0.733789159119598
HOXB4	0.0965522143053727	0.0276641667586244	-0.899432003527655
HOXB6	0.353923957758669	0.196396101212393	0.787714193724832
HOXC8	-0.130870048397354	0	340.727714189271
HRCT1	0.0099872731948652	0.0453920649501602	-1.39760427706048
HS1BP3	0.000228468297339721	-0.0449358517136459	2.23581539378154
HSDL1	-0.0052393901476805	0.084602870323426	2.82465921216213
HSF2BP	-0.0246137118950708	0	-1.87262067056008
HSPA4	-0.00603490821405282	0.00940221768055752	2.6148169518177
HSPB8	0.00156056170020805	0.0553283335172488	2.16531749681995
HTR6	-0.00748818807363035	0.236747205310466	1.74499993597362
ICAM1	0.13636840163501	0	-1.66275169403142
IER5	0.00800967895975704	0.108707069184834	1.48830549597417
IFFO1	-0.489334217217581	-0.453611052569255	0.847815120826117
IFI35	0.258446838429409	0.231455024943138	0.914916480761743
IFT57	0.416238897027386	0.490990253030983	0.761502866301411
IFT88	-0.039410427853011	0	-2.48163283339393
IGF2BP2	0.43683323816271	0.221973118899798	0.862470682429815
IGFALS	-0.218226535332257	0	1.00672943618401
IGFBP2	0.441512040483393	0.566946709513841	0.772771923898333
IGFBPL1	-0.00215503880686557	0.139572631559771	1.641568232834
IL1A	-0.000973655114606955	-0.065375380269402	-1.20092635309553
IL22RA1	0.00955215094484698	-0.0618589574131742	1.09903280208665
ILF2	0.00579425291163952	0	-1.66528460483875
IMPACT	0.0508692290310578	0	3.62217876227211
ING3	0.167510929490694	0.278365308359284	0.94761568850041
INS	-0.00411617447109402	0.136176194850481	1.92498939695855
INTS6	0.0858901402506395	0	5.19868693064402
ISX	0.202290576499751	0	44.8850241889335
ISY1	-0.491905231541704	-0.402083223185632	0.764901683652593
ITGAM	0.375363566295423	0	195.017618492368
ITIH5	-0.300528034806999	-0.433012701892219	0.901816450197361
ITPR2	-0.0420100736936108	-0.0927884361197613	0.723935843463435
IWS1	-0.355979086164262	-0.309294787065871	0.651809952210327
KAT5	0.0798595134664836	0	1.75471675777966
KBTBD6	0.195828990465516	0.0618589574131742	0.883492568718843
KCNH1	0.00496833774794655	0.0434784030666799	55.9326232092049
KCNH5	0.0831976811763692	0	1.02466962921463
KDELR3	0.00135185964993462	-0.181568259800641	2.30462916271637
KDM4B	0.00346699183648489	0.125003480876068	-2.06890259121637
KIAA0196	-0.00561274848853461	0	2.37022016190177
KIAA1279	-0.0554082226486102	0	-1.18281441516493
KIAA1467	0.302415219280485	0.217325379787333	0.787151948139046
KIF12	0.467476387214845	0.374658198695204	0.764286897812326
KIF20B	-0.154464417979337	0.0927884361197613	0.736176958415467
KIF3A	-0.191565118357799	0	-6.34705763347954
KIFAP3	-0.327285442079294	0	-15.275749575051
KLHDC4	0.00732439993490564	-0.194957282559387	2.60305116549321
KLHDC8A	-0.00382612186934829	0.154303349962092	17.4130324591659
KLHDC8B	0.484104241520828	0.523722936566382	0.776408393370862
KLHL5	0.000823091016414544	-0.185576872239523	5.89084029734517
KRT75	-0.00920119639618752	0.185576872239523	45.2392625778412
KRT85	0.310761510433177	0	33.5866300669093
KRTCAP3	0.489528006931968	0.463942180598806	0.829324787865159
L3MBTL2	-0.0184195177134564	-0.0314970394174356	0.793320569043355
LAT2	-0.0362064194035844	0	10.9629639566799
LCLAT1	0.00883718335803039	-0.192479713387363	1.67766499807238
LENEP	0.073757646056106	0	60.6087097045755
LEPREL2	0.189646912935539	0.139987409982533	0.918901082895603
LEPROT	0.000508259089254546	0.0316623793430652	-2.41853512241448
LGI2	0.493644139690441	0	97.5689501378133
LGI4	0.031894687747303	0	1.90162284744391
LIMA1	-7.87302129548714e-05	-0.0776381488522249	1.48459474456602
LIN7C	0.217991726291072	0.185576872239523	0.726714947945144
LMOD1	0.120619635574372	0	0.877679357489526
LPAR6	-0.0891959876627536	0	31.8279034096117
LPCAT3	0.116404370893805	0	10.3584396619292
LPHN2	-0.412483858081061	-0.363136519601281	0.848312828010141
LRP4	-0.00900882604508607	-0.0236901770739671	1.80555466530476
LRRC3	0.343211110544172	0.418717894679312	0.906630796701347
LRRC43	0.000433883888150369	0.161125846658872	-24.1746193620665
LRRC63	-0.161988870829965	0	14.2849250347525
LSG1	0.151549010085473	0.123717914826348	0.935030015619468
MAEA	-0.000199779437958962	0.0748930861894098	2.19615740488111
MAK	0.00407454952401078	-0.147542222712664	-2.27271617348601
MAP1S	0.00653653253710348	0.0489653183141129	1.49017343377156
MAPK8IP1	0.00750321917396635	0.102625873788463	2.13436252363114
MASTL	0.065072787980044	0	3.3301327126538
MATN3	0.348915385380764	0.363136519601281	0.829997180759357
MBD1	0.0443834485761354	0.0309294787065871	-0.820601883396996
MCF2L2	0.466193816914959	0.46861673929945	0.85993924621973
MCTP2	-0.00723952641192065	0.185576872239523	21.5891147426285
MDH1B	0.205043455104524	0.123717914826348	0.750508082582462
MED22	-0.0783406150358882	0	3.57268773265736
MED24	0.0208772008706741	0	2.1927626418556
MEGF11	0.00381427019105159	-0.012787765607847	2.35874822586509
METTL14	-0.196964623536252	0	6.27927283419372
METTL7A	0.130662186522037	0	1.02948292462173
MFGE8	0.00960236062051597	0.259543604531226	-2.29261991966173
MGLL	0.562699645594001	0.494535754525943	0.748435616341876
MIA3	0.0180356852202332	0	-1.61327129661654
MMP15	0.00920404056846308	-0.367575075159755	4.86125425227953
MOAP1	-0.0839751683603235	0	-3.43700702929816
MOGS	-0.207723533570177	-0.157485197087178	-0.945395308162366
MRAP	0.124063409017649	0	4.8272089783637
MRAP2	0.597076781616997	0.73794229010771	0.772402357942552
MRPL17	-0.00953832918097933	-0.0353881210219187	-1.54470456321565
MRPL22	-0.234272058404145	0	3.25627433753923
MRPL39	-0.00730909451294124	0.493006648591635	-11.6488394674041
MRPS26	0.249733194252769	0.185576872239523	0.884441462350989
MS4A13	0.130078244681806	0	136.045272394925
MSH6	-0.00531355243329809	0.0449358517136459	2.71941879757784
MTBP	-0.32224059187825	-0.229128784747792	-0.845148961773783
MTHFSD	0.191287950463862	0.139572631559771	0.866978352819489
MTUS1	0.633879860357384	0.495433694306862	0.954679332252676
MX2	0.0383851768687702	0	-1.91193325506088
MYBL1	-0.0228607004330637	0	19.6160520062021
MYC	-0.00021717781039716	-0.0465830646997099	1.4551989697307
MYCN	0.000807761725899858	0.136176194850481	16.4011502377947
MYO6	0.00178581504033003	0.0997445717412067	1.61997375952984
MYPOP	0.437152235203756	0.424334212395753	0.742077315267233
MYT1	-0.00706812336770142	-0.0137707434611964	3.30058106797692
NBPF11	0.00632223959056562	0.0618589574131742	2.59861540710137
NDUFS6	-0.156065084539017	-0.123717914826348	-0.928563778156665
NECAP1	0.381516142349862	0.371153744479045	0.92659254766582
NEIL3	0.641438086250104	0.697863157798853	0.840660399558944
NEK7	-0.000746376590277277	0.062374494046836	-3.27636048859909
NFE2L1	0.237876939410787	0	2.34719940128415
NGEF	-0.0397114375897888	0	-1.93112970894431
NNMT	0.409337647303494	0.46913770642551	0.77400850470582
NOL4	-0.00148619273101048	0.181568259800641	9.76929142361714
NOP10	0.0393705536360853	0	-3.67423399672622
NOP56	-0.02686207506315	0	-4.4096444483227
NOVA1	-0.219419869363565	0	13.0419909569386
NOXO1	0.00773153274157246	-0.123717914826348	2.76347592726324
NPEPPS	0.0657338632552921	0	5.20727455830246
NPHP4	-0.0197743655561765	0	1.44170455010802
NPM2	0.03056284061047	0.077151674981046	0.732751767671728
NR0B2	0.277285869448122	0	322.02223742142
NR1I2	0.0468804784774654	-0.247435829652697	0.663173310572338
NRSN2	-0.00855769730932503	-0.0343621596744546	2.93219693765148
NT5DC1	-0.240804699670321	0	3.01968047273348
NUBPL	0.629058919307801	0.671232905222631	0.735212072117791
NUDT18	0.034354283142371	0	-5.85583925681219
NXF1	-0.0193968150736933	0	3.88120803434689
OAF	0.166689421628386	-0.038575837490523	0.722171600440766
ODF4	0.0463622013426824	0	3.75583954367314
OLFML3	0.17194598450741	0.0453920649501602	0.847210160711981
ONECUT2	0.0062266946684331	-0.0453920649501602	2.55049387456237
OPLAH	0.343725676140214	0.317167523708273	0.917803126202953
OPN5	-0.0661764408269695	0	108.788553326166
OR5B21	0.439952600936351	0	89.8317419924785
OSBPL1A	0.377394869798256	0.22985165564123	0.734304060261544
OSTF1	0.00263596074985024	0.156957218735296	1.18626348596117
PABPN1	0.00851670049718595	-0.0353881210219187	2.10541732951903
PAICS	0.00105641240725484	-0.142931528252893	3.3064808684709
PAQR7	0.0245609872874974	0	5.10883182228809
PBX2	0.0500373876825752	0	1.66956906851772
PCDHGC5	-0.17087950828358	0	-6.95892021312015
PCNX	0.0810497875216138	0	5.36171623326193
PDCD1	-0.181481397582247	0	1.60190107701215
PDCD2	0.351127770033535	0.154647393532935	0.759038148762216
PDCD2L	0.0812736573402179	0	-1.02822300692457
PDCD6	0.0631307035960368	0	2.79173919118046
PDLIM4	-0.0236383963264589	0	1.05167717918295
PDZRN3	0.115982088203429	0	7.0955664017067
PER3	0.00263460307666469	-0.115727512471569	1.99971978335637
PEX1	-0.0403367855951669	0	5.07757516706756
PEX11B	0.136896709240509	0	1.2153459229882
PEX7	0.320411551705087	0.525801138011981	0.689543561713572
PFDN5	-0.00568158677517743	-0.0199648926562481	-1.19546847150339
PFN2	-0.00631293378175069	-0.0639388280392351	-3.33571675741111
PGAM5	0.211467136144434	0.41565492502506	0.891197445633806
PGM1	0.282353092575874	0	0.852543612933378
PGRMC2	-0.00162283288777243	0.00906726014431034	-3.82592539674354
PHC1	0.00149763548635684	0.247435829652697	3.41640760871078
PHRF1	0.00975967190533233	-0.107417231105915	2.09297332466162
PIGB	0.322313800791472	0.409461512426663	0.776660548275645
PIGG	0.685087982458112	0.773236967664677	0.936968807851701
PIGO	0.00361032809820378	0	2.62587521443524
PITPNM2	0.148037912158812	-0.115727512471569	0.71810971408324
PLA2G4D	0.0286123309179656	0	38.8890514046589
PLAA	-0.0429166109780434	0	1.73371159951798
PLBD1	0.460435613810322	0.544704779401922	0.928908921627651
PLCXD2	-0.00571016869628998	0	0.84465606259365
PLEK	0.00694690312436755	0.0230179780941246	376.232054045646
PLEKHF1	0.665632491498873	0.757905023350568	0.949660476676129
PLEKHH1	0.48728645152636	0.593183684129025	0.954547012259507
PLG	0.00497412936761697	0.309294787065871	43.9364864695509
PMM2	-0.0885362505075864	0	1.93142565725808
PMPCA	-0.00361637374416123	0	-1.72966518697388
PNRC2	-0.0046306099667574	0.26763218066403	-1.82419794852241
POLG	0.165117888165168	0	3.59954378154145
POLR1A	-0.000764436964531247	-0.0927884361197613	1.65816340339542
POPDC2	0.152808585414148	0.126773138209277	0.812295363340806
POU3F1	-0.0405446684677811	0	1.45406190832479
PPP1R2	0.00862615646087271	-0.0360875158788854	1.63623307179465
PPP1R3C	-0.00959447329273916	0.0599390279770195	-3.69765903993902
PRKCSH	-0.495942745681409	-0.463942180598806	-0.898570434477091
PRKD1	0.0943654142503052	0	2.12345930118095
PRLH	-0.00500169944689874	0.0690539342823739	2.56655747141407
PROK2	0.579891453553178	0	141.634174305785
PRPF39	-0.0827511765691932	0	-1.15829405858512
PRR5L	0.0050311241908357	-0.154303349962092	35.5379696312936
PSAT1	0.154411988500116	0.220479275922049	0.674538700713147
PSKH1	0.00229799271425288	-0.142931528252893	3.45244167773302
PSMA3	-0.0011986114583914	-0.0281718084909506	-3.04693101658693
PTEN	0.00881908663149611	0.21791793423134	1.78972316151961
PTPLA	0.005759315138251	-0.139572631559771	6.866317610344
PTPN21	0.231822135912618	0.139572631559771	0.904942400265025
PTPRG	0.392019275970213	0.630147971642704	0.886982209593307
PUSL1	-0.010376580926707	0	-1.28528623729971
PYGO2	0.0015091509546185	-0.119878055954039	4.18015826114172
PYY	-0.00394501020910957	0.468032221247201	25.8755636292029
RAB11B	-0.0575442556734152	0	-6.91881213424767
RAB12	-0.186518815984196	0	-6.13868785583931
RAB24	-0.323369720038701	0	-11.5977372508865
RAB37	0.490248852187496	0.488504210459197	0.935364674725559
RAB3IL1	0.349285845225107	0.284551204100601	0.952509969598806
RASL10A	0.00348061446080859	0.077151674981046	-2.53588452789978
RBM14	-0.00228081961196036	0	1.29805434271846
RBM15	0.072007912811839	0	4.12267263868315
RBM47	-0.00311755989153075	0.0101892393242403	-2.87586189413974
RBP2	0.00854651736200165	0.185576872239523	26.2278245762894
RC3H2	0.000247515730899327	0.0327326835353989	1.54604773241548
RDH14	-0.00372849902489307	0.1636775870565	-4.30557717053014
REG3G	0.12250531686452	0	10.6898877931742
REG4	-0.195090252601303	0	101.226364417745
REN	0.237354935033736	0	108.773754614862
REPS1	0.00205963451495812	0.0348931578899427	1.58196001377247
RFT1	-0.0247868242862504	0	2.20423193518665
RFXANK	-0.00248492717236439	-0.540061724867322	14.7094769621194
RGS2	-0.000246540711676635	0.077528420664012	-7.42779325744669
RHEBL1	0.587428980938923	0.663940002206986	0.877827144606883
RNASE4	0.0893220007660971	0	7.00765255760038
RND2	0.162215540792898	0	1.46124795642289
RNF13	0.118224331948985	-0.0309294787065871	0.729722628571887
RNF130	0.00641523778026243	-0.138233777224693	2.98335074761765
RNF135	0.52711714678566	0.687386354243376	0.710607832703836
RNF141	0.298289846498334	0.433012701892219	0.676406749836285
RNF183	-0.33999629100745	-0.115727512471569	0.802808146763171
RNF212	0.39574941271533	0	258.981702735573
RNF25	-0.131878113376199	0	-5.28540023810534
RNLS	0.208326336790261	0	3.02374312558872
RNPEPL1	-0.00920151259777849	-0.123592237017149	-2.28413383648184
ROCK1	-0.365602693959601	0	-7.77809124318791
RPA1	0.020471935397304	0	2.99459226280403
RPL24	-0.0153987699512052	0	-2.99876504391779
RPL27A	0.482974748559682	0.433012701892219	0.856334272416435
RPRM	0.0341314784232133	0	1.05177556144759
RPS2	-0.0083829362674623	0	1.9224938147601
RPS6KB1	-0.3671874541599	-0.185576872239523	0.717591497341294
RRP1	0.00663754851654174	0.0422577127364258	2.29775219365284
RSPO4	0.11591426758438	0	207.316364959345
SAAL1	-0.0748230923078183	0	-0.907093447114449
SAMD10	-0.018412912856616	-0.107015035735408	-0.880600751273465
SAMD4A	0.396245431490832	0.263679950701824	0.894417463513051
SAR1A	0.00252536347989612	0.258198889747161	-14.0327944380238
SCAMP1	0.333470988854709	0.309294787065871	0.804845308644511
SCN2B	0.41845431127169	0	182.146988485507
SCN5A	-0.00648079693010922	-0.402127754288647	3.43617082643997
SCUBE3	0.127172458952838	0	5.09667664622079
SEC13	0.00828184043866154	0.110674961928734	-2.17338486725975
SEC16B	-0.04724402145305	-0.0968245836551854	-0.914383550906496
SEC23IP	-0.396250734578415	-0.360059518889387	0.852787969444743
SEC63	-0.273495620964685	-0.278365308359284	0.865464974280059
SELM	0.00225825707058446	-0.077151674981046	3.69885178859412
SEMA3B	0.236106727590043	0.161523934595231	0.878217758772645
SETBP1	0.0871456257581913	0	4.68759954807972
SETD2	0.0751723708840304	0	6.46006143710157
SHANK1	-0.370382568189388	-0.462910049886276	0.761482260403993
SHPRH	-0.00531235346936014	0	4.73951705421122
SHROOM1	0.00840535463515433	0.0510055399105342	1.41830932618827
SIAH3	-0.00301795073878164	-0.069160416896561	62.2546268354256
SIL1	-0.0100198474993801	-0.13521616078801	1.52078471191773
SIN3A	0.00527979826906909	-0.0563473393494923	2.33689012905645
SKAP1	0.000972781161341975	0.44124526373651	56.3194032617949
SKAP2	0.00258131740951569	0.209358947339656	-4.22727299941581
SKP2	0.424392299148685	0.309294787065871	0.933643803701658
SLC12A9	-0.111209127385145	0	-1.97327385717711
SLC15A1	-0.135409109311982	0	14.711496361093
SLC25A23	0.344896702759423	0.226960324750801	0.742257178099565
SLC25A29	0.0478128248559569	0	1.50515625009654
SLC25A41	0.638411877212238	0	378.930177776341
SLC29A3	-0.00224347833192964	-0.126012383832387	2.11412315492959
SLC30A4	-0.337080435824782	-0.229128784747792	0.938521545947132
SLC34A3	-0.0918176900334668	-0.0618589574131742	0.806513261371393
SLC35A1	-0.0356223262023935	0	1.93615078244679
SLC35B2	-0.0565724504020995	0	0.931362027805272
SLC35E3	-0.258992522249694	-0.185576872239523	-0.898478378610134
SLC45A4	0.330660943597862	0.330820002290608	0.912571006810308
SLC47A2	0.00137130537168278	0.1629940348405	81.3147721244151
SLC6A9	-0.0792472559598402	0	-4.0943594478712
SMAD4	-0.0517208854199455	0	1.69980564222759
SMNDC1	-0.000142569393359	0.0851861015631602	-4.88343932374602
SMPD1	0.337229918773019	0.229128784747792	0.883339876453651
SNTB1	0.00518998475276562	0.202377740061366	3.40297132805948
SNUPN	0.109069132588173	0.371153744479045	0.836371460265764
SNX24	0.0352349768539706	0	2.80044506216982
SPAST	-0.115701585054075	0.0927884361197613	-0.898610578942647
SPATC1	-0.145107027668456	0	15.4042757722924
SPEG	-0.00951461197668796	-0.115267361494268	3.89232587779109
SPNS1	-0.493657262143676	-0.472455591261534	0.876866200280887
SREBF2	-0.0901063942399715	0	-1.37958073363536
SRRT	-0.507993926031128	-0.661437827766148	0.84332538165598
SSPN	-0.00828429058308773	-0.392792202424786	62.0601580644853
SSPO	-0.00985172141723721	-0.0276641667586244	-2.50072442674944
SSU72	0.00995705608265655	-0.0038575837490523	1.71643116890721
STEAP2	-0.00229811424059379	-0.0907841299003204	1.85235415834245
STK40	0.00162699530901561	0.160452229184206	1.83709599375267
STOX1	-0.00662987784232926	-0.123717914826348	7.14573002484575
STXBP6	-0.00202890552397997	-0.0422577127364258	-2.01661900811688
SUPV3L1	0.00936499697515248	-0.0618589574131742	-3.81510752749165
SYS1	-0.0263150031641635	0	1.47868353920603
SYTL3	0.00620880782003297	0.0366120918415856	2.8207363175621
TAGLN	0.0217515380234002	0	1.62533928262251
TANK	0.00351414608027783	0.168391130996945	-1.86850160791527
TAOK2	0.170987506230902	0.348931578899427	0.911974743336514
TCF12	0.142969404186927	0	3.06135484000639
TCF15	0.252625909682789	0.247435829652697	0.809438726145412
TCF7	0.262210666853267	0.314970394174356	0.668288106525753
TCP1	0.400839579615452	0.587660095425155	0.748897705396418
TCP11L2	-0.0798022549812937	0	1.39476143559219
TDRD7	0.21816287556449	0.0629940788348712	0.946771828475517
TEAD3	-0.00588781661583029	-0.216024689946929	2.01394752206489
TECPR2	0.125403963606865	0	1.51321441413941
TFAP2D	0.114967254317063	0	8.91896061206542
THAP3	-0.0484402872193961	0	-2.09909765534687
THAP4	-0.00627130934120721	-0.0641688947919748	-2.4623840762145
THOP1	-0.00181781452702218	-0.0327326835353989	1.03522614918615
TIAM2	-0.332226510374822	-0.348787801396394	0.948939771048126
TIMM17A	0.258080318863741	0.346467433591792	-0.854318339177394
TIMM50	0.318724478585056	0.21650635094611	0.914533891635329
TINAGL1	-0.365996282358192	-0.453611052569255	0.77380097202259
TMC1	-0.00757023732907688	-0.0512822594068371	3.34032486152582
TMEM120B	-0.00357352670872059	0.39438191966716	-2.91494659453748
TMEM143	0.319757494542308	0.077151674981046	0.722802068260121
TMEM163	0.167974880909187	0.139572631559771	0.783622680877657
TMEM214	0.00333271016349324	0.178828676200077	1.39038785742979
TMEM216	0.389026077269503	0.247435829652697	0.7152441529969
TMEM42	0.118665202022058	0	8.56391577992639
TMEM55A	0.350003172736325	0.123717914826348	0.771323903543531
TMEM62	0.232418175363443	0.0981980506061966	0.797216950565687
TMEM63B	0.00814024945074252	0.0790713824471565	1.93508528109122
TMEM65	0.551154827908213	0.444768308019859	0.845658035438668
TMTC4	-0.0036109853662307	0	2.37364010935751
TNFAIP2	-0.00572245746183002	-0.0267261241912424	-3.00222252876487
TNFAIP3	0.000409602872540807	0.139602012179307	2.15447417246623
TNFRSF19	0.00253407622301369	-0.0459703311282459	0.893896860462866
TNFRSF1B	0.308462053934379	0.365730096384425	0.857116242722764
TNFSF4	0.00999230425797605	0.0376403704581405	-1.47042019286991
TNNC2	-0.342321823219447	-0.181568259800641	0.933573841353418
TOE1	-0.0094873944054339	0	5.42676561141843
TOMM20	0.00605563250589692	0.0453920649501602	1.5954629120199
TOMM5	0.106752115765629	0	-2.85726485494917
TOR1AIP1	0.203363938497195	0.346467433591792	0.868716143405918
TP53TG5	0.0706023902464427	0.0348931578899427	0.925589113550067
TPP1	0.0632571095587538	0	1.50053514668524
TRAF3IP1	-0.336537902802734	0	-11.2020890200519
TRAF7	-0.00572646508763387	0.00979827252087026	1.61019560763294
TRAPPC2L	-0.00430176374553464	0.0668442285969576	-1.59153519597594
TRDN	-0.213939724113726	0	3.94806517396828
TREM1	-0.369526449054989	-0.558290526239082	0.928824669035474
TRIM4	0.2992414617588	0	0.690007688687279
TRIM46	0.00752349093801707	0.0645497224367903	1.36832666259702
TRIM50	0.00514074456999658	0	1.71540545397123
TRIM9	0.0605455840086136	0.135550315443178	0.888352104870106
TRIP10	-0.00945102026258816	-0.0943683227251166	1.01130450385024
TRIP11	0.652826826753794	0.458257569495584	0.795999194186157
TRNAU1AP	-0.0403246282401024	0	2.29627360339395
TRPM2	-0.00773668816299666	-0.0510576357553497	-1.8140261880123
TSFM	-0.114522786463662	0	-4.05589818177735
TTC14	-0.151436338278955	0	-12.9461115891048
TTC24	-0.0765493562574971	0	141.505225455041
TTC36	-0.154702183861039	0	96.1090514827138
TTPAL	-0.00146496191470659	-0.0927884361197613	-0.830544300269855
TUBA1B	-0.00153818944078936	0.305706102651152	2.1150753853584
TUBB3	0.00557208713551944	-0.00213161963157734	1.39895014506776
TXNRD3	0.536018349133234	0.655789237338891	0.861772520563989
TYK2	-0.00835954220141374	-0.0278174320132093	2.36880368045472
U2AF2	-0.00780520392806283	0.0877295286461189	1.80647336129362
UBE2R2	0.101054361945388	0	2.17678399841793
UBXN2B	0.522978906933028	0.558290526239082	0.856247965985819
UBXN8	0.107151814998759	0.402083223185632	-0.77880350866626
UCHL3	-0.0150215543441438	0	5.16989808698199
UFM1	0.129797488614413	0.340224265772458	-0.791032838493774
UIMC1	0.00455735331332543	-0.145484497534555	3.59843950633809
ULK2	0.490172742859342	0.501485887376799	0.711121949150235
UNC45A	0.00153943308361007	-0.148762894133908	2.20178424502535
UNC50	-0.124032936043654	0.123717914826348	-0.675681548348343
USP14	-0.306489713964423	-0.136176194850481	-0.667823301580545
USP16	0.0599947923741464	0.433012701892219	0.778191779590458
USP28	0.0973008171742274	0	6.59021822171953
USP49	0.00705842260672204	-0.0293948175626108	-1.39255779948783
UTP3	-0.110968227817957	0	-1.25236621915499
VAC14	0.00104455743428236	0.012717606815174	-2.07445057298254
VARS	-0.00340655286292123	0.00427960492510913	1.91285485900545
VEGFB	0.0414507505050147	0	1.25738727133267
VWCE	-0.0071129631237736	0.0377964473009227	1.68246524157885
WDFY3	0.299775387493587	0.226960324750801	0.786238388814005
WDR19	0.374142799043837	0.347182537414707	0.867173023720955
WDR3	-0.00092541101945601	-0.154303349962092	-2.1586946027032
WDR75	0.00484235422544883	0	-1.39494858515164
WDR82	-0.156938750079504	0	-6.56504946725122
WFS1	0.621166122151923	0.607329994078067	0.733291636380276
WTIP	0.125246596356838	0	165.134496277187
XKR6	0.369990903796571	0.317744454651121	0.946490594406407
XKRX	0.143061819155603	0.0453920649501602	0.779302621848898
YAP1	0.572057214162398	0.687386354243376	0.813707110068916
YEATS4	0.00920909554454903	0.0206196524710581	1.27459728094794
YIF1A	0.00868800351555096	-0.0422577127364258	1.50297591754149
YME1L1	0.00458924773146206	0.0981980506061966	3.21888473539668
YPEL1	0.647521017014013	0.68928494816253	0.764750544795491
YTHDF3	-0.138611515582693	0	1.18150380699841
ZBTB37	-0.0021116141649295	0	4.11507927113224
ZBTB8OS	0.0865506575035479	0	3.34554614458811
ZC3H12D	-0.00545972683270743	0.172292196901579	1.81937066141377
ZC3HAV1L	0.208787011078505	0.251976315339485	0.7118115589027
ZDHHC18	0.209565911237716	0	8.23369251448411
ZFHX2	0.0831255516681211	0	1.93432841899502
ZFYVE1	0.131252469271822	0.154647393532935	0.751383010014962
ZKSCAN2	0.461999183023755	0.309294787065871	0.798414653640811
ZMAT2	0.107047920202526	0	8.61781884224238
ZNF100	-0.131163328990383	-0.181568259800641	0.761113856332734
ZNF101	-0.0615414863020951	0	2.31782943932799
ZNF142	0.00867569223047478	-0.159137284520867	5.1088659402215
ZNF180	0.547314264176968	0.185576872239523	0.824395761620682
ZNF211	0.414625185814773	0.408528584551442	0.862326859053819
ZNF248	0.316748230941585	0.0927884361197613	0.688625216193585
ZNF267	0.060840343970471	0	-2.03446524306975
ZNF281	-0.260314842890273	-0.0944911182523068	0.889623002670934
ZNF319	0.24709174126347	0.185576872239523	0.764857073155724
ZNF324	0.452837243689751	0.251976315339485	0.719474232990209
ZNF324B	0.574164529325064	0.835095925077852	0.71241835643716
ZNF334	-0.123762003485253	0	1.24514658335066
ZNF337	0.00689115303030179	-0.104679473669828	1.59722853233389
ZNF33A	-0.0042392055259147	-0.247435829652697	-1.14000514391723
ZNF385B	-0.241032916467834	0.077151674981046	0.847054418362447
ZNF423	0.27450807481971	0	141.798689066294
ZNF527	0.0672001851195795	0	3.19506808848383
ZNF529	0.00930151762766906	0.154303349962092	1.49562938560402
ZNF532	0.145101508340458	0.139572631559771	0.824846022894678
ZNF568	0.00502146742554665	-0.0618589574131742	4.15684751146847
ZNF586	0.319260480209658	0.279145263119541	0.92777520363062
ZNF605	0.112230079767965	0	38.1775578163014
ZNF620	0.227602464564929	0	35.7011028791099
ZNF627	0.483512706617007	0.501485887376799	0.918172433752284
ZNF638	-0.0126916808334162	0	3.55436613238568
ZNF664	-0.0203372618531514	0	1.36145922976076
ZNF665	0.39946493534107	0.433012701892219	0.928647136700019
ZNF737	-0.00806557188156106	0.247435829652697	133.901331286015
ZNF76	-0.0243522439421575	0	1.48119095267509
ZNF763	0.0603934421106501	0	11.7918743936046
ZNF781	0.00528634462981232	0.371153744479045	50.7181185611463
ZNF799	-0.190313843261996	0	-5.36940150797745
ZNF804A	-0.267947985692287	-0.185576872239523	0.913245723679895
ZNF843	-0.153986390797695	-0.125988157669742	0.895493499692309
ZP1	0.354461060313071	0	60.028418723992
