# Supplementary material for: Functional transcription factor target discovery via compendia of binding and expression profiles
Source: Sci Rep. 2016 Feb 9;6:20649. doi: 10.1038/srep20649 (PMC4746627; doi:10.1038/srep20649)
Supplement: Supplementary Dataset [file srep20649-s2.zip › Supplementary Dataset/43180_2_data_set_1775573_nz79pg.csv]

Gene	PC	SC	CARS
AATF	0.300056795773075	0.00763381020690574	3.26685121080089
ABCA17P	-0.276850057986758	-0.204836622599676	0.958980204915853
ABR	0.253953223326323	-0.027874733666903	7.57971711205905
AC002472.4	0.0153981106073461	0.250872603002127	2.29712224347685
AC004000.2	-0.00829923959215739	0.218356573370573	4.9849539372568
AC004053.1	0.133695066768754	0.0436713146741147	8.44040472810668
AC006003.1	-0.00247665050287245	-0.131013944022344	2.98795211182377
AC006028.2	0.0184246915597703	-0.166221278252211	-1.24106224640625
AC007092.1	-0.181332909076523	-0.195123135668321	1.00635625759179
AC007405.2	-0.335897085085012	-0.0394208263992722	-3.32032316313797
AC009495.2	-0.139319016961294	0	4.90403403531781
AC010980.2	-0.282680049364173	0	-1.73229444567844
AC010997.1	-0.485461832585019	-0.3924164082473	0.898914502570559
AC016590.1	0.147162480519009	-0.0292810547577268	3.86428740410532
AC034228.2	-0.569327172831116	-0.465170523984072	-0.864686098862761
AC073624.1	-0.489036292518337	-0.563101160612298	0.704499393405112
AC092043.1	-0.00911620704986006	0.102418311299838	-4.01189477140328
AC092994.1	0.00450471836259688	0.0436713146741147	1.84380207350854
AC096579.5	-0.272141376720557	-0.129550055126259	0.986509103094038
AC098934.2	0.000566482387651347	-0.0436713146741147	4.0600795479885
AC104463.2	-0.237043381410325	-0.409673245199351	-0.940065981674963
AC105935.2	-0.0137106699427572	0.30256374339558	1.95998747689655
AC108142.1	0.00977578104784337	-0.0836242010007091	6.48470556431736
AC116351.2	-0.00416884773193334	-0.650443635587991	1.79917024559506
AC140481.8	-0.0255384738786195	0.131013944022344	1.5769233633009
ACE	0.167225691408727	0.195123135668321	0.905761358476456
ACPL2	0.0165313363956383	0	2.28517291327136
ACTC1	0.0550672137980213	0.102418311299838	0.987128685319442
ADAMTS15	0.00537239375909989	-0.0836242010007091	4.04174657238888
ADAMTS8	-0.144459343097228	-0.027874733666903	-21.9429902291755
ADAMTSL2	-0.366836089089479	0	0.792247937013375
ADAMTSL3	0.0268260534076699	0.204836622599676	1.28689205684106
ADARB1	-0.171396284261024	0	2.28242184068084
ADCY5	0.00423275650979581	0.469339664081058	-2.65345773042434
ADM2	0.116665010088287	-0.0161267017087932	2.36187975592928
ADORA2B	0.0276349752980835	-0.218356573370573	4.15799216376173
ADRA1A	0.0222623472569253	-0.234669832040529	1.32401417785252
ADRA2C	-0.0953246181542662	-0.0836242010007091	0.903074003886734
AIM1L	-0.222885743187669	-0.131013944022344	0.822250290226635
AJAP1	0.12176721162579	0.0294159194967925	2.90196242618148
AK5	-0.209756595969367	-0.0436713146741147	0.962712235631873
AL008733.1	0.027479679365671	0.0687042918621517	1.57399995444007
AL022344.7	0.00997872525647168	0	-1.33515414454304
AL049712.2	-0.0339932344586061	0.131013944022344	10.671692821397
AL122127.15	0.00407366857648174	0.0690504113920682	1.26844335668443
AL133351.4	-0.00397873042349009	-0.194325082689389	3.62934679750316
AL158032.1	-0.116617416167056	0.0215022689450575	2.39564779112704
AL160397.3	0.00450471836259688	0.0436713146741147	1.84380207350854
AL161645.2	-0.197821393210384	-0.00460336075947121	1.86508577045855
AL162400.1	-0.0888013938654207	-0.027874733666903	1.58212012747109
AL353715.1	0.0723082968859917	0.0376289706538507	4.75393293025412
AL354889.1	-0.00533990963410655	0.218356573370573	18.6106687307588
AL390730.2	0.00450471836259688	0.0436713146741147	1.84380207350854
AL390763.1	0.00450471836259688	0.0436713146741147	1.84380207350854
AL441988.1	0.210058834937516	0	3.08694754399997
AL513320.2	-0.282623740949212	-0.027874733666903	4.90470242334321
AL590483.4	0.0276641121271097	-0.131013944022344	2.65643607720796
AL590559.1	0.00140891764750826	-0.0244826591570564	1.96296052027755
AL603832.2	-0.0330167678380444	-0.0836242010007091	-2.7837802374952
AL662844.3	-0.417720425534758	-0.362371537669739	0.66176268270094
AL807752.7	-0.395758951181817	-0.323875137815648	0.911449919335878
ALDH1A3	0.138551622809288	0.102418311299838	0.840958224641641
ALK	0.0473542642749804	-0.337963184709687	1.04002811788636
ALS2CL	0.0756451199043137	-0.0436713146741147	0.781235090313502
ALX3	-0.367353171409227	-0.204836622599676	0.837227513314174
AMPD3	0.52819627757589	0.647750275631296	1.00060934884886
ANKRD27	0.17591136030227	0.171378614099395	1.03844883093178
ANKRD6	-0.0472559579760095	0.0436713146741147	2.32103860791009
ANO5	-0.0119003608486292	0.305699202718803	14.7935640823569
ANTXR1	-0.00731930106817177	-0.131013944022344	4.02046441422653
ANTXRL	0.0136053194398761	0.0436713146741147	2.51421793789466
AP000353.2	-0.0237194854274568	0.305699202718803	6.19616995166503
AP000911.1	0.0823425837254277	-0.367239887355847	0.826337661299949
AP001469.3	-0.0363674593525367	0.0836242010007091	11.5215367065738
APCDD1	0.0253106752021568	0.0244826591570564	0.960146459157088
AQP5	0.463974813256387	0.482804549585268	0.893718920557732
ARHGAP24	-0.340526038620235	-0.305699202718803	0.877694091536606
ARHGAP8	-0.0161649467644541	0	1.02572973667626
ARHGEF3	0.0919678459556432	0	13.2958523828582
ARHGEF4	0.0957287477252144	0.0647750275631296	0.80288578447312
ARNT2	-0.32638952779148	-0.441922632909236	-0.988754110057077
ARNTL	-0.00158586430682745	0.00420227421382749	2.28933671902606
ARVCF	-0.19122212002809	-0.129550055126259	1.02348611275526
ASCL1	-0.0148323350625176	0	2.46907219904486
ASGR1	-0.0165991139550688	-0.131013944022344	1.30155293247426
ASPHD2	-0.0341616002397357	-0.218356573370573	3.77910700512297
ATCAY	0.00955680878467179	0.514135842298185	2.07797282964926
ATP5E	0.0360714316337186	-0.0436713146741147	1.89639158257487
ATP6V0A1	-0.0251135285869477	0.0436713146741147	1.84455281742549
ATP6V1C2	0.0305593650296966	0.418121005003545	3.0618998118369
ATP8A2	-0.335052861580452	-0.354040043804483	-1.03488555507627
ATXN8OS	0.0227214854725006	0.0436713146741147	1.56309352353444
B3GNT4	0.0259956767140106	0.307254933899513	-2.19604080101601
BAD	0.0996552468163082	0.122413295785282	1.00942680692757
BAHCC1	-0.469854545752492	-0.262391563289859	1.02978767058876
BAHD1	0.245797342556822	0	2.60252784938555
BATF3	-0.124413390611746	0.177393718796725	0.997656957099167
BEND5	-0.173651975438714	-0.027874733666903	1.39836049921171
BHLHA9	-0.168326781195215	0.027874733666903	34.7823956950551
BICC1	0.141683136383755	-0.0436713146741147	5.77843470571012
BIRC7	-0.12339476636319	-0.0436713146741147	2.13713018297618
BMF	0.118157296883676	0	4.69087440798089
BNC1	0.225064189491769	0.027874733666903	0.715578491797768
BX072579.2	0.00269656257599988	0	1.69977198304126
BXDC1	0.0191695433112862	0.0481382441784562	-1.43187394250305
C11orf35	-0.523688450775395	-0.514135842298185	-0.839386589617502
C14orf39	-0.0103755361863188	-0.0294508014247322	-1.92861573671737
C15orf56	0.00679886089464382	0.0965609099170535	0.887231477140588
C16orf42	0.153656200466089	-0.00420227421382749	1.31595568987717
C17orf96	-0.010464813080863	-0.135722524978197	-2.17827357103496
C18orf1	-0.0196354463756035	-0.222434138158713	3.10629888522612
C19orf61	-0.026985937127381	-0.122413295785282	2.51047502293681
C1QTNF4	-0.773309093871596	-0.871483184749495	-0.736841161340642
C1orf130	-0.327319806777444	0.171378614099395	0.816041525510356
C1orf145	-0.361550214327162	-0.305699202718803	0.997892121875407
C1orf172	-0.626146716345642	-0.512091556499189	0.748410640371479
C1orf196	-0.00409876365809265	-0.0836242010007091	11.5866967480749
C1orf9	0.0406046977007803	-0.0039866273604865	2.06323564000561
C2orf40	-0.125745446461417	0.0436713146741147	36.6999629103898
C2orf70	-0.0750666972577861	0.0244826591570564	1.49944760761602
C2orf72	-0.076104043546149	0.00836242010007091	1.7430434152699
C4orf48	-0.0106713957774776	0.124665958689159	1.52734962467424
C4orf49	-0.0547002835567581	0.0436713146741147	4.00159429659376
C5orf38	-0.136615640454018	0.0322534034175863	24.2039704186306
C7	0.0132969403964244	0.305699202718803	6.32753546023757
C7orf27	0.0999904716300954	0	1.60146646089936
C7orf68	0.133942045162241	0.0436713146741147	1.49360821541993
C9orf171	-0.0183385691055973	0.358464089549432	9.29361935891663
C9orf5	0.0945737267790854	0.0334496804002836	1.01391466090109
C9orf6	0.0821312970750562	-0.0436713146741147	4.19518539840793
CA10	0.184662867382124	0.00836242010007091	19.7852844870738
CABLES1	0.0436009826620137	-0.0376289706538507	3.26163610648775
CACNA1B	-0.32507092221542	-0.139373668334515	1.03454266780437
CACNA1H	-0.0120873795578094	0.295656197994541	1.4233336384905
CACNG6	-0.18813227007325	0.0436713146741147	1.38489844598835
CACNG7	-0.0184713893169001	0.451061147989261	-3.22564664042691
CADM3	-0.433982791411694	-0.417860759832285	1.02548277297387
CALCA	0.0154982155457824	0.579365459502321	-1.91775855366134
CBX2	0.0084256963588012	-0.0860090757802302	1.675085394996
CBX7	-0.469005976780024	-0.529619939671158	1.03508863089343
CCDC48	-0.318436959465409	-0.193695734382659	-0.660277805464693
CCDC64	-0.269912838410289	-0.027874733666903	0.995555823734438
CCDC68	-0.0343322302416684	-0.0436713146741147	0.942960562050394
CCK	0.478873463961994	0.0152676204138115	4.43222291033609
CD151	0.00406818971607531	0.0537556723626439	1.26757723932932
CD34	-0.16973340381358	-0.153627466949757	0.98984085315889
CD8A	-0.0155567401735684	0.46643540117692	2.6854694771565
CDH6	0.0824102481153796	0.0244826591570564	-1.62434857932171
CDON	0.0659427160491921	0.0436713146741147	1.54240737563126
CGREF1	0.202279089417945	0.204836622599676	0.978151533558022
CHD5	-0.140809541001137	-0.318274569041734	1.02439047688871
CHKB	-0.0244575849003084	0.0591312395989083	1.44100673154681
CHRM3	-0.306846109224097	0	1.75991663224759
CHRND	-0.488008387971184	-0.612066478926411	0.700285560068457
CIDEA	-0.130716415700395	0.027874733666903	7.85297352762955
CLDN3	-0.0435037533542818	0.0244826591570564	0.866405135462974
CLDN5	-0.425477107605289	-0.465170523984072	0.919930133165615
CLDN9	-0.317851220237688	-0.259100110252518	0.920708918454686
CLN6	0.0157634657563491	-0.0436713146741147	1.78137372288768
CNPY1	0.00632403405536634	0.125436301501064	2.5273249223267
CNTN1	0.100635879638102	0	4.97490015721682
COL1A1	-0.637468870412758	-0.665719023448946	0.856039869722466
COL27A1	0.306194387726116	-0.0244826591570564	4.33019807931856
COL9A3	-0.140302225475838	-0.122413295785282	0.725342253553027
COX16	-0.0862327825320594	-0.0436713146741147	1.47474956358184
CREB3L1	-0.674112789365503	-0.752617809006382	0.705089879024623
CRIP1	-0.0231022285871902	-0.0210113710691375	1.62294221359098
CRTAC1	0.606221868623108	0.819346490398703	0.749555723024303
CSPG5	-0.210790678220252	-0.0113332689717417	-2.85336499566193
CTNND2	0.0294692272120315	0.306622070335933	13.0931970048801
CTSH	-0.0360022871956373	-0.305699202718803	8.96951687650058
CYP11B2	0.00358718029311858	0.0436713146741147	1.84722937394166
CYP1A1	-0.631151165301304	-0.409673245199351	0.796660716721162
CYP2J2	-0.258117440932322	-0.0436713146741147	1.68270432002738
CYP2S1	-0.0127643373845565	0.0436713146741147	1.92573004448869
CYP39A1	-0.185429943301497	-0.0436713146741147	5.6384672879184
DACH1	-0.264760389895139	0.0418121005003545	1.29827193441933
DACT2	-0.00699118261630096	0.259100110252518	23.4913430846819
DCC	0.0132230885786567	-0.118262479197817	45.7249398070145
DCI	-0.407352252141233	-0.358464089549432	0.973433990242883
DEGS2	0.394847293065287	0.514135842298185	0.876465609960548
DES	-0.397332063537726	-0.250872603002127	0.914421458437743
DGCR5	-0.402117841668531	-0.250872603002127	0.817051483602577
DHRS1	-0.0336599495776617	0.0436713146741147	2.31094624459723
DIRAS1	-0.111925302831405	0	1.08334699788935
DMRT3	0.684216089213394	0.59617363944088	0.960817233935242
DMRTA1	-0.214827215852149	-0.129550055126259	0.830469759134254
DNER	0.0966935888471501	0.0244826591570564	1.37774297367196
DOCK10	0.0925355367613986	0.0436713146741147	1.84133472556195
DOCK4	0.0385554856533063	0.0436713146741147	2.408700074152
DPF3	-0.534692870992832	-0.585369407004964	0.879116180133873
DPH1	0.0140771400518776	-0.14484136487558	1.97446109878079
DPH5	-0.211091575463588	-0.218356573370573	0.867021051390652
DPYSL2	0.0145255712370751	0.181332303547867	2.1091761469692
DSC2	-0.363357746603234	-0.393041832067032	0.998445169382332
DSC3	-0.233606638482218	0.027874733666903	8.74801005272655
DSCR6	-0.0026251954625874	0.256045778249595	1.37029782883136
DST	0.03628216123187	-0.131013944022344	2.49803742557647
DTX1	-0.0350943813905212	0.362371537669739	7.78009237675353
EBF1	-0.528793297810174	-0.633015372517787	1.03035410303114
EDC4	-0.0293592813769219	-0.185110059871781	1.59922070426877
EFCAB4A	0.00952838666664134	-0.123638046434081	1.1038144520447
ELMO1	-0.235407777094192	-0.367239887355847	1.0329100426151
EMID2	-0.222170902304227	-0.030535240827623	-1.93649778199173
EMILIN3	-0.102930432169042	-0.0512091556499189	0.930230539674855
ENTPD3	-0.142611938672925	-0.027874733666903	11.7149743222093
EPB41	-0.0838291478993011	0	-7.0256072590086
EPB41L4B	-0.647356515657744	-0.661031797240524	0.80981429213671
EPS8L1	0.229259324185035	0.306622070335933	0.818940487537473
ERBB3	-0.00669392844800575	-0.131013944022344	1.21391223388652
ERBB4	0.024581883456928	0.358464089549432	-2.46208571881915
ERICH1	-0.170043334405557	-0.027874733666903	-2.9262650808321
ESRP1	-0.403380922870463	0.139531957617027	0.906346729682494
ESRP2	-0.0535917147215533	0.0436713146741147	1.39461641365016
EXTL2	-0.0635591891746495	-0.131013944022344	0.911107220856488
FA2H	-0.154026642059315	-0.153627466949757	1.00190177205229
FAAH	-0.0799573909797542	0	2.06945334827116
FAM100B	-0.41988229079924	-0.46088240084927	0.89309819324463
FAM105B	-0.0262560809987024	-0.131013944022344	1.96633779349257
FAM123C	-0.024604539490763	0.131013944022344	14.0061873758657
FAM124A	-0.47917067370993	-0.409673245199351	1.00042796907494
FAM131B	-0.214099614416378	-0.02962353487905	-1.53873863046047
FAM13A	-0.0354677842135154	-0.102418311299838	0.892092688404074
FAM162B	-0.00854389690286508	-0.193121819834107	2.01479161085981
FAM18A	-0.0107940162909982	0.0436713146741147	1.30134574007635
FAM19A5	-0.394588269754817	-0.323875137815648	0.996742449706429
FAM70A	-0.158254651872748	-0.214315984905202	0.945342136511323
FAM71F2	-0.314339110249373	-0.218356573370573	1.00835830591267
FAM83F	-0.402748834979904	0.0836242010007091	0.829573493388717
FAM84A	-0.0156921118591647	-0.153627466949757	0.854422836974734
FBN3	-0.0201417695625723	0.276201645568273	7.27470911522639
FBXL14	-0.014835127565255	-0.131013944022344	2.2883144794777
FBXO32	-0.344139623255143	-0.480384461415261	0.800964712927552
FGFR3	-0.0225136123382646	-0.0436713146741147	0.838246732263879
FGFRL1	0.0301588996286543	-0.388650165378777	5.08772023019172
FIGLA	0.0238144977795245	0	-1.35014437780953
FJX1	0.0325594667041076	-0.218356573370573	3.43867334539611
FLI1	0.0142710089439551	0.00359861264239609	-1.92375909712823
FLRT2	0.17868329448034	0.0436713146741147	0.992977277233212
FNDC1	0.000671369130336301	-0.253184841770917	1.46596692054134
FOS	-0.445915144821127	-0.259100110252518	0.788023709616633
FOSL1	0.012972079903528	-0.131013944022344	4.92976131871676
FOXA2	-0.199218683832501	-0.014668655219163	-2.71386870464144
FOXC2	-0.492521482295961	-0.672363874212399	1.03993373909627
FRMD4B	0.117760053026735	0.0647750275631296	0.995394658352851
FRZB	-0.575506854793614	-0.563300712149108	0.819286172042015
FSTL4	-0.0214920599284463	-0.486318741489674	1.59983376097448
FUT1	-0.00315337792096427	-0.129550055126259	30.5006940756974
FUT9	-0.0188446165962277	0.370914139302243	21.8882551860153
G3BP2	0.0642755857541361	-0.0436713146741147	4.61203195172972
GAB1	-0.151629371582303	0.0436713146741147	3.12126341651054
GABRB2	0.0255025612034176	-0.219264504826757	-2.08813918546151
GABRD	-0.0248852520188107	0.552458090332269	-3.43847199115406
GAL	0.306864655571127	0.289682729751161	0.936027659401636
GALNTL2	-0.0120783577728956	0.129550055126259	1.02680791658892
GAS1	-0.42107212915383	-0.388650165378777	0.839887229369516
GBGT1	0.0550473654249124	-0.0436713146741147	1.8070336396423
GCAT	0.0796783313910935	0.0436713146741147	1.74042341908018
GCNT2	0.126187386640777	-0.0436713146741147	2.25549190720288
GFOD1	0.0202847354415298	0.0436713146741147	3.02131997740602
GFRA4	0.058614169121154	0.0244826591570564	1.64897192445133
GINS2	0.0335467254086521	-0.131013944022344	4.31859362209965
GJB3	-0.419777664727912	-0.307254933899513	0.879590022828724
GLB1L2	-0.204756740958563	-0.0436713146741147	18.5341071036683
GLIPR2	0.173138712148147	0	2.27044536490704
GLTPD2	-0.188019747210268	0	3.04417002710906
GNA14	0.338746972882837	0	0.913173977006886
GOT1	-0.0474292749980265	-0.0436713146741147	1.79324352000201
GP5	0.276081469295233	0.027874733666903	9.94226422747059
GPR101	-0.102535680631629	0.0116716497957522	-1.76152795885222
GPR149	-0.0232509338342144	0.0294159194967925	-2.079459491622
GRASP	-0.367210555820021	-0.433629090391994	1.00426866090164
GRIK4	-0.228533288687391	-0.0436713146741147	1.15499646841523
GRIN1	0.0115654564582548	0.0836242010007091	-3.33967636473968
GRIN2A	-0.060486752202287	-0.0244826591570564	1.13179995829089
GRIN2B	-0.0325324330545419	0.204271554978047	4.88378367750174
GRIN2C	-0.0840495984638754	-0.027874733666903	2.49446729443086
GRIN3A	0.00712764751796459	0	1.66123279740992
GRK6	-0.00128855825290006	-0.0227596247332973	1.21283374737077
GSG1L	-0.0238830757606377	0.474856986162507	7.50489324971567
GTDC1	0.00964801763883013	0.0436713146741147	1.45668474642585
H1F0	-0.0333010951156797	-0.393041832067032	9.85669037186609
HAAO	-0.132167296872025	-0.269309250727621	0.933453943527487
HCN2	0.02278821809569	0.0197104131996361	0.873288160152005
HDDC2	0.0249631405492409	0.0436713146741147	1.76246054029484
HELT	0.00749220269714159	0.1789652968682	-1.58007521015446
HERC5	-0.653090875283642	-0.772487279336428	-0.964676008235495
HES6	0.0182363788314428	-0.119687379746252	1.28400035720184
HEY1	-0.420400556576375	-0.323875137815648	0.916492278788818
HIF3A	-0.351660767778003	-0.480384461415261	0.908257499259542
HJURP	0.0034081123812046	-0.0436713146741147	4.7944803289151
HNRPLL	0.0123723822233385	-0.0436713146741147	3.75849479104202
HOXA9	-0.267237870896837	-0.305699202718803	1.02927747951465
HOXB1	-0.0451745711913509	-0.0436713146741147	1.27213528283432
HOXC10	-0.668966380803652	-0.426483425103616	0.777941941250051
HOXC12	0.133407777360171	0	62.6437099961966
HOXC13	-0.61228751241621	-0.31893018883892	0.875111765065541
HOXC8	-0.10917530775165	-0.00786670309832715	2.22665187075297
HOXD10	-0.548148179657877	0.0250872603002127	-15.2797762194698
HOXD9	-0.330637300053122	0	-3.99206883826866
HS3ST2	-0.202648077924517	0.0436713146741147	73.3572140636022
HSD11B2	-0.618535619577143	-0.661031797240524	0.715467417633061
HSDL2	-0.105664378435808	-0.0436713146741147	2.27571674902023
HSPBP1	-0.00938590561702795	0.0647750275631296	2.44581822494202
HTR3B	-0.0241300108792935	-0.218356573370573	4.20999921675815
HTRA4	0.00617849360685297	0.0436713146741147	7.88628424552362
HUNK	-0.286392264196481	-0.197944512657262	-1.02552389132104
ICAM1	-0.285877202362656	-0.218356573370573	0.899751638775896
ICAM5	-0.0554950661039106	-0.0430766820891659	2.4749625831754
ID4	-0.464506968285638	-0.262391563289859	0.998734693095544
IGF1R	-0.0369470586748238	-0.131013944022344	1.89872767150886
IGFBP1	-0.379394926149774	-0.139373668334515	0.911181174464231
IGFBP5	-0.684912764959577	-0.752617809006382	0.768803772520498
IGFBPL1	-0.110112298681949	0.204836622599676	0.932407759902748
IHH	0.0253723079424158	-0.336045335441398	8.88994134852365
IKZF1	-0.237010163426045	0.122413295785282	1.02566230824203
IL17RD	0.104672101982343	0	1.69040398973103
IL28B	-0.127028374764576	0	-1.53099627111864
IL7	0.00777780897655205	-0.0436713146741147	4.98985598861985
ILDR2	-0.502799059750444	-0.716928179098865	0.763493387114806
ILKAP	0.153510262106608	0.0436713146741147	2.07038981454385
INO80B	-0.457604738220244	-0.418121005003545	1.01913583882095
INPP4B	-0.298240372919368	-0.393041832067032	0.99802343058697
INSM2	0.449116765738032	0.354040043804483	0.903893174228211
INTU	-0.00403274504145203	-0.027874733666903	2.2030232339858
IQGAP2	-0.138715371163491	-0.195123135668321	0.875671939699111
IQUB	-0.0291305522557552	0.161267017087932	0.902878693323427
IRS2	-0.0982206043364704	-0.131013944022344	1.03743974082592
ITGA2	-0.422570201069518	-0.393041832067032	0.949939103777746
ITPKA	-0.559000966785136	-0.514135842298185	-0.850307485419518
ITPKB	0.0878065648062227	0.0436713146741147	3.37989871581494
ITPRIPL1	0.260801760259876	0.362371537669739	0.830531694618205
JAM2	-0.565058188498363	-0.647750275631296	0.81744352309357
JUB	-0.127481460633061	0	-4.0201912987713
KAAG1	0.00137680244949692	0.305699202718803	14.818898574651
KANK4	0.199171361447062	0	1.49734626194951
KCND2	-0.487406777943807	-0.696868341672576	0.957310023841493
KCND3	0.0296258128502367	-0.193456810233027	-1.42289318613173
KCNE3	0.0117684974554552	-0.0647750275631296	10.2896424210202
KCNF1	-0.139988991174674	-0.00460336075947121	1.79404514466845
KCNH1	-0.517818207804561	-0.856893070496975	0.874483957709554
KCNJ10	-0.273055130070365	0.204836622599676	0.908432012827844
KCNJ12	-0.224114933002337	-0.409673245199351	0.873308172403374
KCNK3	-0.236417081726283	0.0119598820814595	1.68523168263071
KCNN3	-0.339547136906826	-0.250872603002127	0.856524935165534
KCNQ1DN	-0.264886436362656	0.0244826591570564	1.79303536642268
KCNQ4	-0.448473433150617	-0.394208263992722	0.767442236610305
KCNS2	-0.385964634401862	-0.465170523984072	0.918736719928585
KCP	-0.00848331700934088	-0.137008848815606	2.28824090075776
KDR	-0.00920513915987144	-0.0647750275631296	18.0216731915512
KIAA1219	-0.0655723334994598	0.00797325472097299	-2.38539693379017
KIAA1324	0.286844798354803	0.358464089549432	0.802064029134011
KIAA1598	0.0132717294047835	0.102418311299838	7.46088793636485
KIAA1984	-0.0745689849383018	0	0.945561297564048
KLF1	-0.080746423867968	-0.0436713146741147	38.9110226519302
KLF14	0.194949684675128	0	5.52378388960678
KLHDC8A	-0.0161736404567927	0.218356573370573	15.904730546117
KLHL32	-0.507658514869933	-0.614509867799027	0.824128909786615
KLRG2	-0.27029788576818	-0.0734479774711693	0.958333759071425
KRT15	-0.200414461696018	0.0734479774711693	0.995764407424677
KRTAP10-11	0.00442141479204615	0.0436713146741147	1.84395066410175
LAD1	-0.563565204674096	-0.418121005003545	0.857756416919856
LHFPL3	0.117270321222316	-0.0244826591570564	3.38019945159852
LIN28	-0.36144303451352	0.0295656197994541	-1.96212372923726
LINGO4	-0.00251474366670774	0.218356573370573	13.3854727014888
LLGL2	-0.272680304149933	-0.129550055126259	0.783272692943642
LMO3	-0.0164286225972549	-0.0436713146741147	5.68001470701797
LMX1B	0.0112099687940036	0.223215534462042	-3.83433350402049
LONRF2	0.0174255580962326	0.16340309714053	-1.71789938819054
LPHN1	0.220477992975572	0	-1.51405079917865
LRP4	-0.433317073052322	-0.323875137815648	0.9731920185807
LRRN1	0.031523475160901	0.0341394370999459	2.13378681515373
LYSMD2	-0.0300813249585871	-0.259100110252518	10.4243730638292
LYVE1	0.0211512575880006	0.305699202718803	5.30507529379615
MACF1	-0.0341341547744711	-0.0860090757802302	1.71151035024103
MAGI2	-0.150100702778113	0	-20.6623829553052
MALL	0.0257742109537291	0.0436713146741147	0.889031212987946
MAN1C1	-0.0730435228623962	-0.0389054993191739	1.06436183712355
MAN2A2	-0.0266714242236996	0	2.58983142345467
MAPK4	-0.747880197721697	-0.768706114785807	-0.684720510411554
MARCH1	-0.134857637701384	0	17.457379718984
MARCH11	0.827321649171679	0.85740297418417	0.792272686836302
MARCH9	-0.00180639723107887	0.0462250163521024	1.30751315546166
MARVELD3	-0.405572821725338	-0.102418311299838	0.907794048299174
MAST3	0.0119063318359854	0.0647750275631296	1.33456095982647
MATN2	-0.200847347085337	0.0436713146741147	4.46013366273719
MBTD1	0.143927555626118	-0.0144750923802213	1.96517906664583
MCHR2	-0.056709107674055	0.027874733666903	2.78635364417927
MED13L	-0.319564738150601	-0.305699202718803	0.97417171488166
MED31	-0.0244399662100878	0.101273936708367	-4.76108860982422
MESP1	-0.309901374161066	-0.250872603002127	0.993524449330612
MMEL1	-0.515720350588911	-0.563300712149108	0.740222972354722
MMP15	0.0334211974838782	-0.250872603002127	4.14786631860007
MMP17	-0.198628216062288	-0.241900525631897	0.951112805838823
MMP28	-0.308003001315316	0	1.96531559890126
MOGAT1	-0.123381778446343	-0.0436713146741147	39.933603244824
MPHOSPH6	-0.0348424286119088	-0.0436713146741147	1.45722467238859
MPP3	-0.0288785715170703	-0.393041832067032	11.8118184055467
MPZL2	-0.383784331889177	-0.323875137815648	1.01921532274183
MSC	-0.458755825597261	-0.627181507505318	1.01554426021
MSI2	-0.0161367706146032	-0.0436713146741147	2.12669703413982
MTRR	-0.457759372814643	-0.46088240084927	1.01542215985334
MTUS1	0.175500706494517	0	0.686794620942971
MTX2	0.081446278255358	-0.0436713146741147	5.10966259921245
MYLIP	-0.145609656941213	-0.0436713146741147	1.98461482000424
MYO15B	-0.0721549344024451	0.0244826591570564	1.21484972751592
MYOCD	-0.419474788700355	-0.585369407004964	0.915627754874866
MYOM3	-0.363436842268171	-0.480384461415261	0.920030429844728
NALCN	-0.0737154887019834	-0.0436713146741147	1.20549965315766
NAPA	0.122124712336479	0.0436713146741147	2.75854968378062
NAT8L	0.0229276321648772	0.153627466949757	1.49257179380711
NAV2	0.27022257632149	0.220343932413508	0.989587984519974
NCAM1	-0.395618066203363	-0.416205205669959	0.92481693461048
NCCRP1	0.250492485466018	-0.027874733666903	114.814192330786
NCRNA00176	-0.0184475785266503	-0.129550055126259	1.09321507498823
NDUFS5	0.00534436097304606	-0.131013944022344	1.9956843878113
NECAB2	-0.0202566052907207	0.259100110252518	1.72932047367166
NEIL1	-0.0206453415566176	-0.027874733666903	3.93758825065715
NEUROG2	0.590817322418374	0.555441278982187	0.962475395770117
NFAM1	-0.468783784503343	-0.362371537669739	0.88258530460712
NFASC	0.202910315379419	0	0.713719224078291
NGB	-0.359130074143351	-0.287900694961887	-0.810806590104799
NKAIN2	-0.389433596884082	-0.538194693665677	0.956664333534255
NKD2	-0.0291730406772673	0.0748995701586171	-1.71102702147188
NKX2-1	0.70289252627815	0.678612624890987	0.946640990808063
NKX2-2	0.594486846799212	0.589562748100548	0.935474696954787
NMU	-0.416832346969363	-0.122413295785282	0.88755648118805
NOC2L	0.00951270848402227	0.131013944022344	4.54581137799116
NOG	-0.408537232267048	-0.387884033685781	0.911437651281028
NOTCH3	0.244508927166779	0.00840454842765499	-1.33640881858593
NOTO	-6.02885309813474e-05	0.171424976500919	0.95282021689953
NOVA2	-0.00757926403592464	0.362371537669739	88.1105855366177
NOXO1	-0.267044837478871	-0.2962353487905	-0.961963568414769
NPFFR1	0.442561750916326	0.434524094626741	-0.926047102984658
NPHS2	-0.0717873969626087	0.0734479774711693	-0.989031092426688
NPM2	-0.0517130654887966	0.027874733666903	2.57706660068551
NPR1	-0.0646999423786482	0	-2.27750282418232
NPTXR	-0.155885193945187	0	-5.3998144026249
NR1D2	0.0316099989546934	-0.218356573370573	5.98028529619077
NR1H2	-0.339984902426836	-0.241284488850129	0.978534951839981
NR5A1	-0.437198164964657	0.015946509441946	-4.76285948758126
NR5A2	-0.59495993527804	-0.563101160612298	0.952809322438606
NR6A1	-0.827094842868539	-0.856893070496975	0.897919450701348
NRIP1	0.00559124411340147	-0.0436713146741147	1.25581414032842
NTSR1	0.0297408442214312	-0.0378204679244474	-1.49519320287228
ODZ4	-0.230150925891739	-0.153627466949757	1.04043576538555
OLFM2	0.0325873247887067	-0.289682729751161	-2.70488821929738
OPRD1	0.287401952664876	0	2.077029473135
OR1J1	-0.189184177838068	-0.131013944022344	0.975785348475812
OR1Q1	0.0184792266229237	0.305699202718803	14.3480290149815
OR6N2	0.00450471836259688	0.0436713146741147	1.84380207350854
OR7A10	0.012129573890031	0.0436713146741147	1.78720911776927
OR7A2P	0.0200885271432892	0.0436713146741147	1.71723459666566
OR7A5	-0.0233913427013998	0.393041832067032	28.9675518784521
OTOP2	-0.0300755901154456	-0.31893018883892	1.85048318334888
PACSIN1	-0.112470529906972	-0.0647750275631296	0.943742529740541
PAG1	-0.268781795430215	-0.305699202718803	1.01744782324093
PAK7	-0.121205831191852	0.0436713146741147	23.9700589818679
PALM2	0.184045568985085	0.122413295785282	0.801472072754515
PBEF1	0.0165024751691132	0.131013944022344	2.34155454186031
PCOLCE2	-0.566743614200018	-0.585369407004964	0.855325793717311
PDE10A	0.18030259902804	0.129550055126259	0.936521319141898
PDE4B	0.0288697926122583	-0.0806335085439658	-2.36229261327305
PDE4DIP	-0.000996386353430298	0.0495167137594116	1.53935312314543
PDLIM7	-0.276758692866507	-0.218356573370573	0.764603734760482
PDZD2	0.0177124676835203	0.027874733666903	3.82170708291273
PHLDB1	-0.340377755511478	0	-16.2886770899883
PHRF1	0.0339179160636744	0.0436713146741147	1.76325348129747
PIWIL4	0.0165597963719531	0.0436713146741147	7.98398874084117
PKD2	0.122808912640199	-0.0436713146741147	1.80747579585568
PLAC1L	0.00450471836259688	0.0436713146741147	1.84380207350854
PLAC9	-0.410672563122795	-0.388650165378777	0.839095680258608
PLD5	-0.568458175180906	-0.307254933899513	0.85530561757943
PLEKHG6	-0.257360873329607	0.027874733666903	1.10788052853231
PLXDC1	0.0330118347327664	0.102418311299838	1.94597025930513
PNMT	-0.557433246010549	-0.269309250727621	0.778125207851113
PODN	-0.380096393175672	-0.250872603002127	0.893682343506779
POLQ	0.0710975830099287	-0.0368268860757697	-2.70876322084199
PPAP2C	0.416610147750946	0.232582875755706	-1.03756383295284
PPFIBP2	0.0308002212593507	-0.0836242010007091	-1.4471144151386
PPHLN1	0.0858404357857517	-0.0436713146741147	3.20322114472508
PPP1R14A	0.00461286625159912	0.0436713146741147	1.94498976735061
PPP1R16B	-0.680471564304606	-0.416205205669959	0.907073027527599
PRKAG2	0.0805000665447656	0.0116716497957522	1.44717923389882
PRKG2	0.0510379000478478	0	2.08168136418333
PRLR	0.00540061015180462	-0.204836622599676	3.08619649058596
PRRG4	-0.264571936286563	0	9.45611269708709
PRSS16	-0.264585423757618	-0.129550055126259	0.806338985234508
PSD	-0.562794628806865	-0.563101160612298	0.747423818111012
PSMA1	-0.201069668777636	-0.269309250727621	0.922078066879187
PTGER2	0.118044965318998	0.025213645282965	-1.33580916007336
PTP4A3	0.0323241214930623	0.17201815156046	1.73033951166006
PTPN5	-0.270670539684216	0.269309250727621	0.759271265198389
PTPRD	0.0299819493463569	-0.027874733666903	3.74948567698772
PTPRE	0.0663125074661008	0	2.17188363263088
PTPRN2	-0.284476459974401	0.00460336075947121	-1.19554784388128
PTPRS	0.392222582451138	0.0244826591570564	6.36614983381741
RAB11FIP4	0.0169630249624517	0.0473049916791266	1.85235049496751
RAB3IL1	-0.181143029508244	0.027874733666903	1.38280750040029
RALGDS	-0.00873332724933552	0.0436713146741147	2.43274152831757
RAMP1	-0.0208977491469499	-0.0836242010007091	1.132431815449
RASGRP1	0.0259348068533634	0.102418311299838	8.64852219978248
RASL10A	-0.355099429765076	-0.272338495234217	1.02253281620636
RBM24	0.00740660443828968	-0.0436713146741147	0.852295556001951
RBM45	-0.0348946259344213	-0.218356573370573	2.00867152349154
RBPJL	-0.105535256981194	0.0376289706538507	18.5853527244551
RCSD1	-0.336027829494625	-0.307254933899513	0.812597275370104
RDH13	0.248218823488938	0.027874733666903	1.07292270526572
RECQL5	0.121868623128092	-0.0436713146741147	15.6732964150686
REM2	0.0365685513666213	0.0436713146741147	10.3373198706756
RFPL1S	0.0152451301330818	-0.0877058019307029	-1.33162710413372
RFX4	-0.0483938449171903	-0.00733432760958148	-1.31493579884317
RFX6	-0.00959169412017771	0.14484136487558	-1.52447204958986
RGL3	-0.133053381281948	-0.0230168037973561	1.63380729955129
RGS3	0.0711075708139429	0.0436713146741147	2.45362939658362
RGS5	-0.0948138174931324	-0.0436713146741147	5.40214511413729
RHOV	-0.065774144473529	-0.0436713146741147	1.05788441370436
RIMKLA	-0.264456473198158	-0.250872603002127	0.872357127876412
RIPK4	-0.517304585130022	-0.487983139153079	-0.857809362574769
RLTPR	-0.0291566665016309	-0.12292229297361	1.47862765631577
RNF39	-0.216741864238728	-0.238976059699622	-1.01549868668153
ROBO3	0.254909198730053	-0.00723754619011063	-1.55178343380175
RORB	-0.354401713001384	-0.367239887355847	1.01260802913412
RP11-108L7.1	-0.0326231603529665	-0.184134430378848	1.95478915695611
RP11-354P17.1	0.00311526149823266	-0.139373668334515	-1.87100746632736
RP11-452F19.1	0.00294542728690747	-0.27533460844145	-4.00473566133032
RP11-465B22.4	-0.158380954876863	0.0210113710691375	2.12461668690521
RP5-1022P6.1	-0.0618371406912686	-0.0436713146741147	1.90607516047152
RSAD2	-0.147614453869353	-0.218356573370573	1.01872583967136
RSPO4	-0.0968684575808317	-0.027874733666903	1.63750530974292
RTEL1	0.0275341439883753	0.131013944022344	1.93977054547864
RUFY4	0.00453438875416453	-0.0836242010007091	23.8344473603809
RUNDC3A	-0.134193075475345	-0.0436713146741147	14.4001686422619
RUNX1T1	-0.525866030264594	-0.46088240084927	0.766867519950692
RYR2	-0.0880718455124091	-0.0244826591570564	1.52147035459644
SALL1	-0.016896178113792	0.303047602944405	-2.04780108812311
SALL2	-0.104114819042739	-0.153627466949757	1.0233114794306
SATB2	0.0303149627772225	-0.1184941395162	2.30432863689719
SCAMP5	0.586999692466004	0.532181156390174	0.683360748016414
SCGB1C1	0.0220899823727026	-0.131013944022344	2.91851645159648
SCN8A	0.110231402764562	0	0.866464992236563
SCP2	0.015123052064701	0.0436713146741147	1.00882223087005
SECTM1	-0.173118860410953	-0.0436713146741147	3.92113285532993
SEMA3D	-0.0840575995429687	0	2.30545447625441
SEPT3	0.044312636965793	0	1.26987523014876
SESN3	-0.341580502884848	-0.317771963802695	0.854492459619953
SFRP1	0.000767074997270645	-0.139373668334515	1.49747663289142
SFRP2	0.000717961525148299	0.00366716380479074	2.79038457741592
SHD	-0.368424220022049	0.0734479774711693	0.716699933495948
SIAH3	0.466706981387149	0.027874733666903	66.9522290341907
SIRPA	-0.0194774642601077	-0.131013944022344	2.8124665103034
SLC15A3	0.122535124751889	-0.0436713146741147	1.91690523961982
SLC16A14	-0.303835230641254	-0.393041832067032	1.02449970637724
SLC1A2	-0.238391711873298	-0.341394370999459	-1.002151297379
SLC22A23	-0.592302187765683	-0.645833632398812	1.0192120185772
SLC22A3	0.443942915869745	0.337963184709687	-1.01675438425858
SLC24A2	-0.175902719789103	-0.0161267017087932	1.96294172951948
SLC24A4	-0.024983256785169	-0.159512547208613	-2.27414317417451
SLC26A4	0.0096999651815591	0.0836242010007091	1.66864197968888
SLC27A2	-0.41183004899773	-0.388650165378777	0.914043414572873
SLC29A2	-0.076845929672309	-0.0836242010007091	0.812716316681047
SLC2A4	-0.173319639866943	-0.0512091556499189	0.979940180719487
SLC35F1	-0.0912773077406437	-0.0244826591570564	1.52687555887003
SLC38A3	-0.0078158675061039	0.10504484816177	-3.57376026474539
SLC38A8	0.0205289606988395	-0.194325082689389	3.98777956157898
SLC5A7	0.138627800841158	-0.0436713146741147	7.19596454733326
SLC6A13	-0.23179031507264	0.0436713146741147	2.84198813006083
SLC6A7	-0.0330364900105494	0.195123135668321	13.1488456236283
SLC6A9	0.0132869860971528	-0.0436713146741147	1.38258101963568
SLC7A2	-0.324820433901507	-0.362371537669739	0.994573229148535
SLC8A3	-0.0290155485184684	-0.256045778249595	1.46077136784795
SLC9A2	-0.245841646270338	-0.250872603002127	1.0014510628086
SLCO5A1	-0.0385760060568252	0.0436713146741147	4.89783806531446
SLIT1	-0.00178046024495338	0.0630341132074124	1.6395977477704
SLIT3	-0.03127793001739	0	-1.44936312946811
SMPD3	0.0671316188049018	0.0436713146741147	3.343371904013
SMTNL2	-0.24858670934342	0.171378614099395	0.771752811129249
SMUG1	0.0108516321145766	-0.0647750275631296	3.30079612455589
SNAP25	0.191049035897388	0	75.5803112318936
SNRPB2	0.152506833924648	0.0436713146741147	2.96526414772472
SNTG2	-0.104161109402605	-0.027874733666903	89.6276618523125
SORT1	-0.675824236197499	-0.64111887433877	0.89327542178142
SOX21	-0.00937899329125774	0.304718238519456	-2.69047791028246
SPIB	-0.0922855453538489	0.0436713146741147	69.036488810875
SRGAP1	-0.285629487808331	-0.218356573370573	0.955157849074828
SSTR1	-0.0190440793966629	-0.234771398733032	-1.48164955889478
SSTR2	-0.675553990524662	-0.536388187521209	0.670417244384469
ST14	-0.347237995991993	0.204836622599676	1.00312587689747
ST8SIA6	-0.376339228962843	-0.318274569041734	0.834019610729064
STK33	-0.29176373816568	-0.323875137815648	0.931784255979267
STX11	0.148420898923877	-0.0436713146741147	1.93932367211291
SV2A	-0.0230317751527424	-0.131013944022344	2.76023932975751
SVEP1	0.0137889761890898	0.0836242010007091	1.39663472953754
SYDE2	0.048495974160456	0.0436713146741147	2.22673042652825
SYNE1	0.0506594910662619	0	1.91750529975892
SYT17	0.0253746387419002	0.0836242010007091	1.13601533325156
SYT7	-0.0177784459725435	-0.0482804549585268	1.25974418520826
T	-0.107144161600808	0.0409740976578701	-1.93015928349067
TACR1	0.177586024811023	0	2.01098797197054
TBC1D10B	0.0120584658472595	0.0647750275631296	3.89482212951841
TBR1	-0.0280540528436298	-0.177393718796725	1.86229431971135
TBX2	-0.664191183301202	-0.603130055432378	-1.00597779132157
TFAP2E	-0.277641910574071	-0.153741222957161	0.969407622851696
THEG	0.0347718225032388	0.0436713146741147	9.07883757896908
TIAM1	0.277769930711344	0.0512091556499189	0.917316349340347
TIGD3	-0.00153463001580303	0.388650165378777	28.1701876424323
TLL1	-0.0647096636572781	0.0436713146741147	7.63230112388424
TLL2	-0.161228450355803	0	1.38613858288596
TMC8	-0.157034319851183	0.00537556723626439	1.89695515780344
TMCC3	-0.327148335880666	-0.259100110252518	0.871480280044609
TMEM108	-0.716048221372127	-0.807927752182862	0.853386780465513
TMEM132B	0.0271337907491099	0.21977016016494	-1.9874448626639
TMEM176B	0.349162119066244	-0.102418311299838	0.774053792760351
TMEM55B	-0.209287645528824	-0.171378614099395	0.958929511782178
TMEM59L	-0.234954861489464	-0.043183351708753	-2.3977152442901
TMPRSS8	-0.266612589311299	0	1.13077028240631
TNIP3	0.0334890484398363	-0.220343932413508	4.41925817721713
TNNI3	-0.218679202333278	-0.0836242010007091	0.967225937331277
TOM1L1	-0.0172961945788455	-0.131013944022344	1.64168387266409
TPPP3	-0.123176731664524	-0.250872603002127	0.936247771937651
TRADD	-0.745218232190359	-0.0367157941602878	-9.56440628159743
TRH	-0.620602452713271	-0.661031797240524	-0.88416062453651
TRIM17	-0.499061287755806	-0.409673245199351	0.721461798021164
TRPA1	-0.0770264136829061	0.0436713146741147	39.5335958659872
TRPC4	-0.492787180070396	-0.647750275631296	0.999814716014518
TSPAN2	-0.218889370249901	0.0436713146741147	3.81244807261637
TTC19	-0.022568122228653	0.0436713146741147	1.98726473956719
TTLL8	0.00160777713905201	0.0734479774711693	-2.80280411359476
TTPA	-0.166580539832234	-0.027874733666903	6.69132660947337
TUBA4B	0.234318721311882	0.00537556723626439	4.26759272194644
TWIST1	-0.489827498231012	-0.71631332627382	-1.00567025587338
U52112.1	-0.0140983409583342	0.129550055126259	7.27064391380241
UCN	-0.612087231712455	-0.612066478926411	0.967591214396591
UNK	-0.0184039251484131	-0.305699202718803	7.95788842269137
VASH2	-0.601696921207691	-0.563300712149108	0.870334061063742
VAX2	-0.155766968426565	0.00736270035618304	-1.20892860571973
VGLL4	-0.0308254412493422	-0.0436713146741147	2.78265087645307
VLDLR	-0.13846582825786	-0.269309250727621	0.956783233840474
VSNL1	-0.633307012997698	-0.696868341672576	0.862931808841687
VSTM2L	0.103503298384953	-0.0039866273604865	1.63167333939591
VWA2	0.0120552080807208	0.241402274792634	-2.17675047455089
WDR24	-0.00471320748337065	-0.299572344757639	1.51731780913899
WEE2	0.0014121991965393	-0.131013944022344	6.59330942492402
WFDC1	-0.585367670551596	-0.647750275631296	1.01157693589736
WFDC13	0.0297086809351193	0.0436713146741147	1.58932863293476
WFDC2	-0.366063604631583	-0.0734479774711693	0.809824363790674
WISP2	-0.119239582094126	0.0436713146741147	23.8795299007945
WNK2	-0.421549795019448	-0.318274569041734	0.785991182784279
WNT2	0.0819757874600471	-0.256045778249595	0.979989687461212
WNT4	-0.234281188075911	0.0183578970801439	3.71577716388264
WNT7B	-0.00612174267546738	-0.0392232270276368	1.50617713472821
WRN	-0.0695713307394805	-0.318274569041734	0.732764315740674
XKR7	-0.113122260592372	0	9.1191288149391
ZACN	-0.432312763678547	-0.306622070335933	-0.898551329960452
ZFP91	0.00640415170148801	-0.218356573370573	2.30426053828997
ZFYVE28	-0.0242034639963233	-0.177393718796725	-2.64653543709793
ZIC1	-0.00962125422838587	-0.291703460882639	10.9324164819977
ZNF467	-0.0943879746409532	-0.102418311299838	1.03474946890873
ZNF704	0.152475774525207	-0.030535240827623	4.42912747646863
