# Supplementary material for: Functional transcription factor target discovery via compendia of binding and expression profiles
Source: Sci Rep. 2016 Feb 9;6:20649. doi: 10.1038/srep20649 (PMC4746627; doi:10.1038/srep20649)
Supplement: Supplementary Dataset [file srep20649-s2.zip › Supplementary Dataset/43180_2_data_set_1775574_nz79pg.csv]

Gene	PC	SC	CARS
AADAC	-0.00418104324671006	-0.317827832761212	159.852113167505
AAGAB	0.398224191183965	0.367883603690979	0.763408784515605
AASDHPPT	-0.0130275401743473	-0.12977713690461	1.55518258011872
ABCA1	0.331316933430287	0.363006720519469	0.916505789316671
ABHD15	0.0165634469322438	-0.0437478639259807	0.787630818036779
ABL1	-0.0143500814647104	0.101451454700358	8.47364662858692
ACHE	0.167864097585926	0	4.86340383900831
ACIN1	0.00845451577606219	-0.0461142975910716	2.48062314246295
ACOT13	0.541047513482556	0.613139339484966	0.979045026180096
ACTA1	-0.123504322237679	0	1.4353297182158
ACTG1	0.379746138949719	0.343358030111581	0.780285809546318
ACVR1	0.371799794426574	0.333442964427675	0.920469869318106
ADAM17	-0.00751850484422188	0.110884271370772	-2.89038139241274
ADAT3	0.00972289341942747	-0.0208140798967364	-1.23271854509307
ADM	0.580090961702877	0.436040799636191	0.705445002115039
ADSSL1	0.700791779312045	0.716853949788207	0.948118459494583
AGPAT6	0.00377923462353816	0.0437478639259807	1.56369141932197
AHR	0.4888490817587	0.641236470053221	0.716169602444317
AMOTL1	0.568676348732459	0.512989176042577	0.720199820445821
AMOTL2	0.694255586651757	0.86108269906795	0.921041332941718
ANK1	0.0704106230279878	-0.0113531344891289	2.0780625322716
ANKHD1	0.00313507664765114	-0.174991455703923	2.8030918791036
ANKLE2	0.0127151842158782	0.027923593886113	1.63881777945273
ANO10	0.0135816868825032	-0.15448289693009	-5.8686237349311
ANXA2	-0.000307642489374403	0.240158835225858	2.08156651125353
AP2A2	0.000298141920457101	0.231554561305827	1.85395306234186
AP4S1	0.0874325733154385	0.013218374766394	2.02764422863447
APBB1	0.367941436435268	0.25955427380922	0.907176562005077
APBB2	0.00687367676985457	-0.0645600166275003	2.14279673871433
APLF	0.130964029013837	0	5.02599360968012
APOC4	-0.010129527786382	-0.258479510294877	5.85099452264731
APTX	0.0110749689777843	-0.0973328526784575	1.96350871846133
ARCN1	-0.00292924286514871	0.131243591777942	4.43863436595926
ARHGAP22	0.423829057097079	0.454219979166135	0.795067610937319
ARRB1	0.405385516339433	0.282144046823417	0.708636245361332
ARSI	0.00422038781625436	-0.0138342892773215	61.3925485527281
ASB8	0.00895753071371735	-0.218739319629904	5.64534966011236
ASCC1	0.0623752418689934	-0.0138342892773215	2.04369056086543
ASTE1	0.0101736266711889	-0.218739319629904	5.21010956869114
ATF1	0.0719141215125807	0.00691714463866075	-1.37449456470002
ATF5	-0.411279182562076	0	12.4865617844754
ATF7	0.0698955443747527	-0.0769483764063866	-0.96292733642351
ATP13A2	0.18358605939498	0	6.88740638126944
ATP5F1	-0.00523976758247346	-0.0324442842261525	2.57663736435923
ATP5G2	0.0146092251470189	0.0735767207381959	1.06878838947013
ATXN7L3	0.00114401858422578	0.0558471877722261	2.18463792155954
B4GALT6	0.010117877782014	0	1.45492921859506
BANK1	-0.0138803817174092	0.402099751960028	22.4662691290414
BAZ1A	0.0124952040446872	-0.0256494588021289	2.35135084666784
BCKDK	0.122891277238168	0.195465157202791	0.977763477624373
BCL2L10	0.0143177486706416	-0.0513369027391213	2.86152428295661
BCS1L	0.330894183787115	0.0981022943175945	0.857808544935264
BHLHA15	0.669031774978053	0.784818354540756	0.782226517926451
BIN1	0.199785177888696	0	2.05582281943294
BIRC7	0.0134876406991118	-0.131243591777942	3.38665586634328
BNC2	0.342604351094642	0.382334275644505	0.911910972032524
BPGM	0.185709488654224	0.00538498979780993	1.42932709400393
BRD3	0.233204020065002	0.282711964385021	0.946787193148032
BRF2	0.377688654174304	0.343358030111581	0.744829004481712
BRMS1	-0.00421921776559182	-0.139617969430565	1.47416384811552
BTBD7	-0.00471040084027308	-0.262487183555884	5.38605837664022
C10orf105	0.00614808383232553	0.115285743977679	81.4879023698709
C10orf32	-0.0454893950909107	0	1.11805390584103
C10orf71	0.370330888587599	0	373.533654084631
C17orf102	-0.0126430326265225	0.0437478639259807	5.56249378261674
C17orf85	0.117026759921152	0	7.8897815133326
C17orf99	0.569770201888937	0.701921949096709	0.867652395030587
C1orf198	0.0413816765313803	0	1.29588682897953
C1orf86	-0.199231959596141	0	-3.33431838382735
C20orf195	0.330779763183896	0.194665705356915	0.854342178504564
C20orf24	-0.0514616566199931	0.0076313090949923	-1.27141712636854
C20orf96	0.0109181418192215	-0.0324442842261525	2.9237493395991
C21orf90	0.256466956510617	0.174991455703923	0.972900367137826
C2CD2	0.00736452453007373	0.0630603535284611	2.32904074566684
C2orf50	0.00661613206587212	-0.080774846967149	105.410675881176
C3orf18	0.0130987236776923	-0.0437478639259807	3.66221536879567
C3orf33	0.422355722159767	0.486664263392288	0.856261514070373
C4orf45	0.624864747151176	0	50.4461465959515
C5orf51	0.264456775917507	0	1.0990115082576
C6orf163	0.174601815186358	0	4.40682260480046
C6orf223	0.00922114599601675	-0.0279553072340805	-2.10356053423206
C7orf49	0.0001985237026508	-0.345316736548402	2.50359571011542
C8orf58	-0.00300087430603047	-0.0973328526784575	1.66394467286142
C9orf47	0.149779461077394	0.0437478639259807	0.75544802709223
C9orf69	-0.0708544651881863	-0.00837707816583391	1.31269987414754
C9orf85	-0.229974046032545	-0.179546211614902	0.877093009663906
CACNB4	0.00350973068853515	-0.185782148024443	-2.27899318684476
CALCRL	-0.000984663771749091	-0.0437478639259807	0.794729864082779
CALD1	0.58087639736337	0.762155556050032	0.932113128524541
CALML3	0.00962842690840521	-0.129239755147438	24.6046734405178
CALML4	-0.00412551931271215	-0.0322800083137501	3.23163959495038
CAND1	0.00733063313052532	0.064888568452305	2.54547194998997
CAPN11	-0.573461203097406	-0.753937034925052	0.724532408915421
CAPS	0.100027408057292	0	3.01266420879157
CBR4	-0.0159125292311374	0.00626716025979205	0.978162559219293
CCBE1	0.276438121426195	0	81.1568373306028
CCDC102B	-0.138327272742845	-0.0437478639259807	0.808865804608899
CCDC11	0.227130984361529	0.218739319629904	0.926637022264941
CCDC117	-0.114323525954417	0	-3.02354423779676
CCDC40	0.330125224558757	0.0973328526784575	0.776546860586776
CCDC86	0.00401180402359993	0.0746289438066075	1.42329563367459
CCDC94	-0.132411932498462	-0.0490511471587973	0.87037535878294
CCND2	-0.00969419670227311	-0.0769483764063866	1.73682589381284
CCNJL	0.459991063117935	0.282144046823417	0.791174889669348
CCRN4L	0.131842362357848	-0.00559717078549556	1.79532431173982
CD19	0.108510697625334	0	1.49080613242698
CD274	0.0669280115664967	0	1.93725357534903
CD36	0.114667908806752	0.00741886512099543	5.96187876017503
CD40	-0.0767506812760786	0	-2.85286162886572
CDC20	0.0280479280030226	0	1.70956906373258
CDCP1	0.422169030725942	0.640813785939382	0.962700127185598
CDH22	-0.0143467396289676	0.218739319629904	15.2193715353758
CDH23	0.464054895699064	0.454219979166135	0.884635243532135
CDH26	-0.188074819752596	-0.0437478639259807	0.855929406926026
CDKN2A	-0.0186618179948722	0	-7.24899859799693
CDKN2AIP	-0.100112721527565	-0.00764719112901873	-2.79940351155556
CDKN2B	-0.0225414736339885	-0.0437478639259807	0.815799960331611
CDKN2D	-0.00390030886605068	-0.0558471877722261	-2.49736840623521
CECR2	-0.00580268964322773	-0.194665705356915	3.76430627295345
CENPE	0.464715588278258	0.307793505625546	0.745117406458175
CHMP4C	0.443068109700372	0.51910854761844	0.873361136077541
CKB	0.200493935689126	0	5.65732352733789
CLCN7	0.0144060610907532	0.0210482008451134	2.97523886404153
CLEC10A	0.0106317286788576	-0.174991455703923	9.46084393019733
CLEC7A	-0.118058629929518	0	72.5846341994079
CLINT1	-0.203735017742582	0	1.99459193096467
CMPK1	0.0784187414780309	0	1.47956652252559
CNOT6	0.0149768589506447	0	3.07800489174389
CNOT7	0.000170467746451043	0.064888568452305	2.14272586538586
CNTROB	0.0034156874239329	-0.0437478639259807	1.66610264219235
COL5A3	-0.398091460655717	-0.51910854761844	0.911176473359757
COQ10A	0.126781672079017	0	5.91536881088427
COQ5	0.211221485655491	0	3.59667690208035
COTL1	0.102541032329787	0.147565752291429	0.844587170740337
CRLF3	0.299083782672944	-0.0735767207381959	0.676261410620692
CRYBA1	-0.0223960827162133	0.012628920507068	-10.4089930446091
CSN3	-0.00459779822841857	-0.0324442842261525	1.30324091976181
CSRNP2	0.445192983986428	0.454219979166135	0.972302688936257
CSTB	-0.189602049792921	-0.410391340834062	0.816900978336521
CSTF1	-0.0023087032854898	0	1.51388608372602
CSTF2T	0.00508071497263473	-0.122627867896993	-1.62925972538336
CWC15	-0.201036745962432	-0.0973328526784575	0.94383522154605
CYB5R2	0.582394520889598	0.698089847152826	0.966787937145811
CYB5R4	0.0197174672229131	-0.0837707816583391	0.98235433155088
CYCS	-0.0549543962037634	0	1.42882806090838
CYP26A1	0.0110919353263794	0.0873528596461124	5.0775275731716
CYP2C18	-0.0117058131927306	0.426557252717413	98.6838526742733
DAG1	0.0598414291852408	0	-2.84711720552577
DAZAP1	0.00298965895393985	0.0324442842261525	2.19426947100803
DCLRE1A	-0.23642673889458	-0.147153441476392	-0.896276681713133
DCTN6	-0.0118719722859902	-0.00399361531915436	-1.50587244987754
DDX27	0.0409358536548867	0	1.61349853492039
DEDD	0.102508815767359	0	1.3043456127009
DEDD2	0.206872136387621	0.0837707816583391	0.977528001340095
DEF6	0.238459697148564	-0.102597835208515	0.957556751648837
DENND4A	0.0078899258336759	-0.167721641551341	3.27624165272749
DEPDC1B	-0.0556040268982394	0	2.94737397847689
DEPDC5	0.010415298363223	-0.218739319629904	3.48855446549364
DGAT2	0.479429959356577	0.418853908291695	0.827732543545264
DHRS12	0.00337584344062785	-0.111694375544452	2.80031614516504
DHX30	0.126641219348129	0	13.9844698323661
DHX40	-0.0123900361248142	0.147565752291429	1.25073775718057
DHX8	0.140714096162187	0.152943822580375	0.861671470439827
DIAPH3	-0.0474965880729298	0	3.10240624172625
DIP2A	-0.0010145507188031	0.122147629823549	1.8280336973625
DISP2	-0.110118586567311	0	-4.96281923231914
DNAH1	-0.000372499797392695	-0.0658946527660469	1.44552517266159
DNAH2	0.00265057708391789	0.307159532747243	103.069337067269
DNAJC25	-0.00337661446057896	0	2.71699716030478
DNAJC6	0.288300372503046	0	9.84337019496003
DNM2	0.0966656732197861	0	2.25720752361481
DNMT3A	-0.0059948322247119	0.201589105536682	1.93739432734173
DTNA	0.264463702306276	0.134624744945248	0.858410516344329
DUSP16	0.238310840079003	-0.17167901505579	0.950293914460047
DYRK1B	0.519690620371319	0.515037045167371	0.718986265894066
DZIP3	-0.00267431464829814	-0.0437478639259807	1.53124572372104
EFCAB10	0.441405794607433	0.410391340834062	0.89943751714612
EFCAB7	0.0148555829272449	0	-2.14840726161787
EGFLAM	-0.415504344969422	-0.512989176042577	0.932151522845046
EGR3	0.093998868862439	0	0.962177435216903
EHD2	0.494322559310222	0.474701096063922	0.875746466187948
EIF3K	0.0737929889581452	0.131243591777942	0.81307001170143
EIF5B	-0.000189922926174719	-0.356887126487678	4.25178349173863
ELAC1	-0.41723229340632	-0.410391340834062	0.717533371145258
ELAC2	-0.0136794666229005	-0.12977713690461	1.91136842626537
EMB	0.469912496742896	0.363006720519469	0.875399913407851
ENAH	0.646793398213543	0.691073690718941	0.937918683574682
ENDOD1	0.391817896288349	0.251312344975017	0.67057441353348
ENKUR	0.196321474318468	0.153669598810271	-0.937745264245967
ENO2	0.0134236429225092	0	1.18684346511769
ENOPH1	0.000761742632129587	0	6.00072388919557
ENPEP	-0.137442035400085	0	25.6409532812853
EPHB6	0.0942484332763071	-0.0437478639259807	0.826814038314324
EPRS	-0.164810141208977	0	-5.52278817281817
ERCC1	-0.00612623224793441	-0.0888523316638638	13.9687676812484
ESCO1	0.275329986920257	-0.0981022943175945	0.730276359004295
EVX1	-0.00303368844328566	0.0437478639259807	6.63574295456484
FAM111B	0.324270272847049	0.474701096063922	0.929146770744011
FAM151B	0.404673281430993	0.41195171953246	0.926029241658271
FAM154A	-0.180211546974654	0	1.23392041412246
FAM172A	-0.0335140639771699	0.0437478639259807	0.917116978397253
FAM174B	0.512868035607515	0.645600166275003	0.980249474748598
FAM49A	0.406783364533201	0.205195670417031	0.834966827763515
FAM53B	-0.130105142050281	-0.256494588021289	0.954535816067293
FAM69A	0.0263506257033669	-0.00394024612334027	2.41017300217802
FAM71A	0.00162173555188598	-0.262487183555884	6.9095849171186
FANCD2	0.426995726624394	0.363006720519469	0.816076179757509
FASTKD1	-0.0118720067380718	-0.205195670417031	1.9416890133636
FBXO30	0.104439434596735	0	3.9122424887636
FCHO1	0.419443734258942	0.613139339484966	0.77448909735735
FCHO2	0.651601908512452	0.53956261874677	0.851393400193635
FFAR2	0.447827249856842	0.0105241004225567	219.45996660949
FIGN	0.0696215246917985	-0.0437478639259807	0.799671336124356
FLRT3	0.407479377076416	0.291998558035373	0.9166620942434
FNBP1L	0.227228133675983	0	2.07268443480045
FNDC3B	-0.0474092699071322	0.00381565454749615	1.19741591537022
FSIP1	0.285824816457561	0.307159532747243	0.86143988142786
FUBP1	-0.116963174280997	0	8.16924688586744
FUT10	0.0240514159365797	0.0490511471587973	0.870865195755917
FYCO1	0.443854793802201	0.38933141071383	0.874867579530963
GCH1	-0.00356295726676237	-0.131243591777942	3.15843256793331
GCSH	-0.00789720492352231	-0.0437478639259807	1.95415840762827
GHRL	0.36810174568459	0.167541563316678	0.725182805073465
GJC3	0.371887201307545	0.38933141071383	0.868278558550284
GLDN	-0.347479956276729	-0.38933141071383	0.947041634247892
GMFG	0.435842115462611	0.38933141071383	0.926776265793636
GNB1	-0.00776765476210707	-0.242324540901447	1.99921468017199
GNG11	0.571155177794688	0.6422426593806	0.928463677765393
GNPDA1	0.00294198791665249	0.139617969430565	1.76225760869472
GNPTG	0.183872789975799	0.256494588021289	-0.935289105678927
GOSR2	-0.0278353568175936	0	1.09560715065504
GPM6A	0.010626140817503	-0.0437478639259807	14.1194290133114
GPR112	-0.0132116102126222	0.131243591777942	3.48993520737505
GPR39	0.565577909546263	0.6422426593806	0.883471486347201
GRAMD1B	0.0040122546195304	0.12977713690461	0.916610074245602
GSTCD	0.00543895874870032	-0.218739319629904	4.28083010956185
GTF2H3	-0.041310378358464	0	-2.03639567944093
GTF3C3	0.00643294969574448	-0.196204588635189	1.31696794502719
GTPBP8	0.00368498827162052	0	1.0558648118709
H1F0	0.0109906271083029	0.119897173736786	-5.58750369038329
H1FX	0.0421609045316166	0	2.93290744813622
H2AFY	0.122658817702303	0.00210482008451134	1.75405914536047
HADHA	-0.00771841272661383	0.0324442842261525	1.32739519852599
HAVCR2	-0.00855348105710276	0.0324442842261525	2.65399556474293
HBQ1	0.109733373574972	-0.0437478639259807	0.913753161609
HDLBP	-0.0102105132881541	0.0769483764063866	1.37540355545196
HEXIM1	0.261862924370391	0	4.66488465087736
HEYL	-0.215118579042065	-0.0437478639259807	0.740838880978073
HGSNAT	0.185730870460587	0	2.44031003855684
HHLA2	0.0121658508881417	0.0837707816583391	3.19199709420614
HIF1A	-0.00594323317241299	0.0874957278519614	1.15106968748133
HINT2	-0.0492469973977098	0	2.59923505808353
HIST1H2BO	0.0579684052051382	0.00230571487955358	1.70120204916323
HIST2H2AC	0.101262078890754	0	4.43963082120887
HMGB2	-0.0012034083527233	0.0512989176042577	-2.11942429301633
HMHA1	-0.10772232313353	-0.0115285743977679	2.13603275845932
HNRNPA2B1	-0.0116834353659005	0.194665705356915	7.53611326775992
HNRNPR	0.0501248364927426	-0.00230571487955358	-1.77853450761596
HOMER3	0.440223653735729	0.51910854761844	0.775491301492218
HOXC12	0.665968913054671	0	223.299136959526
HSD17B14	0.00734893777621471	-0.12977713690461	1.99842563740207
IDH3B	0.00591051457019662	0.0558471877722261	2.34402977490211
IFT81	0.183330719211179	0.131243591777942	0.946026463450582
IGF2BP1	0.46659929744377	0.357385806330805	0.944239964233542
IGF2R	0.014849895245158	-0.0591036918501041	1.68178429775043
IGFBP7	-0.0409873257781338	-0.0107699795956199	-11.817200761174
IGHMBP2	0.428595811264657	0.416934750849777	0.783370029237497
IGLON5	0.000781591075628921	-0.0437478639259807	1.02285079418292
IL18R1	0.213786345537197	0.0437478639259807	0.939872476270175
IL1A	0.398999287968645	0.25955427380922	0.921749273890424
ILKAP	-0.00972529756012797	-0.131243591777942	2.49880443386112
IMP3	-0.00607003979248835	0.0437478639259807	1.17946441790769
IMP4	0.048538238401318	0	2.76294764020415
INMT	-0.494124450866037	-0.64888568452305	0.902939788661292
INPP4B	0.0101133964593429	0.306235047481865	73.7548865611983
INTS10	-0.0492918564350155	0.0245255735793986	0.832141700309611
IP6K1	0.00685376173593453	0	2.07196453211616
ISY1	0.50590942782569	0.6422426593806	0.813601274367896
ITCH	-0.00299084771182367	-0.0437478639259807	4.6381633559196
ITFG1	-0.0187437416873124	0	-2.51153346554223
ITSN2	0.012530156095439	-0.0973328526784575	1.53173567354942
JPH4	0.135090950142351	0	2.87890647510139
JUN	0.297207296787417	0.220730162214588	0.857252202716643
KANK4	0.00757505057616403	0.182151475484733	4.45415568410781
KBTBD4	0.0931208357018733	0	1.25894850466156
KCNE4	0.0803885869810704	0.0137925567862283	34.219049824915
KCNH1	0.316196928388724	0	133.002917065642
KCNN4	0.208689581598386	0.00919503785748552	2.70877579528351
KDELR2	0.00254839933859309	-0.0558471877722261	3.07430095725193
KDELR3	-0.247936978752092	-0.218739319629904	0.864361816344889
KDM5B	0.0605709286074111	0	4.14012053673294
KIAA1324	0.0765449693074567	-0.0558471877722261	0.799531668443035
KIAA1429	0.103071256452262	0.0490511471587973	0.950833060118299
KIAA1598	0.406784727586201	0.436040799636191	0.908840867687179
KIAA1919	0.0997777786354049	0.0076313090949923	-3.41251043499505
KIF24	-0.106901081120027	0	4.00242955849677
KLF9	-0.0136343830562122	0.0185471628024886	1.67693010410118
KLK13	-0.00429754216960852	-0.51910854761844	11.6646026125799
KREMEN1	0.192378248592678	0.194665705356915	0.872931621426239
LAMC3	0.0147897051641294	-0.0437478639259807	0.976270085776897
LANCL2	0.112463624858798	0	2.03653883513666
LARS	-0.216850845650169	-0.282144046823417	0.886236765588378
LCMT1	-0.00384696996982918	-0.00420964016902268	1.52049461533813
LCN1	0.513204079209347	0	14.2180295872016
LEF1	-0.321638494922631	-0.481226503185788	0.809822783729455
LEPROTL1	0.0014909907814543	0	1.69279462702616
LGALS3BP	0.533960667285519	0.615587011251092	0.778871215451861
LHFPL2	-0.0600489693131783	0	1.19102431081586
LIG4	0.00515004480543077	0.12977713690461	1.60561143896546
LPAL2	0.0556374641125222	-0.0134624744945248	78.3158001400444
LPCAT1	0.00572945105964276	-0.131243591777942	1.47876798610464
LRP12	0.138687259512983	0.00764719112901873	1.74451631285837
LRP2BP	0.0781425369678602	-0.00691714463866075	2.25201346260774
LRPPRC	0.314294241284812	0.245255735793986	0.891617244068717
LRRC37B	-0.00524173498349979	0.0437478639259807	2.30118768045352
LRRC56	-0.00916781248621847	-0.0437478639259807	1.98370219136418
LRRFIP2	-0.25855969401562	-0.198291479641608	-0.938518615779039
LRTM1	0.606274426572894	0	39.2893442043505
LSM14B	0.146773460940982	0.00230571487955358	1.60262235571993
LY6G5C	-0.00457614129010941	-0.218739319629904	4.55558967649212
LY96	-0.476219017014081	-0.753937034925052	0.901832270219944
MAP4K5	0.151708822814985	0	48.8957120069426
MAPK1IP1L	-0.00340458469087707	-0.00764719112901873	1.31637952418254
MAPK3	-0.030097287322481	0	1.52194875753991
MAPK8IP3	-0.064978869254177	0	1.49437965887437
MAPKAPK2	-0.000639950030891855	0.163738228085329	-2.90797697616453
MBIP	-0.0107708999566772	0.0437478639259807	1.98319064233
MCAM	0.469177787014313	0.363006720519469	0.770488465893461
MCM2	-0.00655775882040809	-0.0437478639259807	1.3674219659842
MCM3	0.00278977867845179	-0.0105241004225567	1.38756312986135
MCM4	-0.013301467183725	0.0458831467741124	-2.50319703632188
MCOLN1	0.0129011910698557	-0.0769483764063866	2.34722027881565
MCOLN3	-0.306809751517533	-0.306235047481865	0.872875405250669
MDH1	0.0273256573055958	-0.0134624744945248	1.42206680695317
MDM4	0.168909379713884	-0.00180246023478625	1.48003268377139
MED4	0.0670849150348476	-0.0125656172487509	-1.37220100890405
MFSD11	0.00765166124324922	0.175378017945528	-1.70048542287483
MFSD6	-0.0856675050242117	-0.131243591777942	0.774701611633623
MIB1	-0.405899888803777	0	-8.65031454910034
MKRN1	0.0107465211606109	0.131243591777942	2.8206331425046
MLH3	0.225059207365161	0.0080774846967149	8.14784189131606
MPST	0.00870253355614369	0.064888568452305	2.84944028247993
MRPL10	-0.00402697260942364	0.027923593886113	2.20150519139114
MRPL36	-0.0669303329672363	0	0.898495351743678
MRPL51	-0.143874840764526	0	2.67592037507213
MRPS10	0.00183943723361035	0.118469775551818	-1.77382895549425
MRVI1	-0.207992927289885	0.0099840382978859	-6.73049346150972
MTF1	-0.271470324226078	-0.307159532747243	0.887680708198924
MTG1	0.128575389712102	-0.00538498979780993	2.57864873064518
MTIF2	-0.400723771358416	-0.318832456532182	-0.925960895442444
MTMR6	-0.012544956120376	-0.12977713690461	2.59971750200585
MTRR	0.00797298977976693	0.167541563316678	1.07460170726522
MUL1	-0.437636303167083	-0.38933141071383	0.979663746718293
MVP	0.398998828082076	0.410391340834062	0.873707749152494
MXD3	-0.0205718168157523	-0.0134624744945248	1.44109789959933
MYCBPAP	0.162301663448342	0	2.93128485950365
MYL12A	0.108522774656004	0	-1.22461453582085
MYLK2	0.0733277452645745	-0.0437478639259807	0.933421062055235
MYO10	0.117421574944862	-0.0437478639259807	0.840941890757119
MYO18A	0.0137458257687502	0.177540045725626	2.762951110263
NCAM2	0.0139450605449728	0.0437478639259807	1.80778656376278
NCDN	-0.0488673262229158	0	1.36701320813903
NDUFA10	0.0115811723691658	0.0324442842261525	2.79136003456241
NDUFA13	0.0459574207199774	0	1.75477950936519
NDUFA6	-0.106676056524766	0	1.32000555128533
NDUFA7	0.0124953204746428	-0.064888568452305	1.53971608778452
NDUFAF4	-0.00964636264838267	0.147153441476392	1.32770838579048
NEK4	0.00296157565890995	-0.12977713690461	1.72260335581992
NEUROG2	0.0103056697685105	0.306235047481865	13.9879303271195
NEUROG3	0.00265910000685434	0.0437478639259807	5.30628975100332
NFIX	0.496631211115407	0.357819414366928	0.918448120096588
NFKBIA	0.322397940111037	0.523069972898733	0.865345656730442
NKX2-8	-0.0805916959264667	0	27.7191203076503
NMD3	-0.00361446640590625	-0.0324442842261525	1.08784805882792
NOC4L	0.298860699641339	0.251312344975017	0.9539865681684
NOL7	-0.0384211762191943	0	3.22562562833764
NOP58	0.218676556219681	0	2.80241076413726
NOS2	0.17642488086813	0	107.999651923316
NR4A3	0.000891394556432134	0.0878595370213959	1.53011730603132
NRBP1	0.181364565785246	0.218739319629904	0.969254865914331
NT5DC3	0.00425589746893279	-0.262487183555884	10.0514675706774
NTNG1	0.0134149498684303	-0.0837707816583391	3.29939016028673
NUDT3	-0.00129923627556674	0.064888568452305	2.02181068342158
NUMBL	0.426570887653247	0.38933141071383	0.893312391832243
NUPR1	0.313331328401302	0.356887126487678	0.928541562946425
NVL	0.122548410465872	-0.00230571487955358	2.22153924554598
OR2V1	-0.00755765465610092	-0.195465157202791	6.76772534427341
OR6C68	-0.294410838421211	-0.25955427380922	0.908504969004587
OR6V1	-0.293937528382321	-0.25955427380922	0.869593059513819
OSBPL11	-0.242271899390763	-0.436040799636191	0.818739765091072
OSBPL5	0.495432933107937	0.47147969893054	0.920198926250945
OSMR	0.677566257543727	0.784818354540756	0.86416685087174
OTOP3	0.0425617924441272	0	3.38072876110385
PADI2	0.361011364195241	0.205195670417031	0.762738477180369
PAN2	-0.00636609862307683	0.19346033336267	-1.74744947241452
PAQR6	-0.00402162918440468	0	3.5657368796825
PARN	0.0147633624994147	0.194665705356915	4.7414789427087
PCNXL3	0.0450815676405072	0.00389736948129112	1.3501772497103
PCSK6	0.384355409708983	0.291998558035373	0.9151231873652
PCSK9	0.543249392535919	0.502624689950035	0.845431505630447
PCYOX1L	-0.00932835339985157	-0.0324442842261525	2.5124495802772
PDE2A	0.171008641053985	0.064888568452305	0.898242535982879
PDE4B	0.635684432490015	0.729664287394668	0.885701970018725
PDE4DIP	-0.00877660493541748	0.0971531057980497	-1.68112035264288
PDK2	0.185790888017409	0	3.48216458694525
PDSS2	0.142937756216829	0	4.82454944351351
PFAS	0.0300612076446097	0	3.93329953675103
PGAP1	0.00824857708923703	-0.131243591777942	2.98884800509158
PHLDA1	0.00835494090333604	-0.273562649362074	-1.91593971936009
PHLDB1	0.481811802468666	0.474701096063922	0.888065608973543
PIGT	-0.740342803507324	-0.686716060223162	0.93826960936754
PIK3C2B	-0.0119385390046592	-0.0973328526784575	3.0585951397807
PIK3R1	0.160174166481358	-0.0113997594676128	2.81925168170724
PLAC8L1	0.658126469174157	0	85.1798947154472
PLAGL2	0.00498600506721885	0.122627867896993	1.25782560821736
PLCH2	-0.183623427874725	-0.12977713690461	0.816445863557968
PLEKHA6	0.0997004205303738	-0.00538498979780993	1.73442330892045
PLEKHG2	0.0262051574688558	0	1.31354655938441
PNPLA1	0.312438849502168	0	254.98942383864
POLE	0.0536407106332415	0	1.93406597633889
POLG	0.0829054925775459	0	1.84462529310464
POLR1A	0.409092661047265	0.436040799636191	0.911785564200603
POLR2A	-0.0146925346303389	-0.0837707816583391	-2.0100889606949
POLR2J4	0.0798580661981024	0	1.78934160693369
POLR3GL	0.082695730544647	0	2.0536524482125
POT1	-0.00705405607608195	-0.111694375544452	2.47565828372494
POU3F3	-0.00660920900199937	0.0437478639259807	10.9024469448491
PPIL2	0.339771487454756	0.324442842261525	0.760722522467523
PPM1E	-0.00618718075507007	0.131243591777942	109.000410560718
PPP1R13L	0.00342204719370621	-0.248533711693109	2.57384687471297
PPP2R3C	-0.0749646033554327	0	-3.71824369982133
PPP2R5C	0.00796710019208771	0.0798723063830872	-1.72905292881704
PPP3CB	-0.192544699213589	-0.343358030111581	0.933854501218024
PPP6C	0.192149632533835	0.269781309373385	0.827056564819948
PRCD	0.155470395281873	-0.001888339252342	10.994720594981
PRKAR1B	0.00657623928777815	0	1.57877765165035
PRKCD	-0.00394189141840234	-0.0673123724726241	1.2546715957807
PRKCDBP	0.344947178537364	0.25955427380922	0.729172380654013
PROKR1	0.169001050707574	0	5.83126804341321
PRR11	0.0522470204472985	0	1.73577992981776
PRSS27	0.389175172996102	0.220730162214588	0.861009464837833
PSEN1	0.00613010087921296	-0.131243591777942	2.37553184265719
PSMA3	0.177614667668755	0	2.29855664681654
PSMB3	0.171230644926435	0.0125656172487509	-1.72290713974502
PSMD1	-0.0229643019476115	-0.012628920507068	2.60095661739079
PTCD2	-0.184564208511075	-0.195465157202791	0.785241143589483
PTGER4	0.114430920200557	-0.150779714338678	0.911298109015935
PTPLA	0.207940194899618	0	2.7222641307448
PTPN12	0.314990257991648	0.122627867896993	0.816472516073173
PUF60	-0.161115943434047	-0.00269249489890497	1.38268280204532
PURA	0.0906000655343068	0	14.2640783493968
PURB	-0.157920738095448	0	2.38640230285963
PVRL4	0.091470435193372	0	4.33023660212182
PYCARD	-0.00109073472849025	-0.262487183555884	8.58487561394648
QKI	-0.103017333063053	-0.0080774846967149	2.35285703904246
RAB10	0.0122244863576664	0.0874957278519614	2.35165738372037
RAB14	-0.0285839097371022	-0.0245255735793986	0.838793280843328
RAD1	0.0952767504852155	0.179546211614902	0.815609497074466
RAET1L	0.120134944440204	0	33.0868578686803
RALGPS2	0.0134805420467008	0.0324442842261525	2.07661557815918
RAPGEF3	0.372184910299799	0.359092423229804	0.716193385480046
RARS	0.0138817627203959	0.0490511471587973	1.62591057525153
RAX	-0.00388626800153002	0.0437478639259807	4.78772154421398
RBM20	0.117385696433393	0	1.98276039737991
RBM39	-0.0124266718593629	-0.0715638828733856	1.01453615184791
RBM45	-0.0173460291242777	0	-1.32641479136463
RBM47	-0.00093158689551084	-0.00731908717645569	-3.10791625773195
RCAN3	-0.144595829798516	-0.194665705356915	0.978448290904497
RCN2	-0.00341127745123786	0.0324442842261525	1.55156923870582
RCOR1	-0.0114609332156202	0.027923593886113	2.0543022209111
RCOR2	0.116581090308054	0	2.85025032728745
RDH14	-0.0611481483750808	0	3.92654095182214
RER1	-0.0831469490721524	0	-5.28296550673307
REXO4	0.0822682963781707	0	3.73055787593886
RGL4	-0.00234539947418903	-0.0437478639259807	1.16562051697493
RGS12	-0.185107398899921	-0.194665705356915	0.900869109991491
RGS13	-0.0113147068139341	0.530314422297324	117.393100221038
RIBC1	-0.25572010373263	-0.25955427380922	0.865953916860872
RILPL2	0.572541679550266	0.747868291309246	0.973080327876469
RIN3	0.494905103543551	0.419640108078752	0.895223446026806
RIOK3	-0.00521048640837573	-0.166011471327858	-2.43491219261416
RNASE2	-0.00730275770175687	-0.174991455703923	6.66809945564816
RNF145	0.0066260663888918	0.405276363466552	1.98921130053234
RNF41	-0.0282477157961178	0	1.74441700595521
RNMTL1	-0.057573997780561	-0.0981022943175945	0.900514573178808
ROBO1	0.366472205447029	0.205195670417031	0.819833630152536
ROM1	0.0061755832214688	0.0437478639259807	2.95114156996695
RPL13A	0.00128673095914582	-0.131243591777942	1.01187389287715
RPL29P2	-0.332298319714889	-0.393730775333826	0.82478735854457
RPS10P7	-0.00309010621247598	0.0437478639259807	2.56696181939072
RPS6	-0.00592728631748775	-0.0256494588021289	2.80897341873229
RPS6KA4	-0.0114530260229938	-0.00210482008451134	1.12148276402426
RPS7	0.458446161018959	0.00788049224668055	3.90318326969673
RRAD	0.120227688285897	0	2.84210529761071
RTN4IP1	-0.136006296846922	0	4.62928109207598
RTN4RL2	0.755021003502948	0.820782681668123	0.949778901387951
RTP3	-0.00943254939007818	0.0138342892773215	2.49673697415821
S100PBP	-0.00354762941263605	-0.077005354108682	1.92518614418646
SCO2	0.00755481293228099	0.0437478639259807	1.71173177246536
SCRN1	0.192600892768569	-0.00210482008451134	2.24120296833634
SDC1	0.375299532429087	0.416934750849777	0.979768549428142
SDSL	0.300260029539718	-0.00389736948129112	5.37006170584001
SEMA4D	0.0130829393629256	0.131243591777942	1.44533449205062
SERF2	-0.0126457294815574	-0.0437478639259807	2.38592465118455
SERPINA9	-0.0126064222807995	-0.356887126487678	10.8759715367927
SERPINB9	0.429281950738162	0.410391340834062	0.951605538939411
SESN1	0.012514355593726	0.0437478639259807	1.62019454436534
SGMS1	0.0778938695272523	0.00420964016902268	2.87472354309479
SH2D4B	0.600479820820761	0	221.785580442408
SH2D7	0.00961338760879543	-0.0437478639259807	5.18572534443477
SH3BP1	0.237212980992276	0.128247294010644	0.975723134482194
SH3BP5L	0.092687607844563	0	5.43448532368676
SH3D19	0.156295774607038	0.0437478639259807	0.884550361909091
SH3PXD2A	0.0957998441776882	0.0134624744945248	5.45232648463704
SH3RF2	0.422715923103206	0.426166897665859	0.95653751074903
SH3RF3	0.127219902125572	0.0437478639259807	0.860426827793556
SHISA4	0.295591883108297	0.253094520497067	0.92170839221233
SIGLEC15	0.0113783005226962	-0.393730775333826	25.2209464326282
SIRPB1	0.00381027551386732	-0.218739319629904	2.27759948225188
SLAIN1	0.105289742199593	-0.0437478639259807	0.959711827806554
SLBP	-0.00564857802978628	-0.0981022943175945	0.739131559809723
SLC12A8	0.137108661254801	0.0437478639259807	0.818255044526076
SLC27A5	0.0222841377554293	0	3.12441818813999
SLC28A3	0.08528096136279	0	1.58135533318652
SLC2A10	0.45261540875727	0.486664263392288	0.834986136263295
SLC2A4	-0.0141783778484198	0.064888568452305	1.30688592099191
SLC30A1	0.0199122591491606	0.00779473896258224	1.45968790447887
SLC35E1	0.0043435938379526	-0.231554561305827	2.33006072937074
SLC36A2	0.00878994082687545	0.306235047481865	55.4978575709725
SLC39A6	0.00680839988401684	0.131243591777942	2.31457143300428
SLC40A1	0.506485093565686	0.461690258438319	0.815671682261117
SLC4A7	0.112059276320336	-0.0105241004225567	1.77527687569828
SLC8A3	-0.00740502543705161	0.075389857169339	4.08533421499727
SLC9A8	0.251271411885257	0.343358030111581	0.901879123903712
SLCO1B3	-0.0973144773295314	0	127.167113575067
SMAD5	0.480771666510732	0.343358030111581	0.7101812169684
SMAD6	0.18996982534441	0.00417810683986137	2.14013333984464
SMAD9	0.259735794260321	0.306235047481865	0.981986442204889
SMARCC2	0.210808068702398	0	2.01860938909124
SMARCE1	0.323406500221915	0.196204588635189	0.976787190686351
SMEK1	-0.0143376089622663	0.00922285951821433	1.42635844457672
SNAP29	0.371095249288477	0	5.01819405593426
SNCG	0.506163032715618	0.51910854761844	0.951627320871222
SNRNP35	-0.0129992767436391	-0.0934835364136557	1.10995360625812
SNRPA1	-0.045975322357509	0	1.54858163179846
SNTB1	0.521947964863115	-0.0099840382978859	6.36433295468946
SNX3	0.0752645878196183	0	1.81755074820094
SOCS3	0.185634658256675	0.0089462761003401	1.48754684974661
SOCS6	-0.445959822671101	-0.403874234835745	0.851914864225712
SOX9	0.551148611000731	0.643652650023986	0.970940419023683
SPAG6	-0.114801853510713	0	2.79503601326544
SPHK2	-0.0580046552695669	0	-3.9611294228178
SPINT3	0.014794978476183	-0.220784581710207	1.36907822390289
SPINT4	-0.293937528382321	-0.25955427380922	0.869593059513819
SPR	0.0894903530358451	-0.00210482008451134	-1.57665488700479
SRF	0.115477268781382	0.111694375544452	0.965084340837681
SRFBP1	0.33350676276652	0.292302711096834	0.877435554935145
SRGN	0.589188479775649	0.586395471608374	0.954397944152729
SSH2	0.27886000382594	-0.0107699795956199	5.88894642984149
ST3GAL2	-0.00131193535882468	-0.183616911744637	2.68519944809339
ST3GAL6	0.478788270549031	0.361997236089912	0.932516140198661
ST5	0.549033062418318	0.747051620975361	0.754810941486888
STARD10	0.00937258378440463	0.131243591777942	2.08568009209538
STEAP2	0.602927203209021	0.589937552448964	0.847790343211281
STON1-GTF2A1L	0.0732601522368897	-0.0437478639259807	0.877786835636734
STRN	-0.309722375797607	0	-5.89030579594623
STX8	-0.0543722158670108	0	1.08945668248104
SUMO2	-0.00635901268234403	-0.0874957278519614	2.45940443564845
SUPT4H1	0.0102616222246866	0	2.39178450745615
SURF6	-0.0135896803605131	-0.290190500044005	1.68687471111065
SYNC	0.0789071150663934	0	4.38725275177953
TACC2	0.333016016762212	0.324442842261525	0.868781186784457
TAF10	0.0074727352580516	0.131243591777942	1.7523106447213
TAX1BP3	0.153242362959043	0	3.75865629853965
TBCA	0.0559555710571206	0	3.56874530334032
TBL1XR1	0.330851900563145	-0.00195717578190953	3.08015178321101
TCEA3	-0.00758908521040509	-0.064888568452305	0.766930654286354
TCTN1	-0.0921672490879702	0.0256494588021289	0.966769823188125
TDP1	0.0871727612902033	0	4.38960583467415
TEKT1	-0.13880767725458	0	88.1132317612486
TEP1	-0.0339645717804917	0	2.84263789686668
TERF2	0.165256741886826	-0.0080774846967149	6.93250570171174
TES	0.00466675290132589	0.100274564156673	2.93245380006291
TFAM	0.00167439727304355	0.0841928033804536	1.47498657946626
TFPI	0.580392863004982	0.520608757987936	0.935841068798641
TGIF1	0.445026717826678	0.450463018328276	0.954771118407619
THAP1	0.291442057554136	-0.0245255735793986	0.661297001805545
THRSP	-0.00636837367383475	-0.174991455703923	7.68143353429121
TIGD2	-0.0750888279752618	0.00626716025979205	2.74603330085132
TIMP2	0.64703698379133	0.769483764063866	0.981068850529225
TLE2	0.45193124135408	0.428862967596966	0.842679687487235
TLR9	0.0889194646875734	0.083005735663929	0.980826963673962
TMCO6	-0.0224049771839287	0.027923593886113	0.870956019470468
TMEFF1	0.059463163681415	0	7.00903920236212
TMEM106A	0.640979146677405	0.753937034925052	0.913964897991078
TMEM115	0.123414622017127	0	1.37898201423543
TMEM139	-0.0102726573727762	-0.131243591777942	1.81531229017142
TMEM141	0.420790742465881	0.432166779301819	0.838305066438367
TMEM143	0.148001872103578	0.00841928033804536	6.32415876330735
TMEM14B	-0.080132168483259	-0.00230571487955358	-3.0186466283833
TMEM180	0.0118729057591564	0.0324442842261525	2.480646225658
TMEM201	0.156355047441785	0	3.11719587530862
TMEM205	0.0333657218595744	-0.0981022943175945	-0.891379218124611
TMEM38A	-0.332734203819426	-0.306235047481865	0.738428944680237
TMEM55B	0.0162342921115785	0	1.38593045275002
TMEM61	-0.340812298674191	0.17167901505579	0.942031222313013
TMEM79	-0.00214121846020302	0	-1.49502097780724
TMEM87A	-0.000915774485828191	-0.0769483764063866	5.44299578133315
TMIGD1	-0.149522495945864	0.0080774846967149	1.17303418060826
TNFRSF19	0.230367587886438	-0.012628920507068	1.31650132734369
TNNC1	-0.0237978449562816	0	2.92738419011718
TNNI3	0.418346673476121	0.38933141071383	0.89690908828213
TNNT1	0.394398920822395	0.38933141071383	0.816776565524668
TNXB	0.00561691036825262	0.0558471877722261	1.80629252456162
TOMM5	0.0912085863537877	0	2.06257487388652
TOR2A	0.0512959240526843	0	3.14725392792589
TOX4	0.0694651435175797	0	1.5739702092782
TP63	-0.205925828987219	0	26.8210725410252
TRAF5	-0.0243662702185509	0	0.982789698812658
TRAF6	0.425022729211143	0.493422984224467	0.656920477067528
TRAK2	-0.00551471453199318	0.145095250022002	-1.57671681853424
TRDMT1	0.0123444141218772	0.133699418875564	4.90248458226605
TREML1	0.00828400123641824	-0.174991455703923	13.606423854873
TRH	-0.00154273177445465	-0.174991455703923	6.6599193918522
TRIM14	0.0709606111353776	0	2.77990123195671
TRIM41	0.0381675865311764	-0.064888568452305	0.865872853818456
TRIM65	-0.11261821533261	0	1.51623502270183
TRIM8	0.139611046251063	0.277556264681228	0.872464651533493
TSHZ2	-0.143215694038111	-0.13730241967104	-0.920415273547752
TSPAN18	0.468048606004401	-0.0107699795956199	233.458270886874
TSPAN33	-0.00780793624100337	-0.064888568452305	1.97150348774983
TTC21A	0.0102406781698362	-0.218739319629904	4.74456662615524
TTC3	0.246263877108479	0.367883603690979	0.830985811685301
TTC5	0.0540070262497141	-0.0490511471587973	0.799184366411032
TTLL9	-0.137412892558731	0	0.993842131313626
TTYH2	0.10217856240091	0	3.00105316130016
TUSC3	0.41179060770439	0.51910854761844	0.76306290409144
TWF2	0.0102356546123878	0.223388751088904	16.2281123517924
UBAP1	0.00939064412544787	-0.0138342892773215	-2.14460827490795
UBQLN1	0.00147627527198465	0.162221421130763	2.11280363616062
UCHL3	-0.00228593273704901	0.155756686253839	1.3371255636565
UGT8	-0.18864782454349	0	147.265853418174
ULBP2	-0.158866448562424	-0.38933141071383	0.972434828978058
UQCRB	-0.184407477622024	0	2.9712804615447
USO1	0.0426661350621283	0	3.02600521862892
USP13	0.454970525038111	0.616441400296898	0.733776084986975
USP42	-0.0261341927412471	0	-3.73110335964261
UST	0.461302480506536	0.454219979166135	0.943689773431213
UTS2R	-0.00737195879808629	-0.174991455703923	18.607666368259
VDAC1	0.0222225659915838	0	0.871020261427382
WASF2	0.0589779427412657	0.00837707816583391	1.50471264056003
WBSCR27	0.0911891788213712	-0.00588438941447313	2.80703728793613
WDR16	-0.0132746872643782	0	99.8979077793324
WDR54	-0.311360352821047	-0.25955427380922	0.747617818131001
WDR70	-0.00802607164852556	-0.218739319629904	2.98575302544025
WDR73	0.0104323537501582	-0.0324442842261525	2.6421185781339
WDYHV1	0.00309633760636947	0.0968400249412504	2.84320104777629
WEE1	0.300570721412682	0.275817228633819	0.923383639792726
WNK1	-0.0709520047288882	-0.00382359556450936	-2.46613094501138
WNK4	0.557277297201776	0.558471877722261	0.937931640412854
WNT3	0.0116671752259559	-0.12977713690461	1.95691632503467
WWTR1	0.4333988191667	0.23084512921916	0.756592002197978
XPO6	-0.161951112495279	-0.027923593886113	0.812720201011922
XRCC4	-0.497705470431494	-0.586395471608374	0.730101219550721
XYLB	0.429612752454982	0.421775694939983	0.880669886609093
YPEL1	0.446001021268699	0.454219979166135	0.888460237225288
ZBTB45	-0.344604035974322	-0.122627867896993	0.648246487952766
ZC3H14	-0.385592352084694	-0.418853908291695	0.767796202020217
ZC3H15	0.608539466451575	0.71124163380256	0.906768019777614
ZCCHC10	-0.0180709125006018	0	2.33460683384502
ZCCHC17	0.0709127008925565	0.131243591777942	0.946049139355075
ZDHHC1	0.473001249966807	0.614319065494487	0.741287523683461
ZDHHC11	-0.0076167698831927	0	3.22018182912199
ZFYVE20	-0.0021639401440805	-0.181709497021523	1.61770745142506
ZG16B	-0.00312153046268659	0.109824421276745	-2.937499804109
ZKSCAN4	-0.00124677616830637	-0.0324442842261525	3.1302378077854
ZMYM4	0.0105537169026783	0	4.29476188138314
ZNF212	0.543849777863721	0.6422426593806	0.806652434634509
ZNF26	-0.00596596271300215	0.0490511471587973	-1.41031849909891
ZNF281	0.0946641807360514	0.23084512921916	0.975303333089391
ZNF296	0.566876833188618	0.586395471608374	0.975214775705626
ZNF319	0.196037617618767	0.0437478639259807	0.925589989259073
ZNF335	-0.0690910669820216	-0.0116921084438734	-1.57533992224221
ZNF397	0.00460313533982757	0.0645600166275003	1.99229501523169
ZNF417	-0.343721994703694	-0.437478639259807	0.946494342614343
ZNF473	0.00699906048704325	0	-2.35743014245444
ZNF517	0.0107192454867657	-0.131243591777942	1.79456222088025
ZNF579	0.270197540527578	0	2.10663032842667
ZNF593	0.0738746601737993	0	2.27387999274984
ZNF629	0.510310731698108	0.441460324429175	0.704183597207892
ZNF692	-0.00665595212040894	0.161549693934298	2.31130652139364
ZNF764	-0.0231840226891978	0	2.69455945164992
ZNF771	0.392128084493758	0.195465157202791	0.757347078736439
ZNF841	-0.440430858934639	-0.356887126487678	0.789439279483148
ZNF852	0.0690694903975833	-0.0437478639259807	0.803653338949597
ZNHIT3	-0.00154002695334403	0.194665705356915	2.68724216352291
