# Supplementary material for: Functional transcription factor target discovery via compendia of binding and expression profiles
Source: Sci Rep. 2016 Feb 9;6:20649. doi: 10.1038/srep20649 (PMC4746627; doi:10.1038/srep20649)
Supplement: Supplementary Dataset [file srep20649-s2.zip › Supplementary Dataset/43180_2_data_set_1775575_nz79ph.csv]

Gene	PC	SC	CARS
ABCA8	-0.0850478745967727	-0.00269249489890497	44.041441832108
ABHD15	0.0165634469322438	-0.0437478639259807	0.787630818036779
ACOT1	0.493368215183327	0.551552831844593	0.910583194266434
ACOT12	-0.167814855807198	0	4.68742784636443
ACTB	-0.086108898257475	0.0659621431004194	0.985536047984973
ACTR5	-0.00204251480023221	-0.0437478639259807	1.73284932437457
ADAMTS2	-0.212055750799213	-0.00538498979780993	10.6953746403172
ADAT3	0.00972289341942747	-0.0208140798967364	-1.23271854509307
ADD1	0.0108055720980945	-0.0795822425754222	2.21127890294692
ADM	0.580090961702877	0.436040799636191	0.705445002115039
ADORA2A	-0.00350805639033126	0.127356958074319	5.90986466118271
ADRA2A	0.0374849682823019	0	225.586990573759
ADSSL1	0.700791779312045	0.716853949788207	0.948118459494583
AEBP2	0.178190363475317	-0.00230571487955358	4.46250984104092
AFF4	0.0106192766566558	0.142954322532322	2.89509293610579
AFG3L2	0.00631433321582302	-0.167541563316678	2.28956958849417
AGRN	-0.136046116376754	0.00394024612334027	1.70615197286887
AIM2	0.495154529063836	0.554046770967351	0.922913821336924
AMOTL1	0.690582804827451	0.694463819922758	0.884058129008251
AMOTL2	0.694255586651757	0.86108269906795	0.921041332941718
ANKHD1	0.00313507664765114	-0.174991455703923	2.8030918791036
APBB1	0.367941436435268	0.25955427380922	0.907176562005077
APC	-0.103795338582685	0	-2.08980074435945
APLF	0.130964029013837	0	5.02599360968012
APOC4	-0.010129527786382	-0.258479510294877	5.85099452264731
ARCN1	-0.00292924286514871	0.131243591777942	4.43863436595926
ARHGAP22	0.556489447925169	0.795929716914735	0.861033602555289
ARMC10	-0.298582267432243	-0.262487183555884	0.905628009264967
ARMC3	-0.187996054744777	-0.00269249489890497	74.2415502822861
ARMC8	-0.127034178881546	0	1.66927740937703
ASB16	0.00956069909647523	-0.0437478639259807	2.40445301889249
ASB8	0.00895753071371735	-0.218739319629904	5.64534966011236
ASTE1	-0.00565463920009677	-0.38933141071383	5.16681826940853
ATF5	-0.411279182562076	0	12.4865617844754
ATG16L1	0.00319872373171062	0.0978781390328414	-2.08227495565526
ATP1A3	0.00829933852248023	-0.252578410141361	-2.30828191437993
ATP5F1	-0.00523976758247346	-0.0324442842261525	2.57663736435923
ATXN7L3	0.00114401858422578	0.0558471877722261	2.18463792155954
AVPR1A	-0.0115210278577329	-0.393730775333826	8.95350808051442
BARHL1	-0.00262657201689645	0.027923593886113	2.04313731976852
BCAS3	0.403473269773237	0.335083126633356	0.762461320936943
BCCIP	0.0337555166115235	0	2.88103736837762
BCKDK	0.122891277238168	0.195465157202791	0.977763477624373
BCL2L11	0.0115411938282231	0.120996067691699	1.91157366353063
BCS1L	0.330894183787115	0.0981022943175945	0.857808544935264
BEND3	0.152451706335077	0	5.22794889971974
BNC2	0.307383489798646	0.382334275644505	0.911910972032524
BRD3	0.233204020065002	0.282711964385021	0.946787193148032
BRMS1	-0.00421921776559182	-0.139617969430565	1.47416384811552
BTBD7	-0.00471040084027308	-0.262487183555884	5.38605837664022
BTD	-0.222760923673705	-0.342505761834168	0.919401749146594
C10orf32	-0.0454893950909107	0	1.11805390584103
C10orf71	0.370330888587599	0	373.533654084631
C12orf66	0.411885960847021	0.414644214431365	-0.948567594460616
C15orf27	0.564816404284361	0.589937552448964	0.819449610426243
C17orf85	0.117026759921152	0	7.8897815133326
C17orf97	0.00107291362443609	-0.0622543017479467	-3.40762191502473
C17orf99	0.569770201888937	0.701921949096709	0.867652395030587
C19orf52	-0.33859628178442	-0.441460324429175	0.939683388544303
C1QTNF2	0.424829846829597	0	186.971565215567
C1orf220	0.243243064469534	0.00788049224668055	2.69011594927653
C20orf195	0.330779763183896	0.194665705356915	0.854342178504564
C20orf96	0.0109181418192215	-0.0324442842261525	2.9237493395991
C21orf90	0.256466956510617	0.174991455703923	0.972900367137826
C2CD2	0.00366657172603202	0.0500773395667191	2.25642577016634
C2orf50	0.00661613206587212	-0.080774846967149	105.410675881176
C5orf51	0.264456775917507	0	1.0990115082576
C6orf62	0.0104591343780165	-0.0463060418592495	2.06649448448616
C7orf61	0.351525312482415	0.25955427380922	0.882228761759802
C8orf58	-0.00300087430603047	-0.0973328526784575	1.66394467286142
C9orf85	-0.503649329656084	-0.441460324429175	0.816258280674478
CALCRL	0.446942117445648	0.385182075465575	0.911728868042341
CAPZA3	-0.00588435919674936	0.0437478639259807	1.5404467993184
CASP10	0.0663791997496742	0.00230571487955358	5.54307314516307
CASP8AP2	-0.0108427711776367	-0.23084512921916	1.07580178084046
CBX7	-0.476397205237293	-0.60902633617104	0.679801255888055
CCDC102B	-0.227263027827751	-0.123854765349628	-0.927057760186006
CCDC11	0.409592795264004	0.38933141071383	0.876453400105775
CCDC86	0.00401180402359993	0.0746289438066075	1.42329563367459
CCDC94	-0.132411932498462	-0.0490511471587973	0.87037535878294
CCND2	-0.00969419670227311	-0.0769483764063866	1.73682589381284
CD19	0.108510697625334	0	1.49080613242698
CDC20	0.0280479280030226	0	1.70956906373258
CDCP1	0.496489991959338	0.395879715622719	0.916139595613953
CDH26	-0.188074819752596	-0.0437478639259807	0.855929406926026
CDKN2A	-0.0186618179948722	0	-7.24899859799693
CDKN2C	-0.00446565173797176	-0.021964884255349	-8.38990970733482
CDKN2D	-0.00390030886605068	-0.0558471877722261	-2.49736840623521
CES2	-0.008849103363998	0.0558471877722261	3.46092812122107
CGGBP1	-0.00545544856408185	-0.0313358012989602	-0.975488748726806
CHEK2	-0.00208037702913511	-0.0245255735793986	1.39944469997745
CHMP4C	0.443068109700372	0.51910854761844	0.873361136077541
CHPT1	0.00111979512638592	0.193095795007196	-5.01261495747041
CIB4	0.00218228222900709	-0.027923593886113	3.50379661213711
CLASP1	-0.0140791703886547	-0.00210482008451134	-2.18249198081745
CLCN6	0.134845316115566	-0.00461142975910716	2.43075183238734
CLDN8	-0.106960855568531	0	135.656738305671
CLEC7A	-0.118058629929518	0	72.5846341994079
CLLU1	0.00351311892331237	0.0428710642942023	8.70395474804249
CNRIP1	0.220969464901995	0.0080774846967149	6.11204688004413
COL10A1	0.279763202834174	0.00922285951821433	68.3858350578053
COL22A1	0.553271884208057	0	418.670678725723
COL24A1	-0.388291218412911	-0.481226503185788	0.910442941411156
COL4A3	-0.25766341297952	-0.131243591777942	0.903930575084407
COL5A3	-0.398091460655717	-0.51910854761844	0.911176473359757
COMMD2	-0.278135501510324	-0.309840873762644	-0.983759666459758
COPB1	-0.371781433513087	-0.306235047481865	0.915015644676827
COQ10A	0.126781672079017	0	5.91536881088427
COQ5	0.211221485655491	0	3.59667690208035
COX4I2	0.452328810508539	0.00361834666304546	5.26609698637403
CPNE5	0.056592091780949	0.102597835208515	0.885672614384153
CRIPAK	-0.180596928373465	-0.12977713690461	0.930642901834938
CRLF3	0.299083782672944	-0.0735767207381959	0.676261410620692
CRYGA	-0.517148314346751	-0.486664263392288	0.980837297144416
CSN3	-0.00459779822841857	-0.0324442842261525	1.30324091976181
CSRNP2	0.455387494878056	0.362029054535951	0.883700380546487
CSTB	-0.189602049792921	-0.410391340834062	0.816900978336521
CSTF1	-0.0023087032854898	0	1.51388608372602
CTNNA2	0.1936385697774	0.37352581048768	0.985933741751195
CUX2	0.00154982901654112	0.301559428677356	89.4355405050083
CX3CL1	0.639177267082252	0.707643668621149	0.952326004034672
CXCL17	0.00346895032539411	0.0259584995745033	3.41316439278019
CYB5R2	0.371013426947432	0.512989176042577	0.836302811264137
CYB5R4	0.0197174672229131	-0.0837707816583391	0.98235433155088
CYP2C8	-0.41265947151974	-0.446777502177809	0.889197403970444
DAZAP1	0.00298965895393985	0.0324442842261525	2.19426947100803
DCAF4	0.147073945512697	0	9.38974059460224
DCAF5	0.00519283373648068	-0.075030857849485	2.48027149269874
DCTN6	-0.115587278145308	-0.00399361531915436	1.42208661098051
DDX27	0.0409358536548867	0	1.61349853492039
DDX58	0.111693326898316	0	1.38390793240983
DEDD	0.102508815767359	0	1.3043456127009
DEPDC5	0.010415298363223	-0.218739319629904	3.48855446549364
DGKA	0.331145526937119	0.139617969430565	0.725456909811933
DIAPH3	-0.0474965880729298	0	3.10240624172625
DIP2A	-0.0010145507188031	0.122147629823549	1.8280336973625
DNAH1	-0.000372499797392695	-0.0658946527660469	1.44552517266159
DNAH2	0.00265057708391789	0.307159532747243	103.069337067269
DNAJC25	-0.00337661446057896	0	2.71699716030478
DNAJC25-GNG10	0.0106853890014097	0.0324442842261525	1.97992154258237
DNALI1	0.31772385873536	0.194665705356915	0.914099624906204
DNM2	0.0966656732197861	0	2.25720752361481
DOCK1	0.339541349745517	0.194665705356915	0.705088660691449
DPH2	0.0112286474539764	0.0437478639259807	1.72551084914257
DPYSL2	0.0798204117807565	0.0146943671674129	0.990579178601037
DRD4	0.353232235221656	0.223388751088904	0.88966867245363
DSG2	0.192744987456027	-0.00368780303173453	2.85249444710077
DTNA	0.296625239367306	0.102446399206847	-0.908818482738
DYRK1B	0.519690620371319	0.515037045167371	0.718986265894066
DZIP3	-0.00267431464829814	-0.0437478639259807	1.53124572372104
E2F1	-0.00516727678465582	0.100274564156673	1.88855744245544
E2F8	-0.00641111210254052	-0.25755668195599	-5.09244853514667
EAF1	-0.0336299065617334	0	3.10007313252015
EEA1	-0.00898728835404281	-0.135138905498483	-1.58696090680917
EEF1A1	-0.0580466224338443	-0.00901230117393125	1.84776223430156
EFCAB10	0.441405794607433	0.410391340834062	0.89943751714612
EFCAB7	0.0148555829272449	0	-2.14840726161787
EFHB	0.00559134880804213	0.317536119829464	7.34934044556742
EGFR	0.722963679349862	0.723044246541068	0.91770912464976
EGLN3	0.00702958190613564	-0.0182977179411392	-2.3993216859743
EHD2	0.552853735596969	0.462655063305633	0.922724366836763
EIF2AK2	-0.450103306841691	-0.502624689950035	0.928610003724445
EIF3H	-0.00453506421920918	0.0215399591912397	1.58035366452496
EIF3K	0.191460035411804	0.324442842261525	0.940402397934975
EIF5	-0.0185397421101728	0	1.94378542205994
EIF5B	-0.000189922926174719	-0.356887126487678	4.25178349173863
ELAC1	-0.395279900983695	-0.367883603690979	0.707548048943703
ELP3	0.00764441187655866	-0.0187548847206769	-3.54630152754181
ENHO	-0.156412280591054	0	92.2106400896943
ENO2	0.0134236429225092	0	1.18684346511769
ENOPH1	0.00971713940006845	0.0973328526784575	3.62608772516568
ENPEP	-0.137442035400085	0	25.6409532812853
EPB41L1	0.37663186174157	0.386813291603346	-0.985652528885554
EPB41L4A	0.268330365292192	0	249.643610016897
EPHB6	0.34148250167421	0.251312344975017	0.983378785767882
EPM2AIP1	-0.065134728999947	0	2.39076265002332
ETNK2	0.756626519715397	0.859194359815608	0.89928636738456
ETS1	0.428142164630463	0.410202002258432	0.908460592566122
EXOC5	-0.377697089450794	-0.307793505625546	0.978952953806664
EXOG	0.438320323881159	0.256494588021289	0.686040943666948
FABP12	-0.00522060995517744	-0.159966326422862	1.35380781253686
FAIM	0.40358556135271	0.324442842261525	0.852106225394779
FAM102A	-0.00660516704732379	0.0970031214663695	1.41275808373543
FAM111B	0.324270272847049	0.474701096063922	0.929146770744011
FAM13B	0.00670925963023547	-0.108630777836396	-1.13673522678934
FAM151B	0.628850839215221	0.774761371915946	0.981416204223782
FAM154A	-0.180211546974654	0	1.23392041412246
FAM170A	0.0087577925114742	0.218739319629904	6.22496286475024
FAM172A	-0.0335140639771699	0.0437478639259807	0.917116978397253
FAM20C	0.356361518324504	0.309636913374071	0.932257483398566
FANCC	-0.0607708646297356	-0.00230571487955358	1.73280136068019
FCER1G	0.148452416228731	0.0558471877722261	0.990694539578024
FGL2	0.365514926949528	0.00569987973380641	4.98323344675486
FHDC1	0.00975919307635966	0.101145416432341	99.5191227523443
FIG4	-0.256595277894817	-0.306235047481865	0.90935723756797
FIGN	0.343390952392466	0.201049875980014	0.838479774292923
FLRT3	0.407479377076416	0.291998558035373	0.9166620942434
FOXB2	-0.00625078781211531	0.0437478639259807	4.41033228779374
FUBP1	-0.116963174280997	0	8.16924688586744
FUK	0.203760000789384	0	1.04286718174115
FUT10	0.0240514159365797	0.0490511471587973	0.870865195755917
FUT8	0.0253332484884065	-0.00798723063830872	1.85455161263996
FZD4	0.468236411345794	0.616633094616392	0.802213229420165
GABRR3	-0.0442482918851379	-0.0105241004225567	-2.01538972193367
GALNT10	0.0629985827946606	0.0190782727374808	0.863993740830407
GARNL3	0.0402934609591326	-0.00417810683986137	1.10894895430905
GHRL	0.36810174568459	0.167541563316678	0.725182805073465
GJC3	0.458681351585015	0.418853908291695	0.71192352390182
GLB1L2	-0.0847801116813997	-0.00922285951821433	1.75450341324763
GLOD5	-0.408963209898775	-0.530548283836148	0.678622874949546
GLRX5	0.196536060278425	0.00556414884074657	2.42581314634064
GMFG	0.435842115462611	0.38933141071383	0.926776265793636
GNAI1	0.653054076689365	0.812045739197292	0.878785562988935
GNPTG	0.183872789975799	0.256494588021289	-0.935289105678927
GOLGA1	-0.0063854206371576	0.290465171662565	2.62140042686071
GOSR1	-0.0475800441931753	-0.00691714463866075	1.22765053482313
GOSR2	-0.126539360126697	-0.147337405915794	0.928684309847302
GPATCH2	0.259072173743668	0.318832456532182	0.817482484479913
GPM6A	0.0195597075450684	-0.00538498979780993	11.7655335817348
GPR132	0.160237807339317	0.346653484983046	0.898011226899666
GPR39	0.533122155951012	0.475853598466471	-0.925900447830123
GPSM2	-0.0115892045296527	-0.064888568452305	2.88812771534741
GRB2	0.0114220889151115	0.135960426168624	-1.3533836291936
GRIK5	0.0444616462388416	0	3.87918029460637
GRPEL1	-0.0154889638466491	0	5.40027660439096
GSTCD	0.00543895874870032	-0.218739319629904	4.28083010956185
GTF2H3	-0.041310378358464	0	-2.03639567944093
GTF2H5	0.00894692659404822	0.0105241004225567	1.2997679811451
GTF3C3	0.00643294969574448	-0.196204588635189	1.31696794502719
GTPBP8	0.00368498827162052	0	1.0558648118709
GYG1	0.00241001399254296	0.154975946067927	1.56289811611514
H3F3A	-0.0109237091708583	0.0973328526784575	2.64926447534128
HADHA	-0.00771841272661383	0.0324442842261525	1.32739519852599
HAUS8	0.358485469911684	0.0245255735793986	0.68317076290063
HAVCR2	-0.00855348105710276	0.0324442842261525	2.65399556474293
HBQ1	0.109733373574972	-0.0437478639259807	0.913753161609
HERC6	0.254772408574379	0	40.6999920766657
HES6	0.449262943034648	0.418853908291695	0.699863366657287
HEXIM1	0.261862924370391	0	4.66488465087736
HEY1	0.437229626827605	0.537086155529575	-0.928646919006779
HGSNAT	0.0895735545706449	0	-2.06976822653588
HIBCH	-0.00629792408724489	-0.112980029098126	2.03262726433465
HINT2	-0.0492469973977098	0	2.59923505808353
HIST1H2BO	0.0579684052051382	0.00230571487955358	1.70120204916323
HIST2H2AC	0.101262078890754	0	4.43963082120887
HMGB1	4.63195739772543e-05	-0.126087875946889	1.40528850063971
HNRNPL	0.00629233002738056	0.0976003206377931	1.63129570958813
HOXC12	0.665968913054671	0	223.299136959526
HPCAL4	0.398789916309495	0.454219979166135	0.81047250342976
HPS3	-0.00553730300693518	-0.0715638828733856	1.5695037392189
HPX	0.397521377112196	0.51910854761844	0.988341616110381
HS6ST3	0.461478120554839	0	181.381600938714
HSD17B14	0.00734893777621471	-0.12977713690461	1.99842563740207
HSD3B1	-0.00488157627839188	-0.174991455703923	7.26133490085954
HSP90AB1	0.0734578066037483	0.0279858539274778	0.986150914071256
HSPA4	-0.0728901645431638	-0.00987248129598487	1.68812612352058
HTR2B	0.0997928829272734	0.00210482008451134	9.44606752599353
IDE	0.0578043915389811	0	2.19506185999495
IDH3B	0.00591051457019662	0.0558471877722261	2.34402977490211
IGHMBP2	0.428595811264657	0.416934750849777	0.783370029237497
IGLON5	0.000781591075628921	-0.0437478639259807	1.02285079418292
IL22RA2	0.419550706991612	0.00394024612334027	7.65168549502946
ILKAP	-0.00972529756012797	-0.131243591777942	2.49880443386112
IMP3	-0.00607003979248835	0.0437478639259807	1.17946441790769
IMP4	0.048538238401318	0	2.76294764020415
IMPG1	-0.0071952824607918	0.0437478639259807	10.0927023760854
INMT	-0.494124450866037	-0.64888568452305	0.902939788661292
INPP5A	0.0612900115630341	0.0902740592445901	0.960302097819482
IP6K1	0.00685376173593453	0	2.07196453211616
IRAK2	0.636946192831307	0.641677727521808	0.986971308588355
IRX3	0.714222546336433	0.564088192326168	0.824465809962331
IRX6	-0.0100971814978451	0.393730775333826	159.961194671988
ISL2	-0.0108800066318217	0.212773290660375	-5.62753414718935
ISY1	0.50590942782569	0.6422426593806	0.813601274367896
ISYNA1	0.00226019210509064	0.0157609844933611	1.27218008872485
ITFG1	0.00176662057559429	0.00691714463866075	-1.66846334886326
ITGA4	0.333169846647839	0.69038098771972	0.879778285905695
ITPK1	0.00717067097564832	-0.0437478639259807	3.99989931771959
JAK1	-0.00347695536527255	-0.0145004650419024	1.1383743069569
KBTBD2	0.352336642915293	0.206474160483506	-0.834775357821394
KBTBD4	0.0931208357018733	0	1.25894850466156
KCNA6	0.125629744874092	0	12.1085860205779
KCNN4	0.208689581598386	0.00919503785748552	2.70877579528351
KCTD12	0.00563708625294268	-0.0437478639259807	1.68498233074469
KDELR2	0.00254839933859309	-0.0558471877722261	3.07430095725193
KDELR3	-0.247936978752092	-0.218739319629904	0.864361816344889
KDM2B	-0.00386245171838497	0.0753805130567824	-2.08761305442039
KDM5B	0.0605709286074111	0	4.14012053673294
KIF17	-0.0705550325835084	-0.064888568452305	0.725162975793968
KLF15	-0.000325473624344163	-0.0134624744945248	70.6782460572775
KLHDC7A	0.609434587709843	0.700937323384289	0.984114568721935
KLK13	-0.00429754216960852	-0.51910854761844	11.6646026125799
KPNA3	0.101055436963357	0	3.05174888271749
KREMEN1	0.510848825424095	0.498842360029188	0.948616839209691
KRT85	0.00348964875102699	0.306235047481865	86.8452924735569
LACE1	-0.144000547782446	0	-9.0397353234851
LAMC3	0.0147897051641294	-0.0437478639259807	0.976270085776897
LARP7	0.00311316247705746	-0.0437478639259807	1.13998104604584
LARS	0.00381376004343534	-0.0638978451064697	1.59725249027456
LCMT1	-0.0342019459286997	-0.00837707816583391	1.3864369510187
LCN1	0.513204079209347	0	14.2180295872016
LEMD2	0.282500615987095	0.196204588635189	0.988868352268471
LIG4	0.00515004480543077	0.12977713690461	1.60561143896546
LIN54	0.0725436729661539	-0.00373144719033038	1.94032962926757
LOXL2	0.0450600347476816	-0.00197449625919697	2.09295045944072
LRP8	0.0453581242185179	-0.00538498979780993	1.71688123678528
LRRC10	-0.0382959670118884	0.00922285951821433	1.95155976432684
LRRC37B	-0.00524173498349979	0.0437478639259807	2.30118768045352
LRRC56	-0.00916781248621847	-0.0437478639259807	1.98370219136418
LRRFIP1	-0.0152990436895884	0.00899565794426386	2.01041460147577
LSM1	-0.0279833060435651	0	1.32578346250596
LSM14B	0.146773460940982	0.00230571487955358	1.60262235571993
LSM4	0.00205174081578259	0.2041675481976	1.50195870805359
LTBP4	0.425823115229418	0.47112820660489	0.977741747487858
LY6G5C	-0.00457614129010942	-0.218739319629904	4.55558967649212
LY96	-0.476219017014081	-0.753937034925052	0.901832270219944
LYSMD2	0.518904839792878	0.71124163380256	0.684286662075734
LYSMD3	-0.00216346635609073	-0.113660284563612	1.33655995478924
LYST	0.163632827640774	-0.00366654750580906	1.54958237433756
MAGI1	0.010667131712678	-0.0576428719888396	-2.17901480520714
MAP1LC3B2	-0.00272461426845127	-0.267095818324731	1.65601027029523
MAP4K3	-0.00409435079311623	0.182151475484733	1.42210523775865
MBIP	-0.0107708999566772	0.0437478639259807	1.98319064233
MBNL1	-0.0109607592349647	-0.27963456281691	1.93474067464938
MCAM	0.469177787014313	0.363006720519469	0.770488465893461
MCM10	-0.00534897480143055	-0.297437219462412	1.73653174833285
MCM2	-0.00655775882040809	-0.0437478639259807	1.3674219659842
MCM4	-0.158897870052609	0.00953913636874038	-2.90604242734734
MCOLN3	-0.306809751517533	-0.306235047481865	0.872875405250669
MED12L	0.337487325983546	0	90.551260990427
MEOX1	-0.174393438968341	0.0080774846967149	65.2998790208406
METTL3	-0.0680310647320055	0	2.50524469517679
MFSD6	-0.029386583214849	-0.0161549693934298	0.774701611633623
MKL2	0.726753168075556	0.820782681668123	0.976588589602907
MKRN1	0.0107465211606109	0.131243591777942	2.8206331425046
MLH3	0.225059207365161	0.0080774846967149	8.14784189131606
MLXIPL	0.643717077518617	0.71124163380256	0.95994370325675
MMEL1	-0.0541366327286829	0	1.6616046040357
MMP24	-0.0112946149123218	-0.0631838802943032	2.34767856597513
MORN4	0.00619098175785497	-0.0324442842261525	2.91756804210047
MPST	0.00870253355614369	0.064888568452305	2.84944028247993
MPZL3	0.504576083596971	0	6.55987255259645
MRAP	0.1570276422961	0	7.3600104192884
MRPL10	-0.00402697260942364	0.027923593886113	2.20150519139114
MRPL36	0.0072978481569062	0.0335083126633356	1.26103815545427
MRPL51	-0.143874840764526	0	2.67592037507213
MSRB3	0.0595989051757864	-0.00269249489890497	81.3713317590525
MTF1	-0.0155900035231269	0.0245255735793986	0.962842153129113
MTG1	0.128575389712102	-0.00538498979780993	2.57864873064518
MTHFS	-0.0812144124880142	-0.00755335700936799	-2.36857729994469
MTIF2	-0.400723771358416	-0.318832456532182	-0.925960895442444
MTMR3	-0.528148628393986	-0.513907141302948	-0.922397200662863
MVP	0.398998828082076	0.410391340834062	0.873707749152494
MYLK2	0.0733277452645745	-0.0437478639259807	0.933421062055235
MYO10	0.447967096249921	0.425110720335342	0.826395695500116
MYO1A	0.00856018804972807	-0.0437478639259807	1.28979395270368
MYOT	-0.302488741909009	-0.183089653125538	0.939207317025279
MYSM1	-0.148136376224259	0.00230571487955358	3.15791016965974
NAT10	0.0496068223696564	0	2.49580441415429
NCDN	-0.0488673262229158	0	1.36701320813903
NDUFA10	0.0115811723691658	0.0324442842261525	2.79136003456241
NDUFA13	0.0459574207199774	0	1.75477950936519
NDUFA6	-0.106676056524766	0	1.32000555128533
NDUFAF4	-0.00964636264838267	0.147153441476392	1.32770838579048
NDUFV2	0.0447831732766302	0.00179913158885277	2.25883026879596
NEBL	0.0893361811954926	0.00538498979780993	1.34404544137802
NEK4	0.156846949288978	0	1.31957683178852
NEU4	0.545631605610253	0.615784378043997	0.950609204254273
NFIX	0.377912414990984	0.0623151953272859	-0.980619747889379
NFKBIA	0.136022876732451	0.213544768236174	-0.950296383013214
NFXL1	0.00458688503425817	-0.0668657315070539	1.79471273664464
NKX2-8	-0.0805916959264667	0	27.7191203076503
NOC4L	0.298860699641339	0.251312344975017	0.9539865681684
NOP58	0.218676556219681	0	2.80241076413726
NOS1	-0.0014468776078827	0.253094520497067	71.2805198108805
NOSIP	-0.0321465565217929	0.00599042297873154	1.27833071083392
NR4A3	0.000891394556432134	0.0878595370213959	1.53011730603132
NRBP1	0.181364565785246	0.218739319629904	0.969254865914331
NUDC	0.00177099783973559	0.0324442842261525	2.64203444833316
NUDT5	0.00409590989297336	0.0888523316638639	1.61214964206655
NUDT9	0.0720231126750786	0.155894779251645	0.95889606961054
NUMBL	0.485145025713219	0.428862967596966	0.893312391832243
NVL	0.122548410465872	-0.00230571487955358	2.22153924554598
OBP2B	-0.00170062977675866	0.0437478639259807	6.03094335202154
OGDH	-0.00240390867088299	0	1.88919616937958
OLFM3	0.00309932066645737	0.306235047481865	89.789879753773
OPTC	0.0107894559622407	0.547694211144298	95.4340178040486
OR6B1	0.00273561418302392	-0.239949489634293	2.73997768543986
OR6C68	-0.294410838421211	-0.25955427380922	0.908504969004587
OR6V1	-0.293937528382321	-0.25955427380922	0.869593059513819
ORAOV1	-0.0104669809034765	0.295518459250521	1.81411595404304
OSBPL10	-0.303211671492225	-0.306235047481865	0.901117327540344
OSBPL5	0.589251914984735	0.693483317707888	0.832821636627026
OTOP3	0.0425617924441272	0	3.38072876110385
OVCH2	-0.00462397883873139	0.306235047481865	9.86998694575731
PALMD	0.418372659306342	0.432535847802007	0.921296189126909
PAN2	-0.00636609862307683	0.19346033336267	-1.74744947241452
PAQR6	-0.00402162918440468	0	3.5657368796825
PARP16	-0.00909657534151142	-0.115461855654017	1.29744392599361
PATL1	0.14788580879086	0.0981022943175945	0.925051658635088
PCMT1	0.00929080050172972	-0.101145416432341	2.9989495123357
PCNXL3	0.0450815676405072	0.00389736948129112	1.3501772497103
PCYOX1L	-0.00932835339985157	-0.0324442842261525	2.5124495802772
PDE1A	-0.00377771962018159	0.502645843742681	55.2767514414492
PDE2A	0.0941620477547497	-0.027923593886113	0.868060227175167
PDE6H	0.00787076694366364	0.00922285951821433	2.15793519713237
PDIA4	-0.0104403318891006	-0.0547253221972948	1.22399538905478
PDK2	0.17231013951756	0.00691714463866075	3.29197410811049
PFAS	0.0300612076446097	0	3.93329953675103
PGAP1	0.00824857708923703	-0.131243591777942	2.98884800509158
PGM3	-0.00123250482588018	-0.064888568452305	3.47123906829788
PHACTR4	-0.00902122183240893	-0.167950811875869	-2.59978269102859
PI4K2B	-0.286962092694921	0	-3.42232856778807
PICALM	0.109225633487238	0.0054275199945682	1.35984536838604
PIGT	-0.740342803507324	-0.686716060223162	0.93826960936754
PIK3C3	-0.0387903477602353	0.00919503785748552	3.21670407463118
PIK3CA	-0.0111187108249788	0.340515707448701	-3.39552809668896
PITPNM2	0.676464916788111	0.60024686279588	0.806069709296581
PITRM1	0.15431169570929	0.00841928033804536	1.18044098770986
PKIB	0.0260217040537864	0	-2.07751755028253
PLAGL1	-0.0931306088777691	0	4.15917985579428
PLAGL2	0.00498600506721885	0.122627867896993	1.25782560821736
PLEKHA5	-0.0113486011821007	-0.206888351793424	-2.93507570609052
PLEKHG2	0.0262051574688558	0	1.31354655938441
PMM2	0.0788940022234527	0.00538498979780993	1.61133508258619
POLE	0.0536407106332415	0	1.93406597633889
POLG	0.0829054925775459	0	1.84462529310464
POLR1A	0.149878748713657	0.196204588635189	0.911244426552569
POLR2J2	-0.00668955072483069	-0.0437478639259807	1.30248067380404
POLR2J4	0.0798580661981024	0	1.78934160693369
POMT2	0.582216371360793	0.655736134845801	0.944406886647475
PON1	-0.00220388572030088	0.312329408272976	52.8692380721145
POU3F3	-0.00660920900199937	0.0437478639259807	10.9024469448491
PPARA	0.000452417976749299	-0.0628280862437543	1.86531683769216
PPIA	-0.0509794923971062	0.00922285951821433	1.83117000709033
PPP1R13L	0.00342204719370621	-0.248533711693109	2.57384687471297
PPP2CA	0.00117769291452405	0.2976210547047	1.59199646607068
PPP2R3C	-0.0749646033554327	0	-3.71824369982133
PPP3R1	-0.513587828231427	0	-5.71451180747508
PRKCDBP	0.63754728650209	0.670166253266713	0.818568426246781
PRR11	0.0522470204472985	0	1.73577992981776
PRR5L	0.00554786168941984	0.124630390654572	21.1719303933568
PRRC1	0.00422102641528242	-0.0769483764063866	1.20201559641539
PRSS27	0.389175172996102	0.220730162214588	0.861009464837833
PSMA3	0.177614667668755	0	2.29855664681654
PSMG1	0.108718857299198	0	4.84639027155607
PTGER4	0.144976194155648	-0.150779714338678	0.911298109015935
PTPLAD1	0.272008110190605	0.179546211614902	0.779509683547159
PTPLAD2	-0.367952676765589	-0.481226503185788	0.839410362109648
PUF60	-0.161115943434047	-0.00269249489890497	1.38268280204532
PURA	0.0906000655343068	0	14.2640783493968
PURB	0.00535166167327461	0.0917662935482247	1.49887118974049
PVRL4	0.091470435193372	0	4.33023660212182
PYCARD	-0.00109073472849025	-0.262487183555884	8.58487561394648
PYGO1	0.00898741787791599	0.064888568452305	2.4609945236961
QKI	-0.103017333063053	-0.0080774846967149	2.35285703904246
RAD1	0.0612973977567243	0.149442226000305	0.887630363194107
RAET1L	0.120134944440204	0	33.0868578686803
RALB	-0.00526147959417571	-0.0167915123564867	1.1803389652488
RANBP6	0.00751880106435693	0.307793505625546	4.17905107461743
RANGRF	0.0630580273290328	0	4.58323816214708
RAPGEF3	0.372184910299799	0.359092423229804	0.716193385480046
RAX	-0.00388626800153002	0.0437478639259807	4.78772154421398
RBM20	0.0068644056062537	-0.0788310282074483	-2.46987138812548
RBPMS	0.456272960480062	0.51910854761844	0.787634414674882
RCAN3	-0.144595829798516	-0.194665705356915	0.978448290904497
RCN1	0.159255187339148	0	1.84332778957788
RCN2	-0.00341127745123786	0.0324442842261525	1.55156923870582
RCOR2	0.116581090308054	0	2.85025032728745
RECK	0.171139634231805	0	6.35338114498276
RER1	-0.0831469490721524	0	-5.28296550673307
REXO4	0.0822682963781707	0	3.73055787593886
RGL4	-0.00234539947418903	-0.0437478639259807	1.16562051697493
RHPN2	0.654508750417003	0.870889633342023	0.757429673244999
RIBC1	-0.25572010373263	-0.25955427380922	0.865953916860872
RILPL2	0.572541679550266	0.747868291309246	0.973080327876469
RIN3	0.600844701183224	0.678424617511042	0.954032128372069
RIOK3	-0.00521048640837573	-0.166011471327858	-2.43491219261416
RNF175	0.666196886986829	0	165.320873618062
RNF185	0.172262518238215	0	0.934396491086287
RNF222	0.668120207080763	0	307.333953216599
RNF41	-0.0282477157961178	0	1.74441700595521
RNMTL1	-0.057573997780561	-0.0981022943175945	0.900514573178808
ROM1	0.0061755832214688	0.0437478639259807	2.95114156996695
RPL13A	0.00128673095914582	-0.131243591777942	1.01187389287715
RPL29P2	-0.408030896212543	-0.492726566499609	-0.842623424599705
RPS23	-0.520425058791512	-0.487339717240448	0.69136173526951
RPS6	-0.00592728631748775	-0.0256494588021289	2.80897341873229
RPS6KA4	-0.0114530260229938	-0.00210482008451134	1.12148276402426
RPS7	0.458446161018959	0.00788049224668055	3.90318326969673
RRAD	0.120227688285897	0	2.84210529761071
RRP8	0.30277552690055	0.00788049224668055	1.52185952700074
RTN4RL2	0.767544331799686	0.80954346627076	0.967004240948165
RUFY4	0.0105319666931293	0.442012217747381	6.0456509222835
RUNDC3B	-0.215035241097555	0	-2.25017388776889
SAMD8	-0.128516992408977	-0.099145739820804	0.97132846518322
SAMD9L	0.122219504347521	0.12977713690461	0.946070392682169
SCN3A	0.167176570820002	-0.0437478639259807	0.975468463426537
SCN9A	0.321144639422625	0.694158841123936	0.918440623491307
SCO2	0.00755481293228099	0.0437478639259807	1.71173177246536
SCPEP1	0.00371378525736074	-0.0376949285846695	12.3482745412518
SCRN1	0.192600892768569	-0.00210482008451134	2.24120296833634
SDSL	0.300260029539718	-0.00389736948129112	5.37006170584001
SEC24D	0.0469242408762588	-0.00210482008451134	2.14714786970319
SERINC5	0.325270794193491	0.243595763552118	-0.983262728321018
SERTAD4	0.319051280103231	0	116.454031611887
SGSM1	0.28452642834888	0.262487183555884	0.972587221029511
SH2D6	0.0194384480151054	0.00196146313815771	1.8180937892524
SH3BP1	0.237212980992276	0.128247294010644	0.975723134482194
SH3RF2	0.649023816115277	0.613215754988638	0.935958669393949
SH3RF3	0.127219902125572	0.0437478639259807	0.860426827793556
SHFM1	-0.0101778102086158	-0.098926543972033	2.52244962018344
SHISA4	0.522226323708932	0.520112488280916	0.847939518064332
SIRPB1	0.00381027551386732	-0.218739319629904	2.27759948225188
SKP1	-0.435634281863994	-0.333442964427675	0.736971606123806
SLBP	-0.00564857802978628	-0.0981022943175945	0.739131559809723
SLC12A8	0.29600120071782	0.242324540901447	0.878060343385833
SLC13A4	0.00825091842672716	0.0484649081802894	-4.26783214026139
SLC2A10	0.45261540875727	0.486664263392288	0.834986136263295
SLC35A1	0.183195831763091	0	8.98437839623509
SLC35B1	0.00544833855031983	0.122627867896993	1.11528542809066
SLC36A1	-0.074253551344987	0.00599042297873154	-1.73865754348065
SLC36A2	0.00878994082687545	0.306235047481865	55.4978575709725
SLC44A3	0.326700999413017	0.215399591912397	0.9128853691227
SLC4A4	-0.0832663680770547	-0.00538498979780993	36.2602431474936
SLC7A10	0.364426302380016	0.00461142975910716	27.9757262481082
SLC8A3	-0.0088418643544792	-0.0905072636339876	6.26109617549341
SLC9A1	0.00894189336741558	-0.0214710626408162	2.04072136557456
SLFN11	0.480373506567534	0.474701096063922	0.811548052459064
SMAD5	0.480771666510732	0.343358030111581	0.7101812169684
SMAD9	0.440010565568816	0.733217331698039	0.960853712276787
SMARCC2	0.210808068702398	0	2.01860938909124
SMEK2	-0.00173142091788568	0.0798960743664679	-2.23859750422559
SNAPC5	-0.00182770981548475	-0.0835621367972273	1.71488804342829
SNCG	0.506163032715618	0.51910854761844	0.951627320871222
SNRPA1	-0.045975322357509	0	1.54858163179846
SNRPE	0.0398348262486592	0.00556414884074657	-2.43806610929874
SNX19	0.51973913767726	0.564288093646835	0.901848178469543
SNX32	0.327782429981839	0.162221421130763	0.802764942170435
SOX13	0.790156102762306	0.906192148788719	0.88368986102111
SOX8	-0.507706954827252	-0.363006720519469	0.897065126527776
SP3	0.0109734179997128	-0.165490337180292	-2.50289307620603
SP7	0.585178868073134	0	21.0502232856289
SPACA5B	-0.00676296510969859	0	1.64218896651385
SPHK2	-0.0580046552695669	0	-3.9611294228178
SPINT4	-0.293937528382321	-0.25955427380922	0.869593059513819
SPRY2	0.297979419469124	-0.001888339252342	4.88792709725613
SPTY2D1	0.000230007882729663	-0.0981022943175945	1.01499437819413
SRD5A1	-0.0558818872965467	0	1.90920388968604
SRD5A3	0.355686782127269	0.285404459283926	0.92902769229377
SRGN	0.580305100461812	0.523894565744638	0.950984990188485
SST	0.0487763167759228	0	2.99371549489616
ST3GAL4	0.00937586166429673	-0.0610504727599384	-3.60755731971899
ST3GAL6	0.522197551316057	0.584198976190064	0.949960488399064
STAG3	-0.00849545113070425	0.131243591777942	4.04979933888763
STARD10	0.00937258378440463	0.131243591777942	2.08568009209538
STARD3	-0.00336691569116238	-0.0915448265627688	2.26827023023084
STARD9	-0.116486280446558	0.00417810683986137	23.9475015603904
STAT5B	0.188805791559006	-0.001888339252342	2.09811661461438
STON1-GTF2A1L	0.340303799700012	0.177704663327728	0.957013437629403
STRA13	-0.300494800663213	-0.00420964016902268	-4.90535834036336
STRADA	0.169813780741635	0.196204588635189	0.966162165794533
STX3	0.313379205778049	0.0769483764063866	0.789760014455083
STX8	-0.0543722158670108	0	1.08945668248104
SUB1	0.0108649881102367	0.0273424149537379	1.35810041483212
SUMO2	-0.00635901268234403	-0.0874957278519614	2.45940443564845
SVEP1	-0.238265213662784	0.00835621367972273	2.04076000473322
SWAP70	-0.0282343318641641	-0.00922285951821433	2.7454737265894
SYNC	0.00348663893885962	-0.0709244302201249	1.85972959051034
SYT15	-0.0746753954467039	0	1.98308547798046
TACC2	0.695126025917626	0.704583281487432	0.967473696437222
TACR1	0.235934709177918	-0.0105241004225567	4.95239008347814
TAF10	0.0074727352580516	0.131243591777942	1.7523106447213
TAPT1	0.412728520725728	0.421775694939983	0.766675856364787
TAX1BP3	0.153242362959043	0	3.75865629853965
TBC1D10A	0.554017894857361	0.66688592885535	0.714910825863575
TBC1D19	0.00290524617797632	0.114972399698088	-2.20047274811432
TBC1D2B	0.037730283819686	0	1.65572872105548
TBK1	0.108235451460212	0.00538498979780993	1.03561410213901
TBX15	0.631833405659748	0.712011119151249	0.929888687606112
TCAP	0.0470953562135236	0	6.22641010614795
TCF3	0.00941485479743712	-0.078979850367879	1.5232527415286
TCOF1	0.108692827583996	0.0080774846967149	1.94379031211576
TCP10L2	0.00396521895743809	-0.174991455703923	7.34984266749526
TDP1	0.0871727612902033	0	4.38960583467415
TEKT1	-0.13880767725458	0	88.1132317612486
THAP1	0.00827614075925182	-0.153946094510999	2.91240634224149
THRSP	-0.00636837367383475	-0.174991455703923	7.68143353429121
TIGD2	-0.00769587390694803	-0.200069240092086	2.80747846959091
TIMP2	0.655266294794482	0.762033272672	0.899131346823119
TLE2	0.45193124135408	0.428862967596966	0.842679687487235
TLE6	0.168661173228849	0.00375385848606896	1.8804808747827
TLR9	0.0889194646875734	0.083005735663929	0.980826963673962
TMCO5A	-0.0509315531381674	0	2.27488256497625
TMCO6	-0.0224049771839287	0.027923593886113	0.870956019470468
TMED6	0.379325957246366	0.291998558035373	0.931362767382933
TMEM101	-0.113685604394853	-0.148100040289062	-0.718902725746781
TMEM106A	0.640979146677405	0.753937034925052	0.913964897991078
TMEM106B	0.00625864298283324	0.066255281181949	1.2285244409336
TMEM139	-0.0102726573727762	-0.131243591777942	1.81531229017142
TMEM141	0.386472289483119	0.432166779301819	0.920899521274352
TMEM14B	0.0192802759331584	-0.00230571487955358	3.42166451031675
TMEM155	0.665006541648232	0	215.989705942522
TMEM161B	-0.0448641654297563	0	-8.80017651812806
TMEM186	0.00579733152099025	0.179845760605179	2.29039550974242
TMEM205	0.0333657218595744	-0.0981022943175945	-0.891379218124611
TMEM222	-0.00815412755378649	-0.124715823401316	2.0359920145931
TMEM33	0.0104566212191455	0.0107699795956199	7.36265587234719
TMEM38A	-0.332734203819426	-0.306235047481865	0.738428944680237
TMEM54	-0.375052173901282	-0.481226503185788	0.923924182751375
TMEM55B	0.0162342921115785	0	1.38593045275002
TMEM79	-0.00214121846020302	0	-1.49502097780724
TMEM87A	-0.000915774485828191	-0.0769483764063866	5.44299578133315
TNIK	0.195128533390804	-0.00788049224668055	-2.38476624714911
TNNC1	-0.0237978449562816	0	2.92738419011718
TNNI3	0.418346673476121	0.38933141071383	0.89690908828213
TNNT1	0.394398920822395	0.38933141071383	0.816776565524668
TNP1	-0.603899125040786	-0.556299790377874	0.980837297144416
TNRC6B	-0.00919274007448798	0.11732952018589	-2.40220358280494
TNRC6C	0.0932507216247787	-0.00788049224668055	2.80651722725467
TNXB	-0.134093322118364	0.00461142975910716	1.20371980197094
TOMM5	0.0912085863537877	0	2.06257487388652
TOR2A	0.0512959240526843	0	3.14725392792589
TOX4	0.0694651435175797	0	1.5739702092782
TPPP	0.00265334771566381	-0.19346033336267	1.90945534803351
TRAF5	-0.0126644991152542	0.00538498979780993	1.15863590593362
TRDMT1	0.00523977044830308	0.112808884676257	5.43690864289628
TREML1	0.00828400123641824	-0.174991455703923	13.606423854873
TRH	-0.00154273177445465	-0.174991455703923	6.6599193918522
TRIM37	0.40376605407821	0.333442964427675	0.686235923794885
TRIM41	0.0381675865311764	-0.064888568452305	0.865872853818456
TRIM65	-0.11261821533261	0	1.51623502270183
TRIM9	0.0942723383096995	0	1.75886154388594
TRIT1	-0.0895850107176166	0	1.50402652279068
TRPV4	0.00731295200988017	0.153896752812773	23.3111037724313
TSFM	-0.308410165194371	0	-2.76195205879594
TSHZ2	0.202180575721315	0.364096967426823	0.935513303679422
TSPAN33	-0.00780793624100337	-0.064888568452305	1.97150348774983
TSPAN4	-0.00994341372414847	-0.0490511471587973	0.970411552973521
TTC1	0.173207222503357	0	-2.20672250815699
TTC13	0.11522707633781	0	2.30390315715869
TTC21A	0.0102406781698362	-0.218739319629904	4.74456662615524
TTPAL	-0.300763313633623	-0.269781309373385	0.789425678783637
TTYH2	0.10217856240091	0	3.00105316130016
TUBA1C	-0.00776572145146799	0.119162793938794	-3.08875868619293
TUBAL3	0.531520862132718	0.64888568452305	0.980055290906464
TUSC3	0.41179060770439	0.51910854761844	0.76306290409144
TWF2	0.0102356546123878	0.223388751088904	16.2281123517924
UBE2E2	0.481042095031162	0.307793505625546	0.670676232475675
UBQLN1	0.00147627527198465	0.162221421130763	2.11280363616062
UBR5	-0.182467681208005	0	1.08767524950061
UCHL1	-0.132678693220547	0.0915448265627688	0.953105345933577
UCHL3	-0.00228593273704901	0.155756686253839	1.3371255636565
UGT3A2	0.0116587175944699	0.306235047481865	145.952729074406
UGT8	-0.18864782454349	0	147.265853418174
UIMC1	0.00946811442866901	-0.14881052735235	2.98953798839911
ULBP2	-0.158866448562424	-0.38933141071383	0.972434828978058
UQCRB	-0.181840489943429	-0.00538498979780993	2.9712804615447
URB2	0.00527692399864016	0.106062884459465	1.98493413592716
USO1	-0.0013800642709665	0	2.49042324221101
USP13	0.454970525038111	0.616441400296898	0.733776084986975
USP14	0.00042539243210498	0.111694375544452	-2.44234996212864
USP49	0.00324661349506064	0.027923593886113	2.64602464920372
UST	0.592662199626224	0.858627293618187	0.977921002432911
UTP15	0.422288013047182	0.51910854761844	0.816350712033612
VCL	0.659243337293568	0.637989682253885	0.914608495040078
VDAC1	0.0403456700766473	0.0333848930444794	0.868946882609976
VIT	0.573451136126451	0.00781166566864507	100.492377047667
WARS2	0.307523986123991	0.307159532747243	0.99011758918422
WBSCR27	0.0911891788213712	-0.00588438941447313	2.80703728793613
WDR16	-0.0132746872643782	0	99.8979077793324
WDR54	-0.311360352821047	-0.25955427380922	0.747617818131001
WDR73	0.0104323537501582	-0.0324442842261525	2.6421185781339
WDR92	-0.228068331604682	0.00194868474064556	3.57992236804569
WNK4	0.557277297201776	0.558471877722261	0.937931640412854
XRCC4	-0.763638511860432	-0.849033391454699	-0.943854600344974
YAF2	0.204486058781077	0	4.63156285707596
YAP1	0.704438606937766	0.720016927115099	0.977842375861706
YPEL1	0.382785730966666	0.248561324302511	0.938305418348392
YWHAB	-0.126277873126783	0.0080774846967149	2.32138007120118
ZBTB43	0.469220044576429	0.00394024612334027	3.97111920895736
ZBTB45	-0.344604035974322	-0.122627867896993	0.648246487952766
ZBTB8OS	0.00552653431469542	0	2.88492801725385
ZC3H14	-0.587751270560497	-0.641236470053221	0.665097695192579
ZC3H7B	0.00619291374580542	-0.0324442842261525	5.73253590824065
ZCCHC10	-0.0180709125006018	0	2.33460683384502
ZCCHC17	0.0709127008925565	0.131243591777942	0.946049139355075
ZDHHC1	0.473001249966807	0.614319065494487	0.741287523683461
ZDHHC11	-0.0076167698831927	0	3.22018182912199
ZFP90	0.317085119612569	-0.205195670417031	0.653619482346528
ZFR	-0.0351196287904441	0	2.05156858885211
ZFYVE20	-0.0021639401440805	-0.181709497021523	1.61770745142506
ZG16B	-0.00312153046268659	0.109824421276745	-2.937499804109
ZNF18	-0.300529595135467	-0.218739319629904	0.887712467716327
ZNF212	0.543849777863721	0.6422426593806	0.806652434634509
ZNF26	-0.00596596271300215	0.0490511471587973	-1.41031849909891
ZNF280D	0.000416003939115583	0.0888523316638638	-6.70631145293385
ZNF281	-0.447720533621441	0.00916636876452265	-5.7786039610415
ZNF296	0.629711091696114	0.615587011251092	0.975214775705626
ZNF319	0.196037617618767	0.0437478639259807	0.925589989259073
ZNF335	0.00297619087005363	0.022660071028104	-1.80802151259977
ZNF397	0.00460313533982757	0.0645600166275003	1.99229501523169
ZNF417	-0.343721994703694	-0.437478639259807	0.946494342614343
ZNF473	0.00699906048704325	0	-2.35743014245444
ZNF517	0.0107192454867657	-0.131243591777942	1.79456222088025
ZNF579	0.270197540527578	0	2.10663032842667
ZNF593	0.0738746601737993	0	2.27387999274984
ZNF680	0.0711659599268157	0	9.62389805000166
ZNF732	0.0840601662043916	0	1.3230541433124
ZNF764	-0.0231840226891978	0	2.69455945164992
ZNF841	-0.440430858934639	-0.356887126487678	0.789439279483148
ZNF852	-0.204105815041339	-0.291998558035373	0.803653338949597
ZNHIT3	-0.00154002695334403	0.194665705356915	2.68724216352291
