# Supplementary material for: Functional transcription factor target discovery via compendia of binding and expression profiles
Source: Sci Rep. 2016 Feb 9;6:20649. doi: 10.1038/srep20649 (PMC4746627; doi:10.1038/srep20649)
Supplement: Supplementary Dataset [file srep20649-s2.zip › Supplementary Dataset/43180_2_data_set_1775576_nz79ph.csv]

Gene	PC	SC	CARS
AADAC	-0.00229587735064771	0.116774841624228	-1.84943637059443
AARS	0.00145301039315414	0.113960576459638	-1.27766111523934
ABCA4	0.56371594560884	0.585322556838255	0.847013882623841
ABCC2	0.00840615887741683	-0.285090055165881	-1.38304789378004
ACCS	-0.341306826219874	-0.174077655955698	0.848328458078148
ACMSD	0.00489271660810957	0.177015882970948	-1.35259784341258
ACOT1	0.454147569087183	0.265908011739155	0.841193443415787
ACOT2	0.558324577314547	0.568535243614961	0.772171592445432
ACTL7B	0.424611695783077	0.426401432711221	0.772312494453542
ACVR1C	-0.0780558002043308	0	21.5097463310406
ACY3	-0.479798672155558	-0.522232967867094	0.946729125457816
ADAM29	-0.00834541104330348	-0.174077655955698	4.12139937533052
ADAMTSL3	-0.299996478388351	0	2.47079595765205
ADCYAP1	-0.00252611968636144	-0.182283786119128	4.44715059798271
ADD3	0.0936004039029344	0	1.84741121086872
ADPRH	0.323951274421787	0	6.35803539754736
ADRM1	-0.00916410255029525	-0.0778498944161523	4.77262633759375
AEBP1	-0.0375615075488268	0	1.42944238064389
AFAP1L2	0.00133562612305442	0.292956084834313	2.93693336670364
AGL	-0.152437158265461	-0.00617389822147197	-2.67682964749508
AGPAT2	-0.000390373640087845	-0.11255497190653	3.01435605493201
AHI1	0.0128432519737839	0	1.47789952920087
AIMP1	0.0981610171561214	0	1.41665632963774
ALOX12B	0.00821391709164987	0.179786629990198	2.72172066237513
ALS2CR11	0.00813352834877425	0.0710669054518701	1.74999483759904
AMFR	-0.0463339384001011	0.00617389822147197	2.42160817084986
AMOTL1	0.513481251284082	0.70208007050514	0.899131316821859
AMPD1	0.370535599321521	0	20.7552335432081
ANAPC1	-0.190953091269707	0	4.15375560828786
ANGPTL5	-0.161541152398055	-0.14213381090374	0.806754961801143
ANKDD1A	0.00581224734413359	0.194191755001178	-5.30469326174967
ANKMY2	0.513615900080567	0.651372178010171	0.926119736661757
ANKRA2	0.0433582799944124	0	4.31160237766943
ANKRD6	0.00802899004321065	0.182519937078596	-2.0271124856717
ANKRD61	0.255362537113161	0	4.99069683242113
ANKZF1	-0.0288673306549647	0	-1.42649958626731
AP1B1	0.321904471183395	0.390695157547516	0.953380255728231
APAF1	0.0107353592597232	-0.0870388279778489	4.34447349566461
APEH	-0.329238309327235	-0.29012942659283	0.868043920667207
ARHGAP20	0.654151079486774	0	13.2424587239686
ARHGAP26	-0.000317282885651849	-0.149591518401353	-2.22108822094479
ARHGEF12	0.0701127807153966	0	1.74441860768624
ARID2	-0.122625658646277	0	-2.46412564684887
ASCC3	-0.050937557243624	0	-1.2086952216353
ASH1L	-0.151027713301072	-0.189934294099397	0.95290084659641
ATG16L1	-0.00691313548897774	-0.0323254091917618	-1.17128310129908
ATIC	-0.00734765280763095	0	1.41062305918516
ATP1A1	-0.00967146983987335	-0.327216605738014	1.40023889576345
ATP6V0D2	-0.0780750376416999	0	2.47269325858044
ATP6V1B1	-0.365772938072938	-0.174077655955698	0.89292092430743
ATP6V1G1	-0.00444950369095604	0.152554014279295	-1.58160357299109
ATP6V1G3	0.00429627931987121	0.235349392185309	1.40177950138175
ATRIP	0.138114453620939	0	9.27099653150283
AZI2	-0.0110859569705982	0.0309670252875407	-2.22181225049798
B3GALNT1	-0.383993806522024	-0.397899460349223	0.944003696754931
B3GNT5	0.151085812226986	0.316867996422674	-0.90145218321697
B4GALNT1	0.14013552261474	0	1.6390995721483
BBS7	0.644571334942513	0.568535243614961	0.783117874502447
BCR	-0.102205342910019	0	-1.60707308999865
BEST4	0.494196860336892	0.341881729378914	0.783620725547417
BHLHA9	0.0031757129787445	0.155699788832305	107.091462080396
BIRC2	0.0299667874843792	0	-1.70581405993322
BLOC1S1	-0.0389111767870729	0	-2.17642131192603
BNC1	0.000187676132162685	0.114415510709471	1.85963037268282
BPTF	-0.00202184710803497	-0.0687835939428795	1.51454222032867
BRF1	0.00508095515586708	0	-1.49226015694508
BRSK1	-0.375018589352922	-0.29012942659283	0.6920723593415
BSDC1	0.466366675915767	0.375032466127068	0.965655125490951
BSPH1	-0.034695408422652	0	2.38313364459233
BSPRY	0.117813039854767	0	1.20894575634636
BTN3A2	-0.0328536316411538	-0.00617389822147197	1.76361442842692
C11orf31	0.551399527328187	0.497468338163091	0.898041093553121
C11orf65	0.302166864832385	0.568535243614961	0.949584967084861
C12orf76	-0.00920808242708028	-0.0314689546687234	1.50664876453126
C14orf180	-0.154504343665216	0	22.0689276649124
C15orf59	-0.0103338315617337	-0.143222974807887	3.63771902077291
C16orf45	0.266675598474555	0.209912539530047	0.932141771760054
C16orf58	0.00796844350227687	-0.0317820863081864	-1.88711552532825
C17orf102	-0.0707995594639167	0.221108319357027	0.833719033781856
C17orf74	-0.197563369914711	0	2.43365826652428
C19orf68	0.323567252821795	0.0710669054518701	0.767274664769721
C21orf91	-0.00608686334493745	0.10990639125199	1.41798886322926
C2orf88	-0.083967084983773	0	1.40357448411019
C4orf26	0.00752774815040921	-0.165144564768954	7.61310875310902
C4orf46	-0.00500822234564995	0.268801896363292	-2.44450900944379
C5orf42	-0.00763184453914559	0.0572077553547355	2.15525163019982
C5orf51	0.456197251289243	0.568535243614961	0.6881708650251
C6orf223	0.0335459862382755	-0.00609767433319104	1.8992818483712
C7orf26	0.216248765726044	0.21320071635561	0.96072954359551
CARD11	-0.335982476659941	-0.210544542387126	-0.891414976357126
CARTPT	-0.00968976112637822	0.387741452959874	2.98351855577966
CASC1	0.0106022419149945	0.228868854108532	1.51098858863662
CASC4	-0.0323583195801574	0	1.46417965838537
CASP8AP2	-0.0370309110431139	0	0.97144154789761
CATSPERB	-0.269880866051243	0.00617389822147197	-2.17677633316264
CBLC	-0.503854999499412	-0.265908011739155	0.838781482676537
CCDC117	0.00468258259163965	0.0898933149950989	-1.78558053924146
CCDC148	-0.0321486275676303	-0.0580258853185659	0.774160922364246
CCDC38	0.0257240302309599	0	0.782228797659468
CCDC63	0.0647272437058825	0.241209075662211	0.761133631601113
CCDC64B	0.00160095649650641	0.0778498944161523	1.81048141262817
CCDC67	0.630896593349978	0	64.4569901820505
CCDC69	0.000752734477573976	-0.0253413382369672	2.33861231018068
CCL1	0.427126461073854	0	4.61516825338664
CCNG2	-0.0101208789317605	0.144757191476128	1.6820346699825
CCNI	-0.21977272774919	-0.00611646536181311	-1.94969982965757
CCNI2	-0.688508786224288	-0.645776599937948	0.862127087788928
CCNL2	0.0975477034946706	0	1.17439683674404
CCNYL2	0.00955744705075968	0.269760194933505	1.48447105751936
CCR9	0.404089058385874	0	173.51444648476
CCS	0.122996913172108	0	4.29491651465465
CD160	-0.24790914482568	-0.164349777100766	0.945651665743598
CD248	0.000552104239644327	0.0778498944161523	2.15304421656105
CDC6	0.00678560217693383	0.0679128804361916	1.1953911554597
CDH16	0.00135202398208248	0.155699788832305	1.37542644820928
CDH23	-0.165707738706657	-0.00621309796907203	-1.52986675613786
CDH4	0.0033967026411712	-0.0629379093374468	1.38998926503008
CEACAM19	0.0103740498103198	0.315723012676701	-2.17240620275525
CEACAM20	-0.23662918339324	0	7.24341176912492
CENPK	-0.00598324304661023	0.0259499648053841	2.84856604016291
CGGBP1	0.318421815559796	0.50721827471081	0.952388930646186
CHCHD3	-0.0107677206058798	-0.0443473419146927	-1.36851317782204
CHRNA10	0.14708459744497	0	2.53706579521867
CIDEA	-0.119374294209625	-0.453986669522241	0.923514133848207
CISD1	0.0292869061695528	0	-2.12450115338969
CLEC10A	0.00286186820980147	0.29012942659283	5.56122135629799
CLEC12A	-0.125699780236702	0.14213381090374	0.883478553074243
CMTM7	-0.00499016038593792	-0.20906604045498	2.45494965129475
CNIH4	0.214812232408796	0.110096376512636	-0.94040492872374
CNOT10	-0.000755668382852017	-0.253129827080351	1.83183782614107
CNRIP1	0.00799742343042318	0.21320071635561	-1.39998474276873
COPB2	-0.00571369291325077	0.0646508183835236	2.26338107064241
COPS7A	-0.0021976175265535	0	-1.48978604455434
CPA1	0.0711129341799046	0	6.23747661530954
CRCP	-8.67997802637914e-05	0.0800094691365663	-1.50574963181538
CRIPT	-0.60131112208684	-0.544838772094795	-0.938839580189845
CROCC	-0.0161405393498529	-0.00625305399480722	1.46223387812906
CRY2	-0.00417312026158042	-0.0685430100960554	1.33618526864376
CRYAA	0.0110710851303401	0.43630859533728	2.29175976874876
CRYBB1	-0.265522161092564	0.0710669054518701	0.886605474328267
CSN3	0.0108546549956195	0.21499801446559	1.21996309834944
CSNK1G2	0.0052024554693789	0.0898933149950989	1.30298075882678
CSRP2BP	0.00382322620758688	-0.0498638394671177	1.15125637522755
CTAG1B	-0.428143517464388	-0.189934294099397	0.752219425648387
CX3CL1	-0.0899565067044826	0.0328975847479885	0.806682992605343
CXCL17	0.32667355733841	0	4.20227772683999
CYB5R2	-0.00889374870082585	0	1.053581285178
CYP11B1	-0.00795947650960661	0.29012942659283	6.43593106369962
DCT	0.00946669809776566	-0.297760724284365	4.04103332869696
DDO	0.118666028983869	0	1.43307984935009
DEFA4	-0.0346740019639502	0	2.38321348246719
DEFB113	-0.040916693648213	0	1.57102411392024
DEFB119	-0.034695408422652	0	2.38313364459233
DEFB127	-0.122228038483074	0	-2.61155089357894
DENND5A	0.246608671761618	0.276955854703499	0.952484098717783
DENR	-0.0820818179081458	0	1.39250782137015
DLX4	0.593365076799052	0.551174106654037	0.950240254668105
DMRTB1	-0.164578034692587	0	79.0073424896189
DNAH14	-0.290232880080086	-0.341881729378914	0.907331868111372
DNAH17	0.00216914710525685	0.135400640077266	1.11216950748231
DNAJB12	0.176798619001559	0	-1.57354738768537
DNAJB7	-0.162166345304563	-0.1233774181729	0.96476001453753
DNAJC12	0.199916646283591	-0.00611646536181311	1.59582750715486
DNM3	0.297228159975191	0.189934294099397	0.939140689933425
DNMBP	0.0400460448670295	-0.0570180110331763	0.906630867097195
DOC2B	0.00259079382063483	0.394771016975861	1.72335308687378
DSCR10	0.00371439779478459	0.554833585717653	2.63143072373882
DUOX2	-0.107885950616703	-0.157908406790345	0.894505736159482
DYNC1LI2	0.260731893601843	0.261309831967395	-0.959104494970299
DYRK4	0.442326893112213	0.493829164658431	0.71746049461617
EBI3	0.110196888793596	-0.0580258853185659	0.915874676068024
EGFR	0.639979171074161	0.756414575087226	0.949869030154509
EI24	0.203681126762038	0	1.40096222797745
EIF2AK4	-0.327685805280341	0	-3.08747145038457
EIF2B2	0.001504768108806	0.0402015126103685	-1.33721338286999
EIF4A3	0.00194218012693962	0.00657951694959769	1.44272259713531
ELANE	-0.00944111682283768	0.113960576459638	1.48238780426708
EML4	0.0905550851384679	-0.00611646536181311	1.53786205373675
EMX1	-0.485435192638953	-0.27524094128159	0.880379388606752
ENGASE	-0.0531546219076669	-0.0970958775005892	0.90569932702348
ENO3	-0.0146152291803395	0.14213381090374	0.857448287573266
EPB41L2	0.000952611890771103	0.031676672796209	1.12996109172162
EPHA1	-0.504245763675175	-0.514072575720416	-0.932024294108371
EPS8L2	0.0516749245265143	0	3.84874789446784
ERCC1	0.00623350151490603	0.194624736040381	-2.19954266874449
ERI2	0.00182330635060025	-0.082572282384477	1.63669678778149
ESM1	0.17990217280967	0	9.36862686476745
EXD3	-0.249456788297128	-0.284267621807481	0.874991818053029
EXOSC3	0.313135786097966	-0.0710669054518701	0.868236170578898
EXOSC4	-0.123079422770207	0	0.96481429933936
EXTL3	0.0078823497453557	0.150794622211322	2.09664776763808
EYA3	0.156656283358212	-0.00621309796907203	1.76835093831141
FABP3	0.0720020729806472	0.0870388279778489	0.956789905862599
FAIM	-0.00859927838267316	-0.29012942659283	4.01434684495019
FAM122A	-0.152648267652871	-0.228072044132705	-0.96171486438461
FAM13C	-0.00625548340922532	0.0172999765369227	2.13251392840839
FAM154A	-0.000255329733711204	-0.202259958738973	2.74935393174873
FAM159A	-0.00800363934129006	-0.179786629990198	1.48374857968699
FAM174B	0.192339512619668	0	-1.0704613925945
FAM181B	0.0101526398370404	0.104446593573419	-1.42526211231447
FAM25A	0.120574975918785	0	4.58643806794847
FAM73A	-0.0954438610096014	0	-1.76639312405607
FAM73B	0.189241331992258	0	2.16965546425147
FAM78B	0.0938914023403497	0.0317820863081864	0.933533257070403
FAM84B	0.0105576400539281	0.112449847489998	2.3065915193937
FANCL	-0.238621888743564	-0.233549683248457	-0.910181448485685
FAT2	-0.235664201235654	-0.174077655955698	0.961773221353515
FCER1G	0.113675772277086	0	0.967064725391479
FCHSD2	0.337939797624304	0.492527899775654	0.938078139332672
FCRLB	0.400288085153662	0.390695157547516	0.90036209702835
FDX1L	0.0642468837853957	0	3.93678125552294
FGF19	0.00960840268126155	0.38384085653791	3.83542033183484
FGF6	-0.162842160215057	0	2.97930569631425
FGGY	0.112797658518745	0.00609767433319104	1.87870113340959
FGL1	0.702459265771102	0.696584468383812	0.950847656427522
FICD	-0.0114970041588043	-0.0379868588198793	0.670145673361121
FKBP15	0.00945823947242006	0.130231719182505	1.50441476934103
FLCN	0.0130063281467936	0	-2.25669085823827
FLT3	-0.243960858330376	0	23.6947440834477
FNDC5	-0.00623555689388977	-0.0348155311911396	-2.39445452520394
FNIP2	-0.00272406399306422	-0.0416125189288239	-1.74896640250812
FOXD2	0.0086900501357045	-0.131590338991954	1.68032161169316
FRZB	0.391433732919859	0.32971917375597	0.885895904829381
FSD1	0.144897623181958	0.0870388279778489	0.805706018880632
FUT1	0.379461318893037	0.56980288229819	0.841676071069483
FUT9	-0.177142825554056	0	10.7713417485758
FXYD1	0.492687818335647	0.639602149066831	-0.887777708294611
FYTTD1	0.00180870457414937	0.157313301241423	-1.33996769028869
GABARAP	-0.00998683905338905	0.29012942659283	8.10153113675187
GALC	0.273909395657096	0.355334527259351	0.703665511964845
GALK2	0.341564633299775	0.21320071635561	0.932017284643846
GCC2	-0.0842212872865186	0	-1.56734667084046
GCM2	0.636979649592097	0	237.084431716859
GEN1	-0.134563673454388	0.00617389822147197	-1.86530169664904
GFPT1	-0.153171860355058	-0.269679944985297	0.910787312074281
GGCT	0.154864969694735	0.217242177904822	0.895572319608514
GINS4	-0.010956734872608	-0.29012942659283	6.78030820125146
GJB7	-0.163338163059575	0	25.6560051013497
GLO1	0.106523811697615	0.284267621807481	0.955641558325225
GLUD1	-0.00104798232667498	0.110096376512636	-2.16497740324732
GLYCTK	-0.00460493475177073	0.0469017647120966	1.06187000537016
GNA11	0.0892751049062583	0	12.5929200979636
GNA13	-0.122361852236059	0	2.53000662812901
GNGT2	0.00235612262839854	0.157313301241423	3.52242772483188
GNMT	0.706353661339331	0.710669054518701	0.908101603754474
GPAT2	-0.520809521696035	-0.348155311911396	0.822186819198504
GPATCH3	-0.146000810794343	0	1.89296692178844
GPR107	0.0142518490532312	0	2.39688128548388
GPR139	-0.00269516588676848	0.0379868588198793	3.17309142897566
GPR151	-0.207303345003381	0	-1.57675751552985
GPR157	-0.00980632507686856	0.266969524988766	-2.72503472437913
GPR20	-0.460446133425201	-0.493829164658431	0.79348757871133
GPR63	0.667544154489572	0.715626447332134	0.815826135355649
GSC	-0.311759636432426	-0.269679944985297	0.658561779520911
GSTO1	-0.00234592583625395	0.151328889840747	-2.76605891423016
GSTO2	0.000146644134041258	0.0327807190686942	-0.920451959899439
GSX2	0.789247683504239	0	8.5625667526767
GUCA2A	-0.278254923291281	0	-2.45323938986738
H1FOO	-0.169535484076035	0	16.023647359391
HAX1	-0.0850505260561461	-0.171357525240139	0.928291456285683
HBM	0.505646722671538	0	234.410508931419
HCG9	0.0225639879357163	0	1.41628334462087
HECA	-0.068386295513105	0.126763347794919	0.903045061104071
HIPK3	0.00331104847950039	0.0625305399480722	-2.35709675316265
HIRIP3	-0.0423911746984294	0	1.35863759647845
HIST1H1A	-0.24539187998168	0	2.13023579569012
HIST1H2AE	0.00402029047314069	0.189934294099397	1.00324404669328
HIST1H2BN	0.00170988944489655	0.0580258853185659	1.56228043521793
HIVEP2	-0.220483751805452	0.0432172875503038	0.943098723944815
HKDC1	-0.00940663057263639	0	1.13683439547526
HLA-DPA1	-0.26409104982496	0	-7.89736564734486
HMGA2	0.693513726656123	0.781735959970572	0.798904862838457
HNF4A	-0.00264540839578266	0.0138708396429413	1.43994858035646
HNRNPUL2	-0.0947391243491859	0	2.54022420131165
HOOK3	0.582283102080833	0.499350227145887	0.884784664675722
HOXA4	0.337285120845939	0.261116483933547	0.801013549093427
HOXA5	0.683234079804524	0.568535243614961	0.862184173928043
HOXB3	0.50349339279283	0.609271795844942	0.843667399452907
HOXB6	0.462985091429032	0.348155311911396	0.941066485894432
HOXD11	0.486754883356397	0.781735959970572	0.841143954138116
HPCAL4	0.0830971582519456	0	1.31795895517524
HPGD	-0.00886101286181492	0	1.67481606803069
HSD17B7P2	0.544503214162098	0.493829164658431	0.835514410776881
HSPA14	-0.00934401922007245	-0.14070529413629	1.24439111170573
IFI35	0.1867948859879	0	3.41259172618998
IFNE	0.0106832247043438	-0.0870388279778489	3.45497034940785
IGDCC3	0.0528309229457475	0	2.45833300547855
IGDCC4	-0.00509974892619385	0.0345999530738455	2.15735697377137
IL17RD	-0.00916843520613876	0.0870388279778489	1.8316540759781
IL3	0.114177340698963	0	2.4449261383046
IL31	0.00933934286926948	0.189934294099397	2.25716569351185
IL5RA	0.605382020015035	0	127.394152377362
IPO4	0.0101405568002734	-0.0710669054518701	1.06303593716685
IPO9	0.0326742867680754	-0.0710669054518701	0.772335928446513
ISX	-0.1087046896444	0	1.26134346338118
ITGA4	-0.0535670751220394	0	1.86628399216109
ITGA7	0.0090481157275228	0.177015882970948	1.38983556069218
ITPK1	-0.00723412477972813	0.253012156852495	2.10534342020224
IVD	0.527413619118948	0.645776599937948	0.956366783930349
JMJD7-PLA2G4B	0.0277279370400061	0	1.25985020878165
JOSD2	0.36104133591943	0.497468338163091	0.893883784137213
KBTBD6	0.17747781529614	0	4.14396498314827
KCNA2	0.00143943405937326	-0.210544542387126	1.35794531097787
KCNC3	0.00266366537662332	0.163903595343471	2.5619554753584
KCNJ2	0.0574757645242092	0	-2.1501836547615
KCNJ4	-0.40913563710811	-0.0901604576791186	0.9025024387462
KCNT1	-0.370911076174028	-0.0379868588198793	0.893789857832226
KCP	-0.0844766238516182	-0.0710669054518701	0.890057084193079
KCTD3	-0.0052236877858117	-0.133484762494383	1.84651559888742
KDM2B	0.00885922321499384	0.0308694911073598	1.29738569296055
KDSR	0.00372735537809328	-0.201007563051842	2.54278600502221
KIAA1731	0.00162277149236282	-0.315816813580689	1.92295720455768
KIF11	-0.213911380304753	0	1.88812762125634
KIF12	-0.024251273012848	0	1.3035277820722
KIF3A	0.190904682827241	0	2.03245037540686
KIR3DX1	0.00826938019400772	-0.0580258853185659	16.4506257200367
KISS1	0.00138474193367461	0.155699788832305	3.07491674018483
KLHL25	0.00809616677787406	-0.0778498944161523	2.7741149520777
KLRD1	0.00305027005180984	-0.160806050441474	1.37625803238073
KRT2	0.350062041369886	0	9.62191962756416
KY	0.0607282206095716	0	25.9369670262374
L3MBTL3	-0.00679768974415211	-0.0846317578410239	-2.49187289072194
LAG3	-0.230845516760124	0	1.93973520934553
LAMB3	0.418225092604417	0	3.94693854973826
LARP1B	-0.00329182292838477	-0.0710669054518701	1.6258762344531
LDLRAP1	-0.000609588855532206	0	-2.24213971323186
LEFTY2	-0.405610411553806	-0.435194139889245	0.843392368877212
LIPG	-0.176408765715604	0	1.7646946246669
LIPM	0.00755775183783728	0.114415510709471	-1.45026099709385
LMNB2	-0.145753543117903	-0.284267621807481	0.731733965743289
LPCAT3	0.503516189029285	0.621762095382768	0.930436472447249
LPXN	0.198467305797702	0.42966892442366	0.902921372574363
LRRC3	0.77602909943298	0.852802865422442	0.966944079242345
LRRC37A3	0.0193225780412075	0	1.7756830890501
LRRC70	-0.00183302317502381	0.203965025437528	1.11269811113784
LRRFIP2	0.225711708552651	0.155824498334743	0.967028890058039
LRRN2	-0.55218615640719	-0.534635478749232	0.922065342158162
LSM10	-0.0683812600503037	0	-4.40573390939822
LY6G5B	0.00424213815705743	-0.0870388279778489	4.13038470063045
LY6G5C	0.461188743878041	0.493829164658431	0.91359007510315
LYPD6B	0.00142460678817411	0.216352745853381	3.4814877405617
LYPLA2	-0.632895323538224	-0.645776599937948	0.912170729339163
LYPLAL1	-0.509332862941122	-0.348714398328678	-0.89233032660863
LYRM5	0.137190990060757	0	4.21317487379153
LYZL2	0.00672627885042569	0.347475622128158	1.92269300003386
MACROD2	-0.0123626323203233	-0.0548344080768443	-0.96098032213288
MAGEF1	0.360055445132589	0.330289129537908	0.92261775375302
MAGIX	0.0482677880319246	0	1.71826966270009
MALL	0.00677195512164747	0	2.40863230268882
MANSC1	0.309503562149658	0.255552177268978	0.874672337439383
MAP3K3	0.0069960060104179	0.0560968194005074	-1.90228790704988
MAP3K9	0.00847411066457786	0.242739693751473	-1.51678835103406
MARCH8	-0.275526835836429	-0.28229954700369	-0.893076180725914
MCEE	-0.126191255411014	-0.152579236072354	-0.867890334816921
MCM10	0.0395041388155227	0.0990944809201303	0.911223344845749
MCM2	0.0343375645565029	0	3.16602411199408
MCM3AP	0.124532224009796	0	1.10646147122437
MCM8	-0.00486497832244403	-0.0197385508487931	-1.42989729064593
ME1	0.592119107846262	0.662170525187622	0.915639064944711
MEGF9	0.00497597711103187	-0.246955928858879	2.53324754324392
MFHAS1	-0.0992457799439946	-0.172869150201215	0.956204167005228
MKNK1	0.0104095410001885	-0.0554833585717653	1.6176264665923
MLH3	0.773969602571149	0.826787172754618	0.933879520783771
MLLT11	0.50672329699499	0.568535243614961	0.931701847396189
MMP10	-0.0227691618811959	0.134839972492648	0.871253938238319
MNS1	0.00274722863728647	0.0908248768188444	1.38890539338567
MRPL35	-0.444937681280082	-0.406181197229962	0.932275603652584
MRPL54	0.0169590135550438	0	2.04359665520058
MRPS17	-0.00805605776032409	0.138708396429413	1.30157094728382
MSH6	-0.195552865209171	-0.247900273203854	-0.852853283916503
MUC5B	0.112467809970066	0.21320071635561	0.876803135422402
MUL1	0.151445537531131	0	5.06540154659047
MXRA7	0.248066600902519	0	3.48879629554329
MYL4	0.0390746170378751	0	1.58568980133822
N4BP2L1	0.577151824600152	0.697650499026332	0.885861847847194
NADSYN1	-0.0444468644919198	0	2.00352567329183
NEK1	0.155583583860059	-0.0580258853185659	0.903986138778309
NEK6	0.369702112165064	0.566220858504931	0.958487948530628
NFATC1	0.473415008964731	0.417855447018673	0.941231382371362
NFIX	-0.0543327563988518	-0.00623297993338971	-3.00288099306629
NFX1	-0.00388371652770163	-0.166173512822099	1.87227960227016
NFYC	0.0100153248361206	0.0580258853185659	1.26612597911067
NKX3-1	-0.253420954756619	0	-10.1901636770421
NLRP4	-1.74919782726074e-05	0.29012942659283	5.40392761889855
NLRP6	-0.00849520601835014	-0.233549683248457	59.4238530847853
NOD1	-0.539908046897523	-0.68529867486535	-0.900700518542706
NOLC1	-0.222990184580109	0	1.04076052366867
NOX4	0.311426616400231	0	53.7875001543014
NPBWR1	-0.00488595629675836	0.129749824026921	3.70845449394009
NPEPPS	0.0150248007632427	0	1.78221608196735
NPSR1	0.00639127885572266	0.172295520407273	2.20123478615334
NR1H2	-0.226012901188517	-0.344591040814546	0.955809416930341
NR1I2	-0.0103446649296119	0.284267621807481	-1.85856436713967
NRGN	-0.377193182554341	-0.174077655955698	0.885021973797474
NTN1	-0.000458112898526741	0.0138708396429413	-1.98210854395749
NTNG1	-0.00946653675359761	0.0583874208121142	2.55708189455654
NUDC	0.0725406176466778	0	1.91211131367102
NUDT2	-0.00512552504078574	0.0691999061476909	0.882662989857023
NUP155	-0.0872875315618305	0	2.05303289578477
OPA1	-0.00545514414817336	0.0379868588198793	-2.24697868179998
OR11H4	0.00381202151798696	0.0710669054518701	1.55434821198194
OR12D2	0.49249892721297	0	371.541776787829
OR1K1	0.219695217272422	0	1.90678607053289
OR2C1	-0.206939014787652	0	2.67432867120671
OR2T11	-0.064830083270231	0	1.10651364306064
OR4K17	-0.174958260503497	0	2.63431658758069
OR51A4	-0.213418054465462	0	2.45500999010622
OR56A1	0.261214615509172	0.493829164658431	0.906743929628069
OR5D14	-0.138600002789627	0	5.37941105919277
OR8S1	-0.142455937546701	0	1.12843671552972
OR9I1	0.000832884428727833	0.231156693037794	2.06208900244301
OR9Q1	0.283716028864595	0	-1.12027304560593
OXER1	-0.514110417987375	-0.696310623822791	0.753808228753641
P2RX5	-0.120439657151533	0	-4.73560147597071
PACRG	0.000718481334623306	0.0778498944161523	4.6177659516311
PARVA	0.652477942205423	0.798198729716611	0.923302999432235
PAX1	-0.537260004166441	-0.355334527259351	-0.757425171957242
PCSK5	0.18876010988699	0.174077655955698	0.880455597965426
PCTP	0.00619405135508069	0.239281816464541	-2.27369987825983
PCYT1A	0.00249604955852111	-0.0737027731190089	-1.59612058800866
PDCD10	-0.00437458827833655	0.0693541982147066	-2.55043993040025
PDCL3	0.0867683327313934	0.00623297993338971	0.99064790789903
PDPK1	-0.00602472092215621	-0.233549683248457	1.97819938517849
PDSS1	0.0074383162992138	0.284662164151147	1.7296590535069
PELI3	0.104815749525161	-0.0580258853185659	0.919974008318421
PEX12	0.00854029308694149	-0.174077655955698	1.5781283466269
PGM2	-0.0699207291726722	-0.0432499413423068	0.927028308195667
PHF14	-0.338723896703515	-0.355334527259351	0.960532874079954
PI4K2B	-0.132627793482901	-0.284267621807481	0.697500522691271
PI4KB	0.00545122667680492	0.0379868588198793	-1.9709876266458
PKD1L1	0.0258914257785785	0.0657951694959769	0.944600856495258
PLAGL2	0.0940778914603889	0	5.56910989975754
PLCG1	0.217182467526381	0	1.3771161222381
PLCXD3	-0.00730222231038397	0.56980288229819	3.41542032426813
PLCZ1	0.000388226092167344	-0.0458930066961718	2.02988720446392
PLEKHA1	0.127634271840267	0	0.906426381041981
PLEKHA2	0.212086790667507	0	2.6687582528213
PLN	0.00645887449938277	-0.0931964695360805	2.25269009944208
PLSCR4	0.48106072441205	0.397118248330958	0.831192042594388
PMM2	0.408368604830334	0.568535243614961	0.919831890797489
PNMAL1	-0.0774371468260057	-0.0737027731190089	0.822250966030747
POFUT2	0.00747239621023076	0.0898933149950989	1.5276899985466
POLR2B	0.164287792295457	0.00617389822147197	1.95869513102173
POLR3G	0.00515373207128943	0.113960576459638	-1.87989759238019
POP4	-0.0928586535621116	0	1.04337465333647
POPDC2	0.228025687816088	0.358746083223446	0.948991343074746
PPCS	0.168882245030147	0	1.28508864680626
PPFIA3	0.283989642252601	0	0.817390730344105
PPP1R12B	-0.050771015233039	-0.00607905543680065	-2.11277701685601
PPP1R13B	0.43430943393825	0.348155311911396	0.778665030744518
PPP1R9A	0.680868754012054	0.710669054518701	0.895908680491072
PPP2CA	-0.250270570952356	-0.191390844865631	0.866239225602824
PPP3R1	0.00529129368334073	-0.088989841662922	1.90465098676971
PPTC7	-0.00302732135769338	0	1.45296228973719
PRDX3	0.00461142941857344	0.0195304056556209	1.79102527887862
PREX1	0.00872015688593512	-0.0633533455924181	-2.86659194029073
PRSS33	-0.0183141380296325	0	4.05592115316325
PRSS8	0.588879755760406	0.382970843102535	0.957296309315993
PRTG	-0.264593358124357	-0.0969366777255266	0.884665747272974
PSMA3	0.00736274513412927	-0.174077655955698	3.19837553282969
PSMB8	-0.0873302232204528	0	-0.937588871675843
PTGR1	0.586856521502876	0.562821176545159	0.959318433924369
PTGR2	-0.00725225351283665	-0.151050982409872	3.73080550798919
PTTG1	-0.121630191607837	-0.113960576459638	0.937488766720781
PVRL1	0.399090122324942	0.493049331302298	0.823310160083264
QPCT	0.117559793091778	0.00627332326674868	0.984920876287737
QRFPR	-0.0803368707674067	0	-1.62459339647062
QRICH1	-0.00465413590272734	0.0580258853185659	1.41506839229954
QTRTD1	0.00644119573325269	-0.172295520407273	5.46544383251822
R3HDM1	0.00737155297730519	0.13937736030332	1.43299175291083
RAB19	-0.40749983391574	-0.568535243614961	0.859233755935449
RAB27B	0.672824823583233	0.85324691797293	0.891708363277142
RABGGTA	0.0127059749623994	0	1.17007418852927
RAD50	-0.160178300635535	0	-5.27041618334314
RBM11	0.0182825354206272	0	1.36700389029571
RBM27	-0.00870638097532761	0.191995556782752	-2.08368829395641
RCAN2	-0.0108683665695609	0	1.78941372806056
RCAN3	-0.00378642083834471	0.313339780720256	-1.80250477980927
RCN2	0.0673540815586122	-0.00623297993338971	1.31136938207928
REEP5	0.194819743486746	0.292395194035315	-0.902028208759623
RFFL	0.0852735225823484	0	1.52349558123195
RFTN2	-0.000794994834688366	-0.113960576459638	2.60652744310529
RGL1	-0.277469840247243	-0.284267621807481	0.869426737277849
RHBDF2	0.206904834398707	0.00619340505750814	2.22744075291454
RHOT2	-0.12221164829327	0	-1.35267453660705
RNASE10	-0.161882804117329	0	2.94317825266234
RNF222	0.209142099668453	0	8.80131071696199
RNF24	0.156311800054169	0.00623297993338971	1.27196379003986
RNF43	0.533288335196791	0.297760724284365	0.90521986965692
RNLS	-0.123463370052276	0.169263515682048	0.901211191089352
RNPEP	-0.0692565312926053	0	1.59278115893966
ROR2	0.486638499507898	0.48462190189834	0.948073506256567
RPL13P5	0.00939795902653312	0	1.33631763184996
RPL31	0.623192382432497	0	4.46819572739463
RPRML	-0.162530773448869	0	16.602935016603
RRAGC	0.00379318947952016	0.10403129732206	1.43333172157599
RTDR1	-0.355125238481222	-0.425030048488848	0.96406930513155
RTP1	-0.00895017654724096	0.216249706711534	8.12591481036589
RUFY4	-0.309749899739924	0	-2.67090074635642
RXFP3	0.495704332882939	0.639602149066831	0.793044403053634
RXRB	0.228423494251041	0	2.29999062962653
S1PR1	0.123575133359918	0	-1.36878695742425
S1PR2	0.0642149045070702	0	1.46727176308609
SACM1L	-0.0104099268791644	0.104446593573419	1.46080600216457
SAMD12	0.256127737171323	0	3.76124009306147
SAP30BP	-0.334856179945231	-0.156590017864312	0.888714782303221
SAR1B	0.160996207705032	0	1.91517451588531
SART3	0.14040896431394	0.0710669054518701	0.92380775500759
SBF1	-0.00668339731239008	0	1.4393874344502
SCAF1	-0.129150745817451	0	2.60570101240448
SCAMP3	0.0545605719993064	-0.0580258853185659	0.772449193953425
SCAP	0.153308807042114	0.213347700665628	0.85651672372852
SCFD2	0.00109881262961572	0.284267621807481	-2.48655869512773
SCN2A	0.128635867864371	0.263545953215885	0.891628931783792
SCT	-0.257372763603645	0	1.37423884687422
SDC2	0.694284089466615	0.66497226627536	0.954903779506361
SEC16B	0.622582500746804	0.56980288229819	0.828655007116457
SEC31A	-0.199524911018946	-0.349046876269824	0.931712027683029
SEC61B	0.183343328211069	0	1.5000151117137
SENP2	-0.00319510610357146	0.302657779681494	-2.84926077012247
SEPSECS	0.165039947424993	0.0580258853185659	0.957524738446038
SEPT2	-0.16459843903466	-0.342715050480277	-0.954733413013819
SETDB1	0.0099440940359608	0.179786629990198	5.23664580225958
SFRP4	-0.0065359166451267	-0.159514655893825	1.51142771972301
SGOL1	-0.00931648721126348	-0.261116483933547	5.96273949762021
SH2D3C	0.447364666092664	0.464018460099522	0.929403345077581
SIAH1	0.060801497943432	-0.00611646536181311	-1.0788913976484
SIGLEC1	-0.15650461568996	-0.125010822042356	0.89458948894236
SIGLEC14	0.163117528785152	0	6.23801141542344
SLAMF8	0.00384336685112586	0.0348155311911396	2.20382981733784
SLC10A2	0.249238777549381	0	1.25112034721374
SLC13A4	0.0160462013314006	0	1.04705242378328
SLC14A1	0.420470652688367	0	3.26284327443456
SLC19A2	0.00149038492520573	0.0878265257344815	-1.77038952848811
SLC22A14	0.1562809243985	0	38.8437399619952
SLC22A17	0.253418008652686	0.189934294099397	0.923902078729464
SLC22A23	0.164374198191254	-0.00625305399480722	2.06270078226945
SLC25A28	-0.0107919264799547	0	1.51745078887852
SLC25A33	0.527257059348817	0.46921626483187	0.952199730556139
SLC25A34	-0.247447042257123	-0.261116483933547	0.814372600901938
SLC35A4	0.310861197574837	0.0674199862463242	0.96685760814382
SLC35C1	-0.0269336923435282	0	-2.68994161622126
SLC38A6	0.000600842541938479	-0.105272271193563	1.77898243220212
SLC38A8	0.443248307905153	0.426401432711221	0.778719031484156
SLC43A3	0.00473496932953345	-0.0797606054881803	1.09963178751534
SLC6A13	-0.00801018804678788	0.190805991538333	2.49327700286443
SLFN11	0.0651409056368266	0	-1.16590774658636
SLTM	0.169743601730329	-0.00623297993338971	2.00240735122934
SMARCA5	0.00424770601788788	0.104446593573419	-1.33523187919997
SMARCAD1	-0.208170949270191	-0.31486880929507	-0.875938476652099
SMARCD1	0.00877320576490418	0.082572282384477	1.12496295818365
SMPD4	0.0595135550449438	0	1.80890451034327
SNAI3	-0.613550323695045	-0.475717899222694	-0.861557376110292
SNIP1	0.033144073389922	0	-1.19534261779677
SNRPA1	-0.0198319806855251	0.0580258853185659	0.919540913096306
SNTN	0.00245473343395584	0.406181197229962	15.9310556510698
SNX16	-0.487072548718734	-0.522232967867094	0.822418885024677
SNX5	-0.264189725887986	-0.460566186471838	-0.958107436188797
SOCS7	0.0762564620095226	0	2.8183200184902
SOS1	-0.00505700021093102	-0.0914651149978656	1.52753013955581
SP100	0.00900567696280596	-0.483087711884433	2.87303798752812
SPAG7	0.0739130880758539	-0.0710669054518701	0.930074504079033
SPATA17	-0.0108648480313659	0.33436333450068	2.72457477939055
SPDYA	-0.564606594271344	-0.522232967867094	0.733142822688302
SPINK1	-0.0105751425979492	-0.0834723639240205	1.46958812105656
SPOCK2	0.00410544703171973	-0.00633533455924181	-1.53625137824
SPP1	0.0825918029000685	0.154105798339746	0.852166522867823
SPRR1B	0.0661093884615482	0.174077655955698	0.867462660847374
SRPK2	-0.0029143639939521	-0.232425683748898	1.53473721258703
SSBP4	0.0113838672501071	-0.0580258853185659	0.789276762903392
ST8SIA2	-0.179453476613	0	12.7786876444442
STATH	-0.144439831891011	0	4.21209641306686
STEAP1	0.0101352671632379	0.111851788143161	-2.5030510253614
STK17A	-0.00124224422678557	-0.00609767433319104	1.47424052799928
STON1-GTF2A1L	-0.10854219452919	0.0130202704370806	-0.958894755118813
STT3A	0.00301594784376607	0.0379868588198793	1.47821179167401
STX4	0.049799023118251	0	-1.14054197406361
SUCNR1	-0.00295312641467163	0.0789542033951723	2.42450808547733
SUFU	0.124258256843599	0	1.7772937666211
SVOP	0.238010909727632	0	1.44810233690591
SYDE1	0.551978769098881	0.568535243614961	0.835291832699954
SYNJ1	0.0607700149058538	-0.0580258853185659	0.915001388832303
SYVN1	0.0110294454785433	-0.0577885596397065	1.51671463981218
TACSTD2	-0.00207454281464762	0.217458428917521	3.30845771186955
TAF6	-0.705397271454091	-0.696310623822791	0.930626875717725
TATDN3	-0.0111530499534796	-0.0710669054518701	-0.948283532128522
TBCE	-0.00401986404917625	-0.037762745602468	1.64292256586802
TBL2	0.150186365548267	0.272474630456533	0.89840153243159
TBL3	-0.00290835734859806	0.174077655955698	2.31018096665961
TBX19	-0.00813608324570262	-0.00629379093374467	-1.41308623378267
TCTE1	-0.399470303338462	-0.417855447018673	0.876096935770262
TECTA	-0.132815213997251	-0.107204033627649	-0.966074756289725
TERF1	0.0932818279478854	0	0.958592773815178
TEX19	0.618686259454369	0.639602149066831	0.848693274952419
TFCP2L1	-0.393545933948099	-0.242577321108337	-0.882339394585796
TGDS	0.385404076617826	0.426401432711221	0.875156248713665
TGFB2	0.00819443782524452	0.0379868588198793	1.56707132858234
THNSL1	-0.184512166080983	0	-6.57588577882548
TIMM13	-0.00486620882307724	-0.0778498944161523	4.66369499381461
TIMM17A	0.164988629203529	0	2.88547748670242
TIMM44	0.0876548016804282	0	1.23578730670663
TIMP2	0.634023477700768	0.747118810047004	0.838945938363364
TKTL2	0.0312782040990326	0	4.33461780543329
TLCD1	-0.00672580285883086	0.138708396429413	1.09644390785895
TLK2	0.00193100904340431	-0.0379868588198793	1.02950959300013
TLN2	0.00172736088320371	-0.0870388279778489	2.17890293438095
TMBIM6	-0.00805766854135343	0.214740091698947	-1.55339178642915
TMED7	-0.488292739465915	-0.522232967867094	0.914885584027978
TMEFF1	-0.00813569154160533	0.302521012852126	-1.86583748286116
TMEM102	0.00466844395824187	-0.0402015126103685	1.88837856496416
TMEM121	0.117150345446193	0	1.8013215602836
TMEM145	0.283598209082965	0.174077655955698	0.848148894088999
TMEM147	-0.0100154606952152	0.0789542033951723	1.42012571802036
TMEM154	-0.263194676647956	0	-3.86388495341901
TMEM163	-0.601690757090575	-0.506622805119022	-0.930479439446366
TMEM17	0.00526895548591296	-0.171357525240139	2.96152042905098
TMEM175	0.407337822862927	0.341881729378914	0.719704570148773
TMEM192	0.555577727173735	0.497468338163091	0.695952715180781
TMEM212	-0.0158783607113257	0	-2.57551913588794
TMEM30C	-0.00191950253767744	0	1.82426115960359
TMEM50A	-0.00275160049475278	-0.265908011739155	1.60481931495318
TMEM65	0.538048518098671	0.631633627161378	0.936542208116957
TMEM79	0.505803508126212	0.426401432711221	0.77277745188318
TMEM97	-0.14013321006696	0	-1.82123075724957
TMPRSS9	-0.0339454473279442	0	1.9617706287015
TMUB2	0.42122139920498	0.478543967681475	0.966792340867945
TNFSF11	-0.00308769866735977	0.256375213787096	-1.64394895740081
TNRC6C	-0.0271344315951605	0.00617389822147197	-1.66993480585225
TP53AIP1	0.0101113980905291	0.0580258853185659	27.0386880494171
TPRG1	-0.126093400816552	0	4.18553833203511
TRAF2	0.0528265151387798	0	1.66418297908564
TRAF7	-0.001855884915526	0.0187591619844217	1.98735337097307
TRIB2	0.00950296874972037	-0.210575771955277	-1.450965610822
TRIM22	-0.417406153142993	-0.284267621807481	0.849023164234291
TRIM26	0.364714920892748	0.426401432711221	0.836888671868877
TRIM56	0.0107125681719337	0.101365352947869	1.05749686343029
TRIM65	-0.294991795968245	-0.113960576459638	0.730531957328029
TRPM4	0.506284211905016	0.522232967867094	0.899397779864872
TRPV1	0.326413042344525	0.0870388279778489	0.8227489653119
TRPV5	0.622273938169064	0	32.6970775898072
TSEN34	0.46025346600873	0.426401432711221	0.852424424875437
TSGA13	-0.143051457557763	0	1.61540128656623
TSSK6	0.00380748525606401	0	2.9853619081701
TTC17	-0.000379831959399131	0	-1.43424996160793
TTLL1	-0.097379100441364	0.0812897019324939	0.927361777548909
TTYH3	-0.00859601946006014	-0.065101352185403	-2.27002534796639
TUBA1C	-0.235599839248269	0.00611646536181311	-2.70933744753013
TUBB1	-0.40222948445543	-0.522232967867094	0.955802914117034
TXNDC16	0.56457256366122	0.721750317577707	0.797754301980022
UBD	-0.396827672335411	-0.174077655955698	0.828013453293594
UBE2DNL	-0.0341530597714799	0	1.76494598777054
UBR1	-0.027473233354203	0	-1.37965498568041
USP35	0.282417438401679	0.124659598667794	0.966808502221542
USP50	-0.355526934956638	-0.174077655955698	0.870443020259914
USP53	0.376101211317602	0.418112361585938	-0.953329533235237
VAMP2	-0.00261797682829839	-0.100503781525921	-1.81983420982286
VIM	0.642851550518255	0.781735959970572	0.732289548965676
VKORC1L1	0.00706943102325568	-0.0196684314412165	1.71870810587154
VSTM2L	-0.408980407265538	-0.114036022066353	-0.906281062628543
VTA1	0.0120168403214697	-0.0710669054518701	0.914644276658986
VWA2	-0.212811947126623	0	19.7292911299007
WDR43	-0.184422476229603	-0.426401432711221	-0.93108472763625
WDR48	0.00471771692896032	-0.189934294099397	4.35620754674485
WDR54	-0.329511875705983	-0.348155311911396	0.967728490132771
WDR59	0.152479132834589	0	2.96267371178298
WIF1	0.630018279644774	0.781735959970572	0.72062347709227
WISP3	-0.296863143937439	0	2.33873198037314
WSB1	-0.00771677457503852	-0.169932355211106	-1.19899814312633
XKR4	-0.00778426313456567	0.113960576459638	4.54836136635475
XPNPEP3	0.0260318980695984	0	1.60029547495377
ZBTB45	0.142374843048106	0	7.02301060223004
ZBTB47	0.457321229587949	0.516886561221819	0.916836162886635
ZDBF2	-0.0614178129211793	0	1.42828478782074
ZFP64	0.422397440498135	-0.00623297993338971	3.04395073923805
ZMAT4	-0.344852150041319	0	1.64652077923262
ZNF133	-0.000128503102492864	-0.155699788832305	1.79665610937084
ZNF17	0.000189199937608456	0.0778498944161523	0.997047729050163
ZNF189	-0.135798785795227	0	1.31801622879086
ZNF280A	0.0428288852062924	0	1.24663396810194
ZNF324	0.311923498826893	0.14213381090374	0.719138255908333
ZNF384	0.00135813047492658	0.0973844245780238	-1.02398196897278
ZNF408	-0.00463137257289757	-0.0580258853185659	3.81929850045246
ZNF423	0.000906865317024989	0.155699788832305	3.79048652940465
ZNF44	0.222580267517585	0	4.54354607295476
ZNF580	-0.167905707576535	0	-1.58696623171988
ZNF607	0.551824439328052	0.426401432711221	0.880725254565651
ZNF609	-0.0148389695290191	0.00615457454896664	-1.35044288420323
ZNF613	0.625930456150453	0.497468338163091	0.820563696304243
ZNF679	-0.00945108070743447	0.113960576459638	1.95211944681811
ZNF687	0.00864688586842436	-0.0832250378576479	1.3411595941375
ZNF697	0.0073722263790314	-0.123868101150163	1.93808756966655
ZNF699	-0.117943591795397	0	1.72048177877167
ZNF710	-0.00365744527308787	-0.142724806429613	-2.15174734020754
ZNF720	-0.122076344633713	-0.0870388279778489	0.9679286481834
ZNF724P	0.363409816100834	0.406810704744786	0.773068192505988
ZNF772	-0.00356709113441292	0.0348155311911396	-1.8443590623584
ZNF777	0.00521230411525609	0.0710669054518701	0.853345118481365
ZNF785	0.494503093138246	0.56980288229819	0.835528986909701
ZNF788	0.0328671895571574	0	1.22404326849807
ZNF808	0.596798179039327	0.56980288229819	0.922506179272355
ZNF91	0.341075458375043	0.342649337432675	0.949935137223391
ZNF99	-0.00198579408760495	0.302749589396148	2.72851541083494
ZNHIT2	-0.0039846569303802	-0.305158472144709	1.94374788913758
ZWILCH	-0.0184279849461162	0	1.44681166446241
