# Supplementary material for: Functional transcription factor target discovery via compendia of binding and expression profiles
Source: Sci Rep. 2016 Feb 9;6:20649. doi: 10.1038/srep20649 (PMC4746627; doi:10.1038/srep20649)
Supplement: Supplementary Dataset [file srep20649-s2.zip › Supplementary Dataset/43180_2_data_set_1775577_nz79ph.csv]

Gene	PC	SC	CARS
AAK1	0.0029754505612697	0	-1.42971534600789
ABCC1	-0.0130607110021113	-0.261116483933547	2.94491392398213
ABLIM2	-0.418791787769564	-0.721750317577707	0.950347552322779
ACOT7	0.0042855095767151	0.0870388279778489	2.27763582951255
ACSL5	0.501950916963896	0.38204658872917	0.907734194967018
ACTN2	0.227120515934849	0.29012942659283	0.943327187263655
ACTR5	0.0341838863557844	0	1.56172854068716
ACYP2	-0.0108318938482746	-0.0580258853185659	-1.03304937285651
ADAM22	0.57471628841334	0.852802865422442	0.848397094450276
ADCK2	-0.00380219632759169	-0.174077655955698	4.02860003923952
ADD3	-0.0213838161524675	0	1.30698341024649
ADORA3	0.0529953119726842	-0.00646508183835236	2.03110187821951
AKAP5	0.134702729636176	0	2.47233619757678
AKAP8L	-0.213759869151437	0	-4.15574485017742
ALOX12	-0.00592573715356292	-0.29012942659283	23.6324879942882
ALOX5	0.0530941548166474	-0.0580258853185659	0.930292714729331
AMOTL2	0.474680893509767	0.499596723662329	0.906606039247046
ANKRD18B	0.571779003804565	0.524377670804744	0.835863836338304
ANKRD29	-0.0124052150125629	-0.174077655955698	4.15402465033002
AP1S1	0.33101431637385	0	10.6680570541142
APBA3	0.413981007292552	0	6.30962107875697
APBB1	0.418299676035064	0.265908011739155	0.743829355646184
ARAP1	0.0419631500340644	-0.00749110958292491	5.00918293048995
ARFGAP2	-0.144565929135835	0	13.7320029393275
ARHGAP10	0.483527054503255	0.284267621807481	0.707883435796065
ARHGDIB	0.682339413966892	0.710669054518701	0.847945983156921
ARHGEF12	0.013487507854487	0.0657951694959769	-1.61502385583147
ARL5C	-0.0156007595349893	0.174077655955698	1.06195411786739
ARL8A	-0.0239861688658983	0	1.74892829091926
ARMC2	0.485301544897385	0.497468338163091	0.790359568810398
ARSA	-0.00172346271421205	-0.0778498944161523	0.916311334694881
ASAP3	0.536526176858289	0.55048188256318	0.919680558147338
ASF1B	-0.00109673721860377	-0.0870388279778489	2.18800354980549
ATE1	-0.00187478347208743	0.189934294099397	-2.16966350471628
ATG2A	-0.00180647124210701	-0.0778498944161523	1.16833626216992
ATP1B2	0.652304638719521	0	829.436975833859
ATP6V1E1	0.0815626957721212	0	2.57202890128193
ATP8B3	0.468813573976636	0.21320071635561	-0.935347189785003
ATXN7L3	0.0163623751965557	0.134839972492648	1.81287238661456
BAK1	-0.077606098276813	0.00749110958292491	-2.58032620136505
BBS2	0.0171709962270586	0	2.3442596694319
BCAS2	NaN	NaN	0.900678859178961
BCAT2	-0.0106409154501265	-0.277171054568222	14.4771317027814
BDH1	0.547570214678426	0.355334527259351	0.794666098850906
BIN2	0.261820275043744	0	160.067499440579
BIN3	0.021781186723836	-0.0149822191658498	1.37798831448995
BLM	-0.0130552442822788	0.174077655955698	2.57662219910126
BLOC1S3	-0.015532018181763	0.154105798339746	-3.52008605808261
BMP1	0.0231648608826221	0	0.86826041726378
BNIP3L	0.0440454275084077	0.0138708396429413	-1.77503910616793
BOLA1	0.329832938609533	0	15.599791704121
BTN2A1	-0.354085668650278	-0.355334527259351	-0.957200928733041
BTN3A2	-0.00997360778171717	0.104446593573419	-1.23354005112242
C12orf65	-0.00422131239663622	-0.0580258853185659	1.03792631505499
C14orf79	-0.404906497059525	-0.261116483933547	0.932636893703614
C15orf40	0.0442336083753439	0	1.53654121711165
C16orf74	0.233883470071249	0.0870388279778489	0.646213175548366
C19orf47	0.00290309148058535	-0.269679944985297	3.76040415547116
C1orf115	0.542539085197707	0.56980288229819	0.897536256515074
C1orf228	0.017369605794904	-0.174077655955698	1.6558928081921
C1orf53	-0.00447138619742097	0.261116483933547	5.65420616895282
C2	NaN	NaN	0.844945298976255
C3orf55	0.639233949284696	0	166.805254912808
C3orf62	-0.00482449326021712	0.113960576459638	-2.21828250600287
C6orf165	-0.49143309183818	-0.348155311911396	0.76411949240755
C6orf62	0.00507482434725409	0	2.32929915735527
C6orf89	0.244429033901441	0	1.95830001732569
C7orf55	0.00980908203351489	0.0710669054518701	-2.84428455883997
C8orf44	NaN	NaN	0.740490187986558
CA6	0.00952303738533336	0.0580258853185659	1.60999059426957
CAB39	0.0858200342014276	0.0580258853185659	0.757187800971017
CABLES1	0.164590168309227	-0.0201007563051842	2.10944135379043
CALM1	-0.0108243894975495	-0.0870388279778489	3.43760460433616
CALU	-0.0645741670401004	-0.0580258853185659	0.893224509167032
CAMK1D	0.526605096885793	0.568535243614961	0.751020829714825
CAMK2N1	0.633694600835987	0.696310623822791	0.920100530548956
CAMTA2	-0.00815495002709579	-0.0710669054518701	0.962313925333465
CANT1	-0.106562132573948	0	-3.14360317230892
CAP2	0.30428429805138	0.0870388279778489	0.672004650430203
CAPG	0.183308712264022	0	4.65588617984458
CAPN5	-0.0105101030464144	-0.0348155311911396	-2.51506482504672
CAPZA1	NaN	NaN	0.940685955491926
CASC4	0.0353262507161543	0	1.95579443112147
CASP8AP2	0.181670453139086	-0.0201007563051842	1.77279363848062
CBR1	-0.388495402649415	-0.284267621807481	0.717653569156369
CBX1	0.250279165457268	0.21320071635561	0.949754454974702
CBX2	0.565421861178688	0.639602149066831	0.792332351062575
CCDC122	0.446493305005509	0.355334527259351	0.879168144893353
CCDC124	0.0048824705852492	0.14070529413629	2.32135319532654
CCDC149	0.295495312179849	0	78.5682387817668
CCDC40	0.69649405294363	0.639602149066831	0.760987409844216
CCDC53	-0.270158456679653	0	-1.22860047399758
CCDC77	0.547860316926259	0.639602149066831	0.918879148745766
CCL27	0.393295144268309	0	324.128795911397
CCNB1IP1	-0.0128581810109875	0.0580258853185659	1.35572039154331
CD97	0.405053541905196	0.284267621807481	0.761775086144023
CDT1	-0.012056468644597	-0.0778498944161523	2.11407770446351
CEACAM16	0.146475977316207	0	14.6695928325077
CENPE	-0.0670951968214319	0	1.45628862650057
CEP152	-0.057312115959958	0.0134005042034562	-2.01599385764986
CEP164	-0.00426009604476098	-0.426401432711221	4.90842314702722
CEP97	-0.00607613666965052	0.0710669054518701	-1.66533661646304
CFL1	-0.0235413671970217	-0.00670025210172808	-1.34465306478888
CGRRF1	0.0806643765062588	0	0.786012274407567
CIZ1	-0.00384987869771203	0.0223700025520446	2.49005833087572
CKAP2	0.00197622724318571	-0.174077655955698	5.58441307512822
CLASP2	0.00344348385558801	0.29012942659283	8.55691533143659
CLDND1	0.0142896208548808	0	1.82868524493826
CLEC11A	0.0982667481382668	0	2.67432492717233
CLINT1	-0.0807436604507515	0	-3.13155321363321
CLK3	0.00419459016409588	-0.0455709465297821	-2.45763488343913
CLSTN2	-0.0105636975355723	-0.406181197229962	65.2173260548334
CMAS	0.0152494036239785	0	3.057191072404
CNDP1	-0.166494107776126	0	215.61284364939
CNP	-0.0655512532215068	0.0149822191658498	-2.36291558532639
COL2A1	0.0338162523482902	0	1.47747086187753
COMMD4	0.000130881946665955	-0.174077655955698	2.48843392900807
COMMD6	-0.0312369650969272	0	0.950277425938279
COQ4	0.0171995820792204	0.0580258853185659	1.23615237550632
COTL1	-0.0520885577698024	-0.0149822191658498	1.33312783554386
COX8C	0.000398159734834964	0.0580258853185659	1.45045042260468
CPEB1	0.310286214726325	-0.0172999765369227	5.8313655145346
CRB3	0.558927751052216	0.696310623822791	0.922757277861291
CREBZF	-0.00253514121226124	-0.265908011739155	1.1526002514945
CRIP2	-0.00208695230627128	0.117902136965001	1.47984073320932
CRYAA	-0.00631845621547577	0.0402015126103685	1.37390440738265
CSTB	0.0167043823424691	0.174077655955698	2.52967657106875
CUL2	NaN	NaN	0.928471640569471
CWF19L1	NaN	NaN	0.889950883700607
CYB561D1	0.0703431751616028	0	1.7269833448795
CYB5R2	0.405313401506004	0.348155311911396	0.898970637886146
CYHR1	-0.0118273822204184	0.117182433933725	1.80512876622577
CYP20A1	-0.00677439955313623	0.0580258853185659	1.48314555820864
CYS1	0.537931968672744	0.609271795844942	0.956990877746044
D2HGDH	0.0317578662998929	0.0201007563051842	1.18457152382931
DAXX	0.00414247206879636	0	3.31282829244872
DAZAP2	0.0156595563621743	0.261116483933547	2.38611749631781
DBNDD2	0.703253776591732	0.781735959970572	0.824071364468024
DCPS	NaN	NaN	0.902645338416123
DDX18	0.00899574558301262	0.0580258853185659	1.69186995420365
DDX60L	-0.248239997113966	0.00693541982147066	-2.9308788732057
DENND1B	0.00514460788849774	0.354649519006916	1.42693786365851
DENND2C	0.500668707832318	0.56980288229819	0.888182786530417
DGAT2	0.652142817536984	0.797724035217466	0.908396944251581
DGCR6	0.0141029709822194	-0.0379868588198793	1.56383544238552
DGKI	-0.00508463487177329	0.0580258853185659	2.40347838066356
DHPS	-0.0111947924279047	-0.174077655955698	-1.50182709831968
DIP2B	-0.0163171025453757	0	1.29168486479062
DNAJC19	NaN	NaN	0.940896800678654
DNAJC6	-0.0046308004781608	-0.0580258853185659	2.83681931274217
DOCK1	0.630386900044125	0.624187783932359	0.926679387911282
DOLK	-0.063139082872881	0	1.56772905604192
DPAGT1	0.156762172974095	0	1.07543997129937
DPCR1	0.0147743093200931	0.174077655955698	2.26545997333146
DTNBP1	-0.0527534682023126	0	1.40414958241661
DUSP14	-0.159379584723075	0.0131590338991954	-1.19692773773416
DUSP15	0.347472198811765	0.174077655955698	0.948105391877374
DUSP18	-0.0114744668205793	-0.417855447018673	2.98479010986394
DUSP28	0.42916112912632	0	12.3905394060364
DUSP4	0.0768809583259511	0.00646508183835236	1.86931273376316
DVL3	0.350035906066883	0.112366643743874	0.886247584383572
DYNC2LI1	-0.00122067191505165	-0.104446593573419	2.09385891672648
DYRK4	0.0511938342329197	-0.0710669054518701	0.713703068129688
DZIP1	0.493927788986737	0.781735959970572	0.925352972842085
E2F5	0.173088932185125	0	5.87575304964435
EAF2	NaN	NaN	0.743036018671574
EDARADD	0.00559726390838094	0.174077655955698	4.56057787221513
EEF2K	-0.00365485814799249	0.174077655955698	5.39335953660205
EFEMP2	-0.0150627011317033	-0.174077655955698	1.80652317692051
EFHD2	0.287447752373709	0.355334527259351	0.943412945487269
EIF3D	-0.0156848483273393	0.29012942659283	4.89626647968099
EIF4G1	NaN	NaN	0.82426431932365
ELL3	0.209278218175172	0	1.63483196711619
EMID1	0.601222808648085	0.639602149066831	0.897240527819026
EMILIN2	-0.00573514295506908	-0.174077655955698	3.26863435757626
ENPP2	0.389385095340606	0	106.257881526711
ENTPD5	-0.48953909350061	-0.493829164658431	0.727344624488572
EPHB2	0.283333122217289	0.355334527259351	0.924888008858769
EPOR	0.00179520200469847	-0.0789542033951723	-2.06935182948781
EPS8L1	0.479353223755561	0.527649284376143	0.929005906259021
ERGIC3	-0.00850663490793997	0.110096376512636	-1.86862985039804
EXOC6B	0.255828131881975	0.21320071635561	-0.881986896166623
EZH2	0.136471321853337	0	2.25065313155879
F10	0.0761143760258052	0	10.9211791777464
FABP6	-0.0182203608647334	-0.174077655955698	1.4771330501509
FAH	-0.084309543912166	0.00670025210172808	1.83565433122858
FAM103A1	-0.0981768837908307	0	-1.9656773656543
FAM109B	0.464131420609333	0.435194139889245	0.845886674406668
FAM124A	0.396099225331503	0	1113.03653794205
FAM134C	0.136589372949048	0	1.77014947647323
FAM151B	0.597880683616817	0.645776599937948	0.811602306878207
FAM171B	0.453556896706645	0.493829164658431	0.727346528059338
FAM180B	-0.0140498802754991	-0.406181197229962	18.9216433761753
FAM19A4	-0.0159094200711983	-0.522232967867094	10.5365533991188
FAM50B	-0.322099577963674	0	-12.2501651138943
FAM53C	-0.0167581901663719	-0.348155311911396	7.46541753667443
FAM73A	-0.214326059844272	0	-8.22495664619998
FAM84B	0.361858282869253	0	3.45061028020984
FAM96B	0.00364280524727153	0.0580258853185659	3.88542245271659
FANCC	-0.251880575343309	-0.224733287487747	0.915276231560017
FANCD2	-0.370367918556553	-0.348155311911396	-0.720422002161805
FANCF	-0.230280552991017	0	-2.31277189318907
FANCG	-0.0971912698584693	0	-4.51586952686506
FBLIM1	0.533850154335409	0.696310623822791	0.802873748030018
FBXL13	-0.00215078973587282	-0.174077655955698	4.47216885084769
FBXL4	0.147477340680861	-0.0149822191658498	1.71223783433012
FBXO24	-0.0772436725108354	0	-1.70514585224803
FBXO32	-0.0162218999388207	-0.417855447018673	2.94191478897309
FBXO9	0.179116212035684	0	-1.45970286102042
FBXW5	-0.0137624662662974	-0.174077655955698	1.48836497765786
FDFT1	0.00931311430802426	0.164487923739942	1.52749209862262
FEZ2	-0.113234027886757	0	-1.97529390737364
FIBCD1	0.241603327743221	0.29012942659283	0.820925883588007
FIP1L1	-0.0832666239538417	0	1.01998270415859
FKBP10	0.451082780958283	0.341881729378914	0.921324858979346
FKBP11	0.208050667437364	-0.0138708396429413	1.9490230722736
FN3KRP	0.0120141245812582	0.164804410824348	1.53650149485674
FNDC3A	-0.0846997947309901	0	1.783090482173
FNDC4	0.698740060973371	0.797724035217466	0.902551297297015
FOXRED2	0.0778472028349159	0	-10.0852539433851
FRG1B	-0.0143343664974165	0.0580258853185659	3.5299440534045
FRK	0.282954479517917	0	1.58844384091488
FTO	0.386287670766963	0.14213381090374	0.745583260180166
FXYD2	-0.0152509894485722	0.0976520282781045	2.73156462110337
FYCO1	-0.506079760207429	-0.696310623822791	-0.816519193024358
FZD4	0.593604082213094	0.56980288229819	0.917843803319712
FZD9	0.528706382296379	0.56980288229819	0.783289264133847
G2E3	0.256987270698374	0.174077655955698	0.9561873186114
GABARAPL2	-0.00295076048091311	0.0710669054518701	1.33403674463996
GALNT12	0.567453966364939	0.696310623822791	0.834154176807065
GAPDH	-0.538911017287854	0.018881372801234	-3.94653731069367
GBX2	0.330779545046967	0.261116483933547	0.899735736449523
GCNT1	0.683514377516728	0.852802865422442	0.907258840074137
GCSH	0.0262752313323553	0	1.0115186940714
GDF1	0.175128076892299	0.174077655955698	0.906551193395248
GHDC	0.379515218522159	0.21320071635561	0.908259444375181
GLIPR1L1	0.00595083133576745	0.0580258853185659	3.64740268840164
GLIS3	-0.195953275006532	0	-3.72880860407443
GLRX2	0.063319650024159	0	-1.54386905800854
GLRX3	-0.00210777271381668	-0.0580258853185659	1.20127698407708
GLTSCR1	-0.0934631561466854	-0.018881372801234	1.76584057350374
GNAI1	0.481484670225461	0.522232967867094	0.782153797484684
GNB2	0.00141430394559106	0.0599288766633993	1.82402205030215
GNG10	0.131716420983994	0	4.51441801842358
GOLGA7	-0.479592267238077	-0.493829164658431	0.679227192971265
GPC6	0.70741210525198	0.733410208027793	0.918840445135636
GPD1L	-0.334099655691745	-0.406181197229962	0.935385115110257
GPR19	-0.0519285309446195	0	-1.47098199450185
GPS1	-0.106360898921824	0	1.14254293829525
GPX7	0.308052872319976	0	1.56479121676183
GRN	0.0034180002963548	-0.0580258853185659	1.57199544604557
GSTM1	0.488184194716358	0.645776599937948	0.714829784216053
GTF2H4	0.0128866573938362	0.313339780720256	-2.10423598695639
H2AFX	NaN	NaN	0.869528349917278
HCLS1	0.977529377698417	0.870388279778489	0.941149139626161
HES6	0.418638281391312	0.348155311911396	0.746606657104614
HEY1	0.125145756125481	0	0.855043383496213
HGS	-0.197816818770366	0	-4.19001974442446
HIATL1	0.00573182338626399	0.0379868588198793	3.98118582811923
HIPK2	0.0514946685013039	-0.00864998826846137	4.19256901687546
HIST1H1B	0.543720438400571	0.645776599937948	0.953648723368899
HIST1H3C	0.441624122102181	0.341881729378914	0.762101300906072
HIST2H2AA4	-0.129762109172214	0	7.37551386996439
HLCS	-0.0175067600115319	0.0479801070672388	1.65005949429481
HNMT	0.00209588709634382	-0.0870388279778489	0.826514504827218
HOOK1	0.472565297371366	0.568535243614961	0.930549661394322
HS3ST3A1	0.494223879482119	0.493829164658431	0.881239404458218
HSD17B14	0.200413342521102	0.0580258853185659	0.876974036493007
HSPA14	0.00281271099141206	0.0778498944161523	1.98732112084916
HSPA1B	0.0036127139820854	-0.0335012605086404	1.45410787269605
HSPD1	0.02495454615974	0	2.35955172979689
IFIH1	0.694535624476578	0.781735959970572	0.941058037868031
IFIT5	0.462851003663748	0.568535243614961	0.734540913610008
IFITM1	0.576854535982197	0.497468338163091	0.78165857205465
IL12RB2	0.0885126233575682	-0.0580258853185659	0.946009651331813
ILF2	-0.0065101847276706	0.0580258853185659	1.54558075424135
IMPDH2	0.00930451442466863	-0.0580258853185659	-2.20960561608544
INPP5F	0.180531073780525	0	1.19251637798402
INPP5K	0.0175327193916915	-0.0580258853185659	4.49773151565023
IQSEC1	0.0077444509820652	-0.0348155311911396	1.46088210705762
IRF2BP2	0.00302111277428265	-0.0950300183886271	-1.95518568795843
IRF6	0.460119681458275	0.435194139889245	0.889935452812088
ISYNA1	-0.220305114239794	0.0129749824026921	-1.13863870135769
ITGAE	-0.0329795978479602	0.0172999765369227	544.906544025727
ITGB1BP1	0.00716695131002021	-0.174077655955698	-2.00827009670246
JMJD1C	0.0608004130662632	0.0129749824026921	2.34491453108808
JRK	-0.106266742386854	0	2.35765810147432
KATNAL1	0.016103911774278	-0.104446593573419	1.21525285143737
KBTBD2	-0.376834209950018	-0.0870388279778489	0.664435426998445
KCNQ1DN	0.0145623017485209	0.0580258853185659	1.90671805117874
KCTD13	-0.109193714450091	-0.174077655955698	-0.954276272769826
KDM3B	0.0157568207909473	0.243708718337977	-1.8946630722036
KHDRBS3	0.763371340276676	0.639602149066831	0.890240049446257
KIAA0513	-0.00894154065095465	0.104446593573419	2.36774268476332
KIAA1467	0.191243160723474	0	1.64449410343152
KIF15	-0.00236166894770815	0.406181197229962	21.0750786510245
KIF1B	-0.0112919543382705	0.171357525240139	1.29933743064687
KIFC2	0.00651170414347549	-0.174077655955698	3.74741925206123
KIRREL	0.612528575471126	0.417855447018673	0.854982190745786
KLF3	0.11763728928625	0.0131590338991954	2.91925697661932
KLF6	0.0149666198428167	0.0881130730724254	-2.81795366029114
KLF9	0.0684128910916132	-0.0065101352185403	1.44312337714514
KLHDC8B	0.582954953651966	0.568535243614961	0.721721262543982
KLHL18	-0.00408388575677194	0.134839972492648	1.4035647099104
KLHL32	0.686579704821056	0.676725462274536	0.902657532726659
KPNB1	0.022057559635794	-0.0138708396429413	1.91726500389209
KREMEN1	-0.35418087392147	-0.29012942659283	0.819164809758007
LAMB2	0.318869984905955	0.0870388279778489	0.681874824594847
LAPTM4A	0.0157512105331519	-0.113960576459638	-1.49111914890229
LDLRAD2	0.0120587946832941	-0.0580258853185659	3.747989215683
LENG8	-0.063608108861084	0	2.28019772029418
LEPRE1	-0.00597930648051822	0.0870388279778489	1.47337575357375
LEPREL2	0.539806198090309	0.539359889970594	0.941483324623289
LETM2	-0.425762292362878	-0.265908011739155	0.952685209390298
LIPH	0.391167342531187	-0.0172999765369227	16.1231068861167
LIX1L	-0.00935363067982125	0.0778498944161523	1.82388027899323
LMCD1	0.211005116704982	0	0.741929366270192
LMTK2	-0.0145900276207933	0	1.4599234748328
LONP1	-0.0124885069033895	0.284267621807481	1.40291454658016
LPCAT3	0.0154818815135708	0.315816813580689	-2.77471584067233
LRCH1	-0.00886477447570057	0.0603022689155527	-1.72354590587304
LRRC14	-0.702658722519656	-0.645776599937948	0.884668664912061
LRRC25	0.165940939413948	-0.00864998826846137	13.4564743363729
LRRC37A	-0.202822827309237	0	2.58512052837637
LRRC56	0.0433060496791465	0	1.63576845685922
LSM11	-0.116970306658313	0	-3.5477168769056
LTB4R	-0.00332041660513549	-0.174077655955698	1.20436540065515
LTBP3	-0.00326534540555809	-0.112449847489998	1.97954820959299
LTBP4	0.422516289206001	0.435194139889245	0.800935262389519
LYPD3	0.00634576927048246	-0.20770781515357	6.63882954909708
LYPLA1	-0.0062384616763564	-0.174077655955698	-1.65029726986723
LYRM1	-0.00699801829443251	0.055048188256318	1.40177508227042
LYRM7	-0.341075748401988	-0.265908011739155	-0.957618866416916
LZTFL1	0.0181760476760505	0.426401432711221	1.01032795105221
LZTS2	0.520950169243861	0.395318929823827	0.900867436089671
MADCAM1	-0.0156849602855434	-0.330289129537908	2.83200323073419
MAK	0.489581874037789	0.355334527259351	0.873697497094473
MAP3K14	0.0265594550089159	-0.0196684314412165	-2.52903204426258
MAP3K3	0.017225504753686	-0.404403759566727	2.06657880397118
MAP7D1	-0.161828219682217	0	2.69836559949292
MAPK14	0.125881062611635	-0.0172999765369227	7.01817240060067
MARCH9	-0.00350099139265968	-0.276799624590764	2.0257275730251
MBNL1	0.010378324263898	0.103799859221536	1.34534047856662
ME1	0.300380927234771	0.417855447018673	0.950818251054562
MED11	-0.0020150543039365	-0.0149822191658498	1.14499652391068
METTL7A	0.50059029564151	0.493829164658431	0.853072277771119
METTL7B	0.448163032957259	0.568535243614961	0.840460960661615
MFI2	0.186921845284187	0	5.93878467944306
MKI67	-0.485152414430292	-0.426401432711221	0.921249585117311
MLST8	-0.1976257106314	0	-18.2878330642214
MLX	-0.130465860568123	0	-2.83085718863361
MLYCD	-0.237180158025743	-0.284267621807481	0.933654767295792
MMP19	0.300088652105229	0.113960576459638	0.826216354910236
MOAP1	-0.079631781731118	0	1.94446243831873
MOCS1	0.493925865696793	0.417855447018673	0.901750049620263
MPDU1	-0.0122279702226192	0.0580258853185659	1.40169248382102
MPHOSPH8	-0.00275852624218756	0	1.64087917984553
MRM1	-0.0137946244727567	-0.0580258853185659	-1.50608076189033
MRPL23	-0.00794799188972921	0.0778498944161523	2.14203580839379
MRPS30	0.0520756080078364	0	1.85961395418026
MRPS31	NaN	NaN	0.902853582504404
MTFR1	0.124970673451775	-0.0201007563051842	1.78136191409109
MTL5	0.513910901521952	0.696310623822791	0.795427562725235
MTRR	-0.0225550453772461	0	-1.0701657487726
MUM1	-0.0416555346887488	0	2.2038674443285
MYBL1	-0.42291885095788	-0.0379868588198793	0.900076583513688
MYBPC3	-0.0123728754517084	-0.522232967867094	8.16252375818297
MYEF2	0.427465677056982	0.497468338163091	0.746689325472495
MYL12A	0.00820894658904771	-0.106994445873659	1.54974105650559
MYO10	0.389032190969449	0.189934294099397	0.889491455773586
MYO15B	0.174580946148285	0.0580258853185659	0.796061739809632
MYO9B	0.130208955120546	0	2.01961521066129
NAAA	0.296690145204735	0.00749110958292491	0.881827569288043
NAALAD2	0.435328664850186	0	398.894073487413
NAPA	0.131690157322905	0	1.44869111773314
NBPF1	0.0799299218824758	0.0691999061476909	0.840150492297895
NBR2	-0.00248817366512721	-0.0778498944161523	-1.88311180011776
NDC80	-0.0374180558702693	0	1.95252483742499
NDE1	-0.00737859428875233	-0.313339780720256	-2.55239420380148
NDUFAF4	-0.00805636040834302	0.0149822191658498	1.2421613011227
NDUFS7	-0.17316096705038	0	-8.38991855935298
NEIL1	0.0121448273256787	0	1.75203082523611
NEK2	-0.0165800335864416	-0.0710669054518701	-2.09199931307869
NENF	-0.27180901006076	-0.21320071635561	0.935798732429921
NFATC1	0.412516860134587	0.426401432711221	0.797486444588442
NFKBIA	0.220793642086751	0.0201007563051842	1.98384967474892
NHLRC1	-0.363009223165329	-0.522232967867094	0.830445196142429
NIPA1	-0.0164191564589084	0.0348155311911396	-1.90678372126085
NME3	0.0579868408900637	0	-2.68033266769695
NOS2	0.286504913950063	0	157.972840895808
NOX4	0.637293840859757	0	168.603753083884
NPAS2	0.712075525127539	0.770674635588452	0.788413338360544
NPM3	0.0611548170114636	0	1.44959049053877
NR1D2	-0.0104642047732411	-0.0908248768188444	1.76198372457474
NRBF2	0.00868060266359398	0.174077655955698	2.65843751914765
NRIP3	0.389324472747861	0	89.4386585193671
NTHL1	-0.376146494733275	-0.417855447018673	0.931048222157195
NUDC	0.0347039015556252	0	2.12473127377382
NUDT6	0.00820654516994827	0.497468338163091	1.17822636206061
NUMBL	0.0958496412571088	0	0.699114026222833
NXT1	0.00944553677822767	-0.0973844245780238	1.32572789183288
OBSL1	0.573152590297306	0.617252364110889	0.763036134928044
OGFR	-0.00651583204148739	-0.0710669054518701	1.16011662999282
OLA1	-0.145241713936537	0	-2.24154681347586
OPRL1	0.00294165187001989	-0.0580258853185659	1.98526619071334
OR10AD1	0.171041695450803	0	-1.98789812679583
OR2B11	-0.0104780491110883	0.0348155311911396	1.22075504794233
OR5AR1	-0.01478513466521	0.0580258853185659	1.14414417306353
OSBPL11	-0.441448482633138	-0.284267621807481	-0.705126296712482
OSBPL5	0.370965921576902	0.354649519006916	0.935118369995963
OSBPL6	0.477921865141435	0.417855447018673	0.74314419782196
OSR1	0.451487756854328	0	192.22185062983
OSTM1	0.338198938967541	0.284267621807481	-0.952560668023584
P4HA1	0.022636125387569	0	2.69820244140592
PAK2	0.00784460105689204	0	-1.60027260788613
PANX2	-0.00271141235472146	-0.0580258853185659	1.76705613968201
PAXIP1	0.0169735797038158	0	1.75046454088955
PBX1	0.682692441643325	0.644994043396771	0.865149461821019
PCCA	-0.0135585583059116	-0.0710669054518701	1.25388496642863
PCIF1	0.117022676408542	0	-1.5003902232784
PCK1	0.00948884407493837	0.493049331302298	154.907904859393
PCMT1	0.252636867839291	0	3.55348174881138
PCNA	0.108320905667438	0	1.11632238687389
PDE4DIP	-0.274324219850945	-0.00635641726163728	-1.8761721388381
PDE8A	-0.0150571010484902	-0.00657951694959769	1.52325667673851
PDLIM4	-0.00343312008369963	-0.0870388279778489	1.83067622425223
PDLIM5	0.0145083860216238	0.174077655955698	1.77191055357006
PEAR1	0.0683753518326671	-0.0580258853185659	0.79472505452792
PEPD	NaN	NaN	0.802306260455843
PER2	0.0161567829908721	-0.189934294099397	4.92843235168919
PEX1	0.575524413573233	0.710669054518701	0.934611780619167
PEX10	-0.08916259307477	0	1.18117002312896
PGAM1	0.214008695582307	0.216118186895668	0.934678946527893
PHLDB1	0.354034915969028	0.242199671516918	0.913278139521707
PIGX	0.0480201993006727	0	1.21178747767788
PIK3CA	0.0459213712201107	-0.0131590338991954	-1.69919496315621
PKD1	-0.245071688027583	0	1.93931627270012
PLCB2	0.579407780228403	0.645776599937948	0.79679669870921
PLEKHA8	0.253035599249926	0	4.72627916947542
POGZ	0.0924934156949818	0	1.62808831291565
POLD4	-0.00345041441123366	-0.055048188256318	1.44562778933116
POLR1B	-0.307714191042236	-0.174077655955698	0.939371995951921
POLR3F	-0.00641671915090603	0.0580258853185659	1.68911077513252
POMZP3	-0.0327130898065454	0	1.27670049228078
POP7	0.0548644355118384	0	-1.41474967329521
PPAT	-0.0398757553187816	0.0138708396429413	1.5216523765499
PPFIA2	0.0141035761602802	-0.406181197229962	28.6289958044914
PPFIA3	0.320369295619109	0.174077655955698	0.69834664220932
PPM1D	-0.277175527925914	-0.191920428268955	-0.946449472738455
PPP1CA	-0.414764916154308	-0.426401432711221	0.730707291332509
PPP1CC	0.00102315798935959	0.0580258853185659	2.85728616626252
PPP1R12A	0.00125721377823875	0.29012942659283	3.69180989429768
PPP4R2	0.0175712006687355	0.0778498944161523	1.26918480057598
PRC1	0.111396078177886	0	1.24478476586173
PRCC	-0.0151717882095883	-0.174077655955698	1.26661213839468
PRDX6	0.0116466932384015	0.0580258853185659	1.5185385449515
PRKAA2	0.587762085276254	0.56980288229819	0.799731604026741
PRPF39	-0.00189312201368008	-0.0580258853185659	1.48331858593734
PRRG4	-0.00391611567937596	0.243708718337977	2.93401196069323
PSD3	0.119180396507107	0.00670025210172808	3.04081804007107
PSMC3	0.120132200754774	0.174077655955698	0.933138292340233
PSME1	0.269943524199812	0.284267621807481	0.811002602499322
PTPN14	0.625594967226424	0.639602149066831	0.727256985505245
PTPN23	-0.187142314622716	-0.174077655955698	0.91514508718128
PTPRJ	-0.0149611428235348	-0.14213381090374	-1.41388928273633
PURG	0.00432648350099147	0.256610533394414	4.279081231926
PVRL1	0.00386935023160807	0.14070529413629	-2.3828960832175
PWWP2A	0.00719778686988034	-0.406181197229962	12.6946951880857
PXDN	0.424430448979697	0.510349307839221	0.958336817174819
RAB35	-0.0125521171601988	0.0224733287487747	-1.10931722369273
RAB43	-0.422845143623713	-0.348155311911396	-0.85753383847284
RABEP2	-0.117444954595228	0	-2.91043964683959
RABL2B	0.247619481213327	0	2.6950468472493
RAD17	-0.012069883627032	-0.0580258853185659	-1.1340945343967
RAD21L1	0.344833557030348	0	408.803390181128
RAET1G	-0.0133570007547927	0.341881729378914	1.65236780063161
RALBP1	-0.00864602734808827	-0.113960576459638	2.93438738617373
RANBP2	-0.00910003145653088	0.29012942659283	3.7838001459521
RASD1	0.679544976174225	0.743727983291817	0.900583446849674
RASL10A	0.14784717229293	0.0580258853185659	0.834968738840342
RASSF5	-0.526206739343802	-0.522232967867094	0.948287423251844
RBBP6	0.00969643277076537	-0.0580258853185659	1.27609809546971
RBL2	-0.0169730369137933	-0.281410588272579	1.91600792876303
RBM45	NaN	NaN	0.901434740528329
RBM5	0.192145629842355	0	40.960492018574
RBPMS	0.743686983011734	0.781735959970572	0.76397410477587
RCBTB2	0.10742418099623	0	1.20512597092483
RDH10	-0.0131997737003371	-0.142724806429613	-1.75531757036
RECQL4	0.0916542821876872	0	4.91337599385466
REEP4	0.0155678794156218	0.0379868588198793	-2.0910302447724
REST	0.0017367443675724	-0.0624187783932359	2.40417025552728
RFX2	0.0208642974013405	0	3.24326942312545
RFXANK	-0.24318938358979	0.00693541982147066	1.47941922520327
RGS3	0.0131400655401369	-0.0819346490398703	1.96739164872724
RHPN1	-0.326979238124942	-0.0580258853185659	0.837887290330263
RING1	0.01115796251276	0.0379868588198793	1.24911656520498
RNF149	0.324380998841886	0.284267621807481	-0.889092504292376
RNF26	-0.064631226822282	0	1.37508067087497
RNF8	0.012279483343022	0	2.35583357447397
RNLS	0.600936369932053	0.710669054518701	0.914350400430297
RNPC3	0.00151849424212231	0.113960576459638	1.81002521813854
ROCK1	-0.0592680929810605	0	2.03451425151528
RPL23A	0.0116330439360339	-0.341712857188132	1.47907720507527
RPL37A	-0.314263348952289	0	-16.5154983265242
RPS6KA4	0.0632395770146497	-0.00693541982147066	-2.47090322584641
RPS6KA5	-0.527150549425479	-0.21320071635561	0.927950261733904
RRP12	-0.000703185593815637	-0.0778498944161523	-2.07669087130413
RRP7A	NaN	NaN	0.887137942165607
RRP7B	0.0907144112643469	0	3.61702304877474
RSU1	-0.00238672319054292	0.174077655955698	1.82116099632107
RTN2	0.0583066402652957	0	1.49587097695059
RTN4RL2	0.415952806727156	0.348155311911396	0.814242204188198
RUFY3	0.0993882975796103	-0.138708396429413	0.786742323787603
RXRA	0.310046383281631	-0.0196684314412165	2.77080489930891
S100A2	0.301417267766947	0.0074566675173482	2.55226918031908
S100PBP	-0.00578243902818863	-0.174077655955698	2.31274266142515
S1PR1	0.49750847131721	0.355334527259351	0.853155486250354
SACS	-0.293693637466582	-0.0129749824026921	-2.43785729367961
SARDH	-0.104937735876381	0	-5.96373689873867
SARM1	-0.133943853946481	-0.0580258853185659	0.895212822650956
SCAF1	-0.129253668001437	0	-3.14108907420798
SEC22A	0.242168494013157	0	8.35871486799653
SEH1L	0.00756108160938466	-0.0870388279778489	-2.28727849254562
SELENBP1	0.352374936694805	0	0.825344752270254
SELPLG	0.0842811210887991	0.373700197383113	0.872609104635073
SEMA3A	0.472443566261476	0.497468338163091	0.750140466540882
SEPT11	0.190955791938348	-0.00646508183835236	4.03304080769868
SERTAD3	-0.121460091992875	0.0134005042034562	-1.18733290195241
SFMBT1	-0.40321879141348	0	-12.1941533827348
SFPQ	-0.236769901247158	-0.0138708396429413	2.03392016127284
SGCA	0.244820664428946	0	25.8861865125467
SH2D4B	0.183329091808493	0	16.5547588850241
SH3BP2	0.0179205780672416	-0.381914369798501	3.42865955167217
SIPA1L3	0.000469015945216197	-0.0379868588198793	1.09993792551615
SLC16A14	0.495663193696601	0.435194139889245	0.916726055668826
SLC16A9	0.558315018701423	0.645776599937948	0.93009579346144
SLC23A2	0.0503692677692975	0	2.11195963883359
SLC25A25	-0.0833763567291538	0.00629379093374467	1.90741629123781
SLC25A38	-0.0191121112570956	0	-2.58220486401314
SLC27A4	0.38949900570278	0.21320071635561	0.818738501038
SLC29A2	-0.0915207619828237	0	-2.41320740051769
SLC35B1	-0.0305981780202331	0	3.61576758089324
SLC8A1	0.0221445274847958	0	2.75965563656474
SLFN12	0.517294054609026	0.355334527259351	0.904948889943689
SLFN14	0.0162248759443175	-0.29012942659283	5.45888324567087
SLMAP	0.0161509991962179	-0.0149822191658498	1.86519679522623
SMG5	0.0152926841106814	0.174077655955698	1.23950810633968
SMTN	0.00799071932257527	-0.134839972492648	1.50488289254915
SMYD4	0.232896946617218	0	4.00029592384795
SNAI1	-0.0373767642240147	0.0074566675173482	1.10019748007678
SNRK	0.0490083725560185	0.14213381090374	0.906960187842424
SNRNP200	NaN	NaN	0.816409951353609
SNRPA	0.00748165312783508	-0.0277416792858826	2.41387497387628
SNTA1	0.147722458304972	0	2.6828871397825
SNX19	0.425777655487122	0	22.604171588949
SNX6	0.10944372511828	0	1.24598114763794
SNX7	0.558285751671792	0.56980288229819	0.773982824025494
SOX12	0.0336611155716692	0	1.21351207126277
SOX9	0.456855586348475	0.484881137876427	0.903868436313604
SP100	0.174909305333494	0.0201007563051842	1.34916957738484
SPAG8	0.218680209231216	-0.0710669054518701	0.819896989082247
SPAG9	-0.00295310105265341	-0.0346770991073533	-1.059049933171
SPATA6	0.538168610303241	0.479431013307194	0.929338334513582
SPCS2	0.00606431243131934	0.174077655955698	1.77935625348316
SPHK1	0.526914008164553	0.56890698379726	0.951724513718691
SPOCD1	0.24240240118651	0	0.995645881128477
SRPK1	0.088073100953195	0	2.46223071088117
SSH1	-0.00207118696317653	-0.080403025220737	2.20424891113895
ST3GAL1	0.312809633862836	0.277998519049151	0.932467733955164
ST3GAL4	0.471664373645025	0.355334527259351	0.823958038837617
ST5	0.485059740251312	0.471939903724269	0.864533503255826
STEAP3	0.163656303453476	0.265908011739155	0.951489922065477
SYDE1	0.543167052822901	0.493829164658431	0.897988850507611
SYF2	-0.0080595821339467	-0.0580258853185659	1.18905894501299
SYT11	0.395156017202555	0.284267621807481	0.832669106188735
SYT3	0.458012929540608	0	497.377504682258
TAF1B	0.00359870966977013	-0.174077655955698	-1.41026121030647
TAF6L	0.0175815438057495	0.174077655955698	4.6114764737881
TAPT1	-0.340628166913772	-0.522232967867094	0.907868465959691
TBC1D14	0.0222139845021533	-0.160806050441474	-0.939350437413722
TEC	-0.198654973482311	0.113960576459638	0.829270802175768
TFAP2E	0.395827063709682	0.417855447018673	0.830346843218791
TFAP4	0.0643359597169885	-0.0129749824026921	1.53228011440994
TGFBI	0.477450717175922	0.435194139889245	0.958692325134307
THOC7	-0.420101701519669	-0.355334527259351	0.885220158017658
TIMP2	0.311585899052362	0.174077655955698	0.897533141036894
TJAP1	-0.264856150661984	0	-4.52821152912688
TJP1	0.510676201163782	0.284267621807481	0.72549267944862
TLE2	0.614837649025234	0.568704425360594	0.920271281478964
TLL2	0.00118302621006972	0.0379868588198793	-1.94312656750181
TMC7	0.479614500886437	0.417855447018673	0.751611439015378
TMCO6	-0.141374916698865	0	-2.02355927057314
TMEM114	-0.00484298364198059	0.0580258853185659	6.13103127614406
TMEM123	0.0424445802526656	0	3.66594502547208
TMEM134	0.00297396728736054	-0.0973844245780238	2.16247697535443
TMEM147	0.303746175454286	0.189934294099397	0.959261820043324
TMEM189	0.113754016921785	0.14213381090374	0.775126905762994
TMEM192	0.530285707936777	0.417855447018673	0.748683637951299
TMEM44	-0.378381684239744	-0.341881729378914	0.889814931039126
TMEM64	-0.0658456675050816	-0.0201007563051842	1.33737471628785
TMEM80	0.183069536176589	0	1.77911423327825
TMPRSS12	-0.00169825010833959	0.0580258853185659	1.31571348487948
TNFAIP1	-0.0148925034572867	0	-1.18141184225424
TNFAIP8L1	0.416662975807616	0.426401432711221	0.779796058979812
TOP2A	-0.0121311452011421	-0.00693541982147066	1.0743630335074
TPM3	-0.00874389315678077	-0.174077655955698	2.65586128532269
TPT1	-0.493683006587206	0.0149822191658498	-14.2791289165046
TRAPPC9	0.00248860525081989	-0.38384085653791	7.7852502246322
TRMT12	0.330769660279609	-0.0138708396429413	9.25164583689652
TRPC1	0.626672055773244	0.721750317577707	0.832302371422728
TRRAP	0.0336408207524764	-0.0693541982147066	-0.922446734460791
TSPAN13	0.559014585169247	0.56980288229819	0.826858772313018
TSSC1	0.00958983074130241	0	1.59431776454267
TTC9	0.77843459563478	0.852802865422442	0.941887688880014
TTLL9	-0.416767957855724	-0.382970843102535	0.927101798028956
TUBA4B	-0.319296041263666	0	-8.44177819535037
TUBA8	-0.0142634593600875	0.189934294099397	1.15594005561072
TXNDC9	0.00597458205986065	-0.0580258853185659	-2.6786796303236
UAP1	-0.0165059056609136	-0.174077655955698	-1.90509648291053
UBAP2	0.0023885531083028	0.129749824026921	2.15114431553018
UBE2D1	-0.00415321298447533	0.0580258853185659	1.0888804295223
UBE2D3	0.120062288130757	-0.0201007563051842	-1.57898960125589
UBE2G2	0.00900851348482988	-0.0580258853185659	-1.67742989132711
UBE2S	0.0690874909157865	0	5.30181466218965
UBXN11	0.0265852411873683	-0.14213381090374	0.728059861935495
UBXN6	0.00419532192960747	0.113960576459638	-1.80700416008589
UCHL1	0.637368310349852	0.568535243614961	0.896345603816094
UCP1	-0.017858481027326	0.29012942659283	27.1962309368762
UHRF2	NaN	NaN	0.851853207273298
ULBP3	0.543758123188585	0.493829164658431	0.742061247766293
UNC119B	-0.526225396196693	-0.497468338163091	0.876232847925144
UNC5B	0.476643048180377	0.417855447018673	0.941352216676988
UNG	-0.011000666717424	-0.0379868588198793	2.11370758773114
USP16	0.0138483830901575	-0.0580258853185659	-0.919497383470675
USP18	0.0126256613473809	0.0870388279778489	1.41704207890745
VAMP2	-0.0170320628062975	-0.055048188256318	1.89338617609247
VARS	0.270950858643149	0	5.72661419113398
VASP	-0.101960576318542	0	-2.40809772658258
VAT1	0.362925095955808	0.467909600178703	0.87492950517093
VEGFA	-0.0136773351279993	-0.00623297993338971	1.76934426511381
VEZT	-0.116750893894076	0	0.916935403869455
VPS41	NaN	NaN	0.803907261442631
VSTM2L	0.203438869998314	0	0.990934334410126
WDR35	-0.00670514252219147	0.0580258853185659	2.36089831922139
WDR46	-0.00431029135731837	-0.174077655955698	1.73183815737511
WDR7	0.00368402235298473	0.189934294099397	1.84814630163838
WDR89	0.0666954599234296	0	1.05807479526428
WIPF2	-0.0575156374620223	0.00693541982147066	2.13290092414641
WIZ	-0.0128533421539181	-0.113960576459638	2.33955316536783
WNT3	-0.500005874301822	-0.435194139889245	0.690562540837345
WTIP	0.293591242317897	0	5.60768520520209
WWP2	0.0145677815395262	0.0390608113112418	1.48754748845049
YAF2	-0.0150637122897983	-0.155699788832305	1.91899505255929
YIPF1	0.171405979834927	0.0379868588198793	0.910169315658817
ZBTB24	0.00824288689307973	0.113960576459638	2.58656734170456
ZBTB38	0.00938829975965383	-0.348155311911396	4.33079244661771
ZBTB40	0.0948236688542185	0	6.73809425444344
ZC3H14	0.000952722374014322	-0.0131590338991954	1.42889241944552
ZCCHC24	0.343271191674731	0.497468338163091	0.889925488600375
ZCCHC4	NaN	NaN	0.904526220570275
ZFP1	0.263240935808291	0.21320071635561	0.870273822813717
ZFP2	0.35160512858815	0.261116483933547	0.825893979611416
ZFP64	0.00826025665903854	0.112366643743874	1.24566137560865
ZHX1	0.00808393329765073	-0.348155311911396	4.01992254849591
ZMYM4	0.0557793372110893	0	-1.37303327684757
ZNF12	-0.164304738857093	-0.0580258853185659	0.794889153567138
ZNF140	-0.0864783914388866	-0.0580258853185659	0.87383172962914
ZNF181	0.176823570084062	0.284267621807481	0.939322609405733
ZNF224	-0.398741813182096	-0.14213381090374	0.723406561280616
ZNF239	0.667129899652749	0.852802865422442	0.819323918951842
ZNF25	-0.0182145800242284	0.313339780720256	-1.79690055535784
ZNF266	-0.0305014926737537	0	-2.36155515720975
ZNF267	-0.366573353735328	0.0172999765369227	-3.65649516242558
ZNF276	-0.0170154591825602	0.149822191658498	-2.23155527291851
ZNF319	-0.476574240264847	-0.568535243614961	0.926370843230488
ZNF32	0.0117795572925018	0	2.24779298321265
ZNF324B	-0.42289503665551	-0.355334527259351	-0.691343248539679
ZNF382	0.00797248303601736	0.189934294099397	-2.47833992490788
ZNF516	0.562654127095299	0.639602149066831	0.817213498841211
ZNF558	-0.00157790756708761	0.417855447018673	5.34603107870645
ZNF595	-0.476225338127654	-0.348155311911396	0.80375589633339
ZNF614	-0.0197202140992704	0	-2.05712065177542
ZNF623	-0.117710795639976	0	-2.53788784574412
ZNF641	0.104878720397464	-0.00670025210172808	2.42005650573409
ZNF672	0.163370206878127	0	0.955759182581002
ZNF692	0.0288891143857297	0.00657951694959769	1.31881785776842
ZNF780B	-0.165350390657883	-0.14213381090374	0.912634330523981
ZNF782	0.0788961138222841	-0.0710669054518701	0.936884219733369
ZNF791	-0.149624704386058	0	-4.29170754291499
ZNF799	-0.0101010196028363	0.0870388279778489	2.69483515190681
ZNF862	-0.0152746899790964	0.0710669054518701	2.15963792405463
ZSWIM4	0.0168784772093098	0	-1.50958663155107
ZYG11B	-0.0102223393700108	0	-0.738663734563532
