# Supplementary material for: Functional transcription factor target discovery via compendia of binding and expression profiles
Source: Sci Rep. 2016 Feb 9;6:20649. doi: 10.1038/srep20649 (PMC4746627; doi:10.1038/srep20649)
Supplement: Supplementary Dataset [file srep20649-s2.zip › Supplementary Dataset/43180_2_data_set_1775578_nz79ph.csv]

Gene	PC	SC	CARS
A26C1B	-0.383496465602268	-0.220343932413508	0.929998120331286
ABCA7	-0.103029767287166	0	-5.76021136820705
ABHD4	0.00421315173364458	-0.027874733666903	2.11776634924055
ABI1	-0.112702346479072	0	-2.98270809380736
ABL2	-0.212484213333825	0	-3.35425571864133
ABTB1	0.211554351859712	0	3.89424401246839
AC004080.6	-0.00520366325558468	-0.177393718796725	10.8860222917609
AC004893.2	0.0718897173411969	0	1.84805379607218
AC006017.4	0.327230917612488	0.195123135668321	0.920549337151395
AC007249.2	-0.00293388075823229	-0.305699202718803	23.0934319477544
AC008937.3	-0.0992100952713763	-0.580370430699081	0.969494952491214
AC009196.2	-0.0496304562610619	0	1.97949299153608
AC009506.1	-0.00257046827393873	-0.0916790951197685	1.47394918474347
AC009951.4	0.00849239821950759	0.153627466949757	5.0544433294039
AC011747.3	0.0924790755533218	-0.00460336075947121	-2.36765824537995
AC012354.5	-0.131678947367743	0	29.5222189991799
AC012506.1	0.101721685067285	0	4.42107445451656
AC012652.1	-0.463132130461727	-0.433629090391994	0.917934670884378
AC015936.3	0.00732324833757575	-0.362371537669739	-51.6861838487416
AC015971.2	0.422318752486749	0.367239887355847	0.925277743841475
AC016590.1	0.00287692911325698	-0.0836242010007091	3.42605992305381
AC016697.2	0.325632275453229	0	18.716956805692
AC018705.1	0.304712964130043	0	10.8166213922946
AC020663.1	0.0410170131759486	0	2.02887793720957
AC023235.2	-0.130331037019144	0	96.5431039525695
AC023283.1	0.0229738423378191	-0.0436713146741147	0.961379687040227
AC027124.2	-0.144463831237701	0.122413295785282	0.966400324309273
AC036222.2	-0.489129662172416	-0.647750275631296	0.797095769121199
AC044781.1	-0.0192366340381647	0	3.36116440057596
AC053503.5	0.00462408636096417	-0.129550055126259	3.05452623980406
AC062028.1	-0.00551763707581376	-0.308425170884571	112.635757135189
AC068473.1	-3.13667335906444e-05	0.131013944022344	14.019215705008
AC068644.1	0.199371958535849	0.129550055126259	0.915228864053086
AC073263.2	0.0832232853177678	0	2.08462386529024
AC073343.3	-0.278536180415655	-0.204836622599676	0.894950085351875
AC074289.1	-0.0246081523276334	0.122413295785282	0.945255438556449
AC078883.3	-0.00819430869867844	0	11.7224236809188
AC080162.1	0.239839537889547	0	8.87473642042065
AC087294.2	0.00158747236782088	0.177393718796725	76.1047192918423
AC087392.3	0.213860986863432	0	3.81586989033133
AC093627.1	-0.00695242086886998	-0.413918677192358	179.272322774748
AC093642.1	0.110015204333329	0.00420227421382749	2.12891820486842
AC093668.3	0.328785403774244	0.194325082689389	0.71325847289759
AC099796.3	0.00523740334080959	-0.362371537669739	5.92188836357457
AC104801.1	-0.00736817101100364	-0.443265238298777	3.24283992861042
AC105049.1	0.127629583975432	0	1.64543573644705
AC105402.3	0.106048349856815	0	4.56912210837476
AC105446.2	0.00813052764624848	-0.0512091556499189	-2.00520228515669
AC105760.2	-0.0616555521119204	0	-2.72542376213191
AC108488.1	0.00753767053820779	0.139373668334515	5.09388880489159
AC109642.1	-0.0018977341348543	0.0436713146741147	22.7001090007077
AC114730.2	0.560807360893801	0.512091556499189	0.885036860717437
AC131235.1	-0.184558987307787	-0.220343932413508	0.94452803619262
ACAP1	0.456852792298395	0.416205205669959	0.90177643907192
ACSBG1	0.216104966527471	0	2.41429694554222
ACSF2	0.488651944989481	0.514135842298185	0.781487177645614
ACSL6	-0.487387851083659	-0.518200220505037	0.92584021895225
ACTN2	0.230732711942313	0.305699202718803	0.964166128347417
ADAM15	-0.00412082151570854	0.0244826591570564	-2.12273186213865
ADRA1D	-0.165232548994161	0	-5.96977032688362
ADRA2B	0.049232046126646	0	2.17829868585535
AES	0.0114945146711798	0	-1.41905719159273
AGAP2	0.657081361372429	0.563300712149108	0.912188729588054
AIM1L	0.434250081840471	0.388650165378777	0.948234342788558
AJ239322.2	-0.00928727497742863	-0.252651660104426	3.02060500570747
AKAP10	-0.0655866419315494	-0.131013944022344	0.959991335975395
AL008719.3	0.164601521206472	0	5.48800995336791
AL022069.1	-0.413172620342857	-0.648135726588128	-0.740028974837149
AL034550.1	0.341947314801364	0.195123135668321	0.857058586527081
AL121675.2	-0.196813445248902	0	137.047901226475
AL132709.28	0.00898997305010309	-0.0436713146741147	15.0712827235059
AL133284.1	0.00907039153028705	0.305699202718803	64.1492183531025
AL137797.2	0.244802899967788	-0.0512091556499189	-0.982244094422349
AL137798.2	0.197008108726937	0	0.767697331141551
AL138737.1	0.00579078617256522	-0.171378614099395	-2.30118970651894
AL139819.1	0.0907891583866247	0	4.90611283552906
AL162425.1	0.00148194427591458	-0.131013944022344	4.11338640680125
AL353671.2	-0.0144671485591199	-0.00389054993191739	1.41175243082148
AL353710.1	-0.0336176194687301	0	2.23749270959101
AL354956.1	-0.133157214208954	-0.0436713146741147	0.963526633611463
AL355388.2	0.395146006033492	0.289682729751161	0.947576122382915
AL355497.3	0.0835050592614781	0	3.02133450846371
AL356309.1	-0.00280374263323757	-0.305699202718803	6.78077261811727
AL357127.1	0.113171213972737	0	4.94483277010018
AL357552.3	-0.00107916093464694	0.131013944022344	5.00025259174856
AL359815.2	-0.00948271162099122	-0.305699202718803	13.7859541671349
AL391832.3	0.0691147961777342	0	3.1820892076188
AL445203.2	0.379085073887915	0.0734479774711693	0.677535235391271
AL451067.4	-0.00122546016219359	-0.193121819834107	1.84798945890579
AL513548.1	-0.00146025129472087	-0.0436713146741147	2.47323453101746
AL590004.4	0.00509407701854555	-0.218356573370573	6.33427726896138
AL590416.2	-0.00907205667059555	-0.0591312395989083	2.72709282737772
AL590705.4	0.0553953743750888	0.0436713146741147	0.962855215457673
AL662844.3	-0.401545528251722	-0.453425192941907	0.683760333343625
AL669918.2	0.00941697304701281	-0.0244826591570564	-1.43298375901945
ANKRD13B	-0.118803097445501	0.00377007013828326	-1.90633341693435
ANKRD18B	0.54393817630473	0.512091556499189	0.753833109900812
ANKRD42	-0.00613732428601827	0.136169247617109	4.30943753634234
ANTXR2	-0.326835319029834	-0.393041832067032	0.740042876009119
ANXA1	-0.00196630480687422	-0.0512091556499189	2.73737082465269
AP000345.2	0.00976790065409434	-0.218356573370573	6.6220639377646
AP000355.1	-0.35358540495639	-0.393041832067032	0.963326421363663
AP3M2	0.00502346409512309	0.256364769403262	1.97107450845161
APH1A	-0.0363154514333642	0	-2.70093328525587
APPL1	-0.497613094457847	-0.614509867799027	0.919763179589766
ARAP3	0.527414877410499	0.529619939671158	0.80594626869868
ARCN1	-0.00872211132971886	-0.131013944022344	-2.80903177059406
ARGLU1	0.208044922176107	0.260541001257305	0.947698109594399
ARHGAP26	0.158703475132676	0.00460336075947121	3.00167729043015
ARHGEF18	0.0459494240981347	0.0436713146741147	0.933334803456126
ARL5A	6.49503905660664e-06	0.204836622599676	2.58982639688023
ART1	0.00915389951470463	-0.218356573370573	7.84977426669838
ATG4D	0.0718644146339801	0.0591312395989083	0.948374390861092
ATP10D	-0.110395062157869	0	1.35517646432013
ATP5A1	0.187022959304441	0	3.47597937612482
ATP5S	0.368194978582306	0.250872603002127	0.96340553580089
ATP6V0C	-0.000513382117814638	-0.0358796462443785	1.24085777764739
ATP6V0E1	0.00413868878173837	-0.030535240827623	1.34412658891124
BACH1	-0.090245765944875	0	1.9276140541719
BAIAP2	0.61697836447492	0.768137334748784	0.817649824387042
BCAS3	-0.0904187963547561	-0.0734479774711693	0.89889282900776
BCL7C	0.072024511164894	0	1.07660081934539
BDH2	-0.412102401173213	-0.171378614099395	-0.699707495485149
BEND3	-0.00817416180647546	0.125165906055112	1.33770762903793
BIN3	0.00498992498807487	0	-2.26365253151616
BLCAP	-0.00629380697139241	-0.110480658227309	2.11129488304822
BNIP2	0.000218319044893825	-0.027874733666903	1.89996003934546
BTBD6	0.492926224428873	0.358464089549432	0.869288777413696
BTG1	-0.0227665549584342	-0.0038089779814932	-1.18979574361357
BTG2	0.00931454236831345	0.0739204487064304	-1.67832775714678
BUD31	-0.100152566582976	0	-1.66518528937374
BX072579.3	-0.133907511824571	0	82.5804262622991
BX322562.1	-0.144038311623841	0	10.413010305267
C10orf134	-0.0156500033386272	-0.0436713146741147	0.910297435034138
C10orf4	0.00505229554475091	-0.129550055126259	2.67849092218093
C11orf36	-0.157201443353445	-0.299572344757639	-0.737908387395139
C11orf74	0.487760136387007	0.563101160612298	0.797447267660419
C12orf40	0.00353009607485032	0.0138100822784136	277.61055698354
C12orf50	-0.40658930377076	-0.856893070496975	0.958592801960275
C14orf119	0.0171973920159546	0.165720987340964	0.987035536052291
C16orf93	0.00288517722989254	0.35478743759345	2.08771953547826
C17orf101	0.0116717940366114	0	1.43535746875137
C17orf45	-0.284221155702202	0	-1.45299432849958
C17orf56	0.006108599534959	0.0956790566516759	1.32881182389573
C18orf21	0.250120271232438	0	3.72471594435794
C19orf70	-0.00192863738176052	0.0436713146741147	2.91372018935031
C1QC	0.304250580202027	-0.0734479774711693	0.91979390784744
C1orf106	0.395999012404988	0.256045778249595	0.848803632953428
C1orf109	-0.0436037215787126	0	1.24752790589241
C1orf149	0.114924700476603	0.129550055126259	0.905134189645354
C1orf175	-0.00554016543212116	0.027874733666903	-1.7659784760757
C1orf74	0.136129449497612	0	5.77661690341572
C21orf59	0.0673501876549112	0	1.39851381117194
C2orf42	-0.00617539439174214	0.0378204679244474	1.48349374806875
C2orf63	-0.12700998987646	0	-4.51366168190065
C2orf7	-0.0344071545939464	0	3.4081943000737
C2orf77	0.00855903415665526	-0.14484136487558	1.95222184032153
C3orf39	0.603446894941805	0.709997115554637	0.714373512323969
C3orf64	-0.438342452104508	-0.343521459310758	-0.923306611077543
C5orf27	-0.464780381501614	-0.220343932413508	0.703044033589911
C6orf120	0.407989497915519	0.358464089549432	0.846881714543
C6orf226	0.460776482690255	0.716928179098865	0.732724397240291
C7	0.512209425558101	0	128.561993727458
C7orf30	0.00656341366894786	-0.218356573370573	4.04905722675757
C7orf31	0.00236285243488479	-0.0836242010007091	2.02047571403853
C7orf52	0.351057591840428	-0.204836622599676	0.957896675485783
C9orf125	0.749209690991159	0.612066478926411	0.823064387085784
C9orf40	0.0739570490025775	0	1.89421831136968
C9orf62	0.0836826557755152	0	3.02557952866926
C9orf66	0.477655343132162	0.418121005003545	0.809027189045247
C9orf78	0.0578248515401486	0	-1.84636476616435
CALR	0.0638242743274097	0	-2.03914000605889
CAPRIN2	-0.0153474692278754	0	1.39223338043094
CBX2	0.488298169346939	0.493382785904184	0.955724774083104
CCDC108	0.00875809533259315	-0.102418311299838	-1.92413813945084
CCDC14	-0.120362133140562	0	3.34629796480271
CCDC146	0.00470879617902688	0.0482804549585268	-1.58063816602268
CCDC147	-0.00665356073075866	-0.323875137815648	7.66139517373665
CCDC25	-0.00027396597293572	0.0436713146741147	1.31715836444151
CCDC26	-0.487234191972526	-0.269309250727621	0.666252588140238
CCDC34	-0.277141046573875	-0.122413295785282	0.86767478334121
CCDC85C	0.503664791963524	0.473870472337351	0.854802011537707
CCL27	-0.00376582093754612	-0.251157523710649	3.25806564446324
CCNB1	0.0139602559651915	0	2.0776535841265
CCNE2	-0.105015235735154	0	2.23065475410355
CCNF	0.000805248681724267	-0.139373668334515	1.73641455818373
CD22	0.136902512724195	0	13.0604072369972
CD248	-0.0385777137306892	0.367239887355847	0.799241602044257
CD53	0.70522984483328	0.745499316410975	0.699870059273031
CD70	-0.238557905569851	-0.0677726651282704	-0.887380838342704
CDC27	-0.246537256196536	-0.318274569041734	0.811056828327084
CDC42	-0.0376341620064936	-0.0436713146741147	0.880162098793256
CDC42EP1	0.410703598472027	0.437571173031921	-0.949676990578897
CDK2AP2	-0.00123542893476238	-0.0736537721515394	3.38065040795153
CDK4	-0.0408137254898922	-0.00736270035618304	-1.46115934574856
CDK5RAP3	0.0177663714800358	0	1.91593225974118
CDK8	-0.207203219988362	-0.358464089549432	0.951895541122842
CDKN2A	0.41875708151949	0.582975248068166	0.822088960459099
CDKN3	-0.33094456411242	-0.358464089549432	0.87315069185567
CENPT	-0.00774459038574432	-0.105877297467838	1.73662758420434
CERK	-0.200860674188471	0	3.55531248447363
CERKL	-0.0438017889745693	-0.0436713146741147	0.864952864175564
CHAC2	-0.00395643485961789	0.306622070335933	-3.26333838982346
CHGB	0.332637396278894	0	1.45734834906427
CHKB	0.140030093364616	0	2.22714192706365
CHRNB3	0.20530764553555	0	3.25911873815378
CITED4	0.510042126258689	0.563300712149108	0.986584111414075
CKAP2L	-0.00298871278434161	0.0512091556499189	1.76574177781867
CLCNKB	0.561190353925801	0.473870472337351	0.885440303058487
CLDN20	0.0011088915032277	-0.105877297467838	2.03777000883053
CLDND1	-0.237583588439781	-0.275776211645714	0.941929495577892
CMBL	0.306529764713445	0	2.9495905872316
CNOT6L	0.00116313756854946	-0.222176511592875	2.49267366160835
CNPY1	-0.0490885798532819	0	5.80514505065285
COL5A3	-0.244702256396534	-0.218356573370573	0.766657676404696
COL9A2	0.00228390344090069	0.0436713146741147	1.91197725082116
COMMD2	-0.0117381873823657	0	1.50891328925814
COQ10A	-0.126829233969446	0	-9.08346717861294
CPLX2	0.414221989160089	0	4.29400765984544
CPPED1	-0.00506781303054719	-0.129550055126259	1.94074113294692
CPSF2	-0.00710713997842645	-0.0414302468352409	1.25646149032271
CRTC3	-0.196054908542118	0	-9.15308406507905
CTXN1	-0.559181806805803	-0.64111887433877	0.957078058576577
CXCR5	-0.489057195104717	-0.647750275631296	0.790078060294218
CXXC5	-0.119414391668886	-0.00377775632391389	-1.69833372529279
CYB5R1	-0.00245311055101105	0	2.38241385898308
CYLD	0.362443175303177	0.529486550942264	0.954433074525909
CYP1B1	0.101243207189177	0	1.68110493000273
CYP27B1	0.00246592676359387	0.177393718796725	48.7088889851477
DAP3	0.198650934324062	0.271598284808801	0.79334099380203
DAZAP1	0.00522778411436381	0.0793328828021918	-1.82440666338943
DBF4B	-0.0432824648378573	0	1.73479465404703
DCP2	-0.00117508643531624	0.00372491796889729	-1.47287458242822
DCTN3	0.0555782107696736	0	2.19511033987686
DDX17	-0.0171558674622346	0.0038089779814932	1.21712197372002
DDX6	-0.00653129495008419	-0.12929467789526	1.95152708423351
DENND1B	-0.120821659411338	0.0512091556499189	0.96149991274614
DENND5B	0.600264331441384	0.630733222388355	0.906774078261933
DEPDC4	-0.368399296782656	0	-114.070882405457
DES	0.176164308759724	0.0436713146741147	0.883110126408352
DLGAP4	0.200748951128606	0	1.77580932461296
DMTF1	0.00648509922138203	0.0436713146741147	2.04815531235858
DNAH14	-0.335010734766834	-0.256045778249595	0.916066728773705
DNAH2	0.336205362298319	0	2.13353162879744
DNAJC1	-0.00190177341057976	0.0512091556499189	1.22723212033178
DNAL1	-0.00586181902434177	0.306622070335933	-68.7205272237292
DNPEP	-0.219903109615227	0	4.44673519123746
DOC2A	0.431062935026022	0.514135842298185	-0.971216240674952
DPY19L1	0.179842776038446	0.0734479774711693	0.924196661033359
DSE	0.00781466101225954	0.027874733666903	1.7495281331997
DUS4L	0.00623881523869483	-0.0436713146741147	-2.18706972094761
DUSP19	-0.0107095236740373	-0.027874733666903	4.08712664680165
DZIP1	0.54688965657232	0.614509867799027	0.853510107879799
EAPP	-0.00669247954147508	0.0244826591570564	1.37951986933494
EDEM3	-0.00925195549891978	-0.0558127830468109	-1.55732881962301
EFCAB1	0.000863184714625412	-0.0670154048787627	2.29731209350241
EFHA2	0.46262504534384	0.46088240084927	0.911271399805648
EFHD2	0.209410751692698	0.122413295785282	0.972727447064877
EGLN1	-0.007967252442828	-0.148550141278235	2.11234869036798
EIF4H	0.00601708100462563	0.0436713146741147	7.1027493004947
EIF5A	0.00589979147538446	-0.039866273604865	-1.49374140894377
EMG1	-0.113579976996349	0	-1.72785496426453
EMX1	0.443120837318069	0.216357955695147	0.736357159562827
ENTPD2	-0.00114609057744724	-0.131013944022344	2.75107982578394
ENTPD7	-0.00539579633462882	0.139373668334515	1.8964408993009
EPAS1	0.716249643146726	0.856893070496975	0.884495948104748
EPHB4	0.323191822099537	0.259100110252518	0.9718493681591
ESCO1	-0.00887413122609697	0.0294159194967925	3.63136477847718
EXOC1	-0.294396492834512	0	3.80469278519748
EXOSC5	0.00466586756371157	-0.171378614099395	1.17862750343439
EXPH5	-0.128594191981097	0	33.6328583373615
FAM107B	0.622928232817955	0.665719023448946	0.971369590250384
FAM111B	0.691278034732517	0.768137334748784	0.867520119661371
FAM116A	0.141402142328456	0	1.66593878213987
FAM183A	0.126236935407496	0	162.91251735162
FAM187A	-0.00877769528455356	0.362371537669739	4.10905447955979
FAM54A	-0.090903076436281	0	1.98440380179872
FAM90A1	-0.00641440792226786	0.194325082689389	15.3158662553008
FAM92A1	-0.208196046151914	-0.269309250727621	0.827438417044881
FANCC	-0.00976354391060948	0.0647750275631296	1.83976284492231
FANK1	0.136750881622471	0.00460336075947121	1.77458661719275
FAU	-0.00547769789835727	-0.0518261556863245	-1.34036385259751
FDX1	0.00525565758171687	-0.139373668334515	6.34501766719447
FGF21	-0.111007203741938	0	9.95907959599304
FGF8	0.103125207383225	0	13.5240290861188
FGGY	-0.00571764301263662	-0.247170896350163	1.43874966686469
FH	-0.0835289315704046	0	3.43373432707516
FIP1L1	4.63391537388631e-05	0.0436713146741147	1.5401841572856
FLOT1	-0.107634090480187	0	-1.67913142418948
FOSL1	0.122234045126586	0.139373668334515	0.855087973865031
FSIP2	0.422386243173122	0.362371537669739	0.803825636788308
FXR2	-0.622260915675524	-0.661031797240524	0.788878680413805
GAL	0.413821721849942	0.388650165378777	0.921719403710305
GBX2	-0.00974793633386486	0.0647750275631296	1.19584802733675
GCNT1	0.553259777569469	0.696868341672576	0.97735205866069
GEMIN7	0.00729997997770337	-0.0393335154916358	1.58924641278614
GHDC	-0.109879128006941	0	7.06230364769911
GIN1	0.119862298116758	0.00763381020690574	-2.23480380836303
GIYD2	-0.0563474848097384	0	13.1433952389942
GLDC	0.447842995488714	0.416205205669959	0.814571582536912
GLRA2	0.102622138998274	0	4.39660606640537
GLT8D1	-0.00708425585057361	-0.0244826591570564	1.1822264324483
GMCL1	0.0071042792029695	0.027874733666903	2.20879318294517
GNG12	0.692730509165823	0.856893070496975	0.883817060709835
GOLIM4	0.238171411916019	0	1.87360104213477
GPR56	-0.43496965212922	-0.512091556499189	0.927312646984361
GRAMD1C	-0.0057824968771356	0.218356573370573	30.119568355632
GRIN2C	-0.110382283127449	0	2.49496683269081
GUCY2F	0.00252034365779624	-0.131013944022344	27.4901652496642
GULP1	0.362913328053381	0.388650165378777	0.78415273684557
H2AFY2	0.789576685659995	0.856893070496975	0.935017115432805
HAUS8	0.00763888985611396	0.0591312395989083	8.95603260330851
HBS1L	-0.00545032538527599	-0.218356573370573	4.66466035014088
HDDC3	0.00848828938226058	0.0762804666496902	1.85262115728261
HDHD2	-0.140278480341134	-0.256045778249595	0.841916282086325
HEXDC	0.132388149317352	0	1.81159353810432
HIF1A	-0.0897159779310759	0.0647750275631296	0.950317545024015
HIGD2B	-0.00946132490774207	-0.177393718796725	22.845115180691
HINT2	-0.00823519374333655	-0.0920672151894242	1.86007262956225
HIST1H2BC	-0.00398233036990538	0	1.83276163003117
HIST1H2BL	0.00145599505963048	0.025213645282965	3.02977490112617
HIST1H3B	0.0430272549790145	-0.00752486135453105	1.98355650111353
HIST1H3J	0.00276663213289114	0.0506628233307744	-2.34153495317779
HIST1H4B	0.00223852190998004	-0.180138852372876	3.76190409200369
HIST2H2BF	-0.0990855067826474	0	1.48877830913476
HJURP	0.00614522540185199	-0.102418311299838	2.68190909652619
HMGN4	0.00978925107025252	-0.0739204487064304	1.38541944046153
HNRNPUL2	-0.00622572136367968	0.0455192494665946	1.32274132048488
HOOK2	-0.403935957432764	-0.367239887355847	-0.74711789545235
HOOK3	-0.10254979051997	-0.0647750275631296	0.944844632216987
HPS4	0.000154757077867375	-0.0598436898731258	2.2527543078285
HR	-0.165096954664468	0	-3.29576025575005
HSF1	-0.00632071454856936	0.131013944022344	3.0313169607681
HSPA1A	0.0156315131746031	0	-1.79860911286684
IFI27L2	0.135345983626943	0	4.11410721309941
IFIH1	0.593036720231314	0.661031797240524	0.948052976952045
IFNA16	0.0834759019112848	0	3.02060500570747
IFT122	0.00319183041404182	0.131013944022344	2.01769711386371
IFT74	0.00299333774103118	0.218356573370573	2.77634136226619
IGFBP3	-0.00729383704754919	-0.0647750275631296	1.46225199653945
IGLV7-46	-0.000763921516761026	-0.305699202718803	16.5953157477192
INPP5F	-0.0787398210413422	0	3.86097063384866
INPPL1	0.0808596823286118	0	1.69354524635264
INSR	-0.0088569136451192	0.0836242010007091	3.26990145880694
INVS	0.0224903414190463	0	1.44570030358515
IPO8	-0.00538554497125576	-0.0436713146741147	-2.17883837434092
IRAK2	0.224572678206962	0	3.5233006380024
ISL2	-0.00692893755669625	-0.126146644477671	2.37173644895927
ISY1	-0.471214094203157	-0.418121005003545	-0.741077473910429
ITPK1	0.0503288768816594	0.122413295785282	0.767435094770072
JARID2	0.00546154261957905	0.102418311299838	1.43443679836485
JMJD6	-0.00395537664089877	0.131013944022344	4.33778453694011
KCNB1	0.0049273989823509	0.102135777489023	85.5933172361308
KCNJ9	0.139739632366478	0	22.4157551781759
KCNQ2	-0.0385538744326899	-0.0244826591570564	0.950742142462707
KCTD19	0.440412329068205	-0.0244826591570564	0.77540726350413
KCTD3	0.131463572288148	0.177393718796725	0.931080214081634
KDELR1	0.246167897792031	0.195123135668321	0.938714908003131
KIAA0284	0.222514982824126	0	1.12335542816773
KIAA0319L	0.00694900231847906	0.0436713146741147	1.67532544535583
KIAA1191	-0.188598438932912	0	-1.78143912092349
KIAA1219	-0.00499536826357767	-0.194325082689389	4.32464510012083
KIAA1731	-0.00909834145430186	-0.118262479197817	5.99753837817606
KIAA1841	-0.153994957118682	0	3.38178694513852
KIF26B	0.414085907584184	0.465170523984072	0.946843630769015
KIFAP3	0.14444261231832	0	4.81424113327055
KLF2	0.0155029408193275	0	1.75910227988174
KLHDC7B	0.103449405080557	0.204836622599676	0.924961934451719
KLHL21	-0.0109227619196101	0	1.37642652315325
KLHL7	-0.0884326159815802	0	4.2932572773779
KLHL9	0.424263736478461	0.358464089549432	0.733924297484309
KLK13	0.432537989907842	0	230.368560169875
KRBA2	0.0078421911539389	-0.0734479774711693	2.30000745630333
KRI1	0.262192944368063	0.277432663263969	0.972862106426741
KRT222P	0.0913698310025976	0	182.155171765799
KYNU	0.454298958019313	0.512091556499189	0.951897705740474
LAMB2	0.641623738477387	0.815241197482534	0.830654479316252
LAMC3	0.130850093628663	0	2.9637766198364
LASS2	-0.0249056238585976	0	2.0072047921215
LBA1	-0.315600533544598	-0.305699202718803	0.910389656416368
LCA5L	0.466858207623433	0.563300712149108	0.900697741868236
LCMT2	-0.347140604002161	-0.358464089549432	0.917932842315123
LCP2	0.522770912834852	0.361395582389164	0.910407949393583
LDLRAD2	0.0713241341729928	0	2.16951466509731
LETM2	0.00951781342632917	0.157085027846119	4.18301528847134
LIAS	0.00449349302124677	-0.0436713146741147	-2.58921263394535
LIG3	-0.0176361582010715	0	-3.46048156894162
LMBR1L	0.211625235921489	0	7.24495621522648
LPIN1	0.00353733857730282	-0.131013944022344	3.78208745338885
LRIG1	0.685732474405439	0.75896243386875	0.903418703417704
LRPPRC	0.00869282047784461	0.0591312395989083	3.73696035245647
LRRC23	0.000310771376133852	0.0436713146741147	2.29768858362666
LRRC28	0.0240197316163835	0	1.70676945912576
LRRK2	0.524780344321776	0.473870472337351	0.817137784121647
LYAR	-0.158050209064225	0	3.07963224256951
MACROD1	-0.206754219472648	0.0734479774711693	0.736956393935659
MAP3K9	-0.40501692888982	-0.362371537669739	0.904129306472409
MAPK14	-0.00395496973937569	0.0482804549585268	1.68086980891207
MAPKAP1	-0.00921103395652209	0.122413295785282	1.44284305194462
MED17	-0.123774256461358	0	-2.1075628671425
MED19	0.0050242525295024	0.0230168037973561	1.59452462286556
MEGF8	0.0116031533548106	0	2.06170297812413
MEST	0.582229555918065	0.709997115554637	0.864346977430424
METAP2	-0.00388832340102739	0.0630341132074124	1.75991052757912
MFN1	NaN	NaN	0.86208695767188
MIS12	-0.00636162386936121	-0.0677726651282704	1.6262528802325
MORC3	-0.00639717859717225	-0.0591312395989083	2.13333146643528
MPG	0.0634926083313747	0	3.76256378010816
MPHOSPH10	-0.00227584247602173	0.131013944022344	1.19099771028485
MPP7	-0.468133976969671	-0.518200220505037	0.862531214762311
MPZL1	0.0585697945129737	0	3.36127674316131
MRPS11	-0.00471022150530296	0.027874733666903	1.40422569351547
MRPS23	-0.289541004607953	0	-4.84648704949673
MUDENG	-0.0097986411499631	-0.0436713146741147	1.33232380503116
MUPCDH	0.0821769381252245	0.0244826591570564	0.931419852313522
MXRA7	0.00050795018261057	0.027874733666903	1.31526610810958
MXRA8	0.182968048675925	0.00460336075947121	2.55029893940665
MYL12B	-0.214050537408759	-0.155607243087379	-0.921110551978487
MYOF	0.0334467297435549	0	1.58117666939959
MYOM3	0.369888351718948	0	6.67192759682186
NAT8L	0.373080948065697	0.501766322782362	0.761542653841372
NCOA3	0.0620952260081952	-0.00460336075947121	-1.3726388274316
NCOA5	0.00296668764049423	0.0436713146741147	1.62039577459647
NCRNA00117	0.366036961065163	0.153627466949757	0.949728193076085
NDFIP2	0.517264139825918	0.529619939671158	0.979015983180271
NDUFA4	0.00928311539222791	0.0418121005003545	1.91799491573086
NDUFB10	0.138832849444858	0.00537556723626439	2.25260810830735
NECAP2	-0.0196920675148878	0	1.74318701321065
NENF	0.00159889312177709	0.0512091556499189	-0.888051269321245
NEUROG3	-0.00335149703855021	0.131013944022344	6.81968592161164
NFAT5	-0.0495201409290752	-0.00366716380479074	-1.29994787442205
NFIB	0.52037002696669	0.563300712149108	0.792675451301314
NFKBIB	0.00303035339184892	0.131013944022344	2.74579055911123
NKG7	-0.456844636207507	-0.585369407004964	0.809448080240864
NME1	0.0488488817753217	0	2.34159215295421
NME1-NME2	-0.172597626586035	0	1.61095928046106
NPAS4	-0.0410911565806274	-0.233432995915043	0.961426539007398
NPC1	-0.147376927901865	0	1.33959386613171
NPHP1	0.408523354625696	0.358464089549432	0.685096270098791
NR2C1	0.000247154358872925	-0.102418311299838	-1.50356483121278
NRXN2	0.39802262990354	0.418121005003545	0.819319165775999
NSF	-0.54556335319676	-0.529619939671158	0.799945889245893
NUAK2	-0.0377812692796773	0	1.47741886032661
NUDT2	-0.250910673122955	-0.318274569041734	0.972347168310798
NUDT3	-0.0531956777995298	0.00417079606113743	-1.72903731421529
NUP43	-0.0291669663726971	0.00730628036493575	-2.1883402089597
OAZ2	0.220742089778635	0	2.40207104484954
OGFRL1	0.387612094791166	0.220343932413508	0.73540527915271
OLA1	0.0674448948194236	0.220343932413508	0.98200319161075
OLFML2A	0.304528713916199	0.161625388237016	-0.976948354896151
OPRL1	0.139464165276849	-0.0244826591570564	0.871540010988064
OSBPL5	0.0026920039939131	-0.0734479774711693	0.803013402491828
OTOF	0.0245774203484621	0	56.1937811356594
P2RY1	0.00148595985473774	0.027874733666903	2.58033669170615
PAIP1	-0.36794754812908	0	-4.13347696947398
PARD3	0.208407795669637	0.153627466949757	0.899050745886167
PBLD	-0.00670942661409523	0.131013944022344	1.13910270954292
PCBP1	0.139063857168058	-0.0038089779814932	1.70433377252813
PCDH1	-0.00821178549120226	-0.102418311299838	1.34556484080718
PCMTD1	-0.00658973330322653	-0.207151234176205	4.21442036317752
PCP2	-0.000144736960599436	-0.7465724949436	112.051076337769
PDE6G	0.000728853061029432	0.177393718796725	7.16921917748036
PDLIM5	0.33039225887305	0.367239887355847	0.86250645251966
PDRG1	-0.113897297257224	0.122413295785282	0.933813679949493
PDZK1IP1	0.425102032026738	0.256045778249595	0.906793304022337
PELI1	0.390077946531404	0.367239887355847	0.920143102742591
PGAM5	0.0380926513973591	0	1.13047261741832
PGAP1	0.580295398478485	0.612066478926411	0.889629732095265
PGD	-0.0179372301276878	0	-3.07128573193129
PGGT1B	0.00677725229663551	0.218356573370573	4.45796950296008
PHACTR2	0.0230794444219351	-0.0836242010007091	0.97705927355768
PHLDA3	0.218797053455769	0	4.45734479295458
PHLDB3	-0.0867593987206234	0	2.00484052480617
PHPT1	-0.0563734440626295	-0.220343932413508	0.713791814576436
PI4KB	0.00165387345474507	-0.0837191745702164	1.79033798119201
PIGM	-0.00991969896105963	-0.0244826591570564	1.60399931482863
PIK3R3	0.473240418305904	0.416205205669959	0.809872054534768
PILRA	0.0623783276920069	0	1.60130343709668
PITPNA	0.129992307035201	0	6.78865767977306
PITPNB	0.0084122599455177	-0.0836242010007091	1.30031922931983
PKIB	-0.00617956467755092	0.161117626581492	1.74974462883671
PKMYT1	0.42795019098376	0	4.78017029655586
PLCG2	0.595950425200209	0.512091556499189	0.928369262566652
PLEKHH1	0.309217253808137	0.259100110252518	0.794011567406808
PMP22	0.490329935851773	0.418121005003545	0.751296413563084
PMPCA	-0.0091055038327946	-0.131013944022344	-4.68988262605375
POLI	0.549847334389147	0.612066478926411	0.800041502877859
POLR3G	-0.508302399328051	-0.612066478926411	-0.814813206774579
POLR3K	-0.0643855791216843	0	1.86324451996046
POU3F2	-0.411617410036732	-0.512091556499189	0.796501496115952
PPFIA1	-0.0264233909578877	-0.129550055126259	0.947481330551236
PPIA	0.000138971886386036	-0.0777617790575061	1.51727208395575
PPIG	0.0643316371240863	0.136169247617109	0.86839694248491
PPP1R3C	-0.00282507272234465	0.129550055126259	-4.31769589400306
PRDM8	-0.0657500487252527	0.416205205669959	0.843690941065564
PRKACA	0.0807981105220617	0	-1.37393744181798
PRKAR2A	-0.0108754374594724	0	1.50796162623762
PRKCA	0.626283155683348	0.716928179098865	0.819615377990464
PRKCE	0.479727996053838	0.465170523984072	0.886010247871967
PRKCI	0.694310778954541	0.612066478926411	0.801395141675747
PRMT10	-0.439829181885793	-0.518200220505037	0.860568311938253
PRMT3	-0.516573653496355	-0.514135842298185	0.846591411484953
PROS1	0.676359868784709	0.716928179098865	0.829421308377632
PRPH2	0.458393904334837	0.514135842298185	0.919452242949304
PRR4	0.0383596004750946	0	2.04541913121646
PRSS21	0.216619776938134	0.345252056960341	0.939473184038312
PSMA5	-0.0240193348825169	0	1.52488542840426
PSMA7	-0.110325375606972	0.00361201534294909	1.51876039947611
PSMB6	0.00779089463459636	-0.0855920985021826	1.85407564496971
PSMD14	-0.228578695698116	-0.274817167448607	0.963582830398116
PSMD6	-0.102148662533666	0	1.27886879477543
PSME2	-0.234976298566484	-0.259100110252518	0.936271075807598
PSME3	-0.0587373265656512	-0.00389054993191739	-1.18830223331458
PSMF1	-0.119212081737028	0	8.33300643207691
PTCD3	0.0204129196820558	0.0336181937106199	0.884928846146087
PTGES3	-0.00825828225492007	-0.0822373021702258	-2.42134732730751
PTGIR	-0.374452621166701	-0.139373668334515	0.741183400046402
PTGS2	-0.0138415929345722	0	1.48750553460003
PTPN22	0.812664105429939	0.856893070496975	0.785321040734377
PTPRJ	-0.15458747101984	0	1.77350725627081
PURG	-0.000587798499338228	-0.0882477584903774	4.34828624807435
PVRL2	0.381737989195115	0.122204561837744	-0.863216061261789
PYCRL	-0.00619907929599315	-0.0436713146741147	-2.37226973212328
PYGL	0.664344743964479	0.856893070496975	0.784105641156771
PYROXD2	0.160809603371758	0	1.96489150480689
R3HDM2	-0.00689735609753995	-0.0336181937106199	-1.55250474913874
RAB11FIP1	0.257581111916418	0.413465894547599	0.85416103658301
RAB3IL1	0.0138599425445508	0	1.87579837613983
RABEP2	0.54039449532427	0.563300712149108	0.761735580238439
RABGAP1L	-0.309022529294079	-0.409673245199351	0.87720726185536
RAE1	0.0851198939391612	0	1.83786869974093
RAP2A	0.305714166742744	0.220343932413508	0.918303639552476
RASSF7	-0.00989156078349759	0.129550055126259	2.08198108897499
RAVER2	0.516394084913928	0.367239887355847	0.713725984870218
RB1CC1	-0.331842677035651	-0.269309250727621	0.986103336381193
RBBP9	-0.0577643803301222	0	2.27932953874705
RCC1	0.019614104352302	0	-1.22327016160302
RERE	-0.108335439547702	-0.125436301501064	0.894153745141632
REXO2	0.109741534475478	-0.0512091556499189	0.967458047614833
RFESD	0.180732560656015	0	-1.4871904493829
RFX7	0.0036831286392894	-0.134908972081027	1.49631178158372
RHBDD1	0.00901906404732212	-0.0734479774711693	1.56416998125192
RHOG	-0.00430726102135961	0.130372128911405	-1.97673480134833
RILP	-0.00831405386428746	0.025213645282965	1.47628226343492
RIMKLA	0.332827667841917	0.204836622599676	0.957993676611889
RIMS2	0.37280372761752	0.269309250727621	0.838734597123184
RNASEH2B	-0.00773941142720119	0	-1.65589465067509
RNF139	0.00494980337959593	0.0591312395989083	2.56370170808594
RNF186	0.428020552806369	0	244.122748810499
RNGTT	0.00962137877374386	-0.220343932413508	1.27381829922184
RNLS	0.465890787545268	0.585369407004964	0.846787889629277
RP11-115M6.1	0.0582422967585777	0	7.70166695204327
RP11-368J21.1	0.112999753940952	0.171378614099395	0.952391577527209
RP11-560O15.1	-0.446415848392614	-0.661031797240524	0.939099808619349
RP4-695O20__B.1	0.00140387104773	-0.218356573370573	4.68428031570845
RPL23	0.0183239132917136	0.0378204679244474	0.76043286917336
RPL32	0.118817418930491	0.291023797315514	0.890307879610107
RPL7	-0.234841669683472	-0.23532735597434	0.929297829285648
RPL7A	0.183441277769844	0.271090660513082	0.776870348987799
RPRD2	-0.000388686302049963	-0.0138100822784136	1.66874140690643
RPS5	0.267131933505088	0	1.93766025086225
RPUSD3	-0.118541295446774	-0.0734479774711693	0.927603895094845
RSPH1	0.379904615559386	0.388650165378777	0.898505367620035
RTN3	0.00908992028915312	0.249569503916118	1.2932188897944
RUFY2	-0.146803052662078	0	-3.46953144725965
RWDD2B	0.195227972560014	-0.00420227421382749	2.48673049427521
RYR1	0.239299901989399	0	154.30687305918
S100A2	0.33122817615982	0.00370294185988124	3.92351820959306
S100A6	0.179726211473044	0.00755551264782779	1.59051829387286
SAMSN1	0.398379409447787	0.647750275631296	0.862837077230347
SATB2	0.588361294558063	0.563300712149108	0.794802832774567
SCAP	0.0723387022704113	0	-1.50183804576892
SCLY	0.00715432702841357	0.0836242010007091	-1.7524551341719
SCN9A	0.408908987283104	0.362371537669739	0.949738825242676
SCNN1D	-0.00332958125326751	-0.218356573370573	2.81128757435287
SCO1	-0.100541541409633	0	1.45454301123479
SCRN2	0.139653628121958	0	1.54742014218482
SCYL2	-0.0615454760587659	0	-2.25871480135818
SDCCAG3	-0.00946678455410408	-0.0436713146741147	2.16252515626706
SDF2L1	0.00625965058211238	0.284569090569746	9.41823846644871
SELT	0.00669683056432433	-0.29195572427962	1.56319442444541
SEMA4B	-0.143946938557372	0.00420227421382749	1.15199065154771
SENP2	-0.44069482667106	-0.416205205669959	0.97351330412242
SEPSECS	-1.07920410316949e-05	0.190845255172644	1.44687885212646
SEPT2	0.000769683127758461	-0.0597994104072974	-1.58646227401615
SERPINB1	-0.398529881826926	-0.393041832067032	0.975019509181936
SETD2	-0.00982954333462347	0.0670485234401511	-1.60111804289216
SF3B1	-0.262166980025974	0	-2.77056531953658
SGCB	0.0096656555792528	0.250872603002127	-3.77640767444885
SGPL1	0.00541075183176097	-0.15946509441946	2.05417348847874
SGSM3	0.00754862229312521	0.102418311299838	1.74826346770735
SHC2	0.570009049548801	0	602.152249443486
SHOC2	0.0582443895314152	0	1.1712950659483
SIGLEC7	-0.00407801858713129	-0.305699202718803	22.7727543649113
SIX1	0.270661322270247	0.393041832067032	0.823285542569301
SLC10A7	-0.00154704698538082	-0.0591312395989083	4.45420192597414
SLC1A1	0.377580104446272	0.129550055126259	0.895446249577032
SLC25A34	0.00603821204678069	0.153627466949757	-2.78907114587908
SLC27A2	0.0683039464119267	0	2.2314726625477
SLC27A5	0.0930966499263059	0.220961316454618	0.967779061798897
SLC29A3	0.009918450507612	0.0491108322108806	-1.36221287396907
SLC30A7	-0.0017330580578132	0.0455192494665946	-2.49482158744782
SLC35F5	0.00272357349859057	-0.131013944022344	3.22122574987001
SLC45A3	0.00602200742506202	-0.0436713146741147	1.9216337796559
SLC9A2	0.192042102555525	0.139373668334515	0.929275062004523
SLMAP	0.0239451181416609	0	2.28880010579023
SMAD7	0.6514640350687	0.665719023448946	0.952532454807008
SMARCAL1	-0.00270664916846975	0.102418311299838	-4.70465964390939
SMURF2	-0.00451830996648734	-0.039866273604865	1.80816730817887
SMYD3	-0.00409548829232221	0.131013944022344	4.00930098951496
SNAPC3	-0.266567299488439	-0.236524958395633	0.820536153898562
SNRK	-1.7470987406924e-05	0.0647750275631296	2.53157358571195
SNRPD3	-0.00476177882859233	0.0458947427003598	-1.30522548166664
SNTB2	0.540209798087376	0.563300712149108	0.85944135138526
SNUPN	0.0778746010097003	0	2.24775714907194
SNX6	0.00485812260647649	0.0591312395989083	1.04495814846338
SOS2	0.241784199028489	0.00763381020690574	2.54457767969211
SP6	0.0945112962925547	0	2.15967690829172
SPATA2	-0.0907632357132451	0.00763381020690574	-1.62076701237256
SPCS2	0.00985574755819698	-0.131013944022344	-1.75220853227368
SPEF2	0.437207890557372	0.514135842298185	0.840051308703679
SRD5A1	-0.117637601015353	-0.0244826591570564	0.962047942602081
SRFBP1	-0.273692070810784	-0.102418311299838	0.843259772702782
SSH2	-0.00928043089194746	-0.175074746936283	2.43916431338095
STAG3L2	-0.189837384975475	0	1.47616170381534
STAM	0.00598418769711324	0.102418311299838	1.2963502227566
STAT4	0.453173060145844	0.418121005003545	0.84625889517201
STK36	-0.000587030008096615	0.0436713146741147	1.29241980091645
SYK	0.275604079502765	0	2.89464732171607
TACO1	-0.0666775338751909	0	10.2525941236744
TAF1A	-3.63194556687843e-06	-0.195123135668321	3.49849818272332
TAF8	0.00292768866917858	0.0230168037973561	2.72852974791664
TARDBP	-0.00516984630087486	-0.0591312395989083	1.65057916923355
TAX1BP1	0.142173639421288	-0.00389054993191739	1.88485590667974
TBC1D10A	-0.102610892922182	0	-9.61086725947035
TBC1D24	0.526321837510772	0.547799930377074	0.825159708625191
TBCD	0.00112721473221101	-0.0244826591570564	-1.04834875409932
TBL1XR1	-0.00817245949402943	-0.0568990618332432	1.34615595077857
TBRG1	-0.110455002884138	-0.0436713146741147	0.889592676953029
TCAP	0.038999293936706	0	2.4646550288014
TDRD1	0.00953635898542333	0.118262479197817	56.4259358670078
TEF	-0.0400937653916518	0	2.92568580117626
TEKT4	0.152158429581224	-0.171378614099395	0.877110808494373
TGFBR1	-0.0100998300757998	-0.0234963720486359	2.22255120441141
TLL2	0.000218280099309298	0.139373668334515	-2.99130904750335
TMC7	0.424600962376957	0.256045778249595	0.775205274406844
TMED9	-0.00383332899483646	-0.0436713146741147	1.70112116482434
TMEM117	-0.241587064876685	0	30.8592850333362
TMEM170A	0.222535400066683	-0.0734479774711693	0.765529390173842
TMEM192	-0.160151546180007	0	1.67560009430611
TMEM216	-0.141245709510658	0	1.64971451555455
TMEM38A	-0.0281068706429829	0	-2.12789192561378
TMEM45A	-0.0679254034309548	0	-6.68721414399319
TMEM67	0.0021789101435903	0.131013944022344	2.68863480433275
TMEM8B	-0.0256382863416503	0	2.65001202963121
TMEM97	0.00824985866092535	0.0215022689450575	2.57181392426297
TMIGD2	-0.0593390572344507	-0.337963184709687	0.744243880834897
TMPO	0.00765001952020991	-0.15946509441946	1.7676027311256
TMTC2	0.0553812753058198	0.0039866273604865	3.02307936775894
TNFAIP8L2	0.520227819185968	0.670063243425253	0.908660096039251
TNPO1	0.122457006678337	0	2.90771828179311
TP53I3	-0.00757826301194761	-0.0244826591570564	-2.70924877562636
TRAPPC9	-0.137258618262423	0	14.4770293395173
TRIM35	0.215109295097413	0.220343932413508	0.892266518138586
TRPC2	0.193513914240207	0	15.1013318474675
TSN	0.0546586700238451	0	4.38714530276356
TSPAN13	0.321767681836103	0.259100110252518	0.985776722772586
TTC14	0.276258994919295	-0.0244826591570564	0.700880093854499
TTC32	0.0611612234948329	0	1.76165716952123
TUSC2	0.00566049698614824	0	1.21793552755172
U47924.1	-0.0105895735429172	0	1.5359804057451
UAP1L1	-0.0517658468917343	-0.0512091556499189	0.89061790266107
UBXN2A	-0.0097550319976453	-0.0690504113920682	1.21803980447363
UFSP1	0.141997049085014	0	3.37231427900529
UNC5B	0.184163244961487	0.120607047889439	0.929472960961747
USP25	0.00258602736063559	-0.0336181937106199	2.28197052515055
UST	0.413653774004454	0.388650165378777	0.859558438776768
VAC14	0.00953815809381896	-0.0436713146741147	-2.40593511601349
VAT1	0.347686920964384	0.323875137815648	0.925295688594657
VCPIP1	-0.0102544779540762	-0.0647750275631296	1.7859085671545
VILL	0.529803206735862	0.529619939671158	0.916832805013724
WBP2NL	0.190942411037374	0	-1.83972281670963
WBSCR27	0.222592014575058	0	5.59469561750895
WDR12	-0.135961189068387	0	1.92308792190358
WDR19	0.035679762439469	0.0734479774711693	0.754619577879465
WDR20	0.00281753325013663	0.0436713146741147	3.89691192588162
WDR35	0.0101267148267732	0.0734479774711693	-2.32511478240953
WDR43	-0.00794360196494933	-0.00389054993191739	2.1256221578358
WNT7B	-0.00407407893456	-0.0672363874212399	1.23782195085115
XPO6	0.0577257702696011	0	-2.08708719301984
XRCC3	-0.138853168855362	0	-3.17246331295707
XRCC4	0.296494872235814	0.171378614099395	0.934391234380718
XRN2	0.054337229820556	0.111625566093622	0.911556246833954
Z82185.2	0.0837949376572928	0	3.03392163248986
Z83851.3	-0.420875022616196	-0.563300712149108	0.915518028397305
ZBTB1	-0.026403828890347	0	-1.18063367231536
ZBTB20	0.00492692515302681	0.167248402001418	-5.18437106224448
ZBTB44	-0.00720261500678545	-0.0501745206004254	1.9419970233648
ZBTB8OS	NaN	NaN	0.860477635763557
ZCCHC11	0.0760224013987665	0	1.73648587913058
ZFHX4	0.181607191592071	0	8.4752585011597
ZFR	0.091306379601634	0	2.22066939571973
ZFR2	-0.147660063935178	0	59.8941764458853
ZFYVE26	0.00581393757062733	-0.216357955695147	2.04114752253842
ZNF138	-0.00615062430082499	0.0965609099170535	-1.54551196355355
ZNF224	-0.483253589937555	-0.563300712149108	0.763348129799597
ZNF248	0.160195422614589	0	18.3975865516819
ZNF286	0.0667904123098048	0	1.75807417600572
ZNF367	-0.0858025089571074	0	-2.33049619502961
ZNF430	-0.0908412960787923	0	-3.04875565580524
ZNF462	0.511498889058115	0.613532035218814	0.940670975803888
ZNF487	-0.00926410179170267	0.305699202718803	7.90009418454278
ZNF598	0.00828217891247992	0.129550055126259	2.0369224847956
ZNF665	-0.102384189186733	-0.129550055126259	0.866403495212763
ZNF672	0.140896058415768	0	-1.50990217875136
ZNF746	0.268853491713727	0.0512091556499189	-0.980072262587079
ZNF783	0.0271327034270488	0	-1.37652208012367
ZNF792	0.0102421669894143	-0.0647750275631296	1.74335565136519
ZSWIM3	0.158575561023624	0	2.05974843120412
ZWINT	0.0072109221669868	0.0591312395989083	3.36448196661742
