# Supplementary material for: Functional transcription factor target discovery via compendia of binding and expression profiles
Source: Sci Rep. 2016 Feb 9;6:20649. doi: 10.1038/srep20649 (PMC4746627; doi:10.1038/srep20649)
Supplement: Supplementary Dataset [file srep20649-s2.zip › Supplementary Dataset/43180_2_data_set_1775580_nz79ph.csv]

Gene	PC	SC	CARS
AADAC	-0.00229587735064771	0.116774841624228	-1.84943637059443
AARS	0.00145301039315414	0.113960576459638	-1.27766111523934
ABCD3	0.194500875879091	-0.00617389822147197	1.85430713227883
ACCS	-0.341306826219874	-0.174077655955698	0.848328458078148
ACN9	0.167963170981685	0.00617389822147197	2.08867760533545
ACO1	0.19686249457431	0.407296714265643	0.910656314778134
ACOT1	0.454147569087183	0.265908011739155	0.841193443415787
ACOT2	0.558324577314547	0.568535243614961	0.772171592445432
ACY3	-0.479798672155558	-0.522232967867094	0.946729125457816
ADCY1	-0.207260448879464	-0.470374877361159	0.931451113853946
ADCYAP1R1	0.00790643028721976	0.483087711884433	2.22253146525206
ADD3	0.0936004039029344	0	1.84741121086872
ADPRH	0.323951274421787	0	6.35803539754736
ADRA1A	-0.00366843666998024	0.191390844865631	2.2148422592527
ADRM1	-0.00916410255029525	-0.0778498944161523	4.77262633759375
AEBP1	-0.0375615075488268	0	1.42944238064389
AFAP1L2	0.00532290398682637	0.272474630456533	2.41916637810483
AGL	-0.152437158265461	-0.00617389822147197	-2.67682964749508
AGPAT2	-0.000390373640087845	-0.11255497190653	3.01435605493201
ALOX12B	0.00821391709164987	0.179786629990198	2.72172066237513
ALS2CR11	0.00813352834877425	0.0710669054518701	1.74999483759904
AMFR	0.110688539863592	-0.00609767433319104	2.23914397081274
AMOTL1	0.51559162529167	0.70208007050514	0.852125764170106
AMPD1	0.370535599321521	0	20.7552335432081
ANKDD1A	0.00581224734413359	0.194191755001178	-5.30469326174967
ANKRA2	0.0433582799944124	0	4.31160237766943
ANKRD6	0.00802899004321065	0.182519937078596	-2.0271124856717
ANKRD61	0.255362537113161	0	4.99069683242113
ANKZF1	-0.0288673306549647	0	-1.42649958626731
AP1B1	0.321904471183395	0.390695157547516	0.953380255728231
APEH	0.00900156112645602	0	1.78738755163937
ARHGAP26	-0.000317282885651849	-0.149591518401353	-2.22108822094479
ARRDC4	0.00642130235900847	-0.0926084733220795	-1.3485884262159
ASH1L	-0.151027713301072	-0.189934294099397	0.95290084659641
ASPHD2	0.0252647463264539	0	-1.45351108417606
ATM	0.0745354949023117	0	1.62570303738975
ATP6V0D2	-0.0780750376416999	0	2.47269325858044
ATP6V1B1	-0.365772938072938	-0.174077655955698	0.89292092430743
ATP6V1G1	-0.00444950369095604	0.152554014279295	-1.58160357299109
ATRIP	0.138114453620939	0	9.27099653150283
B4GALNT1	0.14013552261474	0	1.6390995721483
BANF2	-0.343512730487648	0	2.06830728424917
BATF3	-0.00986165870735873	0.0950300183886271	-1.72757418200084
BBS7	0.644571334942513	0.568535243614961	0.783117874502447
BCR	-0.102205342910019	0	-1.60707308999865
BEST4	0.494196860336892	0.341881729378914	0.783620725547417
BHLHA9	0.0031757129787445	0.155699788832305	107.091462080396
BLOC1S1	-0.0389111767870729	0	-2.17642131192603
BMF	0.00598023020278553	-0.277825419966239	2.19663978361265
BNC1	-0.0077913242711302	0.113288236807404	1.59355785213548
BPTF	-0.00641629602167742	-0.130061506207671	-1.32347681520874
BRF1	0.00508095515586708	0	-1.49226015694508
BRSK1	-0.375018589352922	-0.29012942659283	0.6920723593415
BSDC1	0.466366675915767	0.375032466127068	0.965655125490951
BSPH1	-0.034695408422652	0	2.38313364459233
BSPRY	0.117813039854767	0	1.20894575634636
BTN3A2	-0.0328536316411538	-0.00617389822147197	1.76361442842692
C10orf115	0.115282051538137	0.120604537831105	-0.80987939070264
C10orf35	0.0576197346146765	0.0950300183886271	0.924454569418336
C11orf31	0.551399527328187	0.497468338163091	0.898041093553121
C14orf1	0.00237370605553036	0.148641721380195	-3.69021496421788
C14orf142	-0.000260346350085651	0.0691999061476909	1.38436990232343
C14orf37	0.58370353932178	0.713624032148063	0.942827542215199
C15orf27	0.00986182603869445	-0.247900273203854	3.81972870292405
C15orf39	-0.0100106081551126	0.0815532024677328	-1.59603845305826
C16orf45	0.266675598474555	0.209912539530047	0.932141771760054
C16orf58	0.00796844350227687	-0.0317820863081864	-1.88711552532825
C17orf74	-0.197563369914711	0	2.43365826652428
C19orf68	0.323567252821795	0.0710669054518701	0.767274664769721
C1orf220	0.185749461971177	0	2.22655327756155
C1orf53	-0.00765397964614108	0.250021644084712	3.12076620775565
C21orf37	1.55019218841717e-06	0.549476941711005	1.88497956564096
C21orf91	-0.00608686334493745	0.10990639125199	1.41798886322926
C2orf49	-0.00820368609109133	0.239900535336194	0.986350681992249
C2orf61	0.00785901718248509	0.0124659598667794	-1.69162282564866
C4orf26	0.00752774815040921	-0.165144564768954	7.61310875310902
C4orf32	0.0691980692663313	0.0553911709406997	0.946845463877108
C5orf51	0.456197251289243	0.568535243614961	0.6881708650251
C7orf26	0.216248765726044	0.21320071635561	0.96072954359551
C9orf47	0.457342000669322	0.397118248330958	0.966270016012326
CACNG3	-0.0621275695172715	0	3.15299828978423
CALM2	-0.00385881812316415	0.153864363724166	-1.83117676371338
CAPN13	0.00275850334136047	0.667141838976936	4.39464799179724
CAPZA3	0.0068983598528114	0.127128345232746	-2.19091007760958
CARD11	-0.032955676530973	0.0314689546687234	0.945759943460364
CARS	0.0352604711400438	0.0205629030288166	0.891575621901013
CASC2	-0.525430446529137	-0.390695157547516	0.852709670904256
CASC4	-0.0323583195801574	0	1.46417965838537
CASP8AP2	-0.0370309110431139	0	0.97144154789761
CBLC	-0.503854999499412	-0.265908011739155	0.838781482676537
CCDC117	0.00468258259163965	0.0898933149950989	-1.78558053924146
CCDC38	0.0257240302309599	0	0.782228797659468
CCDC50	0.290705310139259	0	4.41441558345794
CCDC63	0.0647272437058825	0.241209075662211	0.761133631601113
CCDC64B	0.00160095649650641	0.0778498944161523	1.81048141262817
CCDC69	0.000752734477573976	-0.0253413382369672	2.33861231018068
CCL20	0.601122987011923	0.639868790483422	0.949146291877487
CCNL2	0.0975477034946706	0	1.17439683674404
CCNYL2	0.00955744705075968	0.269760194933505	1.48447105751936
CCR9	0.404089058385874	0	173.51444648476
CCS	0.122996913172108	0	4.29491651465465
CD160	-0.24790914482568	-0.164349777100766	0.945651665743598
CD248	0.000552104239644327	0.0778498944161523	2.15304421656105
CD36	-0.650264539288097	-0.582865963182856	-0.930944552856987
CD5	0.0028509349281058	0.137620470640795	4.77974705382133
CDC40	-0.0422980693456747	-0.0581857365451712	0.866543862375714
CDC42SE2	-0.17392263295714	-0.00611646536181311	-1.54665453391119
CDC6	0.00678560217693383	0.0679128804361916	1.1953911554597
CDH16	0.00135202398208248	0.155699788832305	1.37542644820928
CDH23	-0.190692808199343	-0.00621309796907203	-1.48593416855905
CDH4	0.00133229002281846	0.00627332326674868	1.6457072757906
CEACAM19	0.0103740498103198	0.315723012676701	-2.17240620275525
CEACAM20	-0.23662918339324	0	7.24341176912492
CENPF	-0.0111317325067575	0.243086217402199	-2.62788099092689
CENPK	-0.00598324304661023	0.0259499648053841	2.84856604016291
CEP135	0.0672511523925754	-0.0826334244012847	0.908721614365927
CHAC2	-0.106101191994691	0	0.805234395478976
CHORDC1	-0.172159907474668	0	1.55446734045711
CIDEA	-0.119374294209625	-0.453986669522241	0.923514133848207
CISD1	0.0292869061695528	0	-2.12450115338969
CIT	-0.00568786589514895	-0.0137086020192111	2.15893110880858
CLDN2	-0.229273769144312	-0.00627332326674868	-2.53416313077579
CLEC10A	0.00286186820980147	0.29012942659283	5.56122135629799
CLEC12A	-0.125699780236702	0.14213381090374	0.883478553074243
CNIH4	0.214812232408796	0.110096376512636	-0.94040492872374
COMMD10	-0.0616230521888576	-0.0074566675173482	0.924818516792036
COPB2	-0.00571369291325077	0.0646508183835236	2.26338107064241
COPS7A	-0.0021976175265535	0	-1.48978604455434
CP	0.378702777187652	0.370822381644839	0.961133759815636
CPA1	0.0711129341799046	0	6.23747661530954
CRCP	-8.67997802637914e-05	0.0800094691365663	-1.50574963181538
CRIPT	-0.60131112208684	-0.544838772094795	-0.938839580189845
CROCC	-0.0161405393498529	-0.00625305399480722	1.46223387812906
CRY2	-0.00417312026158042	-0.0685430100960554	1.33618526864376
CRYAA	0.0110710851303401	0.43630859533728	2.29175976874876
CRYBB1	-0.265522161092564	0.0710669054518701	0.886605474328267
CSN3	0.0108546549956195	0.21499801446559	1.21996309834944
CSNK1G2	0.0052024554693789	0.0898933149950989	1.30298075882678
CSRP2BP	0.00382322620758688	-0.0498638394671177	1.15125637522755
CT45A1	0.190245899785731	0	4.04395670425119
CTAG1B	-0.428143517464388	-0.189934294099397	0.752219425648387
CTBP1	-0.0112770459451615	-0.00670025210172808	-2.29008053914991
CX3CL1	-0.0899565067044826	0.0328975847479885	0.806682992605343
CXCL17	0.32667355733841	0	4.20227772683999
CXCL9	-0.252856291881659	0	1.31851287914547
CYB5B	0.26443031362606	0.518607450603645	0.859474945382437
CYB5R2	-0.00889374870082585	0	1.053581285178
CYLD	-0.00259557427389029	-0.301589244422644	-1.00925386507872
CYP11B1	-0.00795947650960661	0.29012942659283	6.43593106369962
DDN	0.0107436976038275	0.174077655955698	1.77086009667269
DDO	0.118666028983869	0	1.43307984935009
DEFA4	-0.0346740019639502	0	2.38321348246719
DEFB113	-0.040916693648213	0	1.57102411392024
DEFB119	-0.034695408422652	0	2.38313364459233
DEFB127	-0.122228038483074	0	-2.61155089357894
DENND5A	0.246608671761618	0.276955854703499	0.882063007940695
DENR	-0.0820818179081458	0	1.39250782137015
DICER1	-0.0960019851443383	-0.00621309796907203	4.52001544749503
DLX2	0.00455726642453341	-0.121953486663821	1.36399230537109
DNAH14	-0.0498379257226961	0.00613543119139849	1.28848717964209
DNAJB7	-0.162166345304563	-0.1233774181729	0.96476001453753
DNM3	0.208785299379668	0	-1.3666212387264
DNMBP	0.0400460448670295	-0.0570180110331763	0.906630867097195
DOC2B	0.00259079382063483	0.394771016975861	1.72335308687378
DOPEY1	-0.344300862848112	-0.28191418399077	0.921785490529591
DPT	0.00844444121072321	0.162187280033651	-1.90842734865352
DSCR10	0.00371439779478459	0.554833585717653	2.63143072373882
DYNC1LI2	0.260731893601843	0.261309831967395	-0.959104494970299
DYRK4	0.442326893112213	0.493829164658431	0.71746049461617
EAF1	0.00387793013649793	0.152579236072354	1.65974130595207
EBI3	0.110196888793596	-0.0580258853185659	0.915874676068024
EFNA5	0.649087626767957	0.681032862245232	0.925304088022658
EGFR	0.665088026357869	0.796432870569884	0.918826779761789
EGOT	-0.00301318743448775	0.259303725301823	-2.19138971762575
EI24	0.203681126762038	0	1.40096222797745
EID2B	0.668596333651547	0.797724035217466	0.871320496782681
EIF2AK4	-0.327685805280341	0	-3.08747145038457
EIF4A3	0.00194218012693962	0.00657951694959769	1.44272259713531
ELAC2	0.0939392929548808	-0.00619340505750814	1.11271896868461
ELANE	-0.00944111682283768	0.113960576459638	1.48238780426708
ELN	-0.00417348687688137	-0.0757735230424082	2.30098414881414
EMX1	-0.637223944067116	-0.473725220371034	-0.933108956392014
EMX2	-0.202745770148374	0.0201007563051842	0.901797915854482
ENO3	-0.0146152291803395	0.14213381090374	0.857448287573266
EPHA1	-0.504245763675175	-0.514072575720416	-0.932024294108371
EPHB3	0.00803611569175575	0.150791307715993	1.71522079310314
EPS8L2	0.0516749245265143	0	3.84874789446784
ERCC1	0.00623350151490603	0.194624736040381	-2.19954266874449
ERI2	0.00182330635060025	-0.082572282384477	1.63669678778149
ERN1	0.225408301518469	0.00627332326674868	2.98926539616974
ERP44	-0.0374005505917654	-0.184226474588735	0.938037947824334
EXD3	-0.249456788297128	-0.284267621807481	0.874991818053029
EXOSC3	0.313135786097966	-0.0710669054518701	0.868236170578898
EXOSC4	-0.123079422770207	0	0.96481429933936
EYA3	0.156656283358212	-0.00621309796907203	1.76835093831141
FABP3	0.0720020729806472	0.0870388279778489	0.956789905862599
FAHD1	-0.0104364802989631	0.14213381090374	0.995013901986771
FAIM	-0.00859927838267316	-0.29012942659283	4.01434684495019
FAM111A	0.00318513794035041	0.00749110958292491	2.20181019567148
FAM122A	-0.258371842564075	-0.336580916403045	-0.927685624146687
FAM159A	-0.00800363934129006	-0.179786629990198	1.48374857968699
FAM170A	-0.260517287533789	-0.00613543119139849	-1.8413793858356
FAM25A	0.120574975918785	0	4.58643806794847
FAM73B	0.189241331992258	0	2.16965546425147
FAM78B	0.0938914023403497	0.0317820863081864	0.933533257070403
FAM84B	-0.000304957166981808	0.141555214626233	1.31277605335373
FAT2	-0.235664201235654	-0.174077655955698	0.961773221353515
FBP2	0.00132573156285819	0.323102062521332	-4.49505430220199
FBXW11	0.176755191995827	0.146795168683515	0.940477271064462
FCER1G	0.113675772277086	0	0.967064725391479
FCRLB	0.400288085153662	0.390695157547516	0.90036209702835
FDX1L	0.0642468837853957	0	3.93678125552294
FGF19	0.00960840268126155	0.38384085653791	3.83542033183484
FGF6	-0.162842160215057	0	2.97930569631425
FGL1	0.702459265771102	0.696584468383812	0.950847656427522
FICD	0.0923330651272653	0	-1.22729506741235
FKBP15	0.00945823947242006	0.130231719182505	1.50441476934103
FLCN	0.0130063281467936	0	-2.25669085823827
FLRT3	0.574706131599136	0.557924243315758	0.911398014423139
FNDC5	-0.00623555689388977	-0.0348155311911396	-2.39445452520394
FOXO3	0.00728589792371235	-0.128051160997012	2.53562870060121
FRMD5	0.00900471584734304	0.0843373856174983	-2.50699063276248
FRYL	-0.0355865088069555	0.00609767433319104	-1.63337783563121
FRZB	0.247239251359528	0.0755254912049361	0.916062382868349
FSD1	0.144897623181958	0.0870388279778489	0.805706018880632
FSIP2	-0.373169279298972	-0.439132628672407	0.781827174416045
FUT1	0.379461318893037	0.56980288229819	0.841676071069483
FXYD1	0.492687818335647	0.639602149066831	-0.887777708294611
FYTTD1	0.00180870457414937	0.157313301241423	-1.33996769028869
GABARAP	-0.00998683905338905	0.29012942659283	8.10153113675187
GADD45A	0.172775242419407	0	1.43605782949748
GAL	0.383373305766883	0.320636703245973	0.928635419099858
GALNT3	0.00273510230668877	-0.216243358003098	1.5111337714032
GBX2	-0.0205691907109119	0.0683440776597923	0.959867262730093
GCC2	-0.0842212872865186	0	-1.56734667084046
GCM2	0.636979649592097	0	237.084431716859
GEN1	-0.134563673454388	0.00617389822147197	-1.86530169664904
GGCT	0.154864969694735	0.217242177904822	0.895572319608514
GINS4	-0.010956734872608	-0.29012942659283	6.78030820125146
GJB7	-0.163338163059575	0	25.6560051013497
GLMN	0.00711914841563212	-0.0778498944161523	1.49238627675539
GLO1	0.106523811697615	0.284267621807481	0.955641558325225
GLT1D1	-0.00842653197085153	0.362315783913325	-4.26665881173709
GLUD1	-0.00104798232667498	0.110096376512636	-2.16497740324732
GLYCTK	-0.00460493475177073	0.0469017647120966	1.06187000537016
GNA11	0.0892751049062583	0	12.5929200979636
GNA13	-0.122361852236059	0	2.53000662812901
GNGT2	0.00235612262839854	0.157313301241423	3.52242772483188
GNMT	0.706353661339331	0.710669054518701	0.908101603754474
GNPDA2	0.188252108050012	-0.00627332326674868	2.68988597625486
GOLGA1	0.187902274976728	0.00619340505750814	2.29387555482773
GPAT2	-0.520809521696035	-0.348155311911396	0.822186819198504
GPATCH3	-0.146000810794343	0	1.89296692178844
GPR157	-0.00980632507686856	0.266969524988766	-2.72503472437913
GPR20	-0.460446133425201	-0.493829164658431	0.79348757871133
GSTO1	-0.00234592583625395	0.151328889840747	-2.76605891423016
GSTO2	0.000146644134041258	0.0327807190686942	-0.920451959899439
GTF2E1	-0.532860565914979	-0.499350227145887	0.905938624032733
GYPC	0.118849647830186	0.195125578662113	0.928002808044381
H1FOO	-0.169535484076035	0	16.023647359391
HAPLN1	0.0106859354266409	0.166695251979743	2.82616631202282
HAX1	-0.0850505260561461	-0.171357525240139	0.928291456285683
HBM	0.505646722671538	0	234.410508931419
HCG9	0.0225639879357163	0	1.41628334462087
HECA	-0.068386295513105	0.126763347794919	0.903045061104071
HIRIP3	-0.0423911746984294	0	1.35863759647845
HIST1H1A	-0.24539187998168	0	2.13023579569012
HIST1H2AE	0.00402029047314069	0.189934294099397	1.00324404669328
HIST1H2BN	0.00170988944489655	0.0580258853185659	1.56228043521793
HKDC1	-0.00940663057263639	0	1.13683439547526
HLA-DPA1	-0.26409104982496	0	-7.89736564734486
HMCN1	0.0041500373516359	-0.159028099407141	1.72710474076876
HNF4A	-0.00264540839578266	0.0138708396429413	1.43994858035646
HNRNPUL2	-0.0947391243491859	0	2.54022420131165
HOOK3	0.572536732359569	0.514072575720416	0.916996790353849
HOXA4	0.337285120845939	0.261116483933547	0.801013549093427
HOXA5	0.683234079804524	0.568535243614961	0.862184173928043
HOXB3	0.50349339279283	0.609271795844942	0.843667399452907
HOXB6	0.462985091429032	0.348155311911396	0.941066485894432
HOXD11	0.486754883356397	0.781735959970572	0.841143954138116
HPCAL4	0.0830971582519456	0	1.31795895517524
HSD17B1	0.120932899800372	-0.0870388279778489	0.93937561799938
HSD17B7P2	0.544503214162098	0.493829164658431	0.835514410776881
HSPA14	-0.00934401922007245	-0.14070529413629	1.24439111170573
HTR1A	-0.00963654253482999	0.699138702979765	173.178261073632
HTT	0.0012612123678083	0.187607058848386	2.2932820811816
IAPP	-0.00177674397346983	0.189934294099397	1.98685195397165
IFI35	0.1867948859879	0	3.41259172618998
IFNE	0.0106832247043438	-0.0870388279778489	3.45497034940785
IGDCC3	0.0528309229457475	0	2.45833300547855
IGDCC4	-0.00509974892619385	0.0345999530738455	2.15735697377137
IGFBPL1	0.00519887674679315	0.292153273734072	3.57877774135824
IKZF2	-0.057798918274768	0	-1.5836762249531
IL17RD	-0.00916843520613876	0.0870388279778489	1.8316540759781
IL3	0.114177340698963	0	2.4449261383046
IL31	0.00933934286926948	0.189934294099397	2.25716569351185
INHBC	0.454238587764428	0.645776599937948	0.848040349263003
INSIG2	0.00325936279261072	-0.130475057350513	2.14119862722446
IPO4	0.0101405568002734	-0.0710669054518701	1.06303593716685
IPO9	0.0326742867680754	-0.0710669054518701	0.772335928446513
ISX	0.131021946074047	0	1.42912776743352
ITGA4	-0.273342893715307	0	1.57303051086433
ITGA7	0.0090481157275228	0.177015882970948	1.38983556069218
ITPK1	-0.00723412477972813	0.253012156852495	2.10534342020224
IVD	0.527413619118948	0.645776599937948	0.956366783930349
JAKMIP2	-0.000891486970063045	-0.0983421572060825	3.61236391261159
JARID2	-0.0623112351289418	-0.00609767433319104	-2.03745522914201
JMJD7-PLA2G4B	0.0277279370400061	0	1.25985020878165
JOSD2	0.36104133591943	0.497468338163091	0.893883784137213
KBTBD7	0.165722888270177	0	1.86543512436127
KCNA2	0.00143943405937326	-0.210544542387126	1.35794531097787
KCNA4	0.0674712270444309	0	-1.78988090257007
KCNJ4	-0.40913563710811	-0.0901604576791186	0.9025024387462
KCNT1	-0.370911076174028	-0.0379868588198793	0.893789857832226
KCP	-0.0844766238516182	-0.0710669054518701	0.890057084193079
KDSR	0.00372735537809328	-0.201007563051842	2.54278600502221
KIAA1731	0.00162277149236282	-0.315816813580689	1.92295720455768
KIF11	-0.213911380304753	0	1.88812762125634
KIF12	-0.024251273012848	0	1.3035277820722
KIF3A	0.190904682827241	0	2.03245037540686
KIR3DX1	0.00826938019400772	-0.0580258853185659	16.4506257200367
KISS1	0.00138474193367461	0.155699788832305	3.07491674018483
KLHL29	0.101980928176619	-0.00615457454896664	-2.29995458258147
KRAS	0.0200398168746979	0.0184637236468999	0.955071748859779
KRT2	0.350062041369886	0	9.62191962756416
LAG3	-0.230845516760124	0	1.93973520934553
LAMB3	0.418225092604417	0	3.94693854973826
LEFTY2	-0.405610411553806	-0.435194139889245	0.843392368877212
LEMD2	0.00245239530904692	-0.0870388279778489	0.950129948753822
LIPM	0.00755775183783728	0.114415510709471	-1.45026099709385
LMAN1	-0.0143734929381018	-0.00617389822147197	1.25737380234436
LMNB2	-0.145753543117903	-0.284267621807481	0.731733965743289
LPCAT3	0.503516189029285	0.621762095382768	0.930436472447249
LPXN	0.198467305797702	0.42966892442366	0.902921372574363
LRG1	0.784799577497678	0.756644449203734	0.890266309599064
LRP5	0.26438261829104	0.236862610185517	0.853270449902057
LRRC37A3	0.0193225780412075	0	1.7756830890501
LRRIQ3	0.00241956332863012	-0.446859156295872	-3.37889200278908
LRRK1	0.409137229784493	0.549531956259951	0.896334773288954
LRRN1	5.12753299871526e-06	0.157041410659751	12.5390882958977
LSM10	-0.0683812600503037	0	-4.40573390939822
LY6G5B	0.00424213815705743	-0.0870388279778489	4.13038470063045
LY6G5C	0.461188743878041	0.493829164658431	0.91359007510315
LYPLA2	-0.632895323538224	-0.645776599937948	0.912170729339163
MACROD2	0.0540118494241828	0.212603835823446	-0.900279950140707
MAGEB18	-0.0010822320534044	-0.0614509867799027	-2.69383794435867
MAGEF1	0.309335157949737	0.233549683248457	0.917065417501768
MALL	0.00677195512164747	0	2.40863230268882
MANSC1	0.309503562149658	0.255552177268978	0.874672337439383
MAP3K3	0.0069960060104179	0.0560968194005074	-1.90228790704988
MCEE	-0.126191255411014	-0.152579236072354	-0.867890334816921
MCM10	0.0395041388155227	0.0990944809201303	0.911223344845749
MCM2	0.0343375645565029	0	3.16602411199408
MCM3AP	0.124532224009796	0	1.10646147122437
MCM5	0.000913880222820808	-0.0506826764739345	0.952384988140493
MCM8	-0.00486497832244403	-0.0197385508487931	-1.42989729064593
MCTP1	0.302314346874734	0	2.76520412036931
MKNK1	0.0104095410001885	-0.0554833585717653	1.6176264665923
MLH3	0.773969602571149	0.826787172754618	0.933879520783771
MLLT11	0.50672329699499	0.568535243614961	0.931701847396189
MMP10	-0.0227691618811959	0.134839972492648	0.871253938238319
MRPL54	0.0169590135550438	0	2.04359665520058
MRPS17	-0.00805605776032409	0.138708396429413	1.30157094728382
MRPS6	-0.0844150223890935	0	1.36627920531385
MSH6	-0.222967676938986	-0.297283442760391	0.836173948237142
MSX1	0.635396714953949	0.527320952701764	0.939202873940364
MUC5B	0.112467809970066	0.21320071635561	0.876803135422402
MUL1	0.151445537531131	0	5.06540154659047
MXRA7	0.25582370321419	0	3.70879376331808
MYCNOS	-0.00276634214670811	0.553911709406997	3.39959293160941
MYL4	0.0390746170378751	0	1.58568980133822
N4BP2L1	0.577151824600152	0.697650499026332	0.885861847847194
NADSYN1	-0.0444468644919198	0	2.00352567329183
NAPG	-0.139918637286521	-0.0792697663314835	0.957366057838178
NAT10	-0.0299617202969773	0.00617389822147197	1.59288120221478
NBPF11	-0.121751141891871	-0.0580258853185659	0.846690197635328
NCOA6	-0.00429572207760047	0.101702676186197	-1.46314558970423
NDUFA12	-0.00537387754126422	0.171623266064207	-1.92414906968505
NEBL	-0.0852517722728131	-0.00635641726163728	0.949885712155527
NFIX	-0.0543327563988518	-0.00623297993338971	-3.00288099306629
NFX1	-0.00388371652770163	-0.166173512822099	1.87227960227016
NFYC	0.0100153248361206	0.0580258853185659	1.26612597911067
NKX3-1	-0.253420954756619	0	-10.1901636770421
NLRP4	0.00303011484669769	0.510349307839221	2.79726133286868
NLRP6	-0.00849520601835014	-0.233549683248457	59.4238530847853
NOD1	-0.539908046897523	-0.68529867486535	-0.900700518542706
NPEPPS	0.0150248007632427	0	1.78221608196735
NR1H2	-0.226012901188517	-0.344591040814546	0.955809416930341
NR5A2	-0.0907383775738838	-0.00607905543680065	-1.87017970611454
NRGN	-0.377193182554341	-0.174077655955698	0.885021973797474
NUDC	0.0725406176466778	0	1.91211131367102
NUDT2	-0.00512552504078574	0.0691999061476909	0.882662989857023
OPA1	-0.00545514414817336	0.0379868588198793	-2.24697868179998
OR11H4	0.00381202151798696	0.0710669054518701	1.55434821198194
OR12D2	0.49249892721297	0	371.541776787829
OR1K1	0.219695217272422	0	1.90678607053289
OR2C1	-0.206939014787652	0	2.67432867120671
OR2T11	-0.064830083270231	0	1.10651364306064
OR4K17	-0.174958260503497	0	2.63431658758069
OR51A4	-0.213418054465462	0	2.45500999010622
OR56A1	0.261214615509172	0.493829164658431	0.906743929628069
OR5D14	-0.138600002789627	0	5.37941105919277
OR8S1	-0.142455937546701	0	1.12843671552972
OR9I1	0.000832884428727833	0.231156693037794	2.06208900244301
P2RX5	-0.120439657151533	0	-4.73560147597071
PAK2	0.0022339415480258	-0.0190692517849118	1.30648574776357
PARVA	0.49495508445403	0.63577413773191	0.861929436024184
PCDH15	-0.243491043166205	0	1.74595990640916
PCDHB8	-0.398036422308769	-0.174077655955698	0.933555245152426
PCMTD1	0.0756652157939203	0.0310654898453602	0.964510610598373
PCSK5	0.400457287385364	0.380290043384758	0.86870496327503
PCYT1A	0.00249604955852111	-0.0737027731190089	-1.59612058800866
PDCD10	-0.00437458827833655	0.0693541982147066	-2.55043993040025
PDCL3	0.0867683327313934	0.00623297993338971	0.99064790789903
PDPK1	-0.00602472092215621	-0.233549683248457	1.97819938517849
PDSS1	0.0074383162992138	0.284662164151147	1.7296590535069
PELI1	-0.0341551047273334	0	-1.70960063982329
PELI3	0.104815749525161	-0.0580258853185659	0.919974008318421
PEX12	0.00854029308694149	-0.174077655955698	1.5781283466269
PEX14	0.0518497267393973	-0.00627332326674868	1.6830319597582
PHACTR1	-0.480087438054029	-0.507859214715668	-0.915851776602838
PHOSPHO2	-0.0111555859496637	0.0518999296107682	1.28180421491367
PI4K2B	-0.132627793482901	-0.284267621807481	0.697500522691271
PI4KB	0.00545122667680492	0.0379868588198793	-1.9709876266458
PKD1L1	0.29370527163539	0.245457846416042	0.9613689491494
PLAGL2	0.0940778914603889	0	5.56910989975754
PLEKHA2	0.217123200274575	0	2.7551053268867
PLEKHM3	0.0766950881638651	-0.00611646536181311	1.70641290404083
PLN	0.00645887449938277	-0.0931964695360805	2.25269009944208
PLSCR4	0.37983604632735	0.394369992139494	0.879331942583442
PLXDC2	0.184554008595687	0.128445772598075	0.714086331538935
PMCH	-0.373999756247956	-0.476731294622796	-0.961955004906151
PMM2	0.408368604830334	0.568535243614961	0.919831890797489
PNMAL1	-0.0774371468260057	-0.0737027731190089	0.822250966030747
POFUT2	0.139819322639106	0.00623297993338971	3.92996289592875
POLR2B	0.141759784804758	0.00617389822147197	1.92778261689321
POLR3E	-0.0403356674355999	0	-0.953175914158003
POLR3G	0.00515373207128943	0.113960576459638	-1.87989759238019
POP4	-0.0928586535621116	0	1.04337465333647
POPDC2	0.228025687816088	0.358746083223446	0.948991343074746
PPCS	0.168882245030147	0	1.28508864680626
PPFIA3	0.283989642252601	0	0.817390730344105
PPIL1	0.00666889230855057	-0.00749110958292491	2.4701652459817
PPP1R13B	0.43430943393825	0.348155311911396	0.778665030744518
PPP2R2B	-0.00764053907550956	-0.265477623523295	2.43576654467913
PPP3R1	0.00529129368334073	-0.088989841662922	1.90465098676971
PPP3R2	-0.220851984881109	0	-3.02854248623837
PPTC7	-0.00302732135769338	0	1.45296228973719
PRDM6	-0.0403409145191835	-0.00621309796907203	-3.45151053471611
PRDM9	-0.00206986457156437	0.339864710422212	2.66700012359577
PRDX3	0.00461142941857344	0.0195304056556209	1.79102527887862
PRIM2	-0.311544297379727	-0.349719577909714	0.961704036224073
PRKD2	-0.373788944208174	-0.417855447018673	0.89618413676558
PRKRIR	0.0459661632105422	0.00623297993338971	1.45168127566439
PRSS33	-0.0183141380296325	0	4.05592115316325
PRSS8	0.588879755760406	0.382970843102535	0.957296309315993
PRTG	-0.212319062871873	0.0908248768188444	0.91996544576383
PSMA3	0.00736274513412927	-0.174077655955698	3.19837553282969
PSMB8	-0.0873302232204528	0	-0.937588871675843
PTGR1	0.586856521502876	0.562821176545159	0.959318433924369
PTGR2	-0.00725225351283665	-0.151050982409872	3.73080550798919
PTTG1	-0.121630191607837	-0.113960576459638	0.937488766720781
PVRL1	0.395580851612488	0.423158789205119	0.902845889210616
QRICH1	-0.00465413590272734	0.0580258853185659	1.41506839229954
R3HDM1	0.00737155297730519	0.13937736030332	1.43299175291083
RAB19	-0.40749983391574	-0.568535243614961	0.859233755935449
RAB2A	0.193831890412461	-0.00621309796907203	2.28034813380591
RAB35	-0.220043413366441	0.0953462589245592	0.811828267805162
RAB38	0.00612972471220176	-0.0125466465334974	1.57716522147176
RAB4A	-0.00960058952896727	-0.109422997862412	1.71791674912243
RABGGTA	0.0127059749623994	0	1.17007418852927
RAD50	-0.160178300635535	0	-5.27041618334314
RALY	0.0112943952078192	0.0125466465334974	1.7689366092066
RARS	-0.00477227918708763	-0.242199671516918	4.38445024919235
RASD2	0.0112785295132006	0.176226146144851	2.02221196005151
RAX	0.0810325379891631	0.0898933149950989	0.919119931272956
RBM11	0.0182825354206272	0	1.36700389029571
RBM27	-0.00870638097532761	0.191995556782752	-2.08368829395641
RCN2	0.0673540815586122	-0.00623297993338971	1.31136938207928
REEP5	0.194819743486746	0.292395194035315	-0.902028208759623
REG3A	-0.257311965330101	0	2.96920008890584
REXO1	0.00911055035651141	-0.113960576459638	1.54543568623384
RFFL	0.0852735225823484	0	1.52349558123195
RGL1	-0.277469840247243	-0.284267621807481	0.869426737277849
RHBDF2	0.206904834398707	0.00619340505750814	2.22744075291454
RHOT2	-0.12221164829327	0	-1.35267453660705
RIOK2	-5.28731898940087e-05	-0.0434916857835042	1.91359766947962
RNASE10	-0.161882804117329	0	2.94317825266234
RNF222	0.209142099668453	0	8.80131071696199
RNF43	0.533288335196791	0.297760724284365	0.90521986965692
RNLS	-0.0242022759174325	0.382672719271669	0.907037605243242
RNPEP	-0.0692565312926053	0	1.59278115893966
RPL13P5	0.00939795902653312	0	1.33631763184996
RPRML	-0.162530773448869	0	16.602935016603
RPS23	-0.144635301054089	0	-1.73028361448992
RPS27A	0.00354811788570736	-0.0443473419146927	1.2495786944424
RSBN1L	-0.00615169049489209	-0.0253413382369672	1.39050376073219
RTDR1	-0.355125238481222	-0.425030048488848	0.96406930513155
RTN4RL1	0.0045829882139395	0.426401432711221	-1.99470783585141
RTP1	-0.00895017654724096	0.216249706711534	8.12591481036589
RUFY4	-0.309749899739924	0	-2.67090074635642
RXFP3	0.495704332882939	0.639602149066831	0.793044403053634
RXRB	0.228423494251041	0	2.29999062962653
S1PR1	0.123575133359918	0	-1.36878695742425
S1PR2	0.0642149045070702	0	1.46727176308609
SACM1L	-0.0104099268791644	0.104446593573419	1.46080600216457
SALL1	0.560635740227502	0.560986038653576	0.949964492312055
SAP30BP	-0.334856179945231	-0.156590017864312	0.888714782303221
SART3	0.14040896431394	0.0710669054518701	0.92380775500759
SCAF1	-0.129150745817451	0	2.60570101240448
SCAMP3	0.0545605719993064	-0.0580258853185659	0.772449193953425
SCAP	0.153308807042114	0.213347700665628	0.85651672372852
SCN2A	0.139950263836478	0.267317739374616	0.891628931783792
SCN5A	-0.00927694328168047	-0.155699788832305	2.15833921336475
SCT	-0.257372763603645	0	1.37423884687422
SCYL3	-0.00549910776132634	-0.137620470640795	1.39698978658316
SDC2	0.681154026109015	0.717492166446893	0.946669128079352
SEC31A	-0.199524911018946	-0.349046876269824	0.931712027683029
SEC61A2	0.0497812217406863	0	1.20490318974158
SEC61B	0.183343328211069	0	1.5000151117137
SENP2	-0.00319510610357146	0.302657779681494	-2.84926077012247
SEPN1	-0.162965620743803	0	-1.51461298174321
SEPSECS	0.305351325423023	0.320049565933071	0.909533319367981
SEPT11	-0.0053552137309207	0.088989841662922	-4.20668395858322
SEPT2	-0.16459843903466	-0.342715050480277	-0.954733413013819
SETDB1	0.0099440940359608	0.179786629990198	5.23664580225958
SFRP4	-0.0065359166451267	-0.159514655893825	1.51142771972301
SGK1	0.535439051424335	-0.00607905543680065	4.33168488815457
SH2D3C	0.447364666092664	0.464018460099522	0.929403345077581
SH3D19	0.207187309377386	0.00629379093374467	-1.84787696475894
SH3GLB1	0.137604399166416	0.00613543119139849	1.48143577266167
SHOX	-0.00689338069731997	0.163903595343471	-1.77882936570645
SIGLEC1	-0.15650461568996	-0.125010822042356	0.89458948894236
SIGLEC14	0.163117528785152	0	6.23801141542344
SLC12A8	-0.00831732888013931	0.0449466574975495	-1.45192262403806
SLC13A4	0.0160462013314006	0	1.04705242378328
SLC15A1	-0.00366785325426364	0.189610426216207	-1.84688987107214
SLC17A5	0.0261317224350614	0.00627332326674868	-1.88728530533008
SLC22A14	0.1562809243985	0	38.8437399619952
SLC22A17	0.253418008652686	0.189934294099397	0.923902078729464
SLC25A28	-0.0107919264799547	0	1.51745078887852
SLC25A33	0.527257059348817	0.46921626483187	0.952199730556139
SLC25A34	-0.247447042257123	-0.261116483933547	0.814372600901938
SLC30A2	0.42443195526083	0.497468338163091	0.920981807249318
SLC35A4	0.310861197574837	0.0674199862463242	0.96685760814382
SLC35C1	-0.0269336923435282	0	-2.68994161622126
SLC35F5	-0.00153610800835834	0.206350781828638	1.72350633915608
SLC38A8	0.443248307905153	0.426401432711221	0.778719031484156
SLC43A3	0.00473496932953345	-0.0797606054881803	1.09963178751534
SLC4A3	0.207612085988829	0	2.91695083426909
SLC9A3R2	0.0111648611019712	-0.174077655955698	5.08091423619205
SLFN11	0.0651409056368266	0	-1.16590774658636
SMARCAD1	-0.0259604739924077	-0.153864363724166	0.961929978748606
SMARCD1	0.00877320576490418	0.082572282384477	1.12496295818365
SMPD4	0.0595135550449438	0	1.80890451034327
SNAI3	-0.613550323695045	-0.475717899222694	-0.861557376110292
SNRPA1	-0.0198319806855251	0.0580258853185659	0.919540913096306
SNTN	0.00245473343395584	0.406181197229962	15.9310556510698
SNX20	-0.00786498541492243	-0.450802288395593	2.94578507231108
SNX5	-0.264189725887986	-0.460566186471838	-0.958107436188797
SOCS7	0.0762564620095226	0	2.8183200184902
SOD2	0.00397877680784454	-0.0183493960854393	1.24033631586593
SORCS1	0.0632774796429669	-0.00607905543680065	2.02817831917843
SP100	0.280572447347229	0	3.42767303248769
SPAG7	0.0739130880758539	-0.0710669054518701	0.930074504079033
SPDYA	-0.564606594271344	-0.522232967867094	0.733142822688302
SPINK1	-0.0105751425979492	-0.0834723639240205	1.46958812105656
SPRR1B	0.0661093884615482	0.174077655955698	0.867462660847374
SSBP4	0.0113838672501071	-0.0580258853185659	0.789276762903392
STAM2	-0.165072329364049	0	-1.47936540164794
STATH	-0.144439831891011	0	4.21209641306686
STEAP1	0.0101352671632379	0.111851788143161	-2.5030510253614
STIM2	0.209640078465806	0	2.51677508130468
STON1-GTF2A1L	-0.10854219452919	0.0130202704370806	-0.958894755118813
STT3A	0.00301594784376607	0.0379868588198793	1.47821179167401
STX4	0.049799023118251	0	-1.14054197406361
STXBP4	0.00265085593605726	0.0778498944161523	-1.54705849319891
SUCNR1	-0.00295312641467163	0.0789542033951723	2.42450808547733
SUFU	0.124258256843599	0	1.7772937666211
SVOP	0.238010909727632	0	1.44810233690591
SYDE1	0.551978769098881	0.568535243614961	0.835291832699954
SYNJ1	0.0607700149058538	-0.0580258853185659	0.915001388832303
SYNPO2	0.152581996355933	0.00611646536181311	2.40936834681401
SYVN1	0.0110294454785433	-0.0577885596397065	1.51671463981218
TAF6	-0.705397271454091	-0.696310623822791	0.930626875717725
TARS	-0.00269787120292819	0.165656642167759	-1.63485888875283
TATDN3	-0.0111530499534796	-0.0710669054518701	-0.948283532128522
TBCE	-0.00401986404917625	-0.037762745602468	1.64292256586802
TBL2	0.150186365548267	0.272474630456533	0.89840153243159
TBL3	-0.00290835734859806	0.174077655955698	2.31018096665961
TBX19	-0.00813608324570262	-0.00629379093374467	-1.41308623378267
TBXAS1	-0.250431868381272	0	-2.6759335004851
TCN1	0.00105770005842398	0.171054033099529	-2.53844508041487
TCTE1	-0.399470303338462	-0.417855447018673	0.876096935770262
TECTA	-0.132815213997251	-0.107204033627649	-0.966074756289725
TES	0.159987585340822	-0.00607905543680065	1.31836630949726
TESK2	-0.00504881052378125	-0.130231719182505	2.81898706557642
TET2	0.435102732952985	0.288572870270439	0.951542549303716
TEX19	0.618686259454369	0.639602149066831	0.848693274952419
TGDS	0.385404076617826	0.426401432711221	0.875156248713665
TGFB2	0.00819443782524452	0.0379868588198793	1.56707132858234
THNSL1	-0.184512166080983	0	-6.57588577882548
TIMM13	-0.00486620882307724	-0.0778498944161523	4.66369499381461
TIMM17A	0.164988629203529	0	2.88547748670242
TIMP2	0.634023477700768	0.747118810047004	0.838945938363364
TKTL2	0.0312782040990326	0	4.33461780543329
TLCD1	-0.00672580285883086	0.138708396429413	1.09644390785895
TLK2	0.00193100904340431	-0.0379868588198793	1.02950959300013
TLN2	-0.170679535796624	0	-1.45959447482469
TLR4	0.657954635691107	0.00627332326674868	4.71850795362734
TMBIM6	-0.00828113794145882	0.207959822301646	-1.69064109236635
TMC2	-0.00954492757219052	0.117182433933725	2.0798843218734
TMED7	-0.488292739465915	-0.522232967867094	0.914885584027978
TMEFF1	-0.00813569154160533	0.302521012852126	-1.86583748286116
TMEM102	0.00466844395824187	-0.0402015126103685	1.88837856496416
TMEM121	0.117150345446193	0	1.8013215602836
TMEM132B	0.0100491373248309	0.0428152575326918	-1.79067486651882
TMEM133	0.0618546097606	0.154835126437704	0.861069131345229
TMEM145	0.283598209082965	0.174077655955698	0.848148894088999
TMEM147	-0.0100154606952152	0.0789542033951723	1.42012571802036
TMEM154	-0.263194676647956	0	-3.86388495341901
TMEM163	-0.609961896338965	-0.344656174742132	-0.963250159012093
TMEM175	0.407337822862927	0.341881729378914	0.719704570148773
TMEM192	0.555577727173735	0.497468338163091	0.695952715180781
TMEM212	-0.0360236191656198	0	-2.37220345531499
TMEM30C	-0.00191950253767744	0	1.82426115960359
TMEM79	0.505803508126212	0.426401432711221	0.77277745188318
TMEM97	-0.14013321006696	0	-1.82123075724957
TMPRSS9	-0.0339454473279442	0	1.9617706287015
TMUB2	0.42122139920498	0.478543967681475	0.966792340867945
TNFSF4	-0.00784931719510457	0.0553911709406997	1.52662214150412
TNIK	0.102350313845497	0.164134496793617	-0.92739345732402
TOP2B	0.100043134519488	0.157344773343617	0.960448729091289
TP53AIP1	0.0101113980905291	0.0580258853185659	27.0386880494171
TPP2	-0.0740104256536952	0	-1.18566263335696
TPX2	-0.0033850169164509	-0.330862051268647	2.8068087605168
TRAF2	0.0528265151387798	0	1.66418297908564
TRAF7	-0.001855884915526	0.0187591619844217	1.98735337097307
TRIM22	-0.417406153142993	-0.284267621807481	0.849023164234291
TRIM44	-0.00955470512991475	-0.0126706691184836	1.14447969569468
TRIM56	0.0107125681719337	0.101365352947869	1.05749686343029
TRIM65	-0.294991795968245	-0.113960576459638	0.730531957328029
TRPV1	0.326413042344525	0.0870388279778489	0.8227489653119
TRPV5	0.622273938169064	0	32.6970775898072
TSEN34	0.46025346600873	0.426401432711221	0.852424424875437
TSGA13	-0.143051457557763	0	1.61540128656623
TTC17	-0.000379831959399131	0	-1.43424996160793
TTC28	0.00367401118327432	-0.0818192821386808	-1.32609890644655
TTC3	0.18722556993437	0.00627332326674868	1.65904156055594
TTLL1	-0.097379100441364	0.0812897019324939	0.927361777548909
TTTY18	-0.034695408422652	0	2.38313364459233
TUBA1C	-0.235599839248269	0.00611646536181311	-2.70933744753013
TUBB1	-0.40222948445543	-0.522232967867094	0.955802914117034
TUBGCP3	-0.204632513754665	0.00629379093374467	1.28319556963858
UBD	-0.396827672335411	-0.174077655955698	0.828013453293594
UBE2E2	0.27409759336455	0.0755254912049361	0.945764685681919
UBR1	-0.027473233354203	0	-1.37965498568041
USP40	-0.329326214273437	-0.0716114874039433	0.947053347449319
USP50	-0.544751443457127	-0.460566186471838	-0.945999595309543
USP53	0.376101211317602	0.418112361585938	-0.953329533235237
VAMP2	-0.00261797682829839	-0.100503781525921	-1.81983420982286
VIM	0.642851550518255	0.781735959970572	0.732289548965676
VKORC1L1	0.00706943102325568	-0.0196684314412165	1.71870810587154
VRK1	0.106352702099497	0.155824498334743	0.94960422642742
VTA1	0.0120168403214697	-0.0710669054518701	0.914644276658986
WDR43	-0.184422476229603	-0.426401432711221	-0.93108472763625
WDR48	0.00471771692896032	-0.189934294099397	4.35620754674485
WDR75	-0.71457061302103	-0.751784854257716	0.954764537586398
WIF1	0.630018279644774	0.781735959970572	0.72062347709227
WNT16	-0.0780142913426925	0.00613543119139849	2.17525666837593
XPNPEP3	0.0260318980695984	0	1.60029547495377
YPEL1	0.196313933787764	0	-1.32319120634262
YWHAQ	0.0800954829117215	0	2.03687387445593
ZBTB45	0.142374843048106	0	7.02301060223004
ZBTB47	0.457321229587949	0.516886561221819	0.916836162886635
ZDBF2	-0.0614178129211793	0	1.42828478782074
ZEB1	0.151582092030566	0	3.01615329723596
ZIC5	0.0411034281135421	-0.00621309796907203	1.40190212406125
ZNF133	-0.000128503102492864	-0.155699788832305	1.79665610937084
ZNF17	0.000189199937608456	0.0778498944161523	0.997047729050163
ZNF18	-0.0929337382968928	0	-1.12551554916284
ZNF189	-0.135798785795227	0	1.31801622879086
ZNF200	-0.14072849746288	0	0.93998472354358
ZNF280A	0.0428288852062924	0	1.24663396810194
ZNF324	0.311923498826893	0.14213381090374	0.719138255908333
ZNF326	-0.194695859252345	-0.00617389822147197	-2.7402897849691
ZNF384	0.00135813047492658	0.0973844245780238	-1.02398196897278
ZNF408	-0.00463137257289757	-0.0580258853185659	3.81929850045246
ZNF438	0.00746193580383446	0.112919818801476	1.59081328754525
ZNF44	0.222580267517585	0	4.54354607295476
ZNF580	-0.167905707576535	0	-1.58696623171988
ZNF607	0.551824439328052	0.426401432711221	0.880725254565651
ZNF613	0.625930456150453	0.497468338163091	0.820563696304243
ZNF679	-0.00945108070743447	0.113960576459638	1.95211944681811
ZNF687	0.00864688586842436	-0.0832250378576479	1.3411595941375
ZNF697	0.0073722263790314	-0.123868101150163	1.93808756966655
ZNF699	-0.117943591795397	0	1.72048177877167
ZNF710	-0.00365744527308787	-0.142724806429613	-2.15174734020754
ZNF724P	0.363409816100834	0.406810704744786	0.773068192505988
ZNF772	-0.00356709113441292	0.0348155311911396	-1.8443590623584
ZNF777	0.00521230411525609	0.0710669054518701	0.853345118481365
ZNF785	0.494503093138246	0.56980288229819	0.835528986909701
ZNF788	0.0328671895571574	0	1.22404326849807
ZNF808	0.596798179039327	0.56980288229819	0.922506179272355
ZNHIT2	-0.0039846569303802	-0.305158472144709	1.94374788913758
ZNRF2	-0.00879516612595678	-0.165266848802569	2.47379917328142
ZWILCH	-0.0184279849461162	0	1.44681166446241
