# Supplementary material for: Functional transcription factor target discovery via compendia of binding and expression profiles
Source: Sci Rep. 2016 Feb 9;6:20649. doi: 10.1038/srep20649 (PMC4746627; doi:10.1038/srep20649)
Supplement: Supplementary Dataset [file srep20649-s2.zip › Supplementary Dataset/43180_2_data_set_1775582_nz79ph.csv]

Gene	PC	SC	CARS
AASS	0.279976512280775	0	2.61448177206981
ABCA4	0.196556618437744	0.322090688214855	0.908559351214169
ABCG4	0.0858558449636852	0	2.78701982260982
ABTB1	-0.0071072985625454	0.0790232739855398	3.16707616062135
ACAN	0.0081560334966792	0.243978120251974	16.5149845573176
ACAP2	0.0683719417798762	0	2.23758656633725
ACN9	-0.0728788200399412	0	1.60143618672239
ACPT	-0.0896585986952161	0	-2.46195828860618
ACTL6A	0.362958780211121	0.529619939671158	0.967394672742263
ACTL8	0.199515021402228	0.0952417984616157	0.902690688509433
ACTL9	0.105552371816505	0	1.54701962149832
ACTR2	0.00358852221486448	-0.0116716497957522	-1.41779427213984
ADAM30	0.00857035078497157	-0.027874733666903	1.41499000337068
ADH7	-0.000184123186894143	-0.0944004371799258	-4.87055221491374
AFF3	0.185497583043347	0.197890977967261	-0.982833067665067
AGBL1	-0.150221995097729	0.00717071607764719	3.57275056223419
AHNAK	0.00204888146187067	0.042945425095314	-2.11308624063731
AIM2	0.681187432419906	0.749485943771461	0.854475886484925
ALDH1A1	0.0116190385249434	0.30090805084242	-0.946551283860094
ALG2	-0.52688105889455	-0.513007915519904	-0.952183215131129
ALG6	-0.0270438388276638	0	1.73978685058053
ANAPC7	0.1166327656368	0.206112875586455	0.928599606301637
ANKRD1	0.462925754138685	0.419859561379816	0.970713864065527
ANKRD27	-0.21498358053326	-0.00460336075947121	2.56959383979073
ANKRD33	-0.00697409127591682	0.0986347849266327	3.60347049421571
ANKRD49	0.316048786844828	0.153627466949757	0.703786644369253
ANKRD9	0.282422949352795	-0.0038089779814932	5.11701406643863
ANXA1	-0.00274647056733042	-0.00362556891906019	-1.92599021389808
AP1G1	0.00363098966334851	0.0436713146741147	2.10147310873632
AP3M2	0.0077796856814751	-0.0976875574873129	3.00654986390473
APBB1	0.392819759486256	0.388650165378777	0.712548315837522
APOC4	0.302797075238036	0.0734479774711693	0.991338843839975
AQR	-0.0372158320270558	0	1.72749165051029
ARHGAP18	0.00475088921439702	0.111146099203531	-1.65537891643198
ARHGEF2	-0.0015607231622079	-0.0109803955341475	-2.24480404823273
ARPC5	0.0317562125963342	-0.0436713146741147	0.984813141545395
ARX	0.00711814952604055	0.130516538632584	2.42264876626411
ASB14	0.00300954632041156	0	2.37288767442481
ASB17	0.00658633148954304	0.0436713146741147	1.61977305750578
ASNSD1	-0.0998536823595556	0.00391606200810599	1.31082582088039
ASXL1	-0.00322574231178464	0.101273936708367	-2.78305656313288
ATF1	0.0150701170581006	-0.070029898774513	0.903938268864273
ATG16L2	-0.103297295903204	-0.0038089779814932	-1.46368747987925
ATM	0.0866332027904397	0	4.18630624570485
ATOH8	0.00943870912197029	0.0647750275631296	1.4066915596107
ATP2A1	-0.0148460595637891	0	-1.78905718265843
ATP2A3	-0.0374867184552253	0.00727855244568578	-1.79540506400374
ATP5F1	-0.0227174379067179	0	-2.71597630590399
AUTS2	0.570285945383995	0.7901541798297	0.959256809285553
B3GAT3	0.0709807991955302	0.0039866273604865	3.00688087696948
B4GALT1	0.211761741170302	0.139373668334515	0.816225707690274
BBC3	-0.0544869718292176	0	-1.734672822488
BBS4	0.272953940564757	0.388650165378777	0.910013813662722
BBS7	NaN	NaN	0.70814158728344
BECN1	NaN	NaN	0.9901640806238
BIRC3	0.00888097819816442	-0.199681883049787	-1.91249111814162
BLCAP	0.00819470530181419	-0.135685060777257	2.14701034477061
BLVRA	-0.00197314070323461	-0.177987755515944	1.40475150470754
BMPR2	-0.152548140967037	-0.0512091556499189	0.819747411757817
BRCA1	-0.667368681269902	-0.661393488425956	-0.814776742525539
BRDT	0.218358371548109	0	1.72976780918286
BRS3	-0.00993215289801465	0.16950955351687	1.57453721336047
BTBD2	0.124245966059879	0	2.67928455334642
BTC	-0.176095712347812	0.00460336075947121	34.0444133942464
BUB3	-0.00358829002991446	-0.276623574014323	-1.11855140697882
C10orf88	0.209039501408526	0	9.68537964485163
C11orf53	0.500329042901561	0	32.3659393961784
C11orf87	0.217566922532779	0	35.3122795310573
C17orf67	0.166306130304995	-0.00417079606113743	4.18777668614878
C19orf35	-0.083386164147885	0	10.8626951949774
C19orf57	0.0735721698585492	0	3.6478137555818
C1orf101	-0.423120165268962	-0.403167542719829	0.930744729510869
C1orf109	0.00363192867289325	-0.0836242010007091	1.82915378358466
C1orf68	-0.170791622841648	-0.241402274792634	0.823411494075393
C21orf54	0.00304282140408752	0.0436713146741147	1.70618088838932
C2orf40	0.0990190132532692	0.00726480634758954	3.25360076701133
C2orf49	-0.0829675361199483	0	0.931234994197042
C5orf34	0.00579487697110127	0.0436713146741147	1.63892613328284
C5orf47	0.163261541377221	0	3.64560448622619
C5orf56	0.145774984592702	0.267467905343123	0.841662236017651
C6orf165	-0.479415947757136	-0.204836622599676	0.995903608836529
C6orf99	0.182942006752624	0.00460336075947121	2.11494593201782
C7orf62	-0.0344250878763703	-0.00355928236156679	-1.52652921275374
C8G	NaN	NaN	0.875579596128759
C8orf46	-0.00214534721783411	-0.0637217048842771	-2.13114891804379
C9orf91	0.168008769999005	0	5.05654135259128
CA14	0.0256795871333409	0.131013944022344	0.95668436917532
CABP2	0.00304282140408753	0.0436713146741147	1.59421594960803
CABP7	0.301526564384822	0.339363638353157	1.00070501270477
CACNA1A	0.298078544969477	0.399315723398224	0.90525770319889
CAP1	-0.00792013286552442	0.0966523069180324	0.854952655839388
CAP2	0.540563144460285	0.536123239030102	0.927039953541281
CAPN11	-0.13098135714288	-0.118262479197817	0.889933853691551
CAPN14	-0.396472778802902	-0.220343932413508	0.778584695458063
CAPN2	0.119017602306591	0.0849622731790361	-0.822719739448431
CAPZA2	0.00159148802444308	0.2369882790324	2.36530430291092
CASC5	-0.466686137382667	-0.582975248068166	-0.92842256865979
CASP10	-0.00265715389496038	0.0965609099170535	-3.10581424704452
CASQ1	NaN	NaN	0.703071964259511
CBLN4	-0.00919011236284468	0.147307544303079	8.07522544272678
CBS	0.576567596189895	0.512091556499189	0.998741330280165
CBX5	0.0988467001381849	0.00460336075947121	2.9910566835201
CCDC115	-0.251642147363942	-0.234147762801985	0.981977886622175
CCDC42B	-0.00637050129853358	-0.118262479197817	17.022463681052
CCL26	-0.391847208752206	-0.418121005003545	0.729540701136214
CCNG2	-0.00796448034526069	0.0145571048913716	2.58835616655152
CDA	0.167055549700858	0.231149391159369	0.945208031631338
CDC14A	0.0389624986650503	0.0765699571270693	0.955813859962049
CDC27	0.00148217563738794	0.110480658227309	1.39547260379016
CDH22	0.00895035333843256	0.118754217199071	4.28604737432685
CDKL4	-0.00543702205468577	0.312809704585307	5.63856289075035
CFHR5	-0.317448291051898	-0.256045778249595	0.926087015923072
CHERP	0.00945976063987606	0.131013944022344	1.90274526375664
CHGB	0.608843158771124	0.637202950964499	0.923744996028964
CHMP4C	0.0581330660420872	0.00389054993191739	-1.23174629230274
CHST14	-0.00686036607781802	0.131013944022344	5.51579835617705
CLCN2	-0.230793164643355	0	4.17930355925687
CLCN6	0.0193808127915248	0	1.99906540264058
CLCNKA	0.331022961686685	0.194325082689389	0.926875103481654
CLIP3	0.173317037979404	0	-2.49219466134343
CLUL1	-0.00074748672780615	-0.00754014027656653	-4.45029496238635
CMTM1	0.0021340593622759	-0.0244826591570564	1.62337414155496
CMTM5	-0.0494355608232495	0	18.2312250304182
CMTM8	0.707085216480338	0.58196096330982	0.98651888804272
CNFN	0.522406957062719	0.473870472337351	0.955786821587169
CNTN5	0.175763991261036	0.00725113783812037	7.34754893060718
CNTROB	0.47247517353543	0.465170523984072	0.90605861416336
COL17A1	0.00589453160356419	-0.102418311299838	-1.91659591312628
COL4A4	-0.335145327383872	-0.257694512466407	-0.856394999513986
COLEC12	0.766390495862479	0.00355285185520967	9.91039150669402
COMMD2	-0.0043439709813236	-0.0826105368606476	1.61371980325578
CORO1A	0.00739867156946198	0.131013944022344	4.07726374646736
CORO2A	0.230814958548966	0	2.88896475811688
COX6A1	0.00981415805384324	0.177393718796725	1.80905235867502
CPEB1	0.00835123126707462	-0.101176831342984	2.54197299767123
CPSF7	0.00445754775322699	0.0436713146741147	4.70377724748473
CREBL2	0.137055106426074	0	2.66254190092379
CRIP1	0.28009651191217	0	3.22695292722257
CRIPAK	0.00334106482678524	0.073202636894317	-1.18114629500042
CRTAP	-0.124296760771744	0	-1.94579118193411
CSAD	0.00475316330420695	-0.0219607910682951	-1.25325880106639
CSDE1	0.0568826249798102	0	3.5411732505113
CSPP1	-0.280174256325885	-0.323875137815648	-0.929143994116405
CST9L	-0.320191582902471	-0.361395582389164	0.983556825271019
CSTA	-0.393201738037553	0.00356574791160335	-6.80851106161751
CTAGE1	-0.00977272571396976	-0.128600957691723	-5.6963140939802
CTSK	-0.00847395488576609	-0.0244826591570564	-1.47002784794518
CUL9	-0.0309757702080586	-0.0436713146741147	0.999014491542672
DAGLA	-0.00610678592725175	0.082012201966877	2.82506216577817
DAXX	0.335535139194692	0	4.24187765593417
DCP2	0.00773452822560505	-0.0808447089171284	-2.26280018642822
DCTN4	-0.311940489976173	-0.153627466949757	0.904155486797519
DDIT4L	-0.156797827154088	-0.00369570247493177	6.80066308211138
DDO	-0.315775199654353	-0.393041832067032	0.9875843558802
DDX18	0.0136911804837677	-0.00350879352911252	1.60904125237993
DDX46	0.000547261653780222	0.139373668334515	1.40346744947277
DECR2	0.0444858914385584	0	-1.8321970359664
DEFB103B	0.00114105482834701	0.0420227421382749	15.9666937576927
DEFB123	-0.00233816541357646	0	1.453805016142
DENND3	0.34113658454979	0.332174141587903	0.991341051984523
DEPDC5	-0.0360622408762184	0.00370294185988124	1.84707771245131
DHTKD1	0.00152734464854899	-0.204836622599676	1.51426302988862
DHX8	0.0208256992421363	0	1.07055992800498
DHX9	-0.204501118752609	-0.218356573370573	0.943850079160405
DICER1	0.00228919083334665	-0.248824629126695	1.45270258417592
DIRAS1	0.0814872830871641	0	2.27674701800785
DNAJB4	-0.00859947595983578	0.0436713146741147	1.29803385269669
DNM2	-0.0141060404206347	0	1.21807553146588
DNPEP	0.0220657322596942	-0.0039866273604865	1.86027365829018
DOCK10	0.248660812042933	0.209060502501773	0.953463769198946
DOCK4	0.00079982158281178	-0.109803955341475	2.28102692461853
DOCK8	0.396167510092361	0.307775546516417	0.992456705831105
DSCAM	0.00934109199070985	-0.278055392649003	8.3582356125114
DUS1L	-0.565257872424865	-0.512091556499189	0.795165931418925
DUS3L	-0.00923087223119586	0.0836242010007091	-2.18241559777224
DUSP15	0.29948693328653	0	0.939009328913268
DUSP18	-0.401608449623705	-0.204836622599676	0.844612780590648
EAF2	-0.261195275318074	-0.307254933899513	-0.880896034612226
EARS2	0.022617132383112	0.0512091556499189	0.930868002022142
EDAR	0.272349808038055	-0.00710570371041933	1.43381335788128
EFCAB10	-0.00267352424614319	-0.100349041200851	-1.38183938576925
EHMT2	-0.00615462179834478	0.0647750275631296	-2.74162330976848
EIF3B	0.169481775712305	0.0836242010007091	0.836852892092851
EIF3F	-0.00797784178672876	0.0436713146741147	1.15387841595606
EIF4B	-0.0521341548074574	0	2.20233494301223
ELF1	0.030555268661987	-0.00729237686924469	1.05864647143047
ELMOD2	0.255869162339321	0	8.16994678282461
EME2	-0.111086331483151	0	-4.84054002660666
ENDOG	0.0656885993765285	0	-2.06614547708681
ERAL1	0.132527470664401	0	-1.74841167310362
ERC1	-0.00746031129325141	-0.0304718238519456	-1.44210268019124
ERI3	0.246894556214381	0.317823195874705	0.991527986618332
ERMP1	0.25418503301191	0.00722403068589817	2.68223049014588
ERN2	0.114930266997566	0	3.34571999283758
ERRFI1	0.481555979186188	0.491193677454453	0.86330137104343
ESR2	-0.194232727296709	-0.13447277484248	0.963163912302159
ETV1	0.357988812840517	0.295957076663078	0.815220813878261
ETV6	0.619642043232607	0.489448756566779	1.00119642593642
EVI5	-0.0321443965913298	0	-2.19840528378433
EXOC3	-0.125559404073271	0	1.13134728731074
EZH1	0.00295330779200006	-0.0647750275631296	2.24491485045716
F2RL3	-0.0712724704207903	-0.00460336075947121	288.446031746625
FA2H	0.00866238566429703	-0.452989382626017	-1.39489240848113
FADS1	-0.000426362981094124	0	1.78737679614224
FAM105A	0.00992258609963902	0.0141858243084268	1.85052828859825
FAM110B	0.335918193302265	-0.00355928236156679	7.06693280272351
FAM118A	-0.37704357988078	-0.302983679396974	0.910130552914128
FAM135A	0.00350223659425154	0.135545330256541	-2.92565690894476
FAM135B	-0.257441097565459	-0.00350879352911252	-3.54085945167159
FAM154A	0.10852207134005	0	2.49196148636667
FAM160B1	-0.000958884144660524	-0.042481136589518	1.25098255941966
FAM169B	0.147052250365724	0.00354009471579317	2.80615629646573
FAM3D	-0.00489564365328574	0.0328782616422109	2.09596466535268
FAM53A	-0.25026796575821	-0.00718393399868544	3.68378624412901
FAT2	0.00261838083645767	-0.131013944022344	2.12322286160802
FBP2	0.0858322474611338	0	-2.89244147706638
FBXL22	0.355033227642063	0.306622070335933	1.00157715515289
FBXL3	-0.693698624900229	-0.696868341672576	0.95216598887237
FBXO45	0.00984529176719256	0.0436713146741147	1.95266211740721
FCN3	-0.237475797890719	-0.334587294144896	0.732009658139679
FFAR2	-0.000689311950046157	0.129550055126259	12.5558200440369
FIS1	-0.00128510380446049	-0.131013944022344	-4.76559241446465
FLT3LG	-0.219348207819982	-0.00715757084921901	-1.90395153888383
FMN2	0.453190260909857	0.473267261124714	0.983549370491435
FMO2	-0.00150126885000446	-0.118262479197817	9.26106503882796
FNDC5	-0.00940464578217641	0.218356573370573	7.27644827986248
FNDC7	0.41375735329579	0.171378614099395	0.772927319084611
FNIP2	-0.0781716012276124	-0.135722524978197	-0.981148482176372
FOLR1	0.353682099279279	0	3.50507528554011
FOXB2	-0.00929228780529946	0.0836242010007091	3.18182101546684
FOXC1	-0.00221689904472069	0.0774667096724398	-2.46104721064002
FOXI1	0.151469109417697	0.181332303547867	0.832224474686763
FOXP1	0.272344828438008	0	2.57739186717916
FOXR1	-0.00671836485340254	0.0647750275631296	1.47574562587677
FRK	-0.00470037900191043	0.0483801051263795	-5.33470219028245
FRMD7	0.258901612379627	0	17.450729950667
FRZB	0.855340278926718	0.8232068711263	0.953733086202525
FZD2	0.689619674981629	0.768680937859342	0.996108749607677
FZD4	0.172797935449483	0.220343932413508	0.933933363328718
GALNT12	0.0457606752055513	0	2.49379291202364
GATA2	0.00336443759166054	-0.0894696356152376	1.5992676464267
GBP2	-0.39243213779326	-0.416205205669959	0.877411836338739
GCHFR	0.000128608037971964	-0.259100110252518	5.43952507429362
GFI1B	0.00426024184855234	0.0591312395989083	19.917889241337
GFM1	-0.0036820558017473	0	1.6411858521634
GH2	0.0471441949889128	-0.00420227421382749	2.10342597068071
GIMAP5	0.187176745604751	0	1.42626231372541
GLI1	NaN	NaN	0.92545112569247
GLOD5	-0.0007799425493937	-0.118262479197817	196.576779543919
GLP1R	0.238812170309117	0.0038089779814932	2.05610933922045
GMFB	-0.0732083529824402	-0.00460336075947121	1.33633688078182
GNAT2	-0.325578127840336	-0.393041832067032	0.788510623299459
GOLGA7B	0.0609792482190933	0.13438918090661	0.833491753846957
GOLGB1	-0.284384443607217	-0.259100110252518	0.913923156265464
GPBP1L1	0.559794445827828	0.563101160612298	0.854612987824659
GPC1	0.365004837680686	0.342381191631163	0.985969060197281
GPR110	-0.0995070373833789	0	-1.46710162635305
GPR137C	-0.309835058397511	0	2.24145490808915
GPR149	0.00448679806481201	-0.00366013184471585	1.44249709296268
GPR18	0.377947537280931	0	2.50963772339196
GPR87	0.227232642635191	-0.00389054993191739	1.76189439259404
GPX3	0.41794529348688	0.481675626997037	0.933550074968937
GRAP2	-0.00655851575029686	-0.065506972011172	-2.98732622256098
GRPEL2	0.0130410024023476	0	5.30862749126674
GSDMD	-0.310022153793701	-0.171378614099395	0.696264191672934
GSR	0.00593153663045627	0.189102339622237	1.58462673736556
GSS	0.00619425805627423	0.0913846430164946	1.81266885002313
GSTM1	0.571915728847813	0.716928179098865	0.739279517392345
GSTM4	0.00155621127051558	0.14484136487558	-1.87318142813146
GSTZ1	-0.1975198471778	-0.251734499146469	0.958224836666511
GTPBP4	-0.63500012610776	-0.661031797240524	0.870514979926965
GUCA2B	-0.104537170784033	0	-1.96715498658415
HAUS6	-0.173433220827582	-0.279887867434832	0.998427688239087
HCRT	-0.00243891472722254	0	3.90994759418991
HGFAC	0.120487652380665	0	5.42848571759606
HIF3A	0.580964162611996	0.752617809006382	0.951566602199692
HIGD1C	-0.0476991628213875	0	1.40923192772827
HIST1H1C	0.0219978751756041	0.0039866273604865	1.45519595235763
HMCN1	0.249932109946668	0.390087611282436	-0.980507441360585
HMG20A	0.0528909937060326	0	1.60681796936966
HMX2	-0.423304535351082	-0.323875137815648	0.917402044126756
HOMER2	0.4428798810811	0.582975248068166	0.738601361214119
HOXB4	0.27626280515067	0.218356573370573	0.993729902387183
HOXB6	NaN	NaN	0.977490486411975
HPCA	0.175933746082517	0.00730628036493575	1.63123897929948
HPS4	0.179378039343981	0	3.04290790275962
HRASLS2	-0.464587742781741	-0.512091556499189	0.870921065252095
HS2ST1	NaN	NaN	0.918342237463528
HSD17B6	0.00798543566688599	0.236524958395633	37.6026342049309
HSF2BP	0.0100266187269374	0	-1.81925963294797
HTR4	0.17940925635563	0.00729237686924469	2.94870281431375
HYDIN	-0.0717656998995284	-0.423852105922441	-0.952697943646327
ICAM2	-0.00312685031931183	0	-5.2804687316424
IER3IP1	-0.0238170439645116	0	-1.72085100963941
IFITM2	0.00431793100757503	0.0591312395989083	3.24275400481151
IFITM5	-0.00816686044783531	-0.0512091556499189	2.05549312708597
IL21	-0.0435288062603941	0	-2.39202817454678
IL24	0.312499033180318	0	9.96106070354697
IL33	-0.0258117342563961	-0.00417079606113743	5.26177475750503
ILK	0.198384352244674	-0.0734479774711693	0.829613439500435
INCENP	-0.0947638095821669	0	-3.06907594826082
ING2	-0.00672627612628321	-0.131013944022344	2.91805366672
INSC	-0.00108236856533287	0.224785272981732	3.21086820298682
INTS3	-0.250565705580276	-0.131013944022344	0.91626337936322
INTS6	0.00725253721610564	0.109594205474036	-1.78129931891298
INTS8	-0.00986131481853425	-0.0568990618332432	1.42484623101462
IRX3	0.753448693465444	0.659637641197116	0.943757540603661
ITGB5	0.150249728190351	-0.00359861264239609	2.90635548339115
ITGB7	-0.139365568042334	0	-2.81212228731161
JAKMIP3	-0.00132885928729313	-0.057134669722398	3.06679143848087
KAT2B	0.4909040491821	0.352445580729539	0.849072004230755
KCNA2	-0.00570408497390126	-0.153627466949757	5.11284646195042
KCNA7	-0.198054826358016	0	17.3847520729492
KCNE1	-0.00534956400373598	0.0107958379271883	-3.50705345789805
KCNH4	-0.00075276200915139	-0.0591312395989083	99.4310592071716
KCNT1	-0.0658320727593786	-0.385034736422246	-0.857200778213755
KCNV2	0.231355749084208	0.120953085772985	0.96473650646576
KDELR2	0.165975936984154	0	2.06904871007674
KIAA0101	-0.00930962194680299	0.139373668334515	1.9983117896626
KIAA1033	-0.00148435396296118	-0.16340309714053	2.23333103204074
KIDINS220	0.00894239556699099	0	1.61696657371888
KIF13A	0.273003432845446	0.00359196699934272	2.30573202121833
KIF21A	-0.140330500023384	-0.00715757084921901	1.63669636160724
KLF6	0.00837729703520503	-0.0350879352911252	1.42409391278298
KLHL18	0.0062378960360451	0.0152676204138115	2.61677069758714
KLHL20	0.0392941950650481	0	1.70478599440806
KLHL5	0.0024288320679093	-0.183211444965738	2.66397950686079
KLK12	0.00806857316736986	0.0436713146741147	1.50856145326637
KPNA4	0.000406562846492911	0	-1.40844623304859
KRAS	-0.00280496372183368	-0.0390750229949251	1.72812114409699
KRT1	0.133228697398247	-0.00420227421382749	2.67360138464959
LACTB	0.160063058021476	0.125123881834123	0.969622559664226
LACTB2	-0.00396915471861822	-0.218356573370573	2.97824168159715
LAMC3	0.404395640596784	0.51748455259291	0.996051969736259
LATS1	0.121034942518094	0	4.30416792708883
LBX1	-0.00677414502749758	0	3.90402702037032
LEPR	-0.362389632989379	0	-2.95015230396331
LGALS9	0.0165903395447829	0.00708018943158634	2.02684953037563
LGALS9C	-0.373179978696739	-0.139373668334515	0.952343202029111
LGI2	0.000250275609152136	-0.0678612624890987	1.91858949365169
LHX6	0.223670451635946	0.139373668334515	0.999344079938113
LIN7A	0.616141133951462	0.563300712149108	0.776675858327537
LMCD1	0.386856000243585	0.388650165378777	0.969335512426798
LOR	-0.130203606572093	0	-8.99380114270706
LPAR5	-0.431830951599398	-0.250872603002127	0.996590138197291
LPHN2	0.605435565873433	0.601062835862129	0.997808610316396
LRP12	0.212562076311666	0.253629666558675	0.926986839977686
LRRC10	0.0018659800221311	0.00739140494986353	1.33750431850973
LRRC3B	0.070039879265632	0.00373233074830661	3.01204815817517
LRRC52	-0.000367174071455001	0.0647750275631296	1.52368936042291
LRRN2	0.0447228679274663	0.00710570371041933	-1.64756087710284
LYRM2	0.000328705084703531	0.0832091899973009	1.31678036022345
LYST	-0.121735856882703	0	1.2063473064699
MADCAM1	0.36138758144627	0.122413295785282	0.826851593139084
MAEL	0.00229123670978939	-0.027874733666903	2.7959799871934
MAMSTR	0.00883518868857678	-0.223251132187244	2.52805392185118
MAN1C1	0.548768003573957	0.568936561655877	0.937846475416725
MAP4K2	-0.183311614729627	-0.122413295785282	0.940991838672552
MAP4K3	0.00781742149388059	0.027874733666903	0.98276117442738
MAPKBP1	0.056308878989125	0.00460336075947121	-29.1664861538458
MAPT	-0.000196993253236944	0	2.07060854550287
MARCH5	-0.00159159635980414	0.027874733666903	-1.74840920431297
MAST3	-0.000391268219201186	-0.0436713146741147	1.14299422211921
MAVS	0.115532248585893	0.139373668334515	0.981826956731678
MBD6	0.346443812842178	0.122413295785282	0.98118799213666
MCCC1	0.0534117662576455	0.00370294185988124	2.01572173442552
MED18	-0.430855599379582	-0.418121005003545	0.894635226410391
MED20	-0.267332136043986	-0.218356573370573	0.954385689793061
MFSD7	0.000542820052748352	0.0512470743190538	-1.94656896054269
MICB	-0.0350359413763829	0	3.59427274184723
MKNK2	0.0223041428656355	0	1.83647948278115
MLF1	0.612490116082116	0.614509867799027	0.736009768373614
MLH1	-0.0995965752769008	-0.171378614099395	0.844924656162734
MLLT10	-0.00797052431941952	-0.0719722528479217	1.20896380379631
MMEL1	-0.000999709259789653	0.114507153103586	-1.41909614138352
MOG	-0.00341368393052891	0.0361201534294909	-2.3734220220693
MOS	-0.227550219793069	-0.195123135668321	0.891488412598796
MRGPRX2	0.000844714872008047	-0.0537556723626439	1.50702225772317
MRPL24	-0.374622007456976	-0.333285168648392	0.986861589658598
MRPS31	0.00961468164805251	-0.0436713146741147	1.36623457765993
MSH4	-0.36174540911854	-0.514135842298185	0.795823317400612
MSRA	0.0462641518400913	0.190729185961725	0.96686762104093
MTDH	-0.0216943853853959	0.00376243067726553	1.74805044477424
MTMR2	-0.488437883929222	-0.00714449764954014	-4.74878693368596
MUS81	-0.0666552955783076	0	1.83059059450032
MYBPC3	0.00986849041417876	-0.0836242010007091	2.55787678552281
MYL9	0.129964101762359	-0.00370294185988124	1.94047791858738
MYO1C	0.0072738842862813	-0.0778109986383478	2.20006275184005
MYO1D	0.188756001254737	-0.00377007013828326	3.97622135325162
MYO1G	0.125672444333208	0.00754014027656653	-0.971351759346039
NAAA	0.306654282107365	0.102418311299838	0.725241830789158
NAB1	-0.00889863015088524	0.101791893733648	-2.71947002469354
NANOS2	0.0697981924559976	0.00359861264239609	1.70716197388447
NAP1L4	-0.271216587343225	-0.362371537669739	0.945252923271258
NDN	0.316908908206175	0.335110031624203	-0.96416169246792
NDP	-0.00537063693629853	0.173376736461556	2.89059932973624
NDUFA10	0.229941403033803	0.259100110252518	0.907138705270858
NDUFA11	0.0025660814320056	-0.0916057224828689	1.36963531809616
NDUFA8	-0.00660957761532051	-0.0591312395989083	1.64381596270679
NDUFAF1	0.162401963928501	0.102418311299838	0.935667303324064
NEK5	-0.0100584371170731	-0.0985520659981804	1.60699649826176
NEUROD4	0.00579076362981974	0.0820575482893428	-2.21880002806836
NFKBIA	0.121523027448363	0.053292777828145	0.806589458887674
NFKBIL1	0.0029750862256143	0	2.02364963849622
NHLRC1	0.128316203332218	0.00370294185988124	1.44862770885815
NIPSNAP3A	-0.00986776816566172	0.0436713146741147	1.52676746178781
NKX6-1	-0.16450818199804	0	-15.184959635276
NME3	-0.117121585559322	0	1.88686493100454
NOD2	0.0282068607405602	0	0.968838396828389
NOM1	0.00889445204274716	0.11766367798717	2.74808744786603
NOSTRIN	-0.0769498141564686	-0.0436713146741147	0.97225491171751
NPFFR1	-0.106741478627705	-0.0463547228508435	0.995890267750036
NPPB	0.00676561543248436	-0.192901436537584	2.50309765613352
NPR2	0.163221311285958	0.0244826591570564	0.999617795051598
NPS	0.059363498150602	0	1.48260437877871
NPVF	-0.00294571390710443	0.0865337340815987	1.45948067259938
NR1D2	-0.228865044294129	0	-2.93322696768096
NR2E3	-0.00019636483363523	0.0999794302167936	-6.77546281519333
NRAP	-0.0706879134607088	-0.0965609099170535	-0.732913472089337
NRIP2	-0.216136698341059	0	-8.1993167943425
NSMAF	0.00128519112543399	-0.263026093137687	2.24822233384563
NUBPL	0.609581957890579	0.567727090763491	0.952280923811917
NUDCD1	0.0186169790117995	-0.00354009471579317	-1.04003482767231
NUP88	-0.186076373961955	-0.218356573370573	0.900333581958025
NUPL2	0.00249730125001674	-0.131013944022344	1.59346646193004
NUPR1	-0.00936501970945371	-0.123585448175081	-2.02841077569956
OAS3	-0.426606427423753	-0.409673245199351	0.903228393937763
ODF4	-0.00467734644431534	-0.027874733666903	1.36849440965088
OLFM4	0.00608909274939789	-0.217944190427686	-8.65587577104736
OLFML3	0.507434404340208	0.683382213420825	0.931098007696845
OR10W1	-0.00547377897877893	0.305699202718803	10.8414367572443
OR11G2	-0.00277670080202435	0	1.42128699263675
OR1E2	0.271873214574648	0	17.2869389129579
OR2AE1	0.0362309771611244	0.122413295785282	0.719690129130589
OR2AT4	0.274876112035796	0	2.25517980708484
OR4D6	0.00304282140408753	0.0436713146741147	1.59421594960803
OR4N4	0.0647350609548419	0	-1.42976121473177
OR4N5	-0.175463105234694	-0.129550055126259	0.973528784251212
OR51L1	0.00707355273897005	0.0436713146741147	1.37431992428947
OR51M1	-0.122631384636052	-0.00537556723626439	81.5603133009868
OR6B3	0.00304282140408752	0.0436713146741147	1.45948067259938
OR6C2	-0.48225144133166	-0.563101160612298	0.770119644488198
OR6C76	0.00782307856549774	0.0436713146741147	1.48886049441059
OR9I1	-0.362076904740283	-0.358464089549432	0.87013838419349
ORAOV1	-0.166073783789169	0	-3.09488885312326
ORMDL1	0.138186132555	0.0506369683541833	0.960896015614091
OSBPL10	0.453502393308623	0.486484272623814	0.87469111958672
OSCAR	-0.00244812721218168	-0.0558127830468109	1.30789398120646
PAGE2B	NaN	NaN	0.807036795561921
PAQR3	0.213773709931776	0	2.08684778428686
PASK	0.253007506253878	0	1.70772370306453
PAX2	0.00461772221756101	0.109546791374734	-3.33801381041267
PCDH9	0.11259038035141	-0.00355285185520967	-0.939091034486647
PCDHB15	0.591690730858126	0.532181156390174	0.988005222021271
PCDHB16	0.559031862207032	0.362371537669739	0.859413968758772
PCTP	0.273491638616631	0.00722403068589817	3.87547265801359
PDCD5	0.000138372609486439	-0.0647750275631296	3.03470463437314
PDE1C	0.187601352399715	0.00702997468844595	3.22282210910334
PER1	-0.0542859843037644	0	-1.42271046005541
PFAS	0.262119175485001	0.410622618130109	0.953769336346186
PFN1	0.0691745667211738	0	1.34115712252124
PGAM5	-0.00608166455144918	0	1.24077562333176
PGRMC2	0.00432775060775595	0.085114945850561	-1.10167264228332
PHF11	-0.0115525598158837	-0.00377007013828326	1.36764123006326
PHF7	0.396271144481727	0	8.57041901368861
PIGL	0.0576755241973325	0	2.74159540296296
PKDREJ	0.00163461675664281	0	0.965650014722344
PLA2G4F	0.000602580554187274	0.253184841770917	7.94938644561649
PLCL2	0.690279843207625	0.765860080866434	0.938926138502769
PLD2	0.410327678593693	0.420179392647078	0.987987686990717
PLEKHG4	0.0970585272433427	-0.00361877309505532	1.58259573465315
PMFBP1	0.148582831175222	-0.00357224882477007	6.48850672614961
PNMT	-0.00419370178972099	-0.0558127830468109	-2.6153406699568
PNPLA7	0.00778893320679132	0.0591312395989083	2.59083070473826
PNPT1	-0.0638740569245077	0.00730628036493575	1.38643449994042
POLR1A	-0.000996446283526144	0	1.30509048120147
POLR3B	-0.00109404424601644	-0.194325082689389	1.66994735868772
POLR3E	0.0537891797183128	0.0625619409170614	0.993539306001362
POLR3G	0.44422615212717	0.453425192941907	0.9207468001121
PON3	0.470982729665774	0.0734479774711693	0.946587323528255
POPDC3	0.247565644263582	0.0039866273604865	-2.6847458316517
PPEF2	0.00917143551677325	-0.15191090506255	5.63989876062527
PPFIBP2	0.130978480715641	0.172375342288047	-0.98764973486072
PPHLN1	-0.00913076109106466	0	1.36507394060455
PPP1R14A	0.741814888025519	0.716928179098865	0.929102376935238
PPP1R1C	0.00566913456911297	0.0470440502357191	-1.26225321337564
PPP2R5E	-0.235796761862094	0.0035787854246095	-2.21463991583787
PPP3CA	0.035312441859211	-0.00460336075947121	3.89366411329278
PPP4R1	-0.07451170473478	0.00365314018246788	1.64545574211778
PPTC7	-0.00323181373764163	0.0250872603002127	1.28501113387847
PRDM12	-0.419561581139686	-0.518200220505037	0.990866214300029
PRDM4	-0.0970390327048669	-0.124290740505723	0.943854544692628
PREP	0.00870685243467093	-0.101755012344263	1.1908436069814
PRKCE	0.0482956517984082	0.00351498734422298	-1.51738693487279
PRKCG	0.509636036634883	0.473870472337351	0.97012405538672
PRLH	0.00304282140408752	0.0436713146741147	1.45948067259938
PRPH	-0.00312033741419222	-0.102418311299838	3.20998441731303
PRRT1	-0.00880422244290228	-0.153627466949757	1.17535362638693
PSORS1C3	-0.319412257235287	-0.218356573370573	0.988508919662386
PTAFR	0.164193440031133	0	-1.67352697442497
PTCD3	-0.133097856949247	0	3.1851247788418
PTDSS1	-0.364974541477361	-0.272989491950047	-0.99617205416572
PTPN11	-0.148181742054169	-0.00362556891906019	3.26790587466944
PTPRH	-0.245470753990932	-0.262819480723031	-1.00542889507451
PYROXD2	0.00376054859384668	-0.131013944022344	2.01384748896754
RAB30	0.0762311314525188	0.0841830324284645	0.998553254669863
RAB34	0.544266351110346	0.64111887433877	0.834769673142296
RAB3GAP1	-0.00352840985065513	0.0328782616422109	-2.33623915492427
RAB40B	0.0016551540822256	0.0965609099170535	-1.20163220798925
RAB43	0.427224698149774	0.35478743759345	0.94197086089612
RAG1	-0.000951573754794927	0.276201645568273	13.060164591555
RALBP1	0.0283461428656141	0	1.91465581694374
RAN	0.0249551210810042	0	-1.33048226949531
RASSF2	0.00415521031663288	0.0809897039180135	-2.0044452141957
RBBP6	0.00239152047316881	-0.0564364601589829	3.3647837934024
RBM43	-0.467898079068204	-0.363240317379477	-0.857891559933309
RCAN3	0.13835822881826	0.0039866273604865	1.26646167061064
RDH10	-0.161543861036019	0.00722403068589817	-3.82894481294984
REG1B	0.00301095176923329	-0.0647750275631296	1.5210767844287
RELB	0.115417482397358	0	2.448781755536
RFC2	0.212461446788952	-0.0244826591570564	0.978897199285373
RFX4	0.0799266075868164	-0.00377007013828326	2.0189907579672
RGAG1	0.0147761158557406	-0.00377007013828326	-2.32279437715408
RGPD2	-0.110238823938468	0	1.31473030856427
RHPN2	0.538269981333134	0.512091556499189	0.789004894013888
RIBC2	0.340928245975583	0.374497850793086	0.983521318263569
RNF14	-0.702251983605691	-0.716928179098865	0.862223869040421
RNF39	0.269970154868325	0.171378614099395	0.9603004043689
RNPC3	-0.143104202602387	0	2.22265269443704
ROPN1B	-0.193960482905014	-0.235211014268703	0.903810839545596
ROR2	0.344832740614738	0.310971536805697	0.938733699591145
RPL29P2	-0.308755427430172	-0.287784928218483	-0.960837205201959
RPN1	0.0868915719962251	0.00377007013828326	2.7295516573978
RRP8	-0.295856016141139	-0.047839528325838	0.982802676693618
RTN2	-0.00871324923006216	-0.10687334289668	2.03161129382714
RTP3	0.195914681607987	0	14.1073633086165
RUNX1	0.00469112601418187	-0.0457757829882599	-2.91016152256903
RWDD3	-0.22646648878967	-0.0399564349117425	0.923185948947576
RXFP1	0.0470427479232134	-0.00356574791160335	1.51429441476327
S1PR3	0.36970920302445	0.317771963802695	0.881323545278185
SAG	0.217216295565091	0	1.87757155559458
SAMD12	0.601068011905487	0.470440502357191	0.879981571647629
SBK2	0.5703282582909	0.437571173031921	0.978161752138645
SCAND1	-0.00209965094011469	0.0330044742431167	-1.51952189624602
SCARA3	0.338843019244182	0.375533808099405	0.969565322817556
SCN11A	0.104109007854265	0	4.30763830637588
SCNN1A	0.490026506172513	0.362788666933615	0.976290360486529
SDF2	-0.00366567805276404	0.218356573370573	3.39177528191093
SDS	-0.165879604273636	0	93.7774494069202
SEC16B	0.550348888896398	0.600137802561372	0.930058560983374
SEMA4G	0.320870609498952	0.269309250727621	-0.977378900279052
SENP2	-0.00846728436863175	0.0436713146741147	1.39408355803133
SENP6	-0.234548867893452	-0.171378614099395	0.962104888492373
SEPHS2	-0.0846189428209811	0	1.18241833777961
SEPT11	0.111419190685813	0.00729237686924469	2.61939919886812
SERPINA9	0.0074693494741946	0.177393718796725	66.9041116592953
SETD7	-0.00462574979247689	-0.120154799019841	-4.14291096009597
SH2B2	0.296703664929316	0.334181091989119	0.992916207953054
SH3GL1	0.0079266680336975	0.0836242010007091	-2.0185284565573
SH3TC2	-0.00973321653426165	-0.0466955709914554	-2.02018536063579
SHBG	0.564384099404542	0.667327369781988	0.976387210047624
SHOX2	0.0478693757752558	-0.00374729004974015	1.85071289122557
SIDT2	-0.0232574210188231	0	1.54286679345429
SIGLEC14	-0.00417295015579349	0.111625566093622	-18.5520801163736
SIPA1L1	0.530747565858429	0.847528522332547	0.9660701227591
SLAIN2	-0.0336865995602619	-0.0244826591570564	0.925478093583163
SLC12A8	0.369127493539199	0.323763128426922	0.777537384695431
SLC13A2	0.445227688644694	-0.00417079606113743	168.805654229561
SLC16A8	0.306354576476139	0.195123135668321	0.900191652115878
SLC17A7	-0.258926876735179	0	-291.393252467552
SLC1A1	0.353454622543906	0.214458548604135	0.934542585729231
SLC22A14	0.288892346641767	0	1.87663572338386
SLC22A24	-0.119419255199865	0	-3.41000564947043
SLC26A10	-0.00146502662584188	-0.0647750275631296	2.54970399816157
SLC28A3	-0.00844829288922091	0.0600740468829187	-2.31952565593316
SLC30A6	-0.13960320794525	-0.150802805531331	1.00454466285066
SLC35F2	-0.00304601016542417	-0.0436713146741147	2.04560882565692
SLC39A3	0.000154187827735914	-0.027874733666903	2.105251436612
SLC3A2	-0.13919716253064	0.0038089779814932	-2.09056447619763
SLC43A1	0.00913409260017201	0.220294764961727	2.34718534378526
SLC5A12	-0.287574426833647	0.00417079606113743	-57.6732788015195
SLC5A4	0.00833052626698966	0.177393718796725	63.84561295961
SLC6A4	0.1054481370995	0	2.26357763011107
SLC6A6	-0.100665261202533	0.00711856472313359	-0.975756067651897
SLC7A1	0.00306687618871685	0.276581458949389	-2.68071199763089
SLC9A3	-0.00097744920685571	0.0752579413077014	1.39455299157345
SLC9A8	-0.0503643324949299	-0.11972127858468	-0.961867924242829
SMARCAL1	0.146141203071794	-0.00389054993191739	1.57946172606076
SMPD2	-0.00926186673300715	-0.363665499998226	5.18559315606662
SNHG11	-0.154840758752669	0	3.8926249375237
SNRPA	0.163097115548051	0	2.28927547982645
SNTG1	0.111211807941556	0.00350263234169173	3.82993424242598
SOX8	-0.176620154496502	-0.096760210252759	0.921625276123886
SPATA19	0.0665880127263915	-0.00359196699934272	1.84421123766384
SRGN	0.0967288284524956	0.105733674218862	0.921461651583548
ST3GAL4	0.272728423304389	0.00715757084921901	3.11898005204078
ST6GALNAC2	0.110064201089391	-0.00719722528479217	1.97347817376735
ST8SIA4	0.00344445421116673	-0.00359196699934272	2.08932915718082
STAR	0.141563943244928	0.00460336075947121	21.3692319652494
STARD4	-0.00305285253217359	0.0146125607298715	-2.02228874751734
STAT4	0.223755795018968	0.257788202530388	1.00467741328351
STK38	-0.00301276764513794	-0.250872603002127	1.75160064788732
STRBP	-0.114356418629583	-0.0690504113920682	-0.998818422182962
STXBP2	-0.00846205714390538	-0.263402794576955	2.19228010402438
SYK	0.255442010866825	0.158174430490034	0.969921707044893
SYN1	-0.205025264560721	-0.131013944022344	0.786802050477852
SYNPO	0.000739881193223482	0.0781500459898503	1.20955910321164
TAAR5	-0.149675548002787	-0.153627466949757	0.904910119350194
TAF7	-0.00977180471209324	-0.0647750275631296	2.35323696324169
TAGLN2	-0.0159703659949009	0	4.19059980497739
TARBP2	0.0997955396990069	0.0436713146741147	0.811752379875073
TAS2R3	-0.00616802887368729	-0.218356573370573	10.7442903114047
TBL2	-0.00402986274597339	-0.127572075535568	1.67827068276865
TBX20	-0.110634376804689	0	1.5689048990443
TBX6	0.00226822789068459	-0.0210113710691375	2.71841281211969
TCEB2	-0.084916285987975	0	1.27952144613876
TCP11L1	0.000313620557793427	0.129550055126259	4.43505740893535
TEC	0.460456714921748	0.433558065902575	0.936502934341279
TECPR2	-0.363926253779083	-0.194325082689389	0.898797367818491
TEKT1	-0.169578656822657	0	9.019984958827
TFAP2E	NaN	NaN	0.854516109616216
TGFB2	-0.00726217802893167	0.0436713146741147	1.24926551952462
THBD	-0.00216211417102763	0.0143944505695843	1.31482617950769
TINAGL1	0.157506474529074	0.167248402001418	0.90901754334262
TIPRL	0.00250569088566003	-0.0840454842765499	-1.71844582421508
TLN2	0.216979561151828	0.206100952735708	0.911548241235583
TMCO1	-0.00219656437785548	0	-2.05504667441269
TMEM135	0.00278407907177406	-0.0143678679973709	1.08552868659667
TMEM136	0.145109339412368	0.112886911961552	0.931531968128765
TMEM170A	0.00084694623576728	0.218356573370573	4.1295942267661
TMEM18	0.000837459210400788	0.0491231094075753	1.42604651137475
TMEM204	-0.00521427430055088	0.142745141943918	-4.8147654309425
TMEM221	-0.17069896058572	0	-85.5859187866693
TMEM41B	-0.0680903511510287	0	1.46413286972555
TMEM53	-0.215410775381709	-0.131013944022344	-0.945816290672123
TMEM8B	-0.0158995107404752	-0.171378614099395	0.791272986723281
TMOD4	-0.0172157385454999	0	-1.42516814688229
TNFAIP1	0.006198838366171	0.0436713146741147	1.24835279460335
TNFRSF18	0.00286218325520177	0.0647750275631296	2.62357709145319
TNXB	0.162632280300007	0.227382518733419	0.93588585827111
TOM1	0.124366115152933	0	1.88758716310057
TP53AIP1	-0.0652286772587306	-0.229014306207172	0.74075962026105
TPP2	0.0082962016373097	-0.228134389851487	2.54205878794331
TPPP	-0.00932328106897494	-0.0949816447441648	2.23888662100318
TRIM13	-0.00394214435545439	0.131013944022344	4.09630349685369
TRIM15	0.124817698898982	0	2.46031807783391
TRIM6	-0.486328368097942	-0.386243639668214	0.848054704697395
TRPC1	0.493167441775887	0.473870472337351	0.759072195616865
TRPC4AP	-0.134753532203013	0	-3.64753984120143
TRPM6	0.46045814564503	0.318274569041734	-0.924567481333644
TRPV4	0.0166606409506992	-0.00389054993191739	4.68113828217164
TSHZ2	-0.00216598482149223	0.0526319029366878	-1.02684082605222
TSLP	0.131585843599067	-0.0861876711440234	-0.857351789598905
TSNARE1	-0.292904542045767	-0.39505522111288	-0.889802118577599
TTC28	0.00902956432669641	0.0647750275631296	2.66550529885995
TTF1	0.142221354194494	0	1.89390751679773
TTTY12	0.00304282140408753	0.0436713146741147	1.59421594960803
TUBA8	-0.205684524646439	0	1.33968165687928
TWF1	-0.163408178602449	0	4.20425611619777
TXNDC8	-0.118613732921286	0.00719722528479217	-2.05750384425691
U2AF1L4	0.406230209555282	0.256045778249595	0.779586631766419
UBE2NL	0.00414221801873202	0.0704891161459078	-4.10859945747802
UCN3	0.00429591319338669	-0.0253314116653872	1.37074881855808
UMOD	-0.389578283714867	-0.464135482801302	0.987512952035537
UNCX	0.00680092045700908	0.0219607910682951	1.41302587563436
UPF1	0.00558059950484855	0.0144480613717963	-2.30934049085498
UPK3B	0.268100605755466	0.307353444621474	-0.927176314314368
UPP2	0.548288791865006	0.0035787854246095	5.65120398342496
USP16	0.0251870253925519	0	1.41778380098808
USP36	0.0582684658385421	-0.0038089779814932	-1.76101788887693
VANGL2	0.00183855236692699	-0.119326331020935	2.07165268976038
VPS18	0.141796538192593	0.264743275471132	0.943265491873341
VTI1B	-0.00691169201250796	0.0436713146741147	1.29492877142674
WBP1	-0.305149047940532	-0.367239887355847	0.927911059064758
WRB	0.040186048613781	0.146863176641151	0.840665079033894
YTHDF1	0.204759402582072	0.0996656840121624	0.994558502191526
YY1	-0.0312808379048792	0	-1.50366777217872
ZBTB12	-0.00577062659577629	-0.0647750275631296	1.61031192032568
ZBTB38	0.00737586935273786	0.0256209229130109	-3.08213333207012
ZBTB42	-0.591064566670496	-0.563300712149108	0.808065081282863
ZBTB48	0.206972964451925	0	1.32911012103301
ZDHHC5	-0.0023564553346791	0.139373668334515	1.92260503528444
ZGPAT	0.126695732535835	0	6.80714054944307
ZKSCAN3	-0.000986307419117582	-0.185110059871781	2.40319273274492
ZNF14	-0.394523481006033	-0.139373668334515	0.90817904391373
ZNF202	0.476933148099804	0.647750275631296	0.949152314348836
ZNF224	0.489481428634875	0.473870472337351	0.787879357595656
ZNF227	0.209479681611759	0	3.72010430947386
ZNF24	-0.0315466587543111	0	-5.22761980550097
ZNF296	0.18100221095387	0.218356573370573	0.96563622426263
ZNF330	-0.00896036173016859	0.0723754619011063	1.80765388899126
ZNF365	0.439389080261793	0.442875953210618	0.938971653938362
ZNF576	0.00886968157937443	-0.0882477584903774	-2.24513547545809
ZNF577	-0.00701929099061244	-0.218356573370573	3.008321858114
ZNF600	-0.589270184767279	-0.409673245199351	0.950553677280992
ZNF641	-0.00104683925853269	-0.327777388678545	1.8090575768438
ZNF687	0.00637132268663927	0	1.65057266625826
ZNF702P	0.416223646765584	0.283201311539778	0.929058181838936
ZNF720	-0.482803568596619	-0.473870472337351	0.887534780478264
ZNF835	-0.282120359045915	-0.00373978796003383	-3.52737633213014
ZNFX1	-0.260484195494916	-0.259100110252518	0.98820900653845
