# Supplementary material for: Functional transcription factor target discovery via compendia of binding and expression profiles
Source: Sci Rep. 2016 Feb 9;6:20649. doi: 10.1038/srep20649 (PMC4746627; doi:10.1038/srep20649)
Supplement: Supplementary Dataset [file srep20649-s2.zip › Supplementary Dataset/43180_2_data_set_1775583_nz79ph.csv]

Gene	PC	SC	CARS
AAK1	-0.0114517740146248	0.00657951694959769	-1.42971534600789
ABCA17P	-0.0299925012697336	0	1.62124628320863
ABCA9	-0.298452334736674	-0.174077655955698	0.924772874530899
ABCC1	0.00065011185646645	-0.31902931178765	2.34878829796429
AC005064.2	-0.0793008206835294	0	1.32638517012329
AC006369.2	0.0100478942914831	0.0521966726214374	2.45739597019392
AC007255.2	-0.3272520927547	-0.0580258853185659	0.896645929501614
AC008060.3	-0.519494171347283	-0.56980288229819	0.904853879132878
AC010148.1	0.130538848961898	0	59.9408003579134
AC010974.2	0.205047856241968	0.0074566675173482	2.92802337871916
AC010982.1	0.0297674083361879	0	2.60027874487403
AC012506.4	-0.0101050352326404	-0.0580258853185659	1.76775262083273
AC016968.1	0.0114694555625357	0.0580258853185659	1.57324962502277
AC018804.4	-0.0136656868213003	0.174077655955698	1.06586108448875
AC022336.2	0.00167997568190469	0.174077655955698	4.75510042623391
AC036101.1	-0.0931291739623365	0	0.991177734211664
AC046143.4	-0.00395841010008527	-0.0710669054518701	-1.40215952331605
AC053503.1	0.661829518933197	0	303.94189244324
AC092916.4	-0.000678247813881145	-0.0778498944161523	1.1850485604409
AC093668.3	0.133651906583372	0	2.034409160087
AC096637.5	-0.00139572107386902	-0.0379868588198793	1.37752439205673
AC106722.1	-0.0180079240209576	0	-2.62001307997009
AC112136.1	-0.00276888582860449	0.190692517849118	1.7777137315996
AC116366.1	-0.623536107371487	-0.493829164658431	0.727389166552228
AC132007.1	0.609224293000609	0	103.502976605004
AC135966.1	-0.0761205470992961	0	-2.20457750049029
AC147651.1	0.266048587468068	0.29012942659283	0.93365739187301
AC147651.3	-0.00901810818041573	0.0580258853185659	1.35674614312877
ACTR1A	0.219243069492003	0.14213381090374	0.742239561095746
ACTR5	0.0341838863557844	0	1.56172854068716
ADCK1	-0.000350550916570885	-0.21320071635561	-1.53772160508128
ADCK2	-0.00380219632759169	-0.174077655955698	4.02860003923952
ADCK4	0.00549429940677878	0.0389249472080761	-1.73482912725769
ADCY6	0.508464365124573	0.696310623822791	0.751290358987756
ADORA2B	0.355321939709343	0.14213381090374	0.750796834194485
ADORA3	0.0529953119726842	-0.00646508183835236	2.03110187821951
AK7	0.00381893077062502	-0.31209389196618	5.22411334304422
AKAP11	-0.0120693128436688	0	-1.89311437430195
AKAP5	0.134702729636176	0	2.47233619757678
AL031282.4	0.304383464996146	0.113960576459638	0.931842491537131
AL031599.1	0.026817589801158	0	2.15058697276633
AL034347.1	-0.00849400785840496	0.0580258853185659	1.35506901753209
AL050343.4	-0.00422978070441559	0	10.0660182934151
AL050404.1	0.00859307313032324	0.348155311911396	7.51333877985494
AL080250.1	-0.342937983769307	-0.522232967867094	0.917558977866382
AL121897.2	-0.0104334931313708	-0.0580258853185659	1.40580727916971
AL121999.1	0.0128336478594033	0.0580258853185659	1.59742781766493
AL133260.3	-0.0100375876149456	0.0379868588198793	2.40561563592586
AL133284.1	0.00117448356114049	0.406181197229962	136.986537101468
AL135925.3	-0.203895041413562	0	0.841981148308363
AL136378.1	-0.618885979408333	-0.452601905484814	-0.764619914565398
AL136981.4	0.010023685482551	-0.29012942659283	4.57399701626087
AL138835.1	-0.0126340379809772	-0.350463373315365	7.34035556488779
AL138885.4	0.00495339463606759	0.0580258853185659	1.75445416026881
AL139119.2	0.139833307090715	0	8.91732244440246
AL139254.2	0.00346394026041269	0.0580258853185659	1.09807208696989
AL157893.1	-0.000118072369564743	0.104446593573419	-1.75886326548374
AL158835.2	-0.337989010655979	-0.29012942659283	0.9308592201875
AL161452.3	-0.445696118986972	0	-11.9859231856655
AL162231.1	0.645439268949684	0.568535243614961	0.918169575672187
AL353803.6	-0.156418160747513	0.0580258853185659	0.895221671831509
AL354889.1	0.134831065920587	0	52.7478602409501
AL355490.4	-0.357665760336379	-0.406181197229962	0.716840190019938
AL356867.1	0.263983426421505	0.241209075662211	-0.901388473340238
AL389888.1	-0.230669928377161	0	2.91833906326406
AL512660.1	0.0560615155622825	0	1.45986510137224
AL513128.1	-0.0428831065071404	0	1.10741408391525
AL589823.1	-0.00584565764909913	0.0580258853185659	1.36025351989976
AL590365.2	-0.609082531488295	0	-4.31780486247332
AL590705.4	0.0933323170975358	0.0580258853185659	0.915391366933111
AL606804.1	0.0451284829955774	0	1.55069884139924
AL645608.7	-0.00643406370662964	-0.21320071635561	-2.23562076192242
AL772337.5	0.00917174304575218	0.0580258853185659	1.43122594841842
AL840644.1	0.0135941148192799	0.0379868588198793	-1.87734261641201
ALDH3A1	0.0493979029127402	0	0.839007996308742
ALOX12	-0.00592573715356292	-0.29012942659283	23.6324879942882
ALS2	0.0963571255281443	0	1.33834619204549
ANAPC5	-0.00563861117201751	0.0710669054518701	-1.15973514638672
ANKRD18B	0.571779003804565	0.524377670804744	0.835863836338304
ANKRD29	-0.0124052150125629	-0.174077655955698	4.15402465033002
ANKRD42	0.00514334991050039	-0.080403025220737	1.00657002837472
ANO3	0.545855789191985	0	190.947727713939
ANP32A	0.00552940105384851	-0.00635641726163728	-2.3952120707499
AP000473.1	0.133382972418686	-0.00670025210172808	1.78098337762412
AP000688.4	0.656743378543707	0	598.625212591308
AP000688.5	-0.0101754247892623	0.406181197229962	103.388160934697
AP1S1	0.33101431637385	0	10.6680570541142
AP3B1	-0.00502682820482572	-0.0778498944161523	1.39996251415185
APBB1	0.418299676035064	0.265908011739155	0.743829355646184
ARFGAP2	-0.144565929135835	0	13.7320029393275
ARHGAP10	0.483527054503255	0.284267621807481	0.707883435796065
ARHGAP8	-0.360447300506517	-0.174077655955698	0.818899939954643
ARL6IP5	-0.00132503808595772	0.0389249472080761	-1.13934109968969
ARL8A	-0.0239861688658983	0	1.74892829091926
ARMC2	0.485301544897385	0.497468338163091	0.790359568810398
ARMC5	-0.0242857062633707	0	1.68329372600086
ASRGL1	0.530181766411386	0.609271795844942	0.931157784911897
ATF3	-0.0269446927716902	0	1.63122483918272
ATF4	-0.00533173708811969	-0.120604537831105	-2.60633948723552
ATG2A	-0.00180647124210701	-0.0778498944161523	1.16833626216992
ATP1B2	0.652304638719521	0	829.436975833859
ATP8B3	0.468813573976636	0.21320071635561	-0.935347189785003
ATPAF2	-0.00560538079215633	0.406181197229962	7.46533359754185
AURKA	-0.0129135469295075	0.0973844245780238	-1.57384377976964
BAALC	0.641069692890416	0	170.554121158455
BANK1	0.00312907060428327	0.284267621807481	1.6541351295171
BBS2	0.0171709962270586	0	2.3442596694319
BCAS2	NaN	NaN	0.900678859178961
BEST1	0.385985280960231	0.113960576459638	0.842159017761598
BMP1	0.0231648608826221	0	0.86826041726378
BNIPL	0.493801012518069	0.639602149066831	0.848591808289169
BTN2A1	0.0115658958903531	-0.0201007563051842	-1.93783276038775
BTN3A2	-0.00997360778171717	0.104446593573419	-1.23354005112242
C10orf104	0.0030649713226025	0.14213381090374	1.61946531540437
C10orf4	0.0866377426862258	-0.0710669054518701	0.878700557545906
C10orf47	0.38047040327841	0.284267621807481	0.868024002140594
C11orf20	-0.257986073557633	0	13.7658622760217
C11orf49	0.0112321017737709	0.315816813580689	1.37193913085372
C11orf82	0.0305074235669459	0	-1.14326845314985
C12orf65	-0.00422131239663621	-0.0580258853185659	0.962083465653325
C14orf176	-0.0401885462326544	-0.00635641726163728	3.67445722131002
C14orf37	-0.151216248057362	0.00655614381373883	-5.92121165498625
C14orf79	-0.404906497059525	-0.261116483933547	0.932636893703614
C15orf29	-0.0423085901148996	0	-2.0590988530598
C15orf39	0.0122957211199413	-0.0852298695786048	-2.46254701566705
C15orf40	0.0442336083753439	0	1.53654121711165
C16orf7	-0.0365084392224545	0.0580258853185659	0.882422826915072
C16orf75	0.089279511765734	0.00655614381373883	2.02035277875828
C17orf44	0.112074023784506	0	-2.22782948528715
C17orf79	0.0432673812704373	-0.113960576459638	0.853159630641098
C19orf40	-0.00974924538569703	0	-1.88603602736881
C19orf70	-0.068262918683634	0	1.23336402042164
C1orf115	0.542539085197707	0.56980288229819	0.897536256515074
C1orf148	0.15502748520639	0	76.4259046123892
C1orf201	0.0080406301277252	-0.29012942659283	19.1950606405668
C1orf53	-0.00447138619742097	0.261116483933547	5.65420616895282
C1orf61	0.581078501828574	0.797724035217466	0.881997979043142
C1orf66	0.00314607637345125	0.152554014279295	-1.39045731251854
C20orf3	0.00906169719395038	-0.0580258853185659	-1.47671704026554
C3orf25	0.32469140097861	0	453.426417127486
C3orf39	0.122757256403454	0.0379868588198793	0.877831339047403
C3orf62	-0.00482449326021712	0.113960576459638	-2.21828250600287
C6orf62	0.00507482434725409	0	2.32929915735527
C7orf63	0.477874410811163	0.493829164658431	0.865542119074186
C8orf44	NaN	NaN	0.740490187986558
C8orf83	0.297416785907687	-0.0710669054518701	0.645773050565267
C9orf47	0.142915709355528	0.0870388279778489	0.805523198554385
C9orf93	0.00763443033545956	0.0970958775005892	2.15693186235203
CALM1	-0.0108243894975495	-0.0870388279778489	3.43760460433616
CALU	-0.0645741670401004	-0.0580258853185659	0.893224509167032
CAMK2B	NaN	NaN	0.888803239649121
CANT1	-0.106562132573948	0	-3.14360317230892
CAP2	0.647635803507144	0.497468338163091	0.736515656692019
CATSPER4	0.659775934915253	0	306.074111618537
CBR1	-0.388495402649415	-0.284267621807481	0.717653569156369
CBX2	0.516381880408405	0.426401432711221	0.796712453335103
CBX8	-0.0018780572773948	0.0970958775005892	-3.56818682530367
CCDC109A	-0.284654943712661	-0.261116483933547	0.918715267660488
CCDC122	0.446493305005509	0.355334527259351	0.879168144893353
CCDC149	0.295495312179849	0	78.5682387817668
CCDC53	-0.270158456679653	0	-1.22860047399758
CCL20	-0.00993023092912898	0.207599718443073	2.19383859274303
CCNB1IP1	-0.0128581810109875	0.0580258853185659	1.35572039154331
CDC45L	-0.00927985576719453	-0.0580258853185659	3.35607761134265
CDCA5	-0.0118475594185019	0.0898933149950989	1.34946235972159
CENPE	-0.0670951968214319	0	1.45628862650057
CEP72	0.0217953926376638	0	1.24823465670405
CEP97	-0.00607613666965052	0.0710669054518701	-1.66533661646304
CGRRF1	0.0806643765062588	0	0.786012274407567
CHST10	0.121691993052774	0	0.951907819299041
CIZ1	-0.0266870173825714	-0.00655614381373883	2.55224371007881
CKAP2	0.00197622724318571	-0.174077655955698	5.58441307512822
CLCN3	-0.090472927885009	0	-1.39724207148385
CLCN6	0.000425342887751892	0.0277416792858826	2.2856834839702
CLINT1	-0.0807436604507515	0	-3.13155321363321
CLK3	0.00419459016409588	-0.0455709465297821	-2.45763488343913
CLPP	-0.166384239835822	0	-3.35972917472615
CLSTN2	-0.0105636975355723	-0.406181197229962	65.2173260548334
CMAH	0.740543234660839	0.723746864455746	0.904548793448625
CNDP1	-0.166494107776126	0	215.61284364939
COL14A1	0.258646092338549	0	159.022582352019
COL2A1	0.0338162523482902	0	1.47747086187753
COL4A4	-0.323588121915948	-0.495800546407708	-0.848694415285161
COMMD4	0.000130881946665955	-0.174077655955698	2.48843392900807
CRB3	0.558927751052216	0.696310623822791	0.922757277861291
CRIP2	-0.0112626722000066	0.0580258853185659	1.32334445996827
CTPS	0.00408882219515465	0.14070529413629	1.18912531419698
CTSZ	0.535269871351117	0.514072575720416	0.833188743933889
CWF19L1	NaN	NaN	0.889950883700607
CXCR7	0.670918931122665	0.700477401968536	0.824578229843677
CXorf25	-0.00172337752143521	0.0580258853185659	1.26322140296733
CYB5R2	0.405313401506004	0.348155311911396	0.898970637886146
CYP20A1	-0.00677439955313623	0.0580258853185659	1.48314555820864
CYTH2	0.184244874913051	0	-1.71316612676664
DAXX	0.00414247206879636	0	3.31282829244872
DBNDD2	0.703253776591732	0.781735959970572	0.824071364468024
DCBLD2	-0.00613088018466868	-0.0580258853185659	2.26680701070854
DDX18	0.00899574558301262	0.0580258853185659	1.69186995420365
DENND1B	0.00514460788849774	0.354649519006916	1.42693786365851
DENND2C	0.500668707832318	0.56980288229819	0.888182786530417
DGKI	-0.00508463487177329	0.0580258853185659	2.40347838066356
DHPS	-0.0111947924279047	-0.174077655955698	-1.50182709831968
DIAPH1	-0.0260875570998448	0	1.8097844467987
DICER1	0.0201724505014094	-0.21320071635561	0.880509102316104
DIP2A	-0.00471292378618713	0.055048188256318	0.971458118414826
DLGAP1	-0.162607014549938	-0.0486324434944052	0.89234674715608
DLL1	0.10079694371436	0	2.50750426692569
DNAH11	0.549688959484602	0.645776599937948	0.886813542745842
DNAJC7	-0.0065431819280317	-0.0778498944161523	15.8977574199341
DOCK1	0.632611563468569	0.605530070819498	0.701861973712582
DOCK4	0.00493935198517685	-0.0224733287487747	1.54561959632361
DOLK	-0.063139082872881	0	-1.64720693521205
DRAM2	0.242433070215757	0.174077655955698	0.889807773689586
DST	-0.00454547153392356	0.0123477964429439	1.61779213623328
DTNBP1	-0.0527534682023126	0	1.40414958241661
DUS2L	0.0269663940222015	0	0.920483513113733
DUSP18	-0.0114744668205793	-0.417855447018673	2.98479010986394
DUSP28	0.42916112912632	0	12.3905394060364
DVL3	0.350035906066883	0.112366643743874	0.886247584383572
DYNC2LI1	-0.00122067191505165	-0.104446593573419	2.09385891672648
DZIP1	0.493927788986737	0.781735959970572	0.925352972842085
EAF2	NaN	NaN	0.743036018671574
EBAG9	-0.000196221746797002	0.174077655955698	2.63681014070522
EDARADD	0.00559726390838094	0.174077655955698	4.56057787221513
EEF2K	-0.00365485814799249	0.174077655955698	5.39335953660205
EFCAB5	-0.0954095227152276	0	-1.15645329060396
EFHB	0.0106346635149828	0.216352745853381	2.96352997479795
EGFR	0.829809067555656	0.736373539248127	0.928055476815663
EIF4G1	NaN	NaN	0.82426431932365
ELMO2	0.00143787856875444	-0.0508513380930983	1.04828799061074
EMB	0.647389404763119	0.710669054518701	0.875093212210204
ENDOD1	0.00388102452763398	-0.337099931231621	-3.52423551493032
ENTPD5	-0.48953909350061	-0.493829164658431	0.727344624488572
EPHB4	0.457597551338945	0.493829164658431	0.828630242541174
EPOR	0.00179520200469847	-0.0789542033951723	-2.06935182948781
EPS8L1	0.479353223755561	0.527649284376143	0.929005906259021
EVI5	-0.0034964292878433	-0.171503352899009	1.51600919779253
EXOC6B	0.0135728237168852	0	1.56153108328205
EZH2	0.136471321853337	0	2.25065313155879
F12	-0.0977025038888371	0	-2.01297096569593
F2RL1	0.546879165636363	0.341881729378914	0.805249106364554
FAH	-0.084309543912166	0.00670025210172808	1.83565433122858
FAM103A1	-0.0981768837908307	0	-1.9656773656543
FAM124A	0.396099225331503	0	1113.03653794205
FAM134A	-0.012174594682933	-0.112366643743874	-1.7370199595227
FAM151B	0.597880683616817	0.645776599937948	0.811602306878207
FAM171B	0.453556896706645	0.493829164658431	0.727346528059338
FAM178A	-0.0865280079620713	0	1.01044394549458
FAM19A2	0.000260489943373201	0.224733287487747	2.20764940410244
FAM55C	0.00788982231482937	0	2.74323199168494
FAM60A	-0.0103941146368491	-0.0898933149950989	2.06954143355971
FAM73A	-0.214326059844272	0	-8.22495664619998
FAM84B	0.361858282869253	0	3.45061028020984
FAM92A1	-0.0699658258615638	-0.0580258853185659	0.817866044436479
FANCC	-0.251880575343309	-0.224733287487747	0.915276231560017
FANCD2	-0.370367918556553	-0.348155311911396	-0.720422002161805
FANCF	-0.230280552991017	0	-2.31277189318907
FANCG	-0.0971912698584693	0	-4.51586952686506
FBLIM1	0.533850154335409	0.696310623822791	0.802873748030018
FBXL2	-0.432438552971279	-0.493829164658431	0.862399211452909
FBXO42	0.00254674744569428	-0.0984731927834662	2.53612125041697
FBXW5	-0.0137624662662974	-0.174077655955698	1.48836497765786
FDX1	0.144962918980047	0	6.20763687395848
FGD3	0.559083753079884	0.568535243614961	0.89096364479942
FNDC4	0.698740060973371	0.797724035217466	0.902551297297015
FOSB	-0.54431406848892	-0.486922122890119	-0.899913968027906
FOXD2	0.52580393180419	0.639602149066831	0.901455295541026
FOXRED2	0.0778472028349159	0	-10.0852539433851
FRK	0.282954479517917	0	1.58844384091488
FTO	0.386287670766963	0.14213381090374	0.745583260180166
FUT8	0.101236030830026	0	1.55620564841123
FYCO1	-0.506079760207429	-0.696310623822791	-0.816519193024358
FZD9	0.528706382296379	0.56980288229819	0.783289264133847
GATAD2B	-0.128052463470549	0.00657951694959769	-2.34040004283001
GATS	0.000811127422771396	0.101702676186197	-3.32660060594822
GBX2	0.330779545046967	0.261116483933547	0.899735736449523
GCNT1	0.683514377516728	0.852802865422442	0.907258840074137
GCSH	0.0262752313323553	0	1.0115186940714
GDF1	0.175128076892299	0.174077655955698	0.906551193395248
GDF15	0.233133246343444	0	-1.10799767201562
GDPD5	0.00330545161528605	0.134839972492648	-5.37582506332483
GFI1B	0.408212902917636	0	350.597245488909
GHDC	0.379515218522159	0.21320071635561	0.908259444375181
GHRLOS	0.572764079818961	0.797724035217466	0.902201328390961
GIGYF2	0.0097888895567215	0.0789542033951723	1.44994791684677
GIPC1	-0.0643385082502116	0	1.39654303339892
GLIPR1L1	0.00595083133576745	0.0580258853185659	3.64740268840164
GLIS3	-0.195953275006532	0	-3.72880860407443
GLRX3	-0.00210777271381668	-0.0580258853185659	1.20127698407708
GNB2	0.00141430394559106	0.0599288766633993	1.82402205030215
GNG10	0.131716420983994	0	4.51441801842358
GOLGA7	-0.479592267238077	-0.493829164658431	0.679227192971265
GPC6	0.610846467311303	0.688102353203975	0.84016356281572
GPD1L	-0.334099655691745	-0.406181197229962	0.935385115110257
GPNMB	-0.00334993680008091	-0.159514655893825	1.55316219625472
GPR56	-0.403745351398079	-0.348155311911396	0.927312103191017
GPR78	-0.013753469633651	-0.522232967867094	7.85954299666677
GPS1	-0.106360898921824	0	1.14254293829525
GPX7	0.308052872319976	0	1.56479121676183
GS1-259H13.1	0.00692931250788177	0.184226474588735	-2.67454728326754
GSTM1	0.488184194716358	0.645776599937948	0.714829784216053
GTF2E2	-0.0120493202510959	-0.22134459743037	1.96912155685472
GUSB	0.00530206868662774	-0.0149822191658498	1.34843938090114
H2AFX	NaN	NaN	0.869528349917278
H3F3A	-0.0885523551576507	-0.0064209510710785	-1.24187624775412
HCP5	0.233446102874221	0.00635641726163728	1.71408558659918
HEATR4	0.0945060489151896	0	1.885128451606
HEY1	0.139232363846643	0	-1.18824045246743
HIATL1	0.00573182338626399	0.0379868588198793	3.98118582811923
HISPPD2A	0.052286935653305	0	2.96009597356227
HIST1H2AH	0.0102458555264957	0.0592156525463792	2.0239408056453
HIST1H2BO	0.234732109228691	0	6.42183328152232
HIST1H3C	0.607017362606421	0.561769005539123	0.762101300906072
HIST1H3D	-0.0565876723764087	-0.0074566675173482	1.21166451003503
HIST1H4D	0.389330602833033	0	1.16808618960688
HIST2H2AC	-0.01034686346338	0.14213381090374	-1.14140463607244
HNMT	0.542832196699215	0.529319916036518	0.919116600889251
HNRNPC	0.0127077001818869	-0.112449847489998	1.49349973482679
HSF2BP	-0.0694089498733938	0	-2.76139972923459
HSP90AB1	-0.00504765452149573	0.160806050441474	-1.87075162611752
HSPA14	0.00281271099141206	0.0778498944161523	1.98732112084916
HSPA1B	0.0036127139820854	-0.0335012605086404	1.77249627738733
HSPD1	0.02495454615974	0	2.06820988568935
HTRA2	0.231725443143648	0.174077655955698	0.932369330768003
ICA1L	0.0131912603539483	-0.0870388279778489	2.0872810500146
ICAM3	-0.712426436689157	-0.781735959970572	0.727448624898128
IFIT5	0.462851003663748	0.568535243614961	0.734540913610008
IFITM1	0.576854535982197	0.497468338163091	0.78165857205465
IFT81	0.359207612243185	0.14213381090374	0.698551548840714
ILF2	-0.0065101847276706	0.0580258853185659	1.54558075424135
IMPDH2	0.00930451442466863	-0.0580258853185659	-2.20960561608544
ING1	0.0094067612651565	-0.157041410659751	-0.918070518776192
IRF6	0.460119681458275	0.435194139889245	0.889935452812088
ISL2	-0.0112726930297905	0.0526361355967815	1.72850147497165
ITGB1BP1	0.00716695131002021	-0.174077655955698	-2.00827009670246
ITGB5	0.452826226469997	0.44197546539257	0.914776268775471
ITPRIP	0.011067022448422	0.164487923739942	1.91266945130372
JUND	0.00590766345599043	0.191920428268955	-2.19844254811647
KB-1183D5.2	-0.00175182900576071	-0.414509567824655	1.40993956762532
KBTBD7	0.0247789689257757	0.0710669054518701	0.890313714546136
KCTD6	0.620470716414835	0.426401432711221	0.695516386938467
KDELR2	0.0699772413969673	0	1.5905252023486
KIAA1009	-0.0550529148896398	-0.284267621807481	0.748381402989483
KIAA1324	0.498197643762142	0.449466574975495	0.848106461537241
KIAA1549	0.492937006463306	0.397549458557121	0.903277337211951
KIAA1598	0.399631461701036	0.341881729378914	0.900502054586612
KIAA1704	0.291246583974238	0	4.71489635823978
KIAA2026	0.0341416054426036	0.0870388279778489	0.92707183344378
KIF5C	0.408742770132591	0.352082150397471	0.806645254175584
KIF9	-0.140507041919079	0	1.23637133223766
KIRREL	0.694677769130645	0.56890698379726	0.924731319208727
KLHDC8B	0.582954953651966	0.568535243614961	0.721721262543982
KLHL18	-0.00408388575677194	0.134839972492648	1.4035647099104
KLHL32	0.686579704821056	0.676725462274536	0.902657532726659
KREMEN1	-0.35418087392147	-0.29012942659283	0.819164809758007
KRT19	0.473476197767502	0.522232967867094	0.793731369225659
LAMB2	0.599238902433073	0.540962746074711	0.875909029697112
LAYN	0.466849503129611	0	138.991568957908
LCMT1	0.0428662558025675	0	1.56607064648319
LDHA	0.066879175408259	-0.00749110958292491	2.77848955300857
LDLRAD2	0.0120587946832941	-0.0580258853185659	3.747989215683
LENG8	0.0320929388573638	0	-1.51941667560757
LIAS	0.0832263371808205	0.0580258853185659	0.90935162404199
LIMD1	0.0753424472018508	0	1.38625570700107
LMCD1	0.211005116704982	0	0.741929366270192
LPCAT2	0.214966650468192	0	1.10965215379246
LRCH1	-0.00886477447570057	0.0603022689155527	-1.72354590587304
LRRC23	-0.00700217897432876	-0.197048935110756	1.77572700277597
LRRC33	0.73490853508823	0.873862897505303	0.802047517428899
LRRC56	0.0433060496791465	0	1.63576845685922
LRRN2	-0.374485633777313	-0.522232967867094	0.718825726852193
LSM11	-0.116970306658313	0	-3.5477168769056
LTB4R	-0.00192498545368459	-0.164349777100766	1.28265573389314
LY6E	-0.00876057000273206	0	1.00109451785847
LYPD3	0.00419549670673933	-0.314626602482846	5.14227146825921
LYPD5	-0.43340132415323	-0.243708718337977	0.718722412978132
LYPLAL1	NaN	NaN	0.915427339860445
LYRM1	-0.00699801829443251	0.055048188256318	1.40177508227042
LZTS2	0.520950169243861	0.395318929823827	0.900867436089671
MAG	0.00942452308249819	-0.415199436886146	6.93514422921924
MAK	0.489581874037789	0.355334527259351	0.873697497094473
MAP3K11	0.0138194444972734	0.134839972492648	-3.0080316046456
MAP3K19	-0.373562263172109	-0.174077655955698	0.770306604734247
MARCH9	-0.00350099139265968	-0.276799624590764	2.0257275730251
MBL1P1	-0.258520154715314	-0.348155311911396	0.827723300764303
MCM3APAS	-0.00382471333700485	0.14213381090374	-2.08910385448753
MDC1	-0.00102087908076875	-0.0778498944161523	2.2491756927699
MED29	0.164159378325338	0	4.25012445714042
METAP1	-0.0369760762294726	0	-1.8085460648636
METTL7A	0.50059029564151	0.493829164658431	0.853072277771119
METTL7B	0.293071316401723	0.341881729378914	0.844049966252967
MFRP	0.0135835598811922	0.0580258853185659	2.49405810586065
MFSD2	0.527236571217779	0.284267621807481	0.772915789365143
MGAT4B	-0.111153350274571	0	-1.1458614224552
MICALL1	0.000217078372337468	0.243708718337977	-1.95946462574254
MKI67	-0.485152414430292	-0.426401432711221	0.921249585117311
MLST8	-0.1976257106314	0	-18.2878330642214
MLX	-0.130465860568123	0	-2.83085718863361
MLYCD	-0.237180158025743	-0.284267621807481	0.933654767295792
MOAP1	-0.079631781731118	0	1.94446243831873
MOCS1	0.493925865696793	0.417855447018673	0.901750049620263
MPHOSPH8	-0.00275852624218756	0	1.64087917984553
MRM1	-0.0137946244727567	-0.0580258853185659	-1.50608076189033
MRPS30	0.0520756080078364	0	1.85961395418026
MRPS31	NaN	NaN	0.902853582504404
MTDH	-0.010298133323468	-0.113660284563612	1.14817519432161
MTL5	0.513910901521952	0.696310623822791	0.795427562725235
MUPCDH	0.281290653258511	0.284267621807481	0.878571934640608
MYEF2	0.427465677056982	0.497468338163091	0.746689325472495
MYO15B	0.174580946148285	0.0580258853185659	0.796061739809632
NAAA	0.296690145204735	0.00749110958292491	0.881827569288043
NAALAD2	0.435328664850186	0	398.894073487413
NAPA	0.131690157322905	0	1.44869111773314
NBR2	-0.00248817366512721	-0.0778498944161523	-1.88311180011776
NCAPD2	-0.00868256581798902	0.0149822191658498	2.84370377583752
NCAPD3	-0.331410338118748	0	-4.23090207787231
NCKIPSD	-0.0119108328821019	0.0963142660661774	-1.49072017319694
NCOR2	-0.163595114361231	-0.00629379093374467	-2.63180990951193
NCRNA00152	0.0113864270834471	-0.0580258853185659	1.50122831854571
NDUFAF4	-0.00805636040834302	0.0149822191658498	1.2421613011227
NDUFS7	-0.17316096705038	0	-8.38991855935298
NEIL1	0.0121448273256787	0	1.75203082523611
NENF	-0.27180901006076	-0.21320071635561	0.935798732429921
NETO2	-0.59844254130153	-0.639602149066831	0.896527910320559
NFKBIL1	-0.0177246477697855	-0.00693541982147066	1.75460749186858
NGEF	0.570991411848368	0.569521428646887	0.887356558806583
NHLRC1	-0.363009223165329	-0.522232967867094	0.830445196142429
NME3	0.0579868408900637	0	-2.96120328010007
NOX4	0.637293840859757	0	168.603753083884
NPL	0.48661472329344	0.355334527259351	0.897724576623613
NPM3	0.0611548170114636	0	1.44959049053877
NR1D2	-0.0104642047732411	-0.0908248768188444	1.76198372457474
NRBF2	0.00868060266359398	0.174077655955698	2.65843751914765
NRIP3	0.389324472747861	0	89.4386585193671
NT5C3L	0.126486985419516	-0.0379868588198793	0.937349286356734
NUMBL	0.0958496412571088	0	0.699114026222833
NXT1	0.00944553677822767	-0.0973844245780238	1.32572789183288
OCIAD2	0.38200237530684	0.341881729378914	0.688651020009462
ODZ2	0.279425700123696	0	61.5661544527569
OPRL1	0.00294165187001989	-0.0580258853185659	1.98526619071334
OSBP2	0.155524015127547	0	2.46933418753108
OSBPL11	-0.441448482633138	-0.284267621807481	-0.705126296712482
OSR1	0.451487756854328	0	192.22185062983
PACRG	0.394719603161429	0	367.942085633758
PAFAH1B3	0.00311415224869048	-0.0710669054518701	1.68737597116174
PAK2	0.00784460105689204	0	-1.60027260788613
PARP16	0.00667642352832257	0.0536020168138246	2.08970150031529
PBX1	0.645387474374067	0.642261628933256	0.852169666258053
PCDH9	0.559795678471038	0.591146805332267	0.824666890825349
PCMT1	0.252636867839291	0	3.55348174881138
PCSK7	0.0054471934697829	-0.220192753025272	-3.01688914032473
PDCD6	0.561763099680063	0.568535243614961	0.769998506998547
PDLIM4	-0.00343312008369963	-0.0870388279778489	1.83067622425223
PDLIM5	0.00977788661953079	0.181649753637689	1.61199393291213
PEPD	0.141632407234962	0.0580258853185659	0.86240196320039
PEX10	-0.08916259307477	0	1.18117002312896
PEX5L	0.00221872765730542	-0.406181197229962	39.0833933008171
PFDN5	0.192069175017189	0	1.61488939891515
PFN1	-0.0123522782712907	0.623123445460711	1.88599436272181
PGM1	0.0123626021630042	0.435194139889245	8.75623764588188
PHLDB1	0.683177595348819	0.544159936540323	0.786317089738071
PHYHIP	0.280918368386145	0	6.4342836030257
PI4K2A	-0.0134761177901521	0.0130202704370806	-2.00865899303656
PITPNM2	0.403574106810468	0.232224397070672	0.778137468094898
PKIB	0.0506370364316935	0	1.0750535877825
PLCB2	0.579407780228403	0.645776599937948	0.79679669870921
PLCD1	0.637778790032453	0.63112320375383	0.827092235954891
PLEKHF2	-0.208121906943162	0	3.91850506379898
PLOD2	0.684855376180817	0.700477401968536	0.907487608548596
PLSCR1	-0.011403556459317	-0.174077655955698	-6.13269939854906
PLSCR3	0.00451439838975945	-0.0348155311911396	1.90663299142413
POFUT1	NaN	NaN	0.863589291598776
POLD4	-0.00345041441123366	-0.055048188256318	1.44562778933116
POLR2E	0.108113537400525	0	1.94368089045629
POMZP3	-0.0327130898065454	0	1.27670049228078
POP7	0.0548644355118384	0	-1.41474967329521
POU2F2	0.150837643614712	0	4.73318602752937
PPAN-P2RY11	0.0607444590841561	-0.00685430100960554	1.45992506216334
PPIL6	0.0699985956748098	0	1.35814730561411
PPM1M	-0.303458657221326	0	-10.6252113872313
PPP1CC	0.00102315798935959	0.0580258853185659	2.85728616626252
PPP1R10	-0.00229113849715781	-0.0898933149950989	1.22982130255707
PPP1R12A	0.00125721377823875	0.29012942659283	3.69180989429768
PPP1R7	-0.0828889912211182	-0.00693541982147066	1.33936562519606
PPP2R4	-0.0392260265834766	0	-1.88906250887774
PRC1	0.111396078177886	0	1.24478476586173
PRDM10	-0.00181277584282649	0	5.22946358363363
PRKAA2	0.587762085276254	0.56980288229819	0.799731604026741
PRKCH	0.0147815708662705	0.0379868588198793	0.874463250181131
PRRG4	-0.00391611567937596	0.243708718337977	2.93401196069323
PRSS36	-0.13515488928688	0	154.318044982996
PSD3	0.00228123965202447	-0.151328889840747	1.90202221257954
PSMB5	-0.000442789934090097	0.0870388279778489	1.21681841440769
PSMC3	0.120132200754774	0.174077655955698	0.933138292340233
PSME1	0.269943524199812	0.284267621807481	0.811002602499322
PSPH	0.0102524804006307	0.0778498944161523	2.08185508923073
PTGER4	0.321092966054364	0.165144564768954	0.88604229240701
PTPN23	-0.187142314622716	-0.174077655955698	0.91514508718128
PTPRE	0.182387971495076	0	1.11580000947125
PTRH1	-0.00191240576645359	-0.0671100076561338	1.92405403754152
PURG	0.00432648350099147	0.256610533394414	4.279081231926
PWWP2A	0.00719778686988035	-0.406181197229962	12.6946951880857
RAB28	0.487381694820742	0.544336728766419	0.909036948481145
RAB35	-0.0125521171601988	0.0224733287487747	-1.10931722369273
RAD17	-0.012069883627032	-0.0580258853185659	-1.1340945343967
RAD21L1	0.344833557030348	0	408.803390181128
RANBP2	-0.00910003145653088	0.29012942659283	3.7838001459521
RASD1	0.679544976174225	0.743727983291817	0.900583446849674
RASL10A	0.14784717229293	0.0580258853185659	0.834968738840342
RBBP6	0.00969643277076537	-0.0580258853185659	1.27609809546971
RBM16	0.204161896509502	0	1.37079946911245
RBM45	NaN	NaN	0.901434740528329
RBM5	0.192145629842355	0	40.960492018574
RDH10	-0.0131997737003371	-0.142724806429613	-1.82976218815853
RECQL4	-0.0339538310647555	0	2.08851842427692
REV3L	0.221494088342064	-0.00864998826846137	1.98231969929811
RFXANK	-0.24318938358979	0.00693541982147066	1.47941922520327
RGPD8	0.0114833986635856	0.174077655955698	3.30601010142696
RHPN1	-0.430315472900555	-0.320049565933071	-0.883995089747273
RING1	0.01115796251276	0.0379868588198793	1.24911656520498
RNF149	0.324380998841886	0.284267621807481	-0.889092504292376
RNF26	-0.064631226822282	0	1.37508067087497
RNF8	0.012279483343022	0	2.35583357447397
RNPC3	0.00151849424212231	0.113960576459638	1.81002521813854
RP4-761I2.1	-0.0522277855261775	-0.274172040384222	0.861227225885748
RP4-783C10.1	0.0130572366974147	0.174077655955698	2.37133053881672
RPA1	-0.110096593087362	0	-1.4367514393522
RPL38	0.00662533280495628	-0.29012942659283	12.0962746220382
RRP7A	NaN	NaN	0.887137942165607
RRP7B	0.0907144112643469	0	3.61702304877474
RSPH9	0.187402785048532	0	1.73761495582185
RSRC1	-0.0700271952556617	0	-1.98250504699766
RTCD1	0.00167935155945933	-0.174077655955698	1.98807986320228
RTN2	0.0583066402652957	0	1.49587097695059
RTTN	0.00341229847290748	-0.269679944985297	1.43765170951853
RUNDC2A	-0.364255789660319	-0.348155311911396	0.875370730182562
S100A2	0.244951753566328	0.0074566675173482	2.4397235678777
SAMD12	0.17080152775874	0.0580258853185659	0.834829988094941
SCAF1	-0.129253668001437	0	-3.14108907420798
SCAMP4	0.0058938259420596	-0.0973844245780238	1.73261565286295
SCAND2	0.0279099443824767	0.120604537831105	0.924884750162408
SEC22A	0.242168494013157	0	8.35871486799653
SEH1L	0.00756108160938466	-0.0870388279778489	-2.28727849254562
SELENBP1	0.352374936694805	0	0.825344752270254
SELPLG	-0.0517859872388321	0.143940321201716	0.922828816978849
SEPT1	-0.00841446132176815	-0.0458930066961718	1.21780080610866
SERP1	0.052392304013621	0	1.57199691918386
SESN1	-0.00465577170711558	0	0.898936859193717
SFPQ	-0.00578953605510668	0.189934294099397	1.4424194825553
SGK3	-0.00184810690072316	-0.131590338991954	2.3952590625566
SH2B1	0.0300046152769461	0.00749110958292491	1.99315031604891
SH2D7	0.00879270267412032	0.0379868588198793	1.16771063221256
SH3BP4	0.670613388737771	0.568535243614961	0.747370141693845
SH3D19	0.709030526472693	0.770674635588452	0.74518841250182
SIN3B	-0.217903052853265	0	-4.71515489324905
SKAP1	0.209683040296165	0	22.8721727376717
SKIV2L	0.00347155794905371	0.29012942659283	7.12313697808301
SLC16A14	0.495663193696601	0.435194139889245	0.916726055668826
SLC16A9	0.558315018701423	0.645776599937948	0.93009579346144
SLC17A7	0.00660298787222591	0.112449847489998	239.93549457911
SLC24A6	0.0118253589649466	-0.0710669054518701	-1.42798039050257
SLC27A1	0.169260483897035	0.298223052323238	0.801934060248557
SLC27A4	0.38949900570278	0.21320071635561	0.818738501038
SLC29A2	-0.0915207619828237	0	-2.41320740051769
SLC35B1	-0.0305981780202331	0	3.61576758089324
SLC39A11	-0.000892416085076097	0.624187783932359	2.40956101886499
SLC44A3	0.641745211849644	0.764093177458341	0.819825267746179
SLC9A5	0.000437709486660117	0.235187438680579	-1.53243807293777
SLFN11	0.63200883166422	0.721750317577707	0.897574179139632
SLFN12	0.517294054609026	0.355334527259351	0.904948889943689
SLMO1	0.0133917939218535	0.314626602482846	1.27259058340141
SMARCC2	-0.00597326272787827	0.284267621807481	1.09989497578617
SNAI1	-0.00595866586286024	0.0449466574975495	0.873978002908596
SNRK	0.0490083725560185	0.14213381090374	0.906960187842424
SNRNP200	NaN	NaN	0.816409951353609
SNTA1	0.147722458304972	0	2.6828871397825
SNX19	0.425777655487122	0	22.604171588949
SNX6	0.10944372511828	0	1.24598114763794
SNX7	0.558285751671792	0.56980288229819	0.773982824025494
SORBS2	0.382557835554892	0	255.932909525364
SP3	-0.15112429650822	0	1.77428706494502
SPAG8	0.218680209231216	-0.0710669054518701	0.819896989082247
SPATA6	0.538168610303241	0.479431013307194	0.929338334513582
SPCS2	0.00606431243131934	0.174077655955698	1.77935625348316
SPOCD1	0.24240240118651	0	0.995645881128477
SRPK1	0.088073100953195	0	2.46223071088117
ST7L	4.7244155612637e-05	-0.0657951694959769	1.37442560942548
STARD3	-0.0445093033832137	-0.0778498944161523	0.877022615900128
STAT4	0.403867543674663	0.341881729378914	0.838806150038406
STEAP3	0.270277512863614	0.284267621807481	0.88207553120714
STRC	0.0122305842327679	-0.174077655955698	126.871439059708
STX3	0.461049396950768	0.21320071635561	0.728669223770773
STXBP1	0.341134790297451	0.284267621807481	0.779496120866145
SUMF2	-0.170666639437051	0	-1.48056500773475
SYDE1	0.543167052822901	0.493829164658431	0.897988850507611
SYF2	-0.0080595821339467	-0.0580258853185659	1.18905894501299
SYN1	0.140138983014085	0.484881137876427	0.831383627917795
SYNJ2BP	0.467866991342391	0.522232967867094	0.887999908641469
SYT11	0.395156017202555	0.284267621807481	0.832669106188735
TAF1B	0.00359870966977013	-0.174077655955698	-1.41026121030647
TAS1R1	NaN	NaN	0.918602374511382
TBL2	0.0108382989949006	0.0778498944161523	1.20846546914511
TBX15	-0.0434371709631551	0	1.20831951398979
TECR	-0.0108568711115005	-0.149822191658498	1.7823752945827
TFAP2E	0.395827063709682	0.417855447018673	0.830346843218791
THOC7	-0.420101701519669	-0.355334527259351	0.885220158017658
TICAM1	0.000578375538789527	-0.0224733287487747	-5.19318566426053
TJAP1	-0.264856150661984	0	-4.52821152912688
TLE2	0.614837649025234	0.568704425360594	0.920271281478964
TLL2	0.00118302621006972	0.0379868588198793	-1.94312656750181
TMC7	0.479614500886437	0.417855447018673	0.751611439015378
TMCO6	-0.141374916698865	0	-2.02355927057314
TMEM114	-0.00484298364198059	0.0580258853185659	6.13103127614406
TMEM127	0.0370134379566544	0.00749110958292491	1.82058009844121
TMEM55A	0.112619078837227	0	2.49040173566147
TMPRSS12	-0.00169825010833959	0.0580258853185659	1.31571348487948
TNFAIP1	-0.0148925034572867	0	-1.18141184225424
TNFRSF14	0.73636139526741	0.790637859647655	0.922199696772364
TNKS1BP1	0.0816330904153688	-0.00749110958292491	2.69301989448648
TOMM34	-0.0848930307656438	0	5.0015216176716
TOPORS	-0.0488014876471397	0	-2.01687510623113
TRAPPC10	0.0726061065894382	0	1.58382955571315
TREX2	0.600531909796781	0.710669054518701	0.838286376041495
TRIP12	0.189202047930347	0	2.35601214036519
TRIP6	-0.0633115540522481	0	2.41960411999065
TRPC1	0.626672055773244	0.721750317577707	0.832302371422728
TRPM4	0.00697035183117756	-0.187256335179708	1.44705537176036
TRRAP	0.0336408207524764	-0.0693541982147066	-0.922446734460791
TSPAN13	0.559014585169247	0.56980288229819	0.826858772313018
TTLL5	0.000770051116411732	0.177979683325844	-2.16745104603136
TUBA1	-0.0910606610983119	0	-1.5470604899158
TUBA1C	0.207716169533186	0.088989841662922	0.911675002311129
TUBD1	0.279403637267364	0	1.66083447475183
TULP4	0.0186124259333482	0	0.908124628225449
TUSC3	0.698135473561059	0.852802865422442	0.765938150751167
TXNDC9	0.00597458205986065	-0.0580258853185659	2.02376597184024
UBE2G2	0.00900851348482988	-0.0580258853185659	-1.67742989132711
UBXN6	0.00419532192960747	0.113960576459638	-1.80700416008589
UCHL1	0.637368310349852	0.568535243614961	0.896345603816094
UCK2	-0.254540709972026	-0.174077655955698	-0.919074244471686
UHRF2	NaN	NaN	0.851853207273298
ULBP3	0.543758123188585	0.493829164658431	0.742061247766293
UNC119B	-0.526225396196693	-0.497468338163091	0.876232847925144
UNC13D	-0.0129893341416079	0.337349542469993	1.72022922144202
UNG	0.0746725315350187	-0.00749110958292491	2.48171636005905
UPB1	0.036264174694063	0	2.52627559776448
URB1	-0.0886440789357837	0	-6.58241386440345
USP14	0.292262565984024	0	2.69358799935261
USP16	0.0138483830901575	-0.0580258853185659	-0.919497383470675
USP32	0.00446903331223203	0.020806259464412	1.5230180715547
USP5	-0.0710861146455569	0	-1.60228249301398
VAMP3	-0.0503150125449834	-0.0580258853185659	0.903261151928854
VASP	-0.101960576318542	0	-2.40809772658258
VCL	0.117136708020965	0	-1.14481571007638
VDR	-0.0427163592209527	0.00693541982147066	-1.61800994834798
VPS13A	-0.017668410695222	0	1.05990232157129
VPS13B	0.213265136951075	0.233549683248457	0.840910709873176
VPS37A	-0.000148112201784321	-0.0778498944161523	2.65366857676065
VPS72	-0.00611482195410612	0.0580258853185659	1.42783533053043
VRK2	0.368024474536224	0.284267621807481	0.820104088498024
WDR8	0.043210400688584	0	2.56575885798864
WDR89	0.0666954599234296	0	1.34072283289034
WIPF2	-0.0575156374620223	0.00693541982147066	2.13290092414641
WNT3	-0.00925912925063592	0.027524094128159	1.39756668906952
WTIP	0.293591242317897	0	5.60768520520209
XRCC1	-0.17271231184948	-0.221108319357027	0.93723229304007
Z82214.1	-0.00940188915850634	0.0580258853185659	2.16124290887697
ZBTB24	0.00824288689307973	0.113960576459638	2.58656734170456
ZBTB40	0.0948236688542185	0	6.73809425444344
ZC3H14	0.000952722374014322	-0.0131590338991954	1.42889241944552
ZCCHC4	NaN	NaN	0.904526220570275
ZFP1	0.263240935808291	0.21320071635561	0.870273822813717
ZFP106	-0.00543499395161335	-0.29012942659283	2.93005954130552
ZFP2	0.35160512858815	0.261116483933547	0.825893979611416
ZMYM4	0.0557793372110893	0	-1.37303327684757
ZNF12	-0.164304738857093	-0.0580258853185659	0.794889153567138
ZNF224	-0.398741813182096	-0.14213381090374	0.723406561280616
ZNF239	0.667129899652749	0.852802865422442	0.819323918951842
ZNF266	-0.0305014926737537	0	-2.36155515720975
ZNF286	-0.0715187490047401	-0.0379868588198793	-0.876994469725202
ZNF32	0.0117795572925018	0	2.24779298321265
ZNF324B	-0.42289503665551	-0.355334527259351	-0.691343248539679
ZNF382	0.00797248303601736	0.189934294099397	-2.47833992490788
ZNF444	0.00420216429603427	-0.0402015126103685	1.91276862104216
ZNF558	-0.00157790756708761	0.417855447018673	5.34603107870645
ZNF559	0.64413285609046	0.355334527259351	0.80952713513923
ZNF579	0.4102740936298	0	28.7744725509304
ZNF595	-0.194736695297779	0	0.870816782511553
ZNF614	-0.0197202140992704	0	-2.05712065177542
ZNF623	-0.117710795639976	0	-2.53788784574412
ZNF627	0.00253095013901161	0.233549683248457	1.02914140176111
ZNF641	0.104878720397464	-0.00670025210172808	2.42005650573409
ZNF672	0.163370206878127	0	0.955759182581002
ZNF780B	-0.165350390657883	-0.14213381090374	0.912634330523981
ZNF783	0.0092171333303955	0.152579236072354	1.3304816611481
ZNF791	-0.149624704386058	0	-2.9805871402726
ZNF799	-0.0101010196028363	0.0870388279778489	2.69483515190681
ZYG11B	-0.0102223393700108	0	-0.738663734563532
