# Supplementary material for: Functional transcription factor target discovery via compendia of binding and expression profiles
Source: Sci Rep. 2016 Feb 9;6:20649. doi: 10.1038/srep20649 (PMC4746627; doi:10.1038/srep20649)
Supplement: Supplementary Dataset [file srep20649-s2.zip › Supplementary Dataset/43180_2_data_set_1775584_nz79ph.csv]

Gene	PC	SC	CARS
AAGAB	0.288650051416444	0	12.0471579620509
AATF	-0.00996093836654171	0.0647750275631296	-2.43273726465181
AC002472.6	-0.205937283196156	-0.259100110252518	0.874557265739901
AC003986.2	0.0028307097139354	0.0107511344725288	31.8524227774422
AC004997.2	0.00192494474796832	-0.218356573370573	4.58456330097707
AC006344.2	-0.00432567689973958	-0.0436713146741147	2.2953992171107
AC006435.1	-0.427780795914014	-0.453425192941907	0.875259547520514
AC007639.1	0.428895924630521	0.318274569041734	0.749439347799846
AC007731.7	0.000277450677313474	0.305699202718803	92.4208740331443
AC008937.3	-1.45537069752732e-05	0.273147823898787	4.97813120278131
AC010745.1	0.00557747584738737	-0.305699202718803	8.63154779866513
AC016757.1	0.133010511315259	0	8.33520638935844
AC016831.6	0.00682494012786334	0.0436713146741147	1.09336629608196
AC018506.1	0.195003564141934	0	1.13616651209161
AC020922.1	-0.00236802219207127	-0.0436713146741147	0.947518131116297
AC022098.1	0.00580752021844652	-0.131013944022344	5.54447973537475
AC025335.1	0.00471703956572049	-0.0436713146741147	1.11307456984534
AC058791.1	-0.0429493755312607	0.0430045378901151	0.831823750057248
AC069155.1	-0.252522547715083	-0.122413295785282	0.916968615509635
AC073043.1	0.352913374752059	0.129550055126259	0.904335077710728
AC073479.1	0.00410684145403893	0.393041832067032	201.58710073449
AC073502.1	0.00378117095997342	0.218356573370573	32.3458317380545
AC074351.1	0.0109422117862026	0.0436713146741147	18.1895455287258
AC074363.1	0.00545125209533941	0.228134389851487	2.04421544072277
AC074389.4	0.00963653671173575	0.0591312395989083	2.80628351226954
AC082651.1	-0.010614479707082	-0.277350098112615	25.3247354929158
AC087071.3	-0.0224383399083968	0	0.931133888857502
AC091152.2	0.169807819405575	0.153627466949757	0.852713083229703
AC092053.2	0.00219008525945087	0.0436713146741147	1.31353602542577
AC093627.1	-0.00965722590273498	0.256045778249595	132.52576609031
AC096637.5	-0.00798800060643709	0.218356573370573	12.8895033475503
AC104135.2	-0.62501236676207	-0.64111887433877	0.796708839517408
AC107294.1	-0.00570288259850754	0.305699202718803	29.6713857439825
AC121158.1	0.00370554264023593	-0.305699202718803	7.9833081065673
AC233282.19	0.00333660598366794	-0.305699202718803	7.53908817914504
ACBD6	-0.0232543209888063	0	-1.35349286208204
ACBD7	0.197045031694648	0.131013944022344	0.927398636564008
ACCS	0.448578411353548	0.362371537669739	0.812369238364694
ACLY	-0.0952329595772411	-0.153627466949757	0.933043607619467
ACSL3	0.181673886418672	0.0734479774711693	-0.868234879891631
ACTC1	-0.276005187082482	-0.259100110252518	0.834700279405727
ACVRL1	-0.004290223198234	0.393041832067032	39.6530286131099
ADAM17	-0.131188849144419	0	2.04977351092353
ADCY4	-0.0102929424772355	0.102135777489023	6.56556902513842
AGAP3	-0.00804791155607746	-0.00417079606113743	-2.35061271867283
AGPAT5	-0.00638035574681677	0.0647750275631296	1.65231079879436
AKAP10	-0.00018476904224069	-0.027874733666903	1.62326769181075
AKAP8	-0.0362728776626194	0	2.38912118638337
AKR1D1	-0.3672835224019	-0.0244826591570564	0.673884010139871
AL020995.2	-0.341054029018173	-0.388650165378777	0.834015117900706
AL021937.5	0.00592350619984458	-0.259100110252518	8.95863001162186
AL031587.2	0.559710761211305	0	148.77240116826
AL035416.1	-0.0108176165405387	-0.305699202718803	5.55567291033654
AL096677.1	-0.469847971248997	-0.514135842298185	0.68446899951111
AL109917.1	-0.223738809672833	-0.0436713146741147	0.863794161339901
AL121758.1	-0.00717903710427142	-0.0322534034175863	1.16652060351619
AL136528.2	-0.0015913544902688	0.0436713146741147	5.35392101330084
AL137003.1	-0.00498657315801562	-0.129550055126259	2.73758748951735
AL137145.2	-0.0878024143289783	0	2.70101605880309
AL137798.2	0.127805107388999	0.0436713146741147	0.800822294143504
AL139287.1	-0.00607719741894731	-0.250872603002127	3.65969291153071
AL157814.1	-0.00435836724978978	0	7.40092095451998
AL160153.2	0.00466510176709547	-0.218356573370573	24.6054234112139
AL354953.1	-0.00190296893300836	0.131013944022344	18.2487104772665
AL355802.3	-0.176237463690016	0	5.03810747602705
AL356362.1	0.00216684104494305	0.0436713146741147	1.85587618865465
AL360004.2	-0.458719387324527	-0.614509867799027	0.914164361937181
AL731537.1	0.308298029116754	0	37.9644159955591
ALG8	0.158157704848611	0.318274569041734	0.902186612818923
ALPK1	0.0718801660542816	-0.0436713146741147	0.768770218673643
AMDHD2	0.0605975823700722	0	2.11205947675742
AMN1	0.421105458179477	0.514135842298185	0.873359762359115
ANGEL2	-0.0323721408853812	0	1.57881071675087
ANGPTL6	0.197676233875462	0	1.68652864913681
ANKRD27	0.179366220675562	0	6.63024297239453
ANKRD32	0.00961224702871887	0.0965609099170535	-1.65444850945283
AP001053.1	-0.263580082676229	-0.218356573370573	0.879884723816175
AP2A1	-0.591829207039966	-0.716928179098865	0.902843850086567
APBB2	0.301041124651332	0.484876164711048	-0.937283022560216
AQP10	0.652986265515356	0	514.844637774448
ARGLU1	0.0179303426581753	0	1.03694082251558
ARHGAP12	-0.0416831369222331	0	1.68528347756827
ARL6	0.313555545573183	0.241900525631897	0.933802542484536
ARMC2	0.138049307630162	0	1.60685381588741
ARRDC2	0.298693170197904	0.027874733666903	0.863570462851995
ARSA	-0.00151242528548624	-0.259100110252518	5.91290168954762
ASF1A	0.0841090553321576	0	1.87258169865676
ASH2L	-0.306455284201755	-0.416205205669959	0.905002192720289
ATF2	-0.054316273735836	0	-1.09477839902301
ATP5F1	0.0174820393888772	0	2.11388431619119
ATP6AP1L	0.603995570986334	0.512091556499189	0.901184272946033
ATP8B3	0.129326389413639	0.0436713146741147	0.942635229018246
ATP8B4	-0.00570244367290257	-0.0436713146741147	17.0208992895863
AVPI1	-0.0085778905682262	-0.027874733666903	2.0871824269267
B3GAT2	0.0627026556123214	0	1.94091735006029
B3GNT4	0.23081955271256	0.305699202718803	0.943913738596509
BARHL1	0.0105691641357802	-0.182769286032989	2.72205871474133
BBS1	0.00632598944531011	0	1.93063154831398
BBS12	0.452544346357723	0.362371537669739	0.918914983621353
BBS4	-0.00132140668772391	-0.102418311299838	1.27214877981691
BCAN	-0.164550298180405	0	-2.42232320107852
BCCIP	-0.0097062911164346	0.0734479774711693	1.22700887422613
BCL6	0.22092968831845	0	2.59732828863488
BCL7A	-0.23536880242427	0	-1.70001834343757
BDP1	-0.0569497093417215	0	3.52972991773036
BIRC6	0.0071972956622648	-0.0505771491149261	-1.28901764044651
BIRC7	0.196544888080109	0	1.12539503682548
BNIP1	-0.0221675782456473	0	-1.42016395174303
BPHL	-0.332673514467513	0	-7.14996748251417
BRMS1	0.00444105983075788	-0.00740588371976249	1.65111099299768
C11orf10	-0.364066918478324	-0.418121005003545	0.8676563798625
C11orf24	-0.078895682239554	0	1.69757931868677
C11orf9	-0.00831097457044015	0.0836242010007091	-2.74969679900927
C12orf23	-0.00999280435395571	-0.323875137815648	10.5537678369372
C14orf109	-0.00923610543221919	0.250872603002127	2.96872611618912
C15orf57	0.00429169873416	-0.0512091556499189	3.60581673652591
C17orf49	-0.00767001358288022	0.150523561801276	2.83731243007987
C17orf62	-0.0056246971941616	0.0512091556499189	1.53471006042746
C19orf61	-0.531121315191131	-0.46088240084927	0.799796198039961
C1orf138	-0.590797303528391	-0.585369407004964	0.906077452878561
C1orf194	-0.00568404448194543	0.585369407004964	66.7811016747693
C1orf31	-0.077940269387626	-0.171378614099395	0.944654823904247
C20orf132	0.00141776213617203	-0.0436713146741147	1.33824047445059
C20orf186	0.00827279156572492	-0.381665273774771	5.59251800327187
C21orf49	-0.479378313858682	-0.416205205669959	0.943299154722743
C2orf29	0.00733694692056368	-0.131013944022344	-3.27292087864926
C2orf43	-0.0929037908200734	0	1.01742518647321
C3orf17	-0.210560911632947	-0.0512091556499189	0.874086147590271
C3orf18	0.206921500515123	0.0244826591570564	0.912227601124281
C3orf52	0.473660510166723	0.473870472337351	0.742813122986892
C4orf34	-0.00662437531493928	0	-1.48141581320823
C5orf24	0.5032763118282	0.563101160612298	0.942547070992834
C5orf28	-0.00861999402936951	0.027874733666903	4.74620201444919
C6orf120	0.00811617884405614	0	1.37947304292386
C6orf132	0.00311016368843711	0.027874733666903	1.5470269082286
C6orf211	-0.00854276698523032	0.0836242010007091	1.70977653357438
C6orf52	-0.0513282541222997	0	1.48826571872435
C8orf73	-0.0154632283544962	-0.0436713146741147	0.898240167327432
C8orf84	-0.334502654869529	-0.480384461415261	0.885921533092185
C9orf102	0.0924074795030442	0	1.92501213948413
C9orf142	-0.00522376414328114	0.0420227421382749	2.74624892920799
C9orf156	0.0339075630923184	0	-1.39672137508413
C9orf93	-0.205977210941053	-0.131013944022344	0.949454167210292
CALM3	-0.0268717294421673	0	1.12600908846928
CAMK2D	0.522612940630231	0.514135842298185	0.785839035573566
CAMSAP1L1	0.00257847590308308	0.0647750275631296	1.8595778277894
CAPN2	0.00143680393516519	0.0647750275631296	1.98835553588786
CAPN3	0.0741399071087159	0	0.888309550567489
CAPN7	0.00825764951666576	-0.195123135668321	3.63816193132886
CAPZA2	-0.465172480428894	-0.473870472337351	0.936121243872326
CASC5	0.110723984505569	-0.122413295785282	0.714880758143122
CASP2	0.216613787868341	0	2.87718334268867
CATSPER2P1	0.00101729100768808	-0.218356573370573	3.258853799202
CCDC108	0.0075229558780364	0	-3.49589725047935
CCDC109A	-0.249589160452824	-0.139373668334515	0.905162668981965
CCDC111	-0.00951441113821025	0.434524094626741	-1.73645202949758
CCDC130	0.0314908164985129	0	2.07029086479575
CCDC50	0.0953619202251396	0	5.22099269263494
CCDC85C	-0.00225992138324195	-0.305699202718803	5.02516069141224
CCDC9	0.00953675443873227	-0.250872603002127	3.51048597477056
CCDC93	-0.11079190250009	0	1.67854307887108
CCNA2	0.00162954982670922	0	2.76332667962145
CCNE1	-0.00397091377051769	-0.0436713146741147	1.13857097494273
CCNJ	-0.0327616104587599	0	2.40185421622969
CCT7	-0.00164923884747049	-0.102418311299838	1.62364321474394
CD320	0.00342324398666749	0	2.37778665816067
CD46	-0.0872435665412526	-0.0647750275631296	0.946546092924604
CD70	-0.0553814686703508	-0.0436713146741147	0.765182952343857
CDADC1	0.00765043951783818	0.0436713146741147	1.30726239688422
CDC123	-0.00809988174782833	0.129550055126259	1.05128280585027
CDC20B	-0.0010483207277927	0.218356573370573	74.3393586593279
CDC37L1	0.140041463199501	0	1.40001090554412
CDC40	-0.141916770173558	-0.129550055126259	0.936331802478288
CDCA5	-0.0641718886932354	-0.0734479774711693	0.876947035663207
CDKN2AIP	-0.0644328095848138	0	0.990911590625856
CEACAM16	-0.481626959279206	0	26.3985050998855
CEMP1	-0.220582209584897	0	-4.64851392841887
CFD	0.0516471972405327	-0.0836242010007091	0.906164728963123
CGRRF1	0.0872778754184807	0	1.81769010539729
CHCHD1	0.00256054117357203	0.0591312395989083	1.85277280311621
CHRAC1	-0.00732359983138306	0.120642244425064	-2.19126617043775
CHST6	0.00996365809720831	-0.0436713146741147	1.38573288910756
CIRBP	-0.342805429036749	-0.418121005003545	0.858154088778506
CLN6	0.00751474232396505	-0.0436713146741147	1.80513473281159
CLUAP1	-0.171289875872487	-0.171378614099395	0.919913017545585
CLYBL	0.441347015250451	0.563300712149108	0.922181325534288
CNDP2	0.249385203366121	0	1.83298940122986
CNKSR3	0.142812482241835	0	4.92840981270977
CNTNAP1	-0.000446986655362921	0.0229014306207172	-1.57362863689081
COMMD3	0.126756142446743	0.122413295785282	0.883473703639939
COMTD1	-0.000580639248160275	-0.241900525631897	7.04217788800483
COPG	-0.00299689116375595	-0.0836242010007091	1.75178957649448
COPS3	-0.0139695733404713	0	2.63240774621504
COX6A1	-0.0111054157746942	0	1.53780170670114
CPNE1	-0.0310431463523377	0	-1.38883024708769
CPSF1	0.118072225131402	0	1.40123398079209
CPSF7	-0.278672822499714	-0.409673245199351	0.900372775130348
CR589904.1	0.189020059458471	-0.0436713146741147	0.927632963135481
CRBN	-0.0050819864103227	0.0244826591570564	2.01700865877549
CRELD2	0.0481643882238021	0	1.22556628436301
CRY2	-0.0623322475618566	0	1.66116006563227
CSNK2A1	-0.00941328640563365	0	1.89808680123148
CUL2	-0.366366011912597	-0.514135842298185	0.684811071696261
CWF19L1	-0.248090290049084	-0.220343932413508	0.868518694073015
CWF19L2	-0.0570631394349372	-0.153627466949757	0.799076211191277
CXorf31	0.00378545181438908	0.418121005003545	7.80231089803666
CYBASC3	-0.0674214463268999	0	1.51659495658172
CYP1B1	-0.157162576081773	-0.131013944022344	0.933431664515459
CYP4V2	0.0332786526806809	0	1.74956155295474
DAGLA	-0.00984670510697835	-0.216357955695147	-1.39863738639149
DAND5	4.00459200344412e-06	-0.195123135668321	2.85560361723598
DAP3	-0.00364513965336362	-0.0877058019307029	2.95872684863348
DARC	0.435870397589495	0.318274569041734	0.868139447837985
DCAKD	0.314640874682123	0.204836622599676	0.912491869672078
DCLRE1A	0.019480384525904	0	2.04600232826108
DCTN3	0.22664245690689	0	4.25795232185026
DCXR	0.387550364974308	0.388650165378777	0.718910865841096
DDX27	-0.1427535524163	0	-2.94110962587672
DDX51	-0.369878759830518	-0.269309250727621	-0.689415232524211
DENND2C	0.0057885698299835	0.0436713146741147	1.23573558515629
DERL1	-0.153527418935404	-0.122413295785282	0.921007188854652
DFNB31	0.00989518602716142	-0.131013944022344	1.57826097248796
DGAT1	0.00442969196458986	0.0244826591570564	-2.44826907895424
DGCR5	NaN	NaN	0.802614515862521
DHX29	0.0825524256423619	-0.0244826591570564	0.746824721775146
DHX37	0.01022945623593	0	1.65777836486372
DIAPH1	0.111381831550325	0	2.67818531902049
DIP2A	-0.0789542484037185	0	1.12999274243403
DLG4	-0.0382163221765749	0	1.60642928344469
DMWD	-0.170927614768272	-0.129550055126259	0.821319577254914
DNAH2	-0.0062835139432245	-0.0647750275631296	108.484242100059
DNAJB11	0.00872519371505387	0.0591312395989083	-1.57669313543535
DNAJB6	-0.231417087722534	-0.218356573370573	0.911642337600734
DNAJC27	-0.0124135804308853	0	-2.81714707575543
DNALI1	0.446088700659272	0.453425192941907	0.863090342355727
DNM1	0.196432665548652	0.171378614099395	0.764508445556358
DNM1P17	0.21249798875164	0.129550055126259	0.84156536977859
DTWD1	0.0059703321023688	0.14484136487558	-1.56115547174518
DUSP15	0.462789419112327	0.362371537669739	0.925405402435539
DUSP7	0.381717147165376	0	2.76833221695714
DVL3	-0.522220517118968	-0.661031797240524	-0.744889526183477
E2F6	0.281785704030178	0.318274569041734	0.859808484614184
EAF2	-0.0682219175744085	-0.195123135668321	0.760653687695744
EID2B	0.118294747966128	0	-1.5623937235329
EIF3G	0.0215516970462041	-0.102418311299838	0.890059590837817
EIF4B	0.00217487211893911	0.0512091556499189	1.65496022632869
ELL	0.421875710078903	0.358464089549432	0.817820466354461
ELMO1	0.00563015653636668	0.027874733666903	1.28023799206828
ELP3	0.0675465144052378	0	1.7467795847964
ENPP3	0.394317105056562	0.102418311299838	0.733276068745162
EPAS1	0.137994784123753	0	1.97492847308656
EPB41L4A	0.00424276104331059	0.0436713146741147	2.73506180405073
EPS8	0.670063639631563	0.563101160612298	0.818896407409331
ESPN	-0.0444307197009069	0.0734479774711693	0.914117092183585
ETAA1	0.135407142709331	0.122413295785282	0.74347825024957
ETHE1	-0.321745452746625	-0.250872603002127	0.860992159474942
EWSR1	-0.0644634687124839	0	0.851235186195899
EXOC3L	0.306819448161676	0.318274569041734	0.826295894804864
FAM123A	0.634361114289849	0	186.132394529681
FAM126B	-0.00275843165386773	-0.105877297467838	1.41478336766482
FAM21C	-0.158673660107542	-0.122413295785282	0.764806465398241
FAM46B	0.254625427710556	0.388650165378777	0.835709878589489
FAM49B	0.00993518343266864	0.027874733666903	2.74824108883871
FAM54B	0.107953347511646	0	1.04927416123751
FAM92A1	0.0771438771649533	0	1.0058961580866
FAM98A	-0.0776637368815441	-0.194325082689389	0.833510962096919
FANCA	0.00586068111218763	-0.0244826591570564	0.873732610749383
FAR2	-0.327001551985789	-0.131013944022344	0.830036479013911
FARS2	-0.00458062126549361	0.0690504113920682	1.27138067814442
FBXO15	-0.00593342943033567	-0.139373668334515	-1.57582918170043
FBXW11	0.0372897983274111	0	0.905188350760152
FES	0.0329719392425129	0.0436713146741147	0.902371073291422
FIP1L1	-0.0112807658144659	0	2.29254361873179
FJX1	0.213590162264401	0.102418311299838	0.843459543949876
FLAD1	-0.00190017562765231	-0.027874733666903	3.10944832307954
FNIP1	-0.149992702761404	0	-6.02411864678761
FOSL1	0.00661319963023562	0.0236001092949815	1.69757592574184
FOXE3	0.0551465040299303	0	-2.1454591364877
FOXK1	-0.00133504127196649	0	1.23325590088785
FRS3	0.124859498783979	0	3.27349644230738
FYCO1	0.274370991509749	0.102418311299838	0.769150905651635
GAB1	0.195140546822941	0.131013944022344	0.867719448557439
GANAB	-0.00386916536329634	-0.027874733666903	2.0904982920526
GCK	-0.0058939517385791	-0.171378614099395	1.48527604343556
GDF1	0.00478401395938706	-0.218356573370573	2.25145355345409
GFER	0.0916024632373452	0	2.65046367774144
GGT1	0.105494401556879	0	3.00402236957271
GGT6	-0.359253185380108	0	1.88210099948351
GLT25D2	0.478261732917174	0.512091556499189	0.886205481330769
GMFB	-0.0907207422242553	0	6.7693730926787
GNB1L	0.0101811547403657	0.0244826591570564	-2.41419756397801
GNPDA1	-0.0124695905085283	0	3.73388634435934
GOLGA5	-0.0294014370608003	0	1.16832697910163
GOLGA8A	-0.00227367176224111	0	1.02557085301699
GOLGA8B	-0.00731009052976879	-0.0647750275631296	1.19333051577403
GOT2	0.0312224185638566	0.0734479774711693	0.821690621709265
GPD2	0.00351065724011353	-0.0512091556499189	-2.5867538016005
GPR107	0.0051953488807098	0.0836242010007091	1.6289836097634
GPR37	0.229726139281703	0.131013944022344	0.858885162529244
GRHL2	0.00192573051696848	0.305699202718803	110.930224169302
GRIK2	0.199853397167094	0.372872221517168	0.914517325986357
GRPEL2	-0.347145773608077	-0.46088240084927	0.701002792972462
GSPT1	0.0395524261981372	0	3.12206134708206
GSTA4	-0.00306471233427776	0	1.75005023872208
GTF2E2	0.169128376090044	0.204836622599676	0.91217821222984
GTF3C6	0.381330175956763	0.318274569041734	0.943104603964125
GTPBP2	-0.0106230262191358	-0.0436713146741147	4.31412573945417
GTPBP4	-0.253682310614995	-0.204836622599676	0.854879527232671
GYS1	-0.436743607435594	-0.525284276728437	-0.918281807517416
HADH	0.058222394217113	-0.129550055126259	0.820964903497329
HARS2	-0.0428219854146353	0	-1.59585191865048
HAX1	0.106824039369586	0	3.02156707217894
HCFC2	0.131102140245813	0.027874733666903	0.941945247203629
HINT3	-0.00485431064806037	0.204836622599676	-4.37778951992317
HIST1H2BF	0.000899145915509257	-0.0223495078133837	-1.8672868119885
HIST1H3C	-0.00464630282526983	-0.102418311299838	1.36683565414637
HIST1H4C	-0.00851672737168049	0.027874733666903	6.3109752623236
HIST2H2BE	0.00657697274005889	0.0662643032056474	1.41961647477023
HNRNPAB	-0.00418264476659044	-0.165883086084464	1.48474937709385
HSD17B6	0.111451936911512	0	3.29578789187362
HSD3B7	0.00015639800179701	0	1.28182843308568
HSPA12A	-0.000804811936086202	-0.131013944022344	2.97539011287956
HSPA5	-0.0345283611071529	0	3.14598611843555
HSPB1	0.055416388015483	0	2.04867164575491
HYLS1	-0.00274732498573705	-0.259100110252518	1.6724175602233
IBTK	0.109420741177793	0	2.29010452760398
ICA1	0.293447174514924	0.370914139302243	0.812434566512742
ICAM5	-0.331916119981964	-0.393041832067032	0.774399094663241
ID4	0.107018009981683	0.139373668334515	0.756166980764348
IFI16	-0.00315336274493739	-0.0647750275631296	0.777132203827362
IFT122	-0.254275100928127	0	-1.91065075176036
IL12A	-0.225885250475687	0	0.936691758389747
IL15RA	0.343535251848524	0.259100110252518	0.94877026989387
IL4I1	-0.0475167096014367	0	-3.00218597591476
INCA1	-0.303739058051612	-0.218356573370573	0.915729701126386
INHBC	0.0016116743713998	-0.0647750275631296	43.9170720740186
INO80E	0.174170577997978	0	1.61383737619737
INTS1	-0.313370520741633	0	-3.32866073830259
INVS	-0.176209074995714	-0.220343932413508	0.897991234880433
IPO7	-0.548602691289589	-0.661031797240524	-0.912307910918579
IQGAP1	-0.244194573083084	-0.220343932413508	0.857784200000292
IRF9	-0.00649780823448504	0	1.89513692123667
ISG20L2	0.00622456476340488	0.18873779113832	1.47374388418497
ITGB6	-0.245539316326484	0	102.891401749646
ITK	-0.19516843409048	0	36.8963940963261
JOSD1	0.00156393158814678	0.107638938733135	1.78112601018997
KB-1183D5.2	0.914806926894203	0	16.833849453253
KCTD14	-0.35634404679071	-0.393041832067032	0.711633523271009
KCTD21	0.474239120602703	0.512091556499189	0.863184323148383
KDELR2	-0.0343937673814917	0	3.79683737553843
KEAP1	0.0640602293072978	0	1.44966860339392
KIAA0317	-0.0370994643971306	0	2.05459869782999
KIAA0513	0.389940380599932	0.388650165378777	0.941284806818075
KIAA1161	-0.00935756778536088	0.0647750275631296	1.08877300850749
KIAA1984	-0.19901398989411	0.0244826591570564	-0.887007493833709
KIF26A	-0.264420619452904	-0.131013944022344	0.885668636433616
KIF3A	0.00759088256706058	-0.0436713146741147	1.59564802357458
KLHL12	-0.167159476344408	-0.171378614099395	0.919071000195238
KRT80	-0.0050277422440329	-0.0436713146741147	1.07427756703718
KRTCAP2	0.21893151446954	0.248581481011445	0.950778111325067
LANCL2	0.0101254508087404	0.0817015485702652	2.37175144604759
LARS	0.00640283997048707	0.102418311299838	4.50129593861031
LEMD2	-0.00434089127907454	0.00797325472097299	-1.2935332190938
LEMD3	-0.00759179109301152	0.0512091556499189	-1.61979563525084
LIN7C	0.0245210230985456	0.0512091556499189	0.852184758999292
LPO	0.376138506959241	0	1.79355086197351
LRFN1	0.276785492574098	0.393041832067032	0.929253522709223
LRRC1	0.447669239459856	0.465170523984072	0.913527656011259
LRRC33	-0.319371510675694	-0.218356573370573	0.720538660210543
LSP1	0.0981798813426324	0	3.74098430130245
LY6G6C	0.0078340152902715	0.218356573370573	96.4176193335781
LZTFL1	-0.326804849425882	0	7.87632640618296
MAGEF1	0.0240003183418269	0	2.68928914385204
MAK16	0.193896429584549	0.269309250727621	0.890875244308594
MAML3	0.40448667634735	0.314943561478433	0.873463381193425
MAP7	-0.378806119090021	-0.305699202718803	0.904404792152123
MAPKBP1	0.42493857966763	0.362371537669739	0.886981474940405
MARK2	0.123536238622776	0	8.53464401046763
MBP	0.51135073921831	0.563300712149108	0.949401888237909
MCM4	-0.00853746727980301	-0.0482804549585268	-1.52263604132994
MCRS1	0.0501902168468738	0	1.45146580347465
MED1	0.179189349428996	0.220343932413508	0.932870887043962
MED6	0.0843514646583343	-0.0512091556499189	0.851214321206957
MEF2A	0.075236888887591	0	1.71289836616025
METTL12	0.00551841130314631	-0.0836242010007091	1.65890091468085
MIAT	-0.173923189000236	-0.131013944022344	0.921627418202043
MIB2	0.206899572711406	0	2.45221338991062
MMACHC	0.000749327942431659	-0.129550055126259	2.93581773934691
MMP17	-0.00484652003072204	-0.0828604936704818	-2.21316454694036
MMP19	0.0267601562482879	0	1.41360833499593
MMRN2	-0.148254198952529	0	2.53004213221924
MPO	-0.135238416115015	0.0244826591570564	0.81816808764858
MRFAP1	-0.0279975364018762	0	1.43331612248783
MRPL10	-0.00810809057708663	-0.0734479774711693	1.8577193174368
MRPL46	-0.234463630022179	0	-13.6896380022864
MRPL51	-0.446289714018831	-0.465170523984072	0.774746339616063
MRPS30	0.00899454608728541	-0.133497462024665	1.46574194572528
MSH2	-0.403593026830109	-0.318274569041734	0.759736192260808
MSTP9	0.0378444301028878	0	1.90323443318133
MTAP	-0.00122777953320908	-0.305699202718803	7.15343108605841
MTBP	-0.0107539916431544	0.027874733666903	-4.65637740682635
MTERFD1	-0.129484971132017	0	1.4900490523719
MTIF2	0.178251173682224	0	7.69948415916598
MUS81	0.00481186495249777	-0.113102104148498	1.24318623501118
MYBBP1A	-0.0345244942104749	0	1.19225112511338
MYBL1	0.0565848932927057	0.0436713146741147	0.948446737436968
MYBPC3	0.206688980552011	-0.220343932413508	0.79371146015245
MYEF2	-0.0102783717981534	-0.305699202718803	9.06983158837253
MYH14	0.0419449237974808	0	2.98868475003235
MYO5C	0.0104915179396645	0.129550055126259	1.97038136606826
MYT1	-0.000808036639257927	0.0322235253162985	1.24487289289106
NCK1	-0.335397387665622	-0.367239887355847	0.88396615023116
NCRNA00173	-0.128740538231478	0	-4.10994726619838
NCSTN	-0.0481589928240871	0	1.10324949870041
NDUFA12	-0.102874183117722	0	-1.59192392924362
NEK2	-0.0363577791089672	0	4.45866592962515
NEK6	0.10432276662736	0	4.60096295270477
NFKBID	-0.00492190367973611	-0.122413295785282	-1.45376226671055
NHLRC1	0.00787510239972417	-0.0836242010007091	2.53452613184689
NHLRC3	-0.180522392690224	-0.123638046434081	-0.860277959849154
NKAIN4	-0.527089454867365	-0.473870472337351	0.872346625753463
NLGN2	0.0192321684718473	-0.153627466949757	0.905933955732356
NOC3L	-0.518256185476726	-0.514135842298185	0.731427168458383
NOLC1	0.641011848667225	0.709997115554637	0.948158546624219
NPC2	0.0614325800277734	0	2.94365542109032
NSMCE2	-0.170373311061434	-0.0512091556499189	0.855080755291913
NSMCE4A	-0.0830171506440165	0	4.79075890223555
NT5C3	0.00671060994730663	-0.131013944022344	2.91513877720532
NT5E	-0.0033411257033742	-0.210113710691375	5.3311198212448
NUAK1	0.0316408898130323	0	1.5066001430457
NUCB1	0.0123209257458816	0	5.21350547249199
NUDT19	0.622684952275024	0.563101160612298	0.750835572611653
NUDT21	0.0983038600343941	-0.0244826591570564	0.859534341534582
NUMBL	-0.16880441577409	0	-5.55212662879154
NXT1	0.412829064669592	0.518200220505037	0.910715346408943
ODF3	0.110425515792387	0	6.90812723973008
OLFM1	NaN	NaN	0.838901739007402
OLFM2	0.112544033925436	0	1.32016950689943
OXSR1	0.0574360072112301	0	1.45113743631271
PAAF1	-0.0579144545674673	0	-2.26676791475344
PABPN1	-0.0498290459076549	0	-2.53447852591903
PACS1	-0.00763299678618879	-0.131013944022344	1.54319181317091
PADI4	-0.134983346431783	0	2.08679005867925
PAK7	0.00479196903525033	0.305699202718803	146.639177377585
PAQR8	-0.00721986211605316	0	1.39783672395962
PATL1	-0.0700644643776809	0	2.71549605361756
PBRM1	0.004815315356861	-0.338477844076813	-2.85580501299375
PC	-0.0239406591632227	0	1.00957347994888
PCDHA1	-0.311744763744509	-0.218356573370573	0.913841472960098
PCDHGA12	-0.00524714317154155	-0.131013944022344	5.21450516111255
PCNXL3	0.0420973219116184	0	1.31383606325303
PCOLCE2	-0.16177303980084	0	-7.3334325697417
PDE7A	0.0879890000021463	0	3.8274212125462
PFN3	0.00806717654148326	0.225564677214089	-8.00949630395071
PGBD2	-0.0104710915686586	-0.0734479774711693	-1.00339190863204
PGBD4	-0.395388894439242	-0.367239887355847	0.789894807811112
PIGU	0.00836757532913993	0.0836242010007091	1.88158568817955
PIGW	0.168979219378437	-0.0244826591570564	0.759295875797299
PIGZ	0.00465171394326499	-0.0436713146741147	1.04411335497603
PIH1D2	-0.297642288575371	0	-5.58042711177399
PKDREJ	0.0133156214270098	0	1.96399423014279
PLA2G16	-0.23868759205961	-0.218356573370573	0.858796888018828
PLAA	0.095659404541429	0	1.78018655304951
PLAGL2	-0.0057068114550843	-0.0734479774711693	1.23537519615706
PLK3	0.00678846519859025	0	1.52173786920836
PMFBP1	-0.325258869014831	-0.131013944022344	0.820409340939831
PMPCB	0.0225863178921875	0	-1.79774761437738
PNRC1	0.134661969268338	0.147937560766432	0.928762257843625
POLDIP3	0.00904519398817014	0.0836242010007091	3.51638643652572
POLI	-0.0493223150965297	0	1.72419297146762
POLR3G	0.34145342734068	0.259100110252518	0.902109334856602
POU2F1	0.00156093315436637	0.0244826591570564	-1.76907703960215
POU4F3	-0.00895391926343019	-0.0672363874212399	2.14071540958333
PPIG	-0.0108540390766578	0.102418311299838	1.89950376913043
PPM1G	0.0571500191893983	0	1.60855119635469
PPP1R3B	0.00107943011815195	-0.155891449851667	4.19591566191323
PPP2R1B	-0.10243195152229	0	1.32145265468861
PPP2R5D	0.178493283158619	0	1.5287198609547
PRICKLE1	-0.0177461109194592	-0.0436713146741147	0.93568565025466
PRICKLE4	-0.060373845345185	0	3.71862466622466
PRIM2	-0.383160986749678	-0.418121005003545	0.815256652633937
PRKAR1A	0.0366668203461118	0	3.34222918239273
PRKCE	0.187846566973273	0	1.67552028559229
PRMT3	0.00279570269613374	-0.122413295785282	2.28255770798666
PROCR	-0.303667174926397	-0.218356573370573	0.87657131301851
PSD	0.0102302929575991	-0.0436713146741147	2.21570119032001
PSMD7	-0.0163545134397787	0	1.22225454559771
PTAR1	0.0828467747038221	-0.0512091556499189	0.926722101459351
PTMA	-0.011085363445083	-0.103077804986563	-1.44064305310373
PTPN21	0.363601157441703	0.318274569041734	0.881771435909092
PYGB	-0.00282207316999206	0	1.44547259811947
RAC3	0.538910196434795	0.585369407004964	0.801270643298513
RAD51L3	-0.00344502412782071	-0.0436713146741147	2.14034360332814
RAF1	-0.566584251556504	-0.661031797240524	0.785629426762073
RANBP6	0.0609422213230497	-0.0734479774711693	0.8696773385248
RASGRP2	0.206319737745854	0.218356573370573	0.84048175514173
RCN3	0.00971462358291545	-0.0436713146741147	1.01627532250486
RELB	0.476814203362324	0.416205205669959	0.75661536939826
RELL2	-0.28860288198178	0	-2.42938719434851
RG9MTD1	0.00627245959948665	0.0512091556499189	1.1850662902301
RG9MTD3	-0.00988849352862286	-0.0436713146741147	3.42302572515415
RGS16	0.0218313291125944	-0.00537556723626439	0.945823484431872
RHBDD3	0.00486280016763723	0	1.31401757070409
RIMS4	0.0413123318104881	0.0436713146741147	0.905038262362409
RIPK1	0.0811006175957197	0	1.5890610049636
RLF	0.0854729991215201	0	5.95127258896001
RMND5B	0.0110625448860667	-0.0966523069180324	1.88973460886024
RNASEH1	0.0108400419211841	0.0244826591570564	-1.12307829273872
RNF121	0.00676387625541278	0.102418311299838	1.50619611920843
RNF122	0.00844845072213693	-0.218356573370573	7.16871254505122
RNF135	-0.00854854408511731	0.01680909685531	-2.85854673653689
RNF214	0.00458123796107913	-0.0647750275631296	1.48360235268557
RNF40	-0.00312190734560764	-0.0244826591570564	1.39853431596217
RNF6	0.096324699348393	0	-1.70201694564635
RNFT1	0.15191414084681	0	2.98873406571891
RNMTL1	0.00953034690967832	-0.122413295785282	3.90518777406897
ROPN1B	0.00859430237939993	0.306622070335933	13.4506865793869
RP11-228B15.1	-0.00962009035472026	-0.0436713146741147	1.15509734885732
RP11-261N11.1	0.653910977744147	0	176.089614043988
RP11-488P3.1	0.0129704867482876	-0.027874733666903	0.92557660129888
RP4-735C1.1	0.000649070803984695	-0.0418121005003545	1.19047590948049
RPAIN	-0.00892053759869826	-0.0512091556499189	2.6138010205794
RPS15P5	-0.00791736619430911	0.0436713146741147	3.03923912089564
RPS4P21	-0.0505527445893843	-0.0436713146741147	0.738728951465202
RPS6KA5	0.37705375444535	0.323875137815648	0.820343788846304
RPS6KB2	-0.0477149479527322	0	1.38848012987006
RRP8	0.482422899572981	0.46088240084927	0.801243617201418
RTBDN	0.0101741204642627	0	2.97016314029101
RTN4IP1	-0.0816445381400428	0	2.86083947197881
RTN4R	-0.00598412615731709	-0.0436713146741147	1.39618562018167
S100A13	0.0604095280584342	0	1.73587830350533
S1PR2	0.0928078361587325	0.131013944022344	0.76581682304144
SAT2	0.00314696957054407	-0.194325082689389	3.86263934415458
SCAMP5	-0.00677789938476412	-0.00417079606113743	-4.01424729741241
SCARB1	-0.0108322127058802	-0.0436713146741147	1.33847140286227
SEMA3F	-0.00610777730163185	0.1680909685531	-1.17775855864785
SERBP1	-0.00485987470789872	-0.105877297467838	1.64782273643393
SESN3	0.136118957146093	0.131013944022344	0.797538493990275
SETBP1	0.144141673241373	0	5.01832485639265
SETD2	0.127060722459875	0	5.14348422292305
SETD6	0.00750560527113848	-0.0436713146741147	1.2430477751747
SGOL1	-0.0870481459898512	0	-3.40217432990675
SGTB	-0.0667965285198306	-0.129550055126259	0.90620500093043
SH2D4A	0.568971242382263	0.64111887433877	0.824000260858093
SH3RF1	0.232239904797894	0.0647750275631296	0.800794392066053
SIK2	0.00246210220163334	0.195123135668321	2.34684739165436
SIRT2	-0.00136096883636653	0.0436713146741147	1.87918431576445
SKP2	-0.477121927331915	-0.418121005003545	0.80984042297954
SLC10A7	-0.0564488329813332	0	-3.52208077258491
SLC25A34	0.117819697836904	0.131013944022344	0.84266734561945
SLC27A5	0.000493785670114324	0.027874733666903	1.86565853947356
SLC2A4	-0.0766526879944624	0	1.9792904451172
SLC30A6	-0.00943256234860036	-0.0244826591570564	-1.03454051251664
SLC31A1	-0.364160927723145	-0.318274569041734	0.902368470243053
SLC35A1	-0.0561562665758339	0	3.03260933820582
SLC35B2	0.00468849611979844	-0.220961316454618	1.80172469348931
SLC35D3	0.536087316231864	0	386.29093209113
SLC39A3	-0.017493026933899	0	1.23995666587781
SLC4A1AP	-0.00494478193032509	-0.0482804549585268	-1.23511091117368
SLC5A1	0.226076435607201	0	15.5879744598815
SLCO2B1	0.035701637325424	0	2.80775724938462
SLU7	0.00333271403536005	-0.0436713146741147	1.02169152546774
SMAD5	0.130148968271643	0	12.1699527422549
SMARCC2	-0.00726065478200697	0.0295656197994541	1.81267344328267
SMC3	0.0105329399664009	0.0438529009653515	-1.32719907592868
SMEK1	-0.106377810273131	-0.122413295785282	0.891247585547334
SMU1	0.0823957219788735	0.0647750275631296	0.878949879771145
SND1	0.00101020428556801	0.0119598820814595	1.10106718499008
SNRNP27	NaN	NaN	0.836065085311926
SNRNP48	-0.0605717331426041	0	1.65452911990219
SNRNP70	-0.222156722425165	-0.122413295785282	-0.831770455673256
SNRPD3	-0.0662266117200029	-0.0734479774711693	0.816512893604267
SNTB2	-0.455932452561853	-0.378204679244474	0.936943053410797
SOBP	0.132783868767534	0.231149391159369	0.793764982208849
SOST	0.00187822125963228	0.0836242010007091	10.2863282999957
SOX9	0.467219925276529	0.220343932413508	0.819969385971036
SPATA21	-0.0719371437648524	0	0.97552610707546
SPATA5L1	0.196600704170115	-0.0244826591570564	0.931645017265944
SRPK2	0.041675571470949	0	1.99352805120237
SRRT	0.076127418750528	0	3.05321528735321
SSBP3	-0.00538363623932422	0.131013944022344	1.56019331718703
SSBP4	0.0980784152974954	0.17201815156046	0.946302767125075
SSH1	0.0868932998324366	0	2.81029027140335
SSPO	-0.239186822545237	-0.250872603002127	0.774435598680497
ST20	0.227669127074385	0.0244826591570564	0.831945370389461
ST3GAL4	0.108698896051097	0	3.3462228688861
STAG3L2	-0.00792462303048108	0.0436713146741147	1.8346135176834
STARD3	-0.185483410512697	0	-3.07665982576122
STAU1	0.308221090661585	0	8.31645518617619
STK4	-0.292328344865987	-0.318274569041734	0.920092504437064
STOM	0.106382099026199	0	5.79750914731373
SYF2	-0.148055417425501	-0.122413295785282	0.908590238392674
TAF12	-0.063625476390618	0	1.38313031198614
TAF3	-0.109197633406864	-0.0244826591570564	0.722729937405583
TARDBP	-0.0166770582875946	0	1.24399286968934
TARS2	-0.0340902269435926	0	1.60256483813751
TBC1D14	-0.0980541498365487	-0.171378614099395	0.821654055629485
TBC1D16	0.270765100888072	0	1.09621985172901
TBC1D2	0.0710154003884027	0	1.67784934907683
TBL2	0.0625445031594289	0.0734479774711693	0.872253592853828
TCN2	-0.00806799342329254	0.0436713146741147	4.51179109777789
TEKT4	-0.000266460486436683	-0.131013944022344	1.41617377193943
TFAM	-0.134417636661064	0	1.69570939668549
TFCP2	-0.0266387788894002	0	-2.39474245780646
THAP7	0.171708673688606	0	-1.60989770206928
THAP9	0.0889562236446013	0.0734479774711693	0.923149171938381
TIGD4	0.544790723633498	0.563101160612298	0.87445835179051
TIMM17A	-0.0774108510387472	0	1.75531853751153
TLL1	0.00907922127239929	-0.131013944022344	18.8486423899842
TMCO7	-0.0726224064756607	0	-7.03067014662081
TMEM101	0.00352776177184172	-0.131013944022344	1.94464978648385
TMEM135	-0.00594906089428259	0	1.68752447126009
TMEM145	-0.0490545727436881	0	-4.31517303250472
TMEM30A	-0.325453742979666	-0.218356573370573	0.794200602948756
TMEM55A	0.00401468050718966	-0.0512091556499189	-2.33408202134238
TMEM63B	-0.00471490697525149	-0.0436713146741147	2.10500400912483
TMX3	0.0768062622930393	0	2.52985713676855
TNFSF13	0.139652451821968	0	1.32396613578221
TNKS2	0.0648507144527107	0	1.59373010976507
TNNC1	0.419590242183072	0.388650165378777	0.874498442073156
TOMM5	-0.0819104549322269	0	-1.64157989443139
TPD52L3	-0.228826143544632	0.220343932413508	0.78869976594852
TRA2A	0.214269526926549	0.153627466949757	0.88240210542556
TRAFD1	-0.00160779647935671	-0.0836242010007091	1.98695766961352
TRAPPC9	-0.148808838444972	0	-6.7125131242621
TRIM13	0.0703157673048243	0	1.26779751278123
TRIM17	0.00140744553899689	-0.0436713146741147	1.08804389046318
TRIM41	-0.00807195871310263	0.275215120094678	1.2737583175841
TRIM65	-0.0595655188923051	0.129550055126259	0.947888268263535
TRIM67	-0.0024386263991381	0.131013944022344	8.9126180064681
TRIM7	0.0338225701045954	0	1.6988139458179
TRIP11	0.343398884093722	0.220343932413508	0.875622510259413
TRPC1	0.341617918910561	0.269309250727621	0.893208998258393
TRPM7	-0.0320995794651592	0	1.75361674239249
TSEN2	-0.0266508482650521	0	1.29528778035468
TSGA10	0.365033607486569	0.269309250727621	0.878192208068574
TSHZ1	2.16358421841756e-05	0.0107511344725288	4.12374106520699
TSSC2	-0.173301523396224	-0.122413295785282	0.790294408141705
TTC21B	0.0781491668384223	0	2.40415278094816
TTC31	0.247242936359649	0.122413295785282	0.896611541641209
TTC4	0.304091876521604	0.220343932413508	0.803216592910674
TTL	-0.0157438045530805	0	3.95486393067144
TTLL13	-0.142673319980823	0	2.85074241254609
TUBB2A	0.0100249529882299	-0.0377775632391389	1.94559568969424
TUBG2	0.00985093680575748	-0.0734479774711693	1.07834212102674
TWF1	-0.0032732768308365	-0.194325082689389	3.62677215882825
TYW3	-0.399603356287003	-0.465170523984072	0.908177731013866
UBA3	0.00979162610659602	0.00763381020690574	1.83384613775754
UBN2	-0.00617519043758812	0.0647750275631296	1.73891861671216
UBQLN1	0.103244718688197	0	1.72104013670644
UBXN2A	0.255224527629862	0.171378614099395	0.917708524054822
ULK3	0.121913163005501	-0.0734479774711693	0.754048922682525
UPF2	0.0872380936281671	0	2.73870183444003
USP2	0.148793597035235	0	1.25278961831853
USP35	0.48162970943063	0.46088240084927	0.816141120000741
USP38	0.320896849384518	0.307254933899513	0.681698235964166
UTP18	0.158566109815769	0	1.58300357526369
UTS2D	-0.0597825745464493	0	2.48998929062773
VAMP1	-0.095098082347092	0	4.51880842281816
VILL	0.152343790581788	0.0436713146741147	0.848728088863044
VPS4A	0.0292996968232979	0	5.71223605033755
VPS72	4.29192817874115e-05	-0.0226204208296996	1.92880066284039
VWA3B	-0.343263219276017	-0.193121819834107	-0.724300555476962
VWA5A	0.113831398339608	0	1.13773110403209
WDHD1	-0.308705109159878	-0.306622070335933	0.911217239518196
WDR16	0.00690717983713738	0.193121819834107	1.90907213660943
WDR48	-0.0284208569146694	0	2.8347800734926
WDR78	0.522596519649942	0.529619939671158	0.845263577820125
WHAMM	-0.135632495364252	0	-6.38828184090028
WNT2	-7.62266068938899e-05	-0.0436713146741147	30.8936851780162
WNT6	0.0330065319071249	0	176.90828894679
WTIP	0.0961004612426342	0	1.11254562086041
YARS	0.0100175199754176	-0.176495516980755	2.02158652221443
YDJC	0.145239806262716	0.139373668334515	0.902627001956687
Z83838.1	-0.0246285697669905	0.0436713146741147	0.876842639517787
Z98044.2	-0.342079708480463	-0.250872603002127	0.950112419354486
Z99715.1	0.00821304850959354	0.0436713146741147	1.48101094599553
ZBTB3	0.29666358122251	0.139373668334515	0.872169749816013
ZBTB6	0.176827822138382	0.139373668334515	0.942241266438599
ZBTB9	-0.157033343781502	-0.204836622599676	0.893622798195941
ZC3HC1	0.490633666795959	0.465170523984072	-0.912306307647395
ZCCHC3	0.159979921192363	0	2.31132740822954
ZCCHC7	0.161677357456398	0	1.726525039459
ZCRB1	-0.144616504095761	0	2.08877755995754
ZDHHC12	0.00309733386745347	0.0512091556499189	1.135598465466
ZDHHC3	-0.0399353955743238	0	1.43207600940817
ZFYVE20	0.056186830003862	0	1.43513394954927
ZNF14	-0.171411263893025	-0.129550055126259	0.862258690567844
ZNF141	0.240050578273282	0.0647750275631296	0.935546357229297
ZNF226	-0.455102774923795	0	8.68471064275176
ZNF250	0.520662908227535	0.529619939671158	0.821779065306888
ZNF26	0.413771303213899	0.362371537669739	0.738335281227598
ZNF35	0.377588654432322	0.256045778249595	0.79160405175967
ZNF451	0.126746737668157	0	7.88174908127292
ZNF564	-0.16257332419287	0	-3.57098763389562
ZNF598	-0.370308409466492	-0.416205205669959	0.772794127791812
ZNF622	-0.0569514283538598	0	1.68499808666855
ZNF623	-0.000156251818049703	0	-2.43998191962005
ZNF664	0.0101218430464953	0.259100110252518	1.77216208984106
ZNF706	0.419360444387893	0.358464089549432	0.931907319210615
ZNF708	0.00306972586865392	-0.0836242010007091	1.38463730039452
ZNF767	0.0389001369292964	0	-1.58851773767537
ZNF85	-0.320592624453702	-0.131013944022344	0.786098166130109
ZNF91	-0.0389873326639174	-0.195123135668321	0.771543163679212
ZNFX1	-0.259355846706148	-0.220920722926605	0.905369406110344
