# Supplementary material for: Functional transcription factor target discovery via compendia of binding and expression profiles
Source: Sci Rep. 2016 Feb 9;6:20649. doi: 10.1038/srep20649 (PMC4746627; doi:10.1038/srep20649)
Supplement: Supplementary Dataset [file srep20649-s2.zip › Supplementary Dataset/43180_2_data_set_1775585_nz79ph.csv]

Gene	PC	SC	CARS
A2LD1	-0.0124752760937181	0.21320071635561	-2.27717505979793
AB019438.5	-0.000916220974097226	-0.0870388279778489	391.047993379048
ABCA17P	-0.0299925012697336	0	1.62124628320863
ABCC1	-0.0130607110021113	-0.261116483933547	2.94491392398213
AC002480.3	-0.166193849648872	0	160.706631793672
AC004041.1	-0.173445132048531	-0.174077655955698	0.938238259511184
AC004383.8	0.162417302235105	0	63.251961889126
AC006070.1	0.106092824000275	0	10.2328734602347
AC008060.3	-0.519494171347283	-0.56980288229819	0.904853879132878
AC009065.1	-0.0112378239297172	-0.0580258853185659	1.31265462259647
AC009542.1	0.008671380298631	0.0580258853185659	4.19287009750663
AC010982.1	0.0297674083361879	0	2.60027874487403
AC011597.1	0.266559354399702	0	4.41942279314682
AC018506.1	-0.390656464833942	-0.0870388279778489	0.856416184991709
AC018804.4	-0.0136656868213003	0.174077655955698	1.06586108448875
AC020636.2	-0.225253589412383	-0.261116483933547	0.887705431325498
AC022336.2	0.00167997568190469	0.174077655955698	4.75510042623391
AC022415.8	0.0417353529431668	0	15.760228714995
AC073063.1	-0.0239888215159018	-0.00657951694959769	1.57064157022797
AC087071.3	0.168960415258451	0	3.40085058599688
AC091167.1	-0.0587777026547108	0	1.81507902297491
AC093668.3	0.133651906583372	0	2.034409160087
AC096637.5	-0.00139572107386902	-0.0379868588198793	1.37752439205673
AC099552.3	-0.519398816551616	-0.56980288229819	0.86184382304306
AC105049.1	0.452858925677168	0.265908011739155	0.744235826611322
AC112128.2	-0.0145391380214534	0.174077655955698	10.2322695927216
AC114489.2	-0.408517144584702	-0.522232967867094	-0.65880993935538
AC119428.2	-0.422230969964687	-0.113960576459638	0.728985889321206
AC131971.1	-0.133742525492363	-0.402224454483454	0.768716295340594
AC135966.1	-0.0761205470992961	0	-2.20457750049029
AC141424.1	-0.0121320772173972	0.14213381090374	2.1353283741328
AC147651.1	0.266048587468068	0.29012942659283	0.93365739187301
ACLY	0.104887688107326	0	1.29547164474684
ACPL2	-0.0118497142800079	-0.0348155311911396	-2.41616341056821
ACSL5	0.56339842649476	0.417855447018673	0.753499171038242
ACTR1A	0.219243069492003	0.14213381090374	0.742239561095746
ACTR5	0.0341838863557844	0	1.56172854068716
AD000671.1	-0.283210917336966	-0.0710669054518701	0.853304169885941
ADCK2	-0.00380219632759169	-0.174077655955698	4.02860003923952
ADCK4	0.00549429940677878	0.0389249472080761	-1.73482912725769
ADCY6	0.508464365124573	0.696310623822791	0.751290358987756
AF196779.4	-0.0606039753846634	0	-1.4898822918472
AGPAT3	0.415923502874786	0.353706410895004	0.940592124346943
AHNAK2	0.164541834970921	-0.00670025210172808	5.19787657482419
AIM1	0.155700739411415	-0.00864998826846137	2.38211602523018
AKAP5	0.134702729636176	0	2.47233619757678
AKAP8L	-0.213759869151437	0	-4.15574485017742
AL008719.2	0.0451284829955774	0	1.55069884139924
AL031282.4	0.304383464996146	0.113960576459638	0.931842491537131
AL031666.1	-0.251804120590449	-0.0693541982147066	0.909530697570811
AL034399.1	0.00284793212283566	0.0580258853185659	3.14359555756584
AL050343.4	-0.00422978070441559	0	10.0660182934151
AL110115.1	-0.211329797438256	0	1.92704812543419
AL110121.1	0.0297674083361879	0	2.60027874487403
AL121675.2	-0.41474163781555	0	71.5620332462505
AL121758.1	0.0959545871245399	0.261116483933547	0.939796684450695
AL122127.15	0.0116836608293174	0	2.72159760247901
AL136378.1	-0.618885979408333	-0.452601905484814	-0.764619914565398
AL137145.1	0.190136953362822	0	6.51514181964246
AL137145.2	-0.199776418264911	0.104446593573419	0.738270902844611
AL138885.4	0.00495339463606759	0.0580258853185659	1.75445416026881
AL138930.2	-0.218188862091772	-0.261116483933547	0.874024949667882
AL139410.5	-0.17986097465289	0	11.2300911652586
AL161644.2	-0.106541764177473	-0.0778498944161523	0.795991415237204
AL353803.6	-0.156418160747513	0.0580258853185659	0.895221671831509
AL390198.2	0.164851800560534	0	2.64875886442962
AL583842.3	-0.00981187685231977	0.0580258853185659	1.2214488893229
AL590705.4	0.0933323170975358	0.0580258853185659	0.915391366933111
AL591893.3	-0.305847350848219	0.00864998826846137	2.77621521907193
AL645608.7	-0.00643406370662964	-0.21320071635561	-2.23562076192242
AL662797.2	-0.00549294367188542	0.0580258853185659	1.46705363357467
AL662871.2	0.351601128685244	0	12.8291762705234
AL772337.5	0.00917174304575218	0.0580258853185659	1.43122594841842
AL954664.1	0.00180156351924149	-0.265908011739155	2.77276514337683
ALOX12	-0.00592573715356292	-0.29012942659283	23.6324879942882
AMN1	0.055756834604624	0	1.16876117937387
AMOTL2	0.645464288690237	0.668211593738641	0.818366261472283
ANAPC5	-0.00563861117201751	0.0710669054518701	0.944033168377672
ANKRD18B	0.571779003804565	0.524377670804744	0.835863836338304
ANKRD29	-0.0124052150125629	-0.174077655955698	4.15402465033002
ANTXR1	0.526754844396222	0.56980288229819	0.743354424076046
AP000688.4	0.656743378543707	0	598.625212591308
AP001422.1	0.364972762606848	0	16.7763032516736
AP001625.2	0.653794989050704	0	258.836970555146
AP1S1	0.33101431637385	0	10.6680570541142
AP2A1	-0.391515124636285	0	-2.6822476555517
ARFGAP2	-0.144565929135835	0	13.7320029393275
ARHGAP10	0.483527054503255	0.284267621807481	0.707883435796065
ARHGAP8	-0.360447300506517	-0.174077655955698	0.818899939954643
ARHGDIB	0.682339413966892	0.710669054518701	0.847945983156921
ARHGEF12	0.013487507854487	0.0657951694959769	-1.61502385583147
ARL6IP5	0.0261553121528443	0.0934946990008457	0.922237748127403
ARL8A	-0.0239861688658983	0	1.74892829091926
ARMC2	0.485301544897385	0.497468338163091	0.790359568810398
ARMC5	-0.0242857062633707	0	1.68329372600086
ASRGL1	0.530181766411386	0.609271795844942	0.931157784911897
ATE1	-0.00187478347208743	0.189934294099397	-2.16966350471628
ATG2A	-0.00180647124210701	-0.0778498944161523	1.16833626216992
ATP1B2	0.652304638719521	0	829.436975833859
ATP6V1E1	0.0815626957721212	0	2.57202890128193
ATP8B3	0.468813573976636	0.21320071635561	-0.935347189785003
ATPAF2	-0.00560538079215633	0.406181197229962	7.46533359754185
AURKA	-0.0129135469295075	0.0973844245780238	-1.57384377976964
BAP1	-0.0149028469949081	-0.145643816250884	1.28720803599779
BBS2	0.0171709962270586	0	2.3442596694319
BCAS2	NaN	NaN	0.900678859178961
BIN2	0.261820275043744	0	160.067499440579
BLM	-0.0130552442822788	0.174077655955698	2.57662219910126
BMP1	0.0231648608826221	0	0.86826041726378
BMPR1A	-0.00170988202900241	0.08553372034477	-2.5088772267045
BTN3A2	-0.00997360778171717	0.104446593573419	-1.23354005112242
C10orf104	0.0030649713226025	0.14213381090374	1.61946531540437
C10orf4	0.0866377426862258	-0.0710669054518701	0.878700557545906
C10orf47	0.38047040327841	0.284267621807481	0.868024002140594
C11orf35	0.115944902382331	-0.00864998826846137	1.36120930925229
C11orf82	0.0305074235669459	0	-1.14326845314985
C12orf65	-0.00422131239663621	-0.0580258853185659	0.962083465653325
C14orf1	0.0144482910299256	0.269679944985297	-1.67674074687514
C14orf176	-0.0401885462326544	-0.00635641726163728	3.67445722131002
C15orf40	0.0442336083753439	0	1.53654121711165
C15orf62	-0.269748130783126	0	6.49208294852531
C16orf7	-0.0365084392224545	0.0580258853185659	0.882422826915072
C16orf75	0.089279511765734	0.00655614381373883	2.02035277875828
C17orf44	0.112074023784506	0	-2.22782948528715
C17orf79	0.0432673812704373	-0.113960576459638	0.853159630641098
C19orf40	-0.00974924538569703	0	-1.88603602736881
C19orf59	0.00179752095287359	-0.406181197229962	24.2909380502524
C19orf70	-0.068262918683634	0	1.23336402042164
C1QTNF1	0.0151889145729114	0.0224733287487747	44.7400978066922
C1orf115	0.542539085197707	0.56980288229819	0.897536256515074
C1orf148	0.15502748520639	0	76.4259046123892
C1orf223	-0.196202108946856	0	131.203516007282
C1orf228	0.189328725026539	0	1.4878471378386
C1orf53	-0.00447138619742097	0.261116483933547	5.65420616895282
C1orf62	0.0203608480471722	-0.21320071635561	0.920670648591164
C20orf3	0.00906169719395038	-0.0580258853185659	-1.47671704026554
C2orf28	0.0895605186797629	0	1.6942365922621
C3orf25	0.32469140097861	0	453.426417127486
C3orf39	0.122757256403454	0.0379868588198793	0.877831339047403
C3orf62	-0.00482449326021712	0.113960576459638	-2.21828250600287
C6orf165	-0.49143309183818	-0.348155311911396	0.76411949240755
C6orf214	0.167348031574829	0	0.913819283424836
C6orf62	0.00507482434725409	0	2.32929915735527
C7orf63	0.477874410811163	0.493829164658431	0.865542119074186
C8orf44	NaN	NaN	0.740490187986558
C8orf83	0.297416785907687	-0.0710669054518701	0.645773050565267
C9orf47	0.142915709355528	0.0870388279778489	0.805523198554385
C9orf85	-0.0131507490960376	-0.113960576459638	2.209210074317
C9orf93	0.00763443033545956	0.0970958775005892	2.15693186235203
CA6	0.00952303738533336	0.0580258853185659	1.60999059426957
CABLES1	0.00895159992109958	-0.0348155311911396	-2.07654891715018
CACNA1F	0.520305917486131	0.493829164658431	0.83296257470241
CALM1	-0.0108243894975495	-0.0870388279778489	3.43760460433616
CALU	-0.0645741670401004	-0.0580258853185659	0.893224509167032
CAMK1D	0.526605096885793	0.568535243614961	0.751020829714825
CAMTA2	-0.00815495002709579	-0.0710669054518701	0.962313925333465
CANT1	-0.106562132573948	0	-3.14360317230892
CAP2	0.647635803507144	0.497468338163091	0.736515656692019
CAPN5	-0.0105101030464144	-0.0348155311911396	-2.51506482504672
CBR1	-0.388495402649415	-0.284267621807481	0.717653569156369
CBX2	0.443487108938585	0.493829164658431	0.796712453335103
CBX4	-0.122145444201689	0	-3.90338417305373
CCDC109A	-0.284654943712661	-0.261116483933547	0.918715267660488
CCDC122	0.446493305005509	0.355334527259351	0.879168144893353
CCDC124	0.0048824705852492	0.14070529413629	2.32135319532654
CCDC53	-0.270158456679653	0	-1.22860047399758
CCL27	0.393295144268309	0	324.128795911397
CCNB1IP1	-0.0128581810109875	0.0580258853185659	1.35572039154331
CCT3	0.00644668610314991	0.112366643743874	2.08654740047629
CD5L	0.0045911956528465	-0.265908011739155	2.58782717272113
CD70	-0.329993067211729	-0.522232967867094	0.908070330392732
CDC25C	-0.0102844179306841	0.0870388279778489	0.963914154674039
CDC45L	-0.00927985576719453	-0.0580258853185659	3.35607761134265
CDKN2D	-0.000841322133007992	0.240875003085991	1.63981734970408
CDT1	-0.012056468644597	-0.0778498944161523	2.11407770446351
CENPE	-0.0670951968214319	0	1.45628862650057
CEP97	-0.00607613666965052	0.0710669054518701	-1.66533661646304
CGRRF1	0.0806643765062588	0	0.786012274407567
CLASP2	0.00344348385558801	0.29012942659283	8.55691533143659
CLINT1	-0.0807436604507515	0	-3.13155321363321
CLPP	-0.166384239835822	0	-3.35972917472615
CLSTN2	-0.0105636975355723	-0.406181197229962	65.2173260548334
COL2A1	0.0338162523482902	0	1.47747086187753
COMMD4	0.000130881946665955	-0.174077655955698	2.48843392900807
COX8C	0.000398159734834964	0.0580258853185659	1.45045042260468
CR628408.1	0.0904654355901243	0.210544542387126	0.857529551756238
CRIP2	-0.0112626722000066	0.0580258853185659	1.32334445996827
CTSZ	0.535269871351117	0.514072575720416	0.833188743933889
CUL2	NaN	NaN	0.928471640569471
CWF19L1	NaN	NaN	0.889950883700607
CXCR7	0.670918931122665	0.700477401968536	0.824578229843677
CYB5R2	0.405313401506004	0.348155311911396	0.898970637886146
CYP20A1	-0.00677439955313623	0.0580258853185659	1.48314555820864
CYTH2	0.184244874913051	0	-1.71316612676664
DBNDD2	0.703253776591732	0.781735959970572	0.824071364468024
DCPS	NaN	NaN	0.902645338416123
DDX18	0.00899574558301262	0.0580258853185659	1.69186995420365
DENND1B	0.00514460788849774	0.354649519006916	1.42693786365851
DENND2C	0.500668707832318	0.56980288229819	0.888182786530417
DEPDC4	0.277892118871449	0	5.12971660733377
DGCR6	0.0141029709822194	-0.0379868588198793	1.56383544238552
DGKA	-0.0132162465431445	-0.0822516121152665	-2.15456952817256
DGKI	-0.00508463487177329	0.0580258853185659	2.40347838066356
DHPS	-0.0111947924279047	-0.174077655955698	-1.50182709831968
DICER1	0.0201724505014094	-0.21320071635561	0.880509102316104
DIP2B	-0.0163171025453757	0	1.29168486479062
DMGDH	0.12717200556376	0	1.52211542429401
DNAJB4	0.000325815759458699	-0.0485479387502946	-1.7396225044412
DOCK1	0.630386900044125	0.624187783932359	0.926679387911282
DOLK	-0.063139082872881	0	-1.64720693521205
DPCR1	0.0147743093200931	0.174077655955698	2.26545997333146
DPRXP4	-0.190946693177268	0	-7.23668417265993
DRAM2	0.242433070215757	0.174077655955698	0.889807773689586
DUS2L	0.00398092119228581	-0.0580258853185659	1.21985645963034
DUSP18	-0.0114744668205793	-0.417855447018673	2.98479010986394
DUSP28	0.42916112912632	0	12.3905394060364
DUSP4	0.0768809583259511	0.00646508183835236	1.86931273376316
DVL2	0.00739449158488044	-0.395203378419455	4.33547453400812
DVL3	0.350035906066883	0.112366643743874	0.886247584383572
DYNC2LI1	-0.00122067191505165	-0.104446593573419	2.09385891672648
DYNLRB1	0.0483108480390747	0	1.17638749475375
DZIP1	0.493927788986737	0.781735959970572	0.925352972842085
E2F5	0.173088932185125	0	5.87575304964435
EAF2	NaN	NaN	0.743036018671574
ECE1	-0.00123010997498702	0.14213381090374	-2.2092453488025
ECHDC2	0.353234696651772	0.0710669054518701	0.793212419231677
EDEM2	-0.0054517459367188	0	-2.61921478733914
EEF2K	-0.00365485814799249	0.174077655955698	5.39335953660205
EFEMP2	-0.0150627011317033	-0.174077655955698	1.80652317692051
EHD2	0.359553560201863	0.261116483933547	0.734227271920402
EIF4G1	NaN	NaN	0.82426431932365
EMB	0.647389404763119	0.710669054518701	0.875093212210204
EME2	-0.0118065205552065	-0.112366643743874	2.47876000561385
EMID1	0.601222808648085	0.639602149066831	0.897240527819026
EML4	0.0799949151000944	-0.00693541982147066	1.49019471072939
ENSA	NaN	NaN	0.848742886681284
ENTPD5	-0.48953909350061	-0.493829164658431	0.727344624488572
EPHB2	0.283333122217289	0.355334527259351	0.924888008858769
EPOR	0.00179520200469847	-0.0789542033951723	-2.06935182948781
EPS8L1	0.420814130545702	0.435194139889245	0.790712737623195
ERGIC3	-0.00850663490793997	0.110096376512636	-1.86862985039804
ERMAP	0.0384078572399232	0	4.14652903887177
EVL	-0.385004454094944	-0.284267621807481	0.863974706097362
EXOC6B	0.255828131881975	0.21320071635561	-0.881986896166623
EZH2	0.136471321853337	0	2.25065313155879
F10	0.0761143760258052	0	10.9211791777464
FAH	-0.084309543912166	0.00670025210172808	1.83565433122858
FAM103A1	-0.0981768837908307	0	-1.9656773656543
FAM124A	0.396099225331503	0	1113.03653794205
FAM134A	-0.012174594682933	-0.112366643743874	-1.7370199595227
FAM151B	0.597880683616817	0.645776599937948	0.811602306878207
FAM171B	0.453556896706645	0.493829164658431	0.727346528059338
FAM180B	-0.0140498802754991	-0.406181197229962	18.9216433761753
FAM20B	0.383647641254206	0.568535243614961	0.914691744374224
FAM49B	0.0126290174534813	-0.0670025210172808	1.87488829553625
FAM55C	0.00788982231482937	0	2.74323199168494
FAM60A	-0.0103941146368491	-0.0898933149950989	2.06954143355971
FAM73A	-0.214326059844272	0	-8.22495664619998
FAM84B	0.361858282869253	0	3.45061028020984
FAM92A1	-0.0699658258615638	-0.0580258853185659	0.817866044436479
FANCC	-0.251880575343309	-0.224733287487747	0.915276231560017
FANCD2	-0.370367918556553	-0.348155311911396	-0.720422002161805
FANCF	-0.230280552991017	0	-2.31277189318907
FANCG	-0.0971912698584693	0	-4.51586952686506
FBLIM1	0.533850154335409	0.696310623822791	0.802873748030018
FBXL5	0.0144246700341871	0.0580258853185659	3.25773390493079
FBXW5	-0.0137624662662974	-0.174077655955698	1.48836497765786
FDX1	0.144962918980047	0	6.20763687395848
FIBCD1	0.241603327743221	0.29012942659283	0.820925883588007
FIP1L1	-0.0832666239538417	0	1.01998270415859
FLOT1	-0.175068506083109	0	-1.8688477547048
FNDC4	0.721453690689388	0.710669054518701	0.902551297297015
FOXD2	0.52580393180419	0.639602149066831	0.901455295541026
FOXP3	0.182433580384117	0.0710669054518701	0.882605479221592
FOXRED2	0.0778472028349159	0	-10.0852539433851
FRG1B	-0.0143343664974165	0.0580258853185659	3.5299440534045
FRK	0.282954479517917	0	1.58844384091488
FRS3	-0.000524684815835013	0.21320071635561	-2.53435361636262
FTO	0.386287670766963	0.14213381090374	0.745583260180166
FYCO1	-0.506079760207429	-0.696310623822791	-0.816519193024358
FZD9	0.528706382296379	0.56980288229819	0.783289264133847
GALNT12	0.567453966364939	0.696310623822791	0.834154176807065
GAS2	0.436912017643771	0.522232967867094	0.807853529366826
GBX2	0.330779545046967	0.261116483933547	0.899735736449523
GCC1	-0.0495846186706706	0	-2.53849027611451
GCSH	0.0262752313323553	0	1.0115186940714
GDF1	0.175128076892299	0.174077655955698	0.906551193395248
GDF15	-0.525920045013874	-0.493829164658431	-0.835818124270554
GHDC	0.379515218522159	0.21320071635561	0.908259444375181
GMDS	-0.123196500903915	0	-4.86077045855643
GNA12	0.14027511173216	0	2.65706423708155
GNB2	0.00141430394559106	0.0599288766633993	1.82402205030215
GNG10	0.131716420983994	0	4.51441801842358
GNG3	0.0107900586458012	-0.0196684314412165	-3.75071320493362
GOLGA7	-0.479592267238077	-0.493829164658431	0.679227192971265
GPC6	0.70741210525198	0.733410208027793	0.918840445135636
GPD1L	-0.334099655691745	-0.406181197229962	0.935385115110257
GPR19	-0.0519285309446195	0	-1.47098199450185
GPX7	0.308052872319976	0	1.56479121676183
GRINA	-0.000685191231166083	0.142331082075573	-2.34189339954507
GRK6	0.0147349503503075	0.0870388279778489	2.26009738920921
GS1-259H13.1	0.00692931250788177	0.184226474588735	-2.67454728326754
GSTM1	0.488184194716358	0.645776599937948	0.714829784216053
GTF2E2	-0.0120493202510959	-0.22134459743037	1.96912155685472
GTF2H4	0.0128866573938362	0.313339780720256	-2.10423598695639
GTPBP3	-0.106861237076457	0	-1.69148618110546
H2AFX	NaN	NaN	0.869528349917278
H3F3A	-0.0885523551576507	-0.0064209510710785	-1.24187624775412
HEY1	0.139232363846643	0	-1.18824045246743
HGS	-0.197816818770366	0	-4.19001974442446
HIATL1	0.00573182338626399	0.0379868588198793	3.98118582811923
HIST1H1A	-0.072495125995345	-0.00749110958292491	14.2513930803317
HIST1H2AH	0.0102458555264957	0.0592156525463792	2.0239408056453
HIST1H3C	0.607017362606421	0.561769005539123	0.762101300906072
HIST2H2AA3	-0.0288114623695449	0	8.79512587341277
HIST2H3C	0.230451920367352	0	11.7120105203194
HNRPDL	-0.107398464089615	0	-3.67230897890037
HS3ST3A1	0.494223879482119	0.493829164658431	0.881239404458218
HSD17B14	0.200413342521102	0.0580258853185659	0.876974036493007
HSP90AB1	-0.00504765452149573	0.160806050441474	-1.87075162611752
HSPA14	0.00281271099141206	0.0778498944161523	1.98732112084916
HSPA1B	0.0036127139820854	-0.0335012605086404	1.77249627738733
ICA1L	0.0131912603539483	-0.0870388279778489	2.0872810500146
ICAM3	-0.712426436689157	-0.781735959970572	0.727448624898128
ID3	0.0112919815854429	-0.0646508183835236	1.74434324411009
IDH1	-0.00908061196486306	0.0402015126103685	1.12796270646442
IFIT5	0.462851003663748	0.568535243614961	0.734540913610008
IFITM1	0.576854535982197	0.497468338163091	0.78165857205465
IFT81	0.359207612243185	0.14213381090374	0.698551548840714
ILF2	-0.0065101847276706	0.0580258853185659	1.54558075424135
IMPDH2	0.00930451442466863	-0.0580258853185659	-2.20960561608544
ING1	0.0094067612651565	-0.157041410659751	-0.918070518776192
IRF6	0.460119681458275	0.435194139889245	0.889935452812088
ITGB1BP1	0.00716695131002021	-0.174077655955698	-2.00827009670246
ITPRIP	0.00192966766020581	0.082572282384477	1.49671160644831
JUND	0.00590766345599043	0.191920428268955	-2.19844254811647
KBTBD7	0.0247789689257757	0.0710669054518701	0.890313714546136
KCNG1	0.208030213173769	0.174077655955698	0.792779637995757
KHDRBS3	0.763371340276676	0.639602149066831	0.890240049446257
KIAA1009	-0.0550529148896398	-0.284267621807481	0.748381402989483
KIAA1109	0.0758301246183322	0	1.55077489562975
KIAA1467	0.191243160723474	0	1.64449410343152
KIAA1704	0.291246583974238	0	4.71489635823978
KIF15	-0.00236166894770815	0.406181197229962	21.0750786510245
KIF9	-0.140507041919079	0	1.23637133223766
KIRREL	0.612528575471126	0.417855447018673	0.854982190745786
KLF3	0.121015263777826	-0.00623297993338971	2.91925697661932
KLHDC1	-0.00460586593027596	-0.190805991538333	2.06519565679909
KLHL18	-0.00408388575677194	0.134839972492648	1.4035647099104
KLHL32	0.686579704821056	0.676725462274536	0.902657532726659
KREMEN1	-0.35418087392147	-0.29012942659283	0.819164809758007
LAG3	0.280953583428859	0	605.807627147282
LAMB2	0.599238902433073	0.540962746074711	0.875909029697112
LAPTM4A	0.0663352575808089	-0.0580258853185659	0.875607156842339
LAYN	0.466849503129611	0	138.991568957908
LDHA	0.066879175408259	-0.00749110958292491	2.77848955300857
LDLRAD2	0.0120587946832941	-0.0580258853185659	3.747989215683
LENG8	0.0320929388573638	0	-1.51941667560757
LEPREL1	0.565723950980756	0.721750317577707	0.831651485937524
LIAS	NaN	NaN	0.940406057964081
LIX1L	-0.00935363067982125	0.0778498944161523	1.82388027899323
LMTK2	-0.0145900276207933	0	1.4599234748328
LONP1	-0.0124885069033895	0.284267621807481	1.40291454658016
LPCAT2	0.214966650468192	0	1.10965215379246
LRCH1	-0.00886477447570057	0.0603022689155527	-1.72354590587304
LRRC25	0.165940939413948	-0.00864998826846137	13.4564743363729
LRRC33	0.73490853508823	0.873862897505303	0.802047517428899
LRRC37A	-0.202822827309237	0	2.58512052837637
LSM11	-0.116970306658313	0	-3.5477168769056
LTBP2	0.22892283460745	0	66.9241583030875
LYPD3	0.00419549670673933	-0.314626602482846	5.14227146825921
LYPD5	-0.43340132415323	-0.243708718337977	0.718722412978132
LYPLA1	-0.0062384616763564	-0.174077655955698	-1.65029726986723
LYPLAL1	NaN	NaN	0.915427339860445
LYRM1	-0.00699801829443251	0.055048188256318	1.40177508227042
LZTS2	0.520950169243861	0.395318929823827	0.900867436089671
MAK	0.489581874037789	0.355334527259351	0.873697497094473
MAP3K11	0.0138194444972734	0.134839972492648	-3.0080316046456
MAP3K19	NaN	NaN	0.678857866106943
MARCH8	0.571028680452236	0.639602149066831	0.910977966447514
MARCH9	-0.00350099139265966	-0.276799624590764	2.06439670891377
MCC	0.261469853961063	0.493829164658431	0.907367724744822
MDC1	0.00874450071760421	0.142231800443752	-2.22211292203872
MED22	-0.115027414496238	0	-2.1221329009555
METTL7A	0.50059029564151	0.493829164658431	0.853072277771119
METTL7B	0.293071316401723	0.341881729378914	0.844049966252967
MFI2	0.186921845284187	0	5.93878467944306
MFSD2	0.527236571217779	0.284267621807481	0.772915789365143
MICALL1	0.000217078372337468	0.243708718337977	-1.95946462574254
MIF4GD	-0.00298400649485265	0.307135492899921	1.79132333091556
MKI67	-0.485152414430292	-0.426401432711221	0.921249585117311
MLST8	-0.1976257106314	0	-18.2878330642214
MLYCD	-0.237180158025743	-0.284267621807481	0.933654767295792
MOAP1	-0.079631781731118	0	1.94446243831873
MOCS1	0.493925865696793	0.417855447018673	0.901750049620263
MPHOSPH8	-0.00275852624218756	0	1.64087917984553
MRM1	-0.0137946244727567	-0.0580258853185659	-1.50608076189033
MRPS31	NaN	NaN	0.902853582504404
MTDH	-0.010298133323468	-0.113660284563612	1.14817519432161
MTL5	0.513910901521952	0.696310623822791	0.795427562725235
MUPCDH	0.281290653258511	0.284267621807481	0.878571934640608
MX1	0.0197013654611681	-0.0870388279778489	0.763130674415767
MXRA7	0.415608035794098	0.417855447018673	0.862480201540826
MYBPC3	-0.0123728754517084	-0.522232967867094	8.16252375818297
MYEF2	0.427465677056982	0.497468338163091	0.746689325472495
MYL12A	0.00820894658904768	-0.106994445873659	1.6388537067115
MYO10	0.389032190969449	0.189934294099397	0.889491455773586
MYO15B	0.174580946148285	0.0580258853185659	0.796061739809632
MYPOP	0.373187608768225	0.189934294099397	0.763496527369926
NAAA	0.296690145204735	0.00749110958292491	0.881827569288043
NAALAD2	0.435328664850186	0	398.894073487413
NAPA	0.131690157322905	0	1.44869111773314
NBR2	-0.00248817366512721	-0.0778498944161523	-1.88311180011776
NCAPD3	-0.331410338118748	0	-4.23090207787231
NCLN	0.0764095978012592	0	-1.53649640299618
NDST1	0.0311809013933002	0.00864998826846137	1.74091173357342
NDUFAF4	-0.00805636040834302	0.0149822191658498	1.2421613011227
NDUFS7	-0.17316096705038	0	-8.38991855935298
NEIL1	0.0121448273256787	0	1.75203082523611
NENF	-0.27180901006076	-0.21320071635561	0.935798732429921
NETO2	-0.59844254130153	-0.639602149066831	0.896527910320559
NHLRC1	-0.363009223165329	-0.522232967867094	0.830445196142429
NME3	0.0579868408900637	0	-2.96120328010007
NOD1	0.0683309330455405	0	2.03512019587146
NOP10	0.00322328776365557	0.0379868588198793	1.28776444979367
NPAS2	0.5754309062286	0.524377670804744	0.788413338360544
NPL	0.48661472329344	0.355334527259351	0.897724576623613
NPM3	0.0611548170114636	0	1.44959049053877
NR1D2	-0.0104642047732411	-0.0908248768188444	1.76198372457474
NRBF2	0.00868060266359398	0.174077655955698	2.65843751914765
NRIP3	0.389324472747861	0	89.4386585193671
NT5C3L	0.126486985419516	-0.0379868588198793	0.937349286356734
NUMBL	0.0958496412571088	0	0.699114026222833
NUP210L	-0.0110213040531446	-0.0870388279778489	24.4497926630443
NXT1	0.00944553677822767	-0.0973844245780238	1.32572789183288
OLA1	-0.145241713936537	0	-2.24154681347586
OR10AD1	0.171041695450803	0	-1.98789812679583
OR2B11	-0.0104780491110883	0.0348155311911396	1.22075504794233
OR4D1	-0.361281385625209	-0.522232967867094	0.915710182519978
OR5AR1	-0.01478513466521	0.0580258853185659	1.14414417306353
OSBPL11	-0.441448482633138	-0.284267621807481	-0.705126296712482
OSR1	0.451487756854328	0	192.22185062983
PACRG	0.394719603161429	0	367.942085633758
PAFAH1B3	0.00311415224869048	-0.0710669054518701	1.68737597116174
PAK2	0.00784460105689204	0	-1.60027260788613
PALM	0.594301076694781	0.426401432711221	0.759113434317774
PBX1	0.682692441643325	0.644994043396771	0.865149461821019
PCBP3	0.651713512258454	0.721750317577707	0.849721208431669
PCCA	-0.0135585583059116	-0.0710669054518701	1.25388496642863
PCGF1	-0.00142620592426724	0.191920428268955	1.68882213376596
PCIF1	0.117022676408542	0	-1.5003902232784
PCSK7	0.0054471934697829	-0.220192753025272	-3.01688914032473
PDGFC	0.190081098622156	0	87.3221663403842
PDLIM4	-0.00343312008369963	-0.0870388279778489	1.83067622425223
PDLIM5	0.0145083860216238	0.174077655955698	1.77191055357006
PEAR1	0.0683753518326671	-0.0580258853185659	0.79472505452792
PEPD	NaN	NaN	0.802306260455843
PEX10	-0.08916259307477	0	1.18117002312896
PEX5L	0.00221872765730542	-0.406181197229962	39.0833933008171
PFDN5	0.192069175017189	0	1.61488939891515
PFN1	-0.0123522782712907	0.623123445460711	1.88599436272181
PGM1	0.0123626021630042	0.435194139889245	8.75623764588188
PIM3	0.00403536582407405	0	-1.86252316187859
PLCB2	0.579407780228403	0.645776599937948	0.79679669870921
PLEKHF2	-0.208121906943162	0	3.91850506379898
PLOD2	0.684855376180817	0.700477401968536	0.907487608548596
PLSCR1	-0.011403556459317	-0.174077655955698	-6.13269939854906
PLSCR3	0.00451439838975945	-0.0348155311911396	1.90663299142413
POFUT1	NaN	NaN	0.863589291598776
POLD4	-0.00345041441123366	-0.055048188256318	1.44562778933116
POLR1B	-0.307714191042236	-0.174077655955698	0.939371995951921
POMZP3	-0.0327130898065454	0	1.27670049228078
POP7	0.0548644355118384	0	-1.41474967329521
POU2F2	0.150837643614712	0	4.73318602752937
PPFIA2	0.0141035761602802	-0.406181197229962	28.6289958044914
PPIL6	0.0699985956748098	0	1.35814730561411
PPM1M	-0.377104976061753	0	-7.2352683847781
PPP1CC	0.00102315798935959	0.0580258853185659	2.85728616626252
PPP1R12A	0.00125721377823875	0.29012942659283	3.69180989429768
PPP1R7	-0.0828889912211182	-0.00693541982147066	1.33936562519606
PPP2R5C	0.00244533410861164	0	2.70641229436837
PRC1	0.111396078177886	0	1.24478476586173
PRDM10	-0.00181277584282649	0	5.22946358363363
PRKAA2	0.587762085276254	0.56980288229819	0.799731604026741
PRKAR1A	-0.0337170769052549	-0.00749110958292491	1.7159028125337
PRRG4	-0.00391611567937596	0.243708718337977	2.93401196069323
PSMC3	0.120132200754774	0.174077655955698	0.933138292340233
PSMD7	-0.111675877229447	0	-3.55483117940607
PSORS1C3	-0.338236930134189	-0.174077655955698	0.921039495323385
PTGER4	0.321092966054364	0.165144564768954	0.88604229240701
PTPN14	0.625594967226424	0.639602149066831	0.727256985505245
PTPRH	0.272965366326058	0.288110840374307	0.775317920004122
PTPRJ	-0.0149611428235348	-0.14213381090374	-1.41388928273633
PUM2	-0.0068214738188693	-0.174077655955698	1.35014517506663
PURG	0.00432648350099147	0.256610533394414	4.279081231926
PVRL1	0.00386935023160807	0.14070529413629	-2.3828960832175
PWWP2A	0.00719778686988034	-0.406181197229962	12.6946951880857
PXDN	0.460976615976401	0.522232967867094	0.864331102778902
RAB26	-0.037556395832811	0	1.27177646614364
RAB35	-0.0125521171601988	0.0224733287487747	-1.10931722369273
RAD17	-0.012069883627032	-0.0580258853185659	-1.1340945343967
RAD21L1	0.344833557030348	0	408.803390181128
RAD54B	-0.630450295507415	-0.568535243614961	-0.918947115440415
RAET1G	-0.0133570007547927	0.341881729378914	1.65236780063161
RANBP2	-0.00910003145653088	0.29012942659283	3.7838001459521
RASD1	0.679544976174225	0.743727983291817	0.900583446849674
RBBP6	0.00969643277076537	-0.0580258853185659	1.27609809546971
RBM45	NaN	NaN	0.901434740528329
RBPMS	0.743686983011734	0.781735959970572	0.76397410477587
RCBTB2	0.10742418099623	0	1.20512597092483
RDH10	-0.0131997737003371	-0.142724806429613	-1.82976218815853
RDH5	-0.0113391607708352	-0.0379868588198793	-2.97158688179968
REXO4	0.0121596620382406	0.0778498944161523	2.22820770833757
RFXANK	-0.24318938358979	0.00693541982147066	1.47941922520327
RGPD8	0.0114833986635856	0.174077655955698	3.30601010142696
RHPN1	-0.326979238124942	-0.0580258853185659	0.837887290330263
RNF111	0.000888747383267772	0.112366643743874	1.43565805302212
RNF149	0.324380998841886	0.284267621807481	-0.889092504292376
RNF217	0.482206635027912	0.341881729378914	0.739217214924723
RNF8	0.012279483343022	0	2.35583357447397
RNLS	0.600936369932053	0.710669054518701	0.914350400430297
RNPC3	0.00151849424212231	0.113960576459638	1.81002521813854
ROD1	-0.0108598945858182	-0.0402015126103685	2.06599593313205
RP11-191L9.1	0.37666357316671	0.00646508183835236	2.11735944540238
RP11-452F19.1	-0.195955778842849	0	-6.38592878408153
RP3-477M7.1	NaN	NaN	0.693449712136757
RP4-583P15.1	0.00240596073670784	0.0898933149950989	3.2501216622258
RPA1	-0.110096593087362	0	-1.4367514393522
RPS2	0.0372455810552588	0	1.95577014062294
RPS6KA1	-0.0149813714458256	-0.055048188256318	1.17346500637676
RPS6KA4	0.0632395770146497	-0.00693541982147066	-2.47090322584641
RRP7A	NaN	NaN	0.887137942165607
RRP7B	0.0907144112643469	0	3.61702304877474
RSRC1	-0.0700271952556617	0	-1.98250504699766
RSU1	-0.00238672319054292	0.174077655955698	1.82116099632107
RTCD1	0.00167935155945933	-0.174077655955698	1.98807986320228
RTN2	0.0770500126124339	0.00864998826846137	1.62619652293113
RTN4RL2	0.415952806727156	0.348155311911396	0.814242204188198
S100A2	0.301417267766947	0.0074566675173482	2.55226918031908
SARDH	-0.104937735876381	0	-5.96373689873867
SBNO2	-0.00693117686912059	-0.0778498944161523	-4.03383941668897
SCAMP4	0.0058938259420596	-0.0973844245780238	1.73261565286295
SCAND2	0.0279099443824767	0.120604537831105	0.924884750162408
SCARF1	0.147835152784009	0	1.85012197259131
SEC22A	0.242168494013157	0	8.35871486799653
SEH1L	0.00756108160938466	-0.0870388279778489	-2.28727849254562
SELENBP1	0.352374936694805	0	0.825344752270254
SELM	0.00422344853307414	-0.0580258853185659	4.08039860327988
SEPT11	0.190955791938348	-0.00646508183835236	4.03304080769868
SERP1	0.0523923040136211	0	1.99817809682036
SFMBT1	-0.40321879141348	0	-12.1941533827348
SFPQ	-0.00578953605510668	0.189934294099397	1.4424194825553
SGCA	0.244820664428946	0	25.8861865125467
SH2D2A	0.129105450331554	0	1.45270403160073
SH2D4B	0.183329091808493	0	16.5547588850241
SH3BP4	0.498251588034247	0.696310623822791	0.747370141693845
SH3D19	0.729084168275087	0.781735959970572	0.858421665955727
SHISA5	-0.00329142992603268	0	1.45552390584969
SIPA1L3	0.000469015945216197	-0.0379868588198793	1.09993792551615
SKIV2L	0.00347155794905371	0.29012942659283	7.12313697808301
SLC16A14	0.495663193696601	0.435194139889245	0.916726055668826
SLC24A6	0.0118253589649466	-0.0710669054518701	-1.42798039050257
SLC26A8	-0.226919283934106	0.00864998826846137	137.984511288516
SLC27A4	0.38949900570278	0.21320071635561	0.818738501038
SLC29A2	-0.0915207619828237	0	-2.41320740051769
SLC35B1	-0.0305981780202331	0	3.61576758089324
SLC43A2	-0.107743324335555	0.0710669054518701	0.91546831017411
SLFN11	0.63200883166422	0.721750317577707	0.897574179139632
SLFN12	0.517294054609026	0.355334527259351	0.904948889943689
SMYD4	0.232896946617218	0	4.00029592384795
SNAI1	-0.0373767642240147	0.0074566675173482	1.10019748007678
SNRK	0.0490083725560185	0.14213381090374	0.906960187842424
SNRNP200	NaN	NaN	0.816409951353609
SNTA1	0.147722458304972	0	2.6828871397825
SNX19	0.425777655487122	0	22.604171588949
SNX6	0.10944372511828	0	1.24598114763794
SNX7	0.558285751671792	0.56980288229819	0.773982824025494
SP3	-0.15112429650822	0	1.77428706494502
SPATA6	0.538168610303241	0.479431013307194	0.929338334513582
SPCS2	0.00606431243131934	0.174077655955698	1.77935625348316
SPHK1	0.374840638935058	0.348155311911396	0.837762398237285
SPOCD1	0.24240240118651	0	0.995645881128477
SRPK1	0.088073100953195	0	2.46223071088117
SRRD	-0.0105458981860181	0.0580258853185659	2.9899347535596
STAT4	0.403867543674663	0.341881729378914	0.838806150038406
SUB1	-0.046996795143633	0	2.17196737877566
SYDE1	0.543167052822901	0.493829164658431	0.897988850507611
SYF2	-0.0080595821339467	-0.0580258853185659	1.18905894501299
SYN1	-0.357067952618494	-0.29012942659283	0.83595892513029
SYNJ2BP	0.467866991342391	0.522232967867094	0.887999908641469
SYTL2	0.37010229435083	0	125.936931076591
TAF1B	0.00359870966977013	-0.174077655955698	-1.41026121030647
TAS1R1	NaN	NaN	0.918602374511382
TBC1D10C	-0.000859828436170494	-0.124837556786472	3.54686525423148
TBL2	0.0108382989949006	0.0778498944161523	1.20846546914511
TCF12	-0.00216528404083799	0	1.48138959358358
TEC	-0.198654973482311	0.113960576459638	0.829270802175768
TFAP2E	0.395827063709682	0.417855447018673	0.830346843218791
THOC7	-0.420101701519669	-0.355334527259351	0.885220158017658
TLCD2	0.00370272738414024	0.027524094128159	-1.56715104854436
TLE6	-0.00366902496378917	-0.189934294099397	3.58651881629453
TLL2	0.00118302621006972	0.0379868588198793	-1.94312656750181
TMC7	0.479614500886437	0.417855447018673	0.751611439015378
TMCO6	-0.141374916698865	0	-2.02355927057314
TMEM114	-0.00484298364198059	0.0580258853185659	6.13103127614406
TMEM44	-0.378381684239744	-0.341881729378914	0.889814931039126
TMEM55A	0.112619078837227	0	2.49040173566147
TMEM79	-0.0137286096148655	0.174077655955698	-2.07658491757308
TMEM93	-0.0139957847591833	-0.0580258853185659	1.53963888718851
TMPRSS12	-0.00169825010833959	0.0580258853185659	1.31571348487948
TNFAIP1	-0.0148925034572867	0	-1.18141184225424
TNFAIP8L1	0.416662975807616	0.426401432711221	0.779796058979812
TNFRSF14	0.73636139526741	0.790637859647655	0.922199696772364
TOMM34	-0.0848930307656439	0	5.0015216176716
TOP2A	-0.0121311452011421	-0.00693541982147066	1.0743630335074
TOPORS	-0.0488014876471397	0	-2.01687510623113
TRAPPC10	0.0726061065894382	0	1.58382955571315
TREX2	0.600531909796781	0.710669054518701	0.838286376041495
TRIB3	0.00355860850122982	0.0778498944161523	-1.80236811296006
TRIP12	0.189202047930347	0	2.35601214036519
TRIP6	-0.0633115540522481	0	2.41960411999065
TRPC1	0.626672055773244	0.721750317577707	0.832302371422728
TRRAP	0.0336408207524764	-0.0693541982147066	-0.922446734460791
TSKS	0.00357772866905965	-0.145643816250884	1.95362976130556
TSPAN13	0.559014585169247	0.56980288229819	0.826858772313018
TTLL9	-0.257157485062639	-0.261116483933547	0.87027580517001
TUBA1	-0.137681170281032	-0.00693541982147066	-2.00454087856209
TUBA8	-0.0142634593600875	0.189934294099397	1.15594005561072
TUBD1	0.279403637267364	0	1.66083447475183
TXNDC9	0.00597458205986065	-0.0580258853185659	2.02376597184024
U2AF1L4	0.0041511732763082	-0.241543855942217	2.38170953143286
UBAP2	0.0023885531083028	0.129749824026921	2.15114431553018
UBC	-0.247429047392497	0	3.98651505445299
UBE2G2	0.00900851348482988	-0.0580258853185659	-1.67742989132711
UBE2I	0.0137826490324612	-0.0394771016975861	1.01647450856471
UBTD1	0.0109212783135672	0.0341394370999459	-1.93333095460857
UBXN6	0.00419532192960747	0.113960576459638	-1.80700416008589
UCHL1	0.637368310349852	0.568535243614961	0.896345603816094
UHRF2	NaN	NaN	0.851853207273298
UIMC1	-0.0101754232009303	-0.29012942659283	2.99393379520092
ULBP3	0.543758123188585	0.493829164658431	0.742061247766293
UNC119B	-0.526225396196693	-0.497468338163091	0.876232847925144
UPF1	0.00969505849431583	0.0580258853185659	1.32606857839506
URB1	-0.0886440789357837	0	-6.58241386440345
USP14	0.292262565984024	0	2.69358799935261
USP16	0.0138483830901575	-0.0580258853185659	0.903956182883174
USP5	-0.0710861146455569	0	-1.60228249301398
VARS2	-0.0142760198842969	0.104446593573419	-1.9164834958872
VASP	-0.101960576318542	0	-2.40809772658258
VGLL4	0.0576372660009614	0	1.76385316087487
VPREB3	-0.0212261262973883	0	-2.66461356380607
VPS13A	-0.017668410695222	0	1.05990232157129
VPS37A	-0.000148112201784321	-0.0778498944161523	2.65366857676065
VSTM2L	0.203438869998314	0	0.990934334410126
WDR7	0.00368402235298473	0.189934294099397	1.84814630163838
WDR8	0.043210400688584	0	2.56575885798864
WDR89	0.0666954599234296	0	1.34072283289034
WHSC1L1	-0.0225318888720643	0	1.52286537045226
WIPF2	-0.0575156374620223	0.00693541982147066	2.13290092414641
WIZ	-0.0128533421539181	-0.113960576459638	2.33955316536783
WTIP	0.293591242317897	0	5.60768520520209
XRCC1	-0.17271231184948	-0.221108319357027	0.93723229304007
YAF2	-0.0150637122897983	-0.155699788832305	1.91899505255929
Z82214.1	-0.00940188915850634	0.0580258853185659	2.16124290887697
ZBTB24	0.00824288689307973	0.113960576459638	2.58656734170456
ZBTB40	0.0948236688542185	0	6.73809425444344
ZBTB42	-0.410576240854526	-0.696310623822791	0.886087654612773
ZC3H14	0.000952722374014322	-0.0131590338991954	1.42889241944552
ZCCHC24	0.343271191674731	0.497468338163091	0.889925488600375
ZCCHC4	NaN	NaN	0.904526220570275
ZFP1	0.263240935808291	0.21320071635561	0.870273822813717
ZFP106	-0.00543499395161335	-0.29012942659283	2.93005954130552
ZFP2	0.35160512858815	0.261116483933547	0.825893979611416
ZHX1	0.00808393329765072	-0.348155311911396	3.96686947790482
ZMYM4	0.0557793372110893	0	-1.37303327684757
ZNF101	0.0105232688142615	0.344591040814546	2.43641925745009
ZNF12	-0.164304738857093	-0.0580258853185659	0.794889153567138
ZNF181	0.176823570084062	0.284267621807481	0.939322609405733
ZNF197	0.131527728918408	0	4.48700295725236
ZNF224	-0.398741813182096	-0.14213381090374	0.723406561280616
ZNF239	0.667129899652749	0.852802865422442	0.819323918951842
ZNF266	-0.0305014926737537	0	-2.36155515720975
ZNF286	-0.0715187490047401	-0.0379868588198793	-0.876994469725202
ZNF32	0.0117795572925018	0	2.24779298321265
ZNF324B	-0.42289503665551	-0.355334527259351	-0.691343248539679
ZNF365	-0.0110137031524175	-0.0580258853185659	0.776182225530256
ZNF382	0.00797248303601736	0.189934294099397	-2.47833992490788
ZNF389	-0.0147576609224553	0.174077655955698	5.95576804692246
ZNF558	-0.00157790756708761	0.417855447018673	5.34603107870645
ZNF559	0.64413285609046	0.355334527259351	0.80952713513923
ZNF595	-0.378271328970369	-0.265908011739155	0.791409666659762
ZNF614	-0.0197202140992704	0	-2.05712065177542
ZNF623	-0.117710795639976	0	-2.53788784574412
ZNF641	0.104878720397464	-0.00670025210172808	2.42005650573409
ZNF672	0.163370206878127	0	0.955759182581002
ZNF692	0.0288891143857297	0.00657951694959769	1.31881785776842
ZNF780B	-0.165350390657883	-0.14213381090374	0.912634330523981
ZNF782	0.172540245463489	0	1.33677216646161
ZNF791	-0.149624704386058	0	-2.9805871402726
ZNF799	-0.0101010196028363	0.0870388279778489	2.69483515190681
ZSCAN5A	0.429317396903064	0.341881729378914	0.736876642671586
ZYG11B	-0.0102223393700108	0	-0.738663734563532
