# Supplementary material for: Functional transcription factor target discovery via compendia of binding and expression profiles
Source: Sci Rep. 2016 Feb 9;6:20649. doi: 10.1038/srep20649 (PMC4746627; doi:10.1038/srep20649)
Supplement: Supplementary Dataset [file srep20649-s2.zip › Supplementary Dataset/43180_2_data_set_1775586_nz79ph.csv]

Gene	PC	SC	CARS
ABHD3	-0.413913591994587	0	-6.65018278520257
ABLIM1	0.20434432920089	0	5.57533655405451
AC002310.1	0.232773111517263	0	2.77070752098293
AC005014.1	-0.517148314346751	-0.486664263392288	0.980837297144416
AC006148.1	0.0080636517428738	0.0437478639259807	1.39227756696909
AC007557.1	-0.293937528382321	-0.25955427380922	0.869593059513819
AC010982.1	-0.293937528382321	-0.25955427380922	0.869593059513819
AC015971.2	-0.174560143311995	0	3.63386712011973
AC017076.3	0.0145787513182226	0.306235047481865	171.206855049443
AC018866.1	-0.000474211918702465	0.0437478639259807	7.75976867677076
AC027124.2	-0.00354950261497908	-0.306235047481865	8.06298086882154
AC084018.1	-0.12464891975129	0	3.58048026435177
AC092535.1	0.012134498520438	-0.393730775333826	13.3386117303885
AC096574.1	-0.011036061413108	0.393730775333826	67.6628176151404
AC096669.2	-0.0140723653357549	0.131243591777942	7.07503192590406
AC098820.1	-0.502968205225097	-0.583997116070745	0.94520372801844
AC104654.2	0.0134036633154409	0.290789449081736	28.837439099819
AC114812.1	-0.238896429328788	-0.00461142975910716	44.8466368525161
AC139666.1	0.670367265223408	0	505.804329356651
ACLY	-0.043332626766828	0	1.44430671191429
ACOT13	0.541047513482556	0.613139339484966	0.979045026180096
ACOT8	0.0595734103910969	0	4.51581920056068
ACP2	0.491182034008067	0.71124163380256	0.815371483044242
ACTN2	0.183319097315609	0.162221421130763	0.867490864576545
ADAL	0.142622698757722	0	1.84277833564119
ADH4	0.00260877940014061	-0.25955427380922	6.18579932750955
ADM	0.48608565180001	0.418853908291695	0.705445002115039
ADNP	-0.0621769198683297	0.0490511471587973	-0.953317009214113
AFM	0.00286377360230709	0.0437478639259807	1.56503246908923
AKAP6	0.00558978604337298	-0.0437478639259807	1.28709576439033
AL022724.1	0.00157927263849658	-0.393730775333826	8.40427127029886
AL031281.1	0.0695145703839007	0.0080774846967149	4.81402346147315
AL031594.1	-0.00236329330731817	0.306235047481865	86.3849108495285
AL034582.1	-0.329440513808872	-0.306235047481865	0.856490588679113
AL049812.3	-0.51877685235775	-0.486664263392288	0.983145960197466
AL080249.2	-0.0161071735546216	-0.218739319629904	3.79981957992225
AL121897.2	-0.320592221796968	-0.333442964427675	0.923092406669431
AL121972.2	-0.00339396925706578	-0.217642875033004	1.94846894870832
AL133211.2	0.49481318543476	0.66688592885535	0.961685034017496
AL133492.2	-0.0045131134382918	-0.262487183555884	4.34701537812656
AL136368.3	0.00625867119483449	0.064888568452305	1.88057977338173
AL137881.1	0.00429579912613892	-0.25955427380922	9.33688354902185
AL139152.1	0.370158342702108	0.324442842261525	0.95368852135886
AL139331.2	-0.300793758928982	-0.481226503185788	0.972108019325112
AL139389.4	0.00582365688077259	-0.174991455703923	10.3213825523115
AL158147.3	-0.293937528382321	-0.25955427380922	0.869593059513819
AL158165.2	-0.129749152610504	0	10.8099890057215
AL162759.1	0.170778332591696	-0.012628920507068	2.80145831111341
AL354751.9	0.182311107341493	0	1.55190352194816
AL356218.1	0.0119525601596012	0	1.10663371484889
AL357558.2	0.0152122742816385	0.027923593886113	7.28337131630053
AL359541.4	-0.483803450774217	-0.418853908291695	0.762643096583536
AL391684.1	0.438967944879109	0.51910854761844	0.854524758022285
AL441988.1	0.0147656279409409	0	-1.79425434002954
AL451081.1	0.022659836986517	-0.00230571487955358	1.61684041813207
AL513008.2	-0.494846686615559	-0.426557252717413	0.980837297144416
AL590666.2	-0.0861146817837663	0	47.8556505682177
AL592045.1	0.0133455650533242	-0.064888568452305	1.78489444965823
AL671518.1	-0.320720677467628	-0.162221421130763	0.964840065510726
ALAD	0.120545451695183	0	2.91865199359596
ALDH7A1	0.450598943158706	0.558471877722261	0.98699439101611
AMN1	0.402165901669791	0.251312344975017	0.922112830829047
ANKHD1	0.00313507664765114	-0.174991455703923	2.8030918791036
ANKMY2	-0.346057369076826	-0.418853908291695	0.887519823371126
ANO6	0.423004400486672	0.392409177270378	0.712972907218279
ANP32E	0.108312012599495	0	1.47214116182075
ANPEP	0.22747170037372	0.306235047481865	0.902671972823291
ANXA6	0.0328340475091738	0	2.00219301108689
AP000355.1	-0.491645423247098	-0.64888568452305	0.869994108094878
AP000552.4	0.147265413846989	0	10.3963891166595
AP000640.2	0.360302235427042	0.194665705356915	0.821312490298713
AP000689.2	-0.000476285674106684	-0.0437478639259807	3.31277652111934
AP001066.1	-0.419977327427727	-0.38933141071383	0.993497790967185
APBB2	-0.375631100936744	-0.356887126487678	0.823144028829945
APLF	0.130964029013837	0	5.02599360968012
AQP3	0.00583611098544422	0.0437478639259807	3.18292462489526
ARCN1	-0.00292924286514871	0.131243591777942	4.43863436595926
ARFGEF2	-0.00795061144210487	-0.128247294010644	1.52559696654113
ARMC10	0.0650442983458267	0.0437478639259807	0.971143153721004
ASF1A	0.335915926958485	0.465985898008574	0.957578878952777
ATF7	0.0698955443747527	-0.0769483764063866	-0.96292733642351
ATF7IP	-0.00785230845647846	-0.0241825416703337	1.79465353405086
ATG16L2	-0.0777395990495269	0	2.57442745883733
ATP13A4	0.240185204835773	0	7.46648889167705
ATP5C1	-0.000265651733547181	-0.0437478639259807	1.37517778378067
ATP5H	-0.375086768585929	-0.333442964427675	0.826663441104845
ATP6V1A	-0.0386670033299468	-0.0245255735793986	0.913872203722656
ATPIF1	0.0323549601255461	0	1.20039008986884
ATXN2L	-0.350363558389652	-0.384741882031933	0.977020253113383
B2M	-0.00333107001262146	-0.0437478639259807	2.94433115601037
B9D1	-0.0816751867079107	0	1.98680003434413
BCAR3	-0.00342374010047892	-0.102597835208515	2.39821474486461
BCKDK	0.122891277238168	0.195465157202791	0.977763477624373
BCL3	-0.118554017080109	0	3.29173338583685
BCL9L	-0.0454503898447007	0.220730162214588	0.970884129861242
BIRC7	0.0134876406991118	-0.131243591777942	3.38665586634328
BMF	0.0104310884279419	-0.105241004225567	-1.92634352426959
BMPR2	-0.0126632198585682	0	1.18312267942652
BRF2	0.377688654174304	0.343358030111581	0.744829004481712
BRMS1	-0.00421921776559182	-0.139617969430565	1.47416384811552
BRMS1L	-0.338536584625979	-0.481226503185788	0.992513252708231
BTBD7	-0.00471040084027308	-0.262487183555884	5.38605837664022
BTF3L4	0.0106673899787369	0.0490511471587973	1.12063817755187
C10orf32	-0.219216239742838	-0.139617969430565	0.860182864745342
C10orf71	0.370330888587599	0	373.533654084631
C11orf68	0.0151944031170193	0.0490511471587973	0.862335227577409
C11orf9	0.4958759651714	0.51910854761844	0.907262121297216
C12orf26	0.253738801075943	0	30.844298594444
C12orf35	-0.0129631819832321	0.0490511471587973	1.4743098927972
C14orf105	-0.410034201835557	-0.194665705356915	0.963986383501825
C16orf61	-0.0828655829130359	0	1.73665264539092
C16orf70	-0.13612757151652	0	3.77988857998677
C17orf102	-0.0126430326265225	0.0437478639259807	5.56249378261674
C17orf85	0.117026759921152	0	7.8897815133326
C19orf29	-0.303405061617232	-0.393730775333826	0.886093097982308
C1orf106	0.614469040592177	0.588613765905567	0.838855949160293
C1orf212	0.0585128240448985	0.0245255735793986	0.931607981475032
C20orf11	-0.000179335752485193	-0.0324442842261525	2.08231354174743
C20orf195	0.330779763183896	0.194665705356915	0.854342178504564
C20orf24	-0.0890341115134882	0	1.03851805855734
C20orf96	0.0109181418192215	-0.0324442842261525	2.9237493395991
C22orf24	0.0114798835438606	-0.194665705356915	117.750857026829
C2orf77	-0.147038072084986	0	2.44474394610453
C3orf33	0.422355722159767	0.486664263392288	0.856261514070373
C3orf38	-0.17686640710186	0	-4.25615473468005
C5orf4	-0.0608817886132016	-0.0437478639259807	0.963632275941926
C5orf51	0.264456775917507	0	1.0990115082576
C6orf226	0.395960461526706	0.269781309373385	0.678273957312415
C6orf70	0.014689085369625	-0.0967301666813349	1.35339758834673
C9	0.0113519518277378	-0.393730775333826	12.513915842678
C9orf163	0.164769010369602	0	3.23972357943073
C9orf85	-0.182676768851297	-0.128247294010644	0.877093009663906
CA14	0.00519746411082427	-0.131243591777942	1.38514390182005
CAND1	0.00733063313052532	0.064888568452305	2.54547194998997
CAPN14	-0.0139984179441419	0.306235047481865	73.7915089784471
CAPRIN1	0.124969544230057	0	1.67992995890498
CAPRIN2	0.352544315686694	0.25955427380922	0.764035773511839
CARHSP1	-0.161450096330297	0	1.44039114865535
CASC1	-0.0150778647749488	-0.064888568452305	2.95941398950523
CBARA1	-0.624092897497432	-0.586395471608374	0.69848291361316
CCDC115	-0.00315958178977663	-0.0874957278519614	2.0491867878943
CCDC117	-0.114323525954417	0	-3.02354423779676
CCDC121	0.113913644939478	0	0.780855166992529
CCDC34	0.00556976574367285	0.307159532747243	2.85170057708434
CCDC40	0.209456587414284	0	1.23981299564174
CCDC50	-0.181324018496141	0	-1.09500487702653
CCDC6	-0.115366213243274	0	-8.72352469764772
CCDC83	0.0154558117732435	0.064888568452305	4.41735738977325
CCDC85C	0.00170188472224305	0.027923593886113	-2.35747985796179
CCDC94	-0.132411932498462	-0.0490511471587973	0.87037535878294
CD274	-0.323964252916006	-0.481226503185788	0.869731519606686
CD70	0.0810283314270353	0	3.19208990379806
CDC20	0.0280479280030226	0	1.70956906373258
CDCA4	-0.107089533737542	-0.12977713690461	0.844813353043868
CDK2AP1	-0.0968465117349762	0	1.57320104507678
CDKN2AIPNL	-0.0363119364147526	0	1.466521392508
CDKN2B	-0.0225414736339885	-0.0437478639259807	0.815799960331611
CDKN2D	-0.00390030886605068	-0.0558471877722261	-2.49736840623521
CENPA	0.0294454397750917	0	3.88103497606681
CENPE	0.464715588278258	0.307793505625546	0.745117406458175
CENPT	0.0715743810634416	0	1.61987820326743
CEP120	-0.00175747132903913	0.0359425378723892	1.37565439341049
CEP135	-0.491067039590282	-0.6422426593806	0.968768693511118
CGGBP1	-0.010720474708842	0	1.52290523924411
CGRRF1	0.280951997409367	0.064888568452305	0.93909271644145
CHCHD5	0.241304951408078	0.122627867896993	0.796852548197258
CHD1L	0.00904629402719432	-0.112980029098126	3.48211098207942
CHMP4C	0.443068109700372	0.51910854761844	0.873361136077541
CIRH1A	-0.00998059481452241	-0.0558471877722261	1.81073550446701
CITED4	-0.0138284660893941	-0.131243591777942	3.19519830089086
CLDN14	-0.30702703864549	-0.306235047481865	0.891048639704166
CLEC7A	-0.118058629929518	0	72.5846341994079
CLTB	0.0905432836482196	0	3.48143549384161
CLU	0.674342235458903	0.760292780961358	0.790779007916249
CMPK1	0.0784187414780309	0	1.47956652252559
CNOT1	-0.570071860083822	0	-3.6811149579864
CNOT6	0.0149768589506447	0	3.07800489174389
CNOT7	0.000170467746451043	0.064888568452305	2.14272586538586
CNTROB	0.0034156874239329	-0.0437478639259807	1.66610264219235
COQ10A	0.126781672079017	0	5.91536881088427
CORO1C	-0.0730951011893728	-0.0210482008451134	-1.17136324996918
COTL1	0.0959601060928437	0.139617969430565	0.967011944112865
CPSF4	0.45463306091806	0.474701096063922	0.992805291239781
CREB3	-0.130178852520415	0	1.30958928034941
CSGALNACT2	-0.0127146919618673	-0.0437478639259807	3.36002106201536
CSPP1	-0.0249040790751625	-0.027923593886113	0.676596990593248
CSTF1	-0.0023087032854898	0	1.51388608372602
CSTF2T	0.35812943011849	0.153896752812773	0.830012206383655
CTBP1	-0.0270258264747903	0	1.22957393495904
CTSZ	0.524497405636433	0.512989176042577	0.781367173227793
CUL5	0.00433868688843161	-0.174991455703923	4.74437343322624
CWC15	-0.201036745962432	-0.0973328526784575	0.94383522154605
CYB561	0.523306219188204	0.474701096063922	0.814300136242134
DCLRE1A	-0.23642673889458	-0.147153441476392	-0.896276681713133
DCLRE1C	0.0918271455069657	0	1.61056310590432
DDX19B	-0.45961048954935	-0.367883603690979	0.751499815582462
DEDD	0.102508815767359	0	1.3043456127009
DEPDC5	0.010415298363223	-0.218739319629904	3.48855446549364
DHRS12	0.00839342394627295	0.0324442842261525	5.25530266488476
DHX38	0.1205085790509	0	1.78943399117918
DISP2	-0.110118586567311	0	-4.96281923231914
DMGDH	0.0143534117020208	-0.179546211614902	2.8480280477537
DNAH2	0.00265057708391789	0.307159532747243	103.069337067269
DNAJB12	-0.00170453205900019	-0.0483650833406674	-1.913771465226
DNAJB5	-0.00570568090626537	-0.0538498979780993	1.59564719177477
DNAJC25-GNG10	0.0106853890014097	0.0324442842261525	1.97992154258237
DNM2	0.0966656732197861	0	2.25720752361481
DNTTIP1	0.00943343781903178	0.0437478639259807	1.80081435258094
DOCK8	-0.0330806695886596	-0.131243591777942	0.829023337107851
DSTYK	-0.00281641471067384	-0.0483650833406674	-1.49004076484204
DUSP	0.138370326081379	0.0437478639259807	0.95848499900601
DYRK1B	0.513755951271725	0.66688592885535	0.721247641626253
DZIP3	-0.00267431464829814	-0.0437478639259807	1.53124572372104
E2F8	0.0714159664944596	0	-1.48417214797964
EAF2	-0.364881321153868	-0.349982911407846	0.723413425477845
EFCAB1	0.100876839462345	0.00538498979780993	10.1312093856375
EFCAB2	0.212832796715683	0.122627867896993	0.988057147216668
EFCAB7	0.0148555829272449	0	-2.14840726161787
EGR3	-0.0601326037773874	-0.131243591777942	0.721091355456374
EIF3E	-0.133655819053017	-0.0437478639259807	0.969664993000386
EIF3K	0.0737929889581452	0.131243591777942	0.81307001170143
EIF4B	0.0849286621480576	0	3.55969911727731
ELF2	-0.327598449801999	-0.128247294010644	0.874144964534076
ELK4	-0.208764307509371	-0.416934750849777	0.938620572046853
EME1	-0.121784560475255	0	2.22786302436622
ENAH	0.453955581307523	0.64888568452305	0.972299664727003
ENO2	0.0134236429225092	0	1.18684346511769
EPRS	-0.164810141208977	0	-5.52278817281817
EPS8L1	0.302415135814907	0.393730775333826	0.970824459629984
ERBB3	0.746001095017616	0.820782681668123	0.950540889090247
ERF	0.00435262048501455	0.0324442842261525	2.02808890752923
ESCO1	0.275329986920257	-0.0981022943175945	0.730276359004295
ESYT1	0.0425817852608349	0	-1.31015505332831
ETAA1	-0.0159915317249431	-0.0437478639259807	2.10997480489791
EXOC3L	0.12216403737851	0.0184457190364287	-2.28773691701456
FAM102A	-0.0356393764268622	0	1.25106984772753
FAM111B	-0.0153607507803814	-0.131243591777942	9.26505287179825
FAM122A	-0.601577847834846	0	-22.5451403184817
FAM13A	0.731341143759449	0.820782681668123	0.882763764461044
FAM151B	0.442540067154014	0.421775694939983	0.799592645769431
FAM172A	-0.0335140639771699	0.0437478639259807	0.917116978397253
FAM174B	0.0018309597189025	0.0981022943175945	1.3738011860823
FAM178A	-0.195871303751511	0	6.50225857945007
FAM184A	0.286896876990471	0.227109989583068	0.912194753865465
FAM43A	0.332557924528772	0.359092423229804	0.842923049187028
FAM46B	0.156414128615823	0.218739319629904	0.797761842341205
FAM82A2	0.0314605787330372	0	4.50747472545713
FANCD2	0.426995726624394	0.363006720519469	0.816076179757509
FASTKD1	-0.0118720067380718	-0.205195670417031	1.9416890133636
FASTKD5	0.0417675084112892	0	0.793656064444296
FAU	0.0057977608310508	0.0437478639259807	2.01889301674409
FBRS	-0.0806188780627898	-0.00841928033804536	-2.20852764443432
FBXL14	0.0104193509848852	0.064888568452305	2.32803336176762
FBXW7	0.308736479592739	0.0512989176042577	0.835604698789296
FCHO2	0.441856759472012	0.486664263392288	0.880778127096404
FIBCD1	0.290107770429836	0.393730775333826	0.981392031729791
FIGN	0.176797547567791	0.113084785754009	0.799671336124356
FKBP5	-0.0787499288104923	0	-1.73299200706891
FLYWCH2	0.00499071736464232	0.131243591777942	3.58760594787182
FSIP1	0.285824816457561	0.307159532747243	0.86143988142786
FUBP1	-0.116963174280997	0	8.16924688586744
FUCA1	0.00781757669692797	-0.0437478639259807	1.41173563510707
FUT10	0.227400344570032	0.179546211614902	0.881824398833153
FYCO1	0.443854793802201	0.38933141071383	0.874867579530963
GAK	-0.0135808371999355	-0.0437478639259807	1.08742907997377
GALNT10	-0.119448561740402	-0.064888568452305	0.855633749293249
GALNT3	0.460463781143734	0.583997116070745	0.865266263106618
GBAS	-0.222730665278424	0	1.01393377740025
GCH1	-0.00356295726676237	-0.131243591777942	3.15843256793331
GHRL	0.36810174568459	0.167541563316678	0.725182805073465
GMFG	0.049474922213244	0.0558471877722261	0.844523831383862
GNPTG	0.183872789975799	0.256494588021289	-0.935289105678927
GOSR2	-0.0278353568175936	0	1.09560715065504
GPATCH1	0.339370135416503	0.195465157202791	0.910954287664357
GPATCH4	0.0462019863249637	0	2.04130197012119
GPBP1L1	0.55629422092741	0.53956261874677	0.839769593442345
GPR113	0.0800148601560035	0.220730162214588	0.889691263476797
GPR126	0.519822710721599	0.418853908291695	0.830992213251021
GPR183	0.220774765732563	0	103.344451252418
GPR39	0.565577909546263	0.6422426593806	0.883471486347201
GRK6	0.00297453247821071	-0.0437478639259807	2.46006133718603
GTF2H3	-0.041310378358464	0	-2.03639567944093
GTF2I	-0.099955242593222	0	0.927322193541224
GTF3C5	0.107015475128007	0	5.26313573216377
GTPBP8	0.00368498827162052	0	1.0558648118709
H1FX	0.0421609045316166	0	2.93290744813622
HES4	0.138186375922893	0	3.96553521009628
HIF1A	-0.00594323317241299	0.0874957278519614	1.15106968748133
HIGD2A	-0.289260483238673	-0.196204588635189	0.834473209729155
HINT2	-0.0492469973977098	0	2.59923505808353
HIST1H2AD	0.0948304514148117	0.0735767207381959	0.863326832336412
HIST1H2BD	-0.0365715856605614	-0.0155894779251645	-1.50990403923122
HIST1H2BF	0.295148447787683	0.17167901505579	0.990276028073159
HIST1H3H	0.0157686651872604	0.0505156820282722	2.06293804917387
HIST1H3J	0.0652496611153297	-0.0170297017336934	2.05271440290783
HIST1H4C	0.0870492261271559	-0.0209426954145848	2.77235731751816
HMGB1	-0.0478172123793153	-0.012628920507068	-1.3382793598345
HMGB2	-0.0012034083527233	0.0512989176042577	-2.11942429301633
HMGN3	-0.0019342644194247	0.0874957278519614	0.804982940825154
HNRNPR	0.0501248364927426	-0.00230571487955358	-1.77853450761596
HOMER3	0.440223653735729	0.51910854761844	0.775491301492218
HOXC4	0.35808098282421	0.38933141071383	0.85327191739184
HSD17B14	0.00734893777621471	-0.12977713690461	1.99842563740207
HSDL2	-0.0184920353939441	0	-2.17496346625028
HSP90AB1	0.0114778350683399	-0.0743148833397499	1.4986985597817
HSPA1L	-0.226662060892108	-0.00210482008451134	2.19710457280057
HSPA6	0.393130061994806	0.307159532747243	0.902908668834775
HSPB2	0.106409840922666	0	20.5942936360721
HSPD1	0.354655124541801	0.251312344975017	0.987830268013091
ICAM2	0.592183055061062	0.586395471608374	0.81821270509328
IDH1	0.660700632686949	0.564088192326168	0.96154542136802
IDH3B	0.00591051457019662	0.0558471877722261	2.34402977490211
IER2	0.0574263320510928	0.122627867896993	0.850254166111813
IFIT1	0.031233233835792	0	1.64341734516047
IFIT1L	-0.016048350294838	0.306235047481865	14.6285560810103
IFT122	0.00497815880322466	0.0437478639259807	2.92527067966413
IFT20	0.272273756597002	0.147153441476392	-0.806910640726481
IGF2BP1	0.503389402396353	0.390930314405582	0.930910898347364
IGFL4	0.0145630052984205	0	3.10259162550994
IGHMBP2	0.428595811264657	0.416934750849777	0.783370029237497
IGLV1-36	0.0071345031855921	-0.0437478639259807	2.81162740840385
IL1F8	0.0105298215397354	0.131243591777942	11.4843073391903
ILKAP	-0.00972529756012797	-0.131243591777942	2.49880443386112
IMP4	0.048538238401318	0	2.76294764020415
INO80	-0.0127498380604906	-0.17167901505579	1.87790462530932
INTS10	-0.0492918564350155	0.0245255735793986	0.832141700309611
INTS5	0.0149778865199126	-0.0241825416703337	1.74878987145684
IP6K1	0.00685376173593453	0	2.07196453211616
ISY1	0.50590942782569	0.6422426593806	0.813601274367896
ITSN2	0.012530156095439	-0.0973328526784575	1.53173567354942
JRK	0.0449752128655188	0	4.14080238854072
JUN	0.297207296787417	0.220730162214588	0.857252202716643
KBTBD2	0.367175765420077	0.25955427380922	0.678480275411961
KBTBD3	-0.326922416391379	0	-6.80046110550194
KCNH1	0.316196928388724	0	133.002917065642
KCNQ1	-0.0118894214065316	0.0725476250110012	-2.41717948266775
KCTD20	-0.154471768690432	0.00841928033804536	1.92059863965487
KIAA0895	0.444103125583542	0.333442964427675	0.891766486253632
KIAA1009	-0.0155525986279791	-0.12977713690461	2.49459410588129
KIAA1274	-0.0413056457669407	-0.131243591777942	0.813250249005093
KIAA1429	0.103071256452262	0.0490511471587973	0.950833060118299
KIF9	0.312168986764429	0.194665705356915	0.914301420158829
KIN	-0.000767738701460363	-0.0437478639259807	1.70756600357197
KLF12	-0.0123044134262237	-0.218739319629904	12.6061729518642
LAMC3	0.0147897051641294	-0.0437478639259807	0.976270085776897
LARP7	-0.0283676112887205	0	-1.48296353531695
LARS	-0.00874128893086871	0.0973328526784575	1.97878900983492
LBA1	0.0073338416569693	0.0324442842261525	-1.90110277425132
LCA5L	0.414903124489803	0.333442964427675	0.848221983969162
LCMT2	0.183181351226504	0.25955427380922	0.82432207117165
LEMD2	0.0956131052048133	0	1.05420250792601
LEMD3	0.00887319327156577	0.195465157202791	2.0333864776986
LGR4	-0.199003551863508	-0.218739319629904	0.926649982191918
LIG4	0.00515004480543077	0.12977713690461	1.60561143896546
LIN54	0.0139614807120581	0.0725476250110012	1.92369120813102
LIX1	-0.0111372967663701	0.306235047481865	69.1187013291961
LMAN2	-0.0146915475412936	0.0437478639259807	4.45828614436469
LNPEP	0.0315021156192004	0.0167915123564867	-1.38422710875875
LPCAT1	0.00572945105964276	-0.131243591777942	1.47876798610464
LRPPRC	0.314294241284812	0.245255735793986	0.891617244068717
LRRC56	-0.00916781248621847	-0.0437478639259807	1.98370219136418
LRRFIP2	-0.0826068804838789	-0.064888568452305	0.773160852130837
LRRK1	-0.00630843322855965	0	-1.74823488884074
LY6E	0.0092898652342554	0.0437478639259807	0.963605656722695
MACC1	0.351497308940478	0	1.08159248534682
MADCAM1	0.650777688975872	0	96.9656076554548
MAGOHB	-0.539855876725847	-0.53956261874677	0.906311303692043
MAP2K5	0.0574958525832528	0	3.15384607367963
MAP2K6	0.342030092153777	0.12977713690461	0.891213209521837
MAP3K11	-0.0481289400464349	0	1.04354305135958
MAPK3	-0.030097287322481	0	1.52194875753991
MAPK7	0.00494313359231169	0.12977713690461	1.40159380730855
MAPK8IP3	-0.064978869254177	0	1.49437965887437
MBD6	-0.00836982647011495	0.294306882952784	0.937171355829611
MBIP	-0.0107708999566772	0.0437478639259807	1.98319064233
MBLAC1	0.0691376300253516	0	4.72034918384935
MCC	0.010409262225124	0.161400041568751	-4.08180878130293
MCOLN1	0.0129011910698557	-0.0769483764063866	2.34722027881565
MICAL2	0.0117660016882928	-0.064888568452305	2.03991914154705
MIDN	0.125048374729755	0.00269249489890497	2.17260872541724
MPHOSPH10	0.0177979163527386	0	-1.43666747682503
MPST	0.00870253355614369	0.064888568452305	2.84944028247993
MRPL10	-0.00402697260942364	0.027923593886113	2.20150519139114
MRPL33	0.126869625028522	0	2.40858723094698
MRPL51	-0.143874840764526	0	2.67592037507213
MRPL53	-0.645051422253601	-0.735767207381959	0.982862431427099
MSH5	0.272008128152536	0.220730162214588	0.982800195968704
MT1X	0.00613394793904133	0.0874957278519614	6.69580259656928
MTCH1	0.0141422424468617	0	3.64527474628155
MTDH	0.103877895412383	0	1.92596403816775
MTMR6	-0.012544956120376	-0.12977713690461	2.59971750200585
MUL1	-0.437636303167083	-0.38933141071383	0.979663746718293
MYC	-0.13633742832367	-0.147153441476392	0.834462452400331
MYL12B	-0.252666152932035	-0.147153441476392	0.902075342273704
MYO10	0.117421574944862	-0.0437478639259807	0.840941890757119
NBPF1	0.152559562460341	-0.0105241004225567	-2.16352456344313
NCAM2	0.0139450605449728	0.0437478639259807	1.80778656376278
NCRNA00094	-0.254736392043446	-0.25955427380922	0.81955261286926
NDUFA10	0.0115811723691658	0.0324442842261525	2.79136003456241
NDUFA13	0.0459574207199774	0	1.75477950936519
NDUFA6	-0.106676056524766	0	1.32000555128533
NDUFA7	0.0124953204746428	-0.064888568452305	1.53971608778452
NDUFAB1	-0.513704358003551	-0.515037045167371	0.86026228192595
NDUFAF4	-0.00964636264838267	0.147153441476392	1.32770838579048
NEUROG2	0.0103056697685105	0.306235047481865	13.9879303271195
NEUROG3	0.00265910000685434	0.0437478639259807	5.30628975100332
NF1	-0.014991262498196	-0.131243591777942	2.06579739551992
NFKBIL1	0.0140034338648124	-0.0820879832959423	1.57493855466524
NHLRC2	-0.505052574662154	-0.588613765905567	0.925628011836508
NINJ1	-0.0103376840954257	0.0323099387868596	2.13731475187849
NME7	-0.0761934662084463	0	1.14675008464829
NOC4L	0.298860699641339	0.251312344975017	0.9539865681684
NOL7	-0.0384211762191943	0	3.22562562833764
NOXA1	0.113830190372659	0	2.71945975655494
NPHP4	0.0405478800957363	-0.0161549693934298	3.18923152965756
NPL2	0.252339088488528	0.251312344975017	0.977041466968203
NR1D1	0.031185840897238	0.0245255735793986	0.82673608294127
NR2C2	0.053984879511503	0.0138342892773215	2.333665502731
NR4A3	0.000891394556432134	0.0878595370213959	1.53011730603132
NRBP1	0.181364565785246	0.218739319629904	0.969254865914331
NUDT8	-0.0131283959229038	-0.131243591777942	1.68174861977621
NUMBL	0.426570887653247	0.38933141071383	0.893312391832243
NUP153	-0.178077885219428	0	-2.11124960725656
NUP93	-0.0852127284892782	-0.128247294010644	0.971441863467247
NUPR1	0.673552137950684	0.795133222865994	0.991268969104602
OSMR	0.503127372386989	0.538638634844706	0.749810857773077
OVGP1	-0.00659589123354719	0.0973328526784575	3.85048987978947
PA2G4	0.0790677363293577	0	2.33572581796439
PAFAH2	0.0720764375564555	0.133825844757828	0.925699870462485
PAIP2	-0.0155352608893529	-0.0735767207381959	1.61070633010208
PAN2	-0.00636609862307683	0.19346033336267	-1.74744947241452
PBRM1	0.272665734875593	0	1.21695020837991
PCGF2	-0.0127655289592374	0.0437478639259807	1.02185753018088
PCNXL3	0.0450815676405072	0.00389736948129112	1.3501772497103
PCSK9	0.543249392535919	0.502624689950035	0.845431505630447
PCTP	0.0934511828088713	0	6.28549171348393
PDCD4	-0.0775862428946093	-0.01753816266581	-1.50653008839389
PDCD6IP	0.118399803718943	0	3.71086780964006
PDSS2	0.142937756216829	0	4.82454944351351
PER1	-0.0140124807073891	0.120912708351669	1.24657154370553
PGAP1	0.00824857708923703	-0.131243591777942	2.98884800509158
PHLDB2	0.210855195905244	0.174991455703923	0.931818756683257
PISD	-0.0145896543052974	-0.227109989583068	1.83630349128557
PKNOX1	0.129305005470471	0	2.50724881885116
PLCD3	0.0648887242432456	0	1.72663780339496
PLEKHG2	0.0262051574688558	0	1.31354655938441
PLVAP	0.0138978786114402	-0.393730775333826	12.4077723649934
POLE	0.0536407106332415	0	1.93406597633889
POLG	0.0829054925775459	0	1.84462529310464
POLI	0.0616245471275545	0	1.70616087392311
POLR2J4	0.0798580661981024	0	1.78934160693369
POLR3C	-0.141262488060377	-0.064888568452305	0.988002290837527
POT1	-0.00705405607608195	-0.111694375544452	2.47565828372494
PPAN-P2RY11	-0.225756315928141	-0.12977713690461	0.967104136529531
PPIL6	0.155666690069009	0	0.715428514043584
PPM1H	0.688669161191349	0.820782681668123	0.865511389799244
PPME1	-0.00925636708628329	0	2.83124052447892
PPP1R10	-0.289543605827529	-0.23084512921916	0.882995012473001
PPP3CB	-0.192544699213589	-0.343358030111581	0.933854501218024
PPP4R1L	0.0100081037974626	-0.174991455703923	8.89465891590749
PPP6C	0.116406344838151	0.153896752812773	0.987292043535532
PRKAB2	-0.000610533497818571	0.0490511471587973	-2.02130947300639
PRKAR1B	0.081260520159746	0	3.90920902836593
PRKCI	-0.0339782826158948	0.220730162214588	0.811233686988329
PRPF31	0.444723786605528	0.318832456532182	0.967829005006301
PRPF4B	-0.00652793709573405	-0.0437478639259807	2.14205001709052
PRR11	0.0522470204472985	0	1.73577992981776
PRSS27	0.389175172996102	0.220730162214588	0.861009464837833
PSAP	0.105711527169579	0	4.92095571276308
PSMA7	0.0681612686081637	0	3.8100309296481
PSMB3	0.171230644926435	0.0125656172487509	-1.72290713974502
PTGER4	0.232971270935505	0.218739319629904	0.911298109015935
PTK2	-0.0147591246056611	-0.102597835208515	1.36774018183845
PTOV1	-0.0110857864660865	0	2.26388517511139
PTP4A2	0.108732698083442	0.0512989176042577	0.853441060771633
PTPLA	0.207940194899618	0	2.7222641307448
PTPN4	0.0120776433029638	0	0.970442437545912
PUF60	-0.015154197488004	0.0324442842261525	1.89385742855705
PURB	-0.157920738095448	0	2.38640230285963
RAB21	-0.0952191825694878	0	1.91753855072273
RAB34	0.0400317655188	0	-2.25350773985114
RAB3D	-0.0722212260533007	-0.027923593886113	0.971437132487825
RAB5A	-0.0322762511953094	0	1.92669554812047
RBM28	0.275890052405205	0.318832456532182	0.98038790526279
RBM39	-0.0260063339870635	-0.153896752812773	-0.981297025437048
RBM45	-0.0173460291242777	0	-1.32641479136463
RCOR1	-0.0114609332156202	0.027923593886113	2.0543022209111
RDBP	-0.0661121670735074	0	2.29198856664215
RDH10	-0.0597239138001906	0	-7.19252983257678
RELL1	-0.0184080965612164	0	43.5127740728048
REPS1	0.101670623561923	0	2.02424185912623
RER1	-0.0831469490721524	0	-5.28296550673307
REV3L	0.0129185159149368	-0.159792148732936	2.41933200896895
REXO4	0.0822682963781707	0	3.73055787593886
RG9MTD1	0.0692663069045131	0	1.93836316392981
RIBC1	0.121144016700272	0	0.844142537704147
RIN1	0.00380433224594683	-0.223388751088904	3.0834648031156
RMND1	0.0602726166636367	0	-0.944368260406245
RNASE2	-0.00730275770175687	-0.174991455703923	6.66809945564816
RNASEH1	0.0286064859548067	0	2.13952200520567
RNF214	0.0129243551137257	0.195465157202791	1.45086692663849
RNF4	0.00455927066746578	0.12977713690461	1.44938033661578
RNF41	-0.0282477157961178	0	1.74441700595521
RNMTL1	-0.057573997780561	-0.0981022943175945	0.900514573178808
ROM1	0.0061755832214688	0.0437478639259807	2.95114156996695
RP11-117P22.1	-0.028123618980196	-0.00461142975910716	7.64690289764307
RP11-3B12.1	-0.00179659859023842	-0.0558471877722261	0.959492287954289
RP4-758J18.4	-0.457620512142571	-0.454219979166135	0.824037140738624
RPA3	-0.00549175737844357	0.205195670417031	5.47236234039673
RPL13A	0.00128673095914582	-0.131243591777942	1.01187389287715
RPL34	0.00864245438159402	0	1.83314520741033
RPS27A	0.030658874246375	0	3.14531380962519
RPS6	-0.00592728631748775	-0.0256494588021289	2.80897341873229
RRAGA	0.0467448008349249	0.0490511471587973	0.887448280329713
S100PBP	0.0150251506057011	-0.0837707816583391	3.27560443587479
SACM1L	-0.0157690142613387	-0.128247294010644	-1.65137638438008
SAMD10	-0.0129350793997768	-0.0837707816583391	-2.43165066865089
SAT2	0.307434528671225	0.367883603690979	0.887036971849227
SCAMP1	-0.449045991043527	-0.613139339484966	-0.990803191836818
SCAMP2	0.0147960866629275	0	0.936660036350004
SCN9A	0.429108249474932	0.307159532747243	0.840239218676088
SCO2	0.00755481293228099	0.0437478639259807	1.71173177246536
SDPR	-0.00874590090778442	0.0437478639259807	1.26176159357027
SEPSECS	0.0147169580676883	0.12977713690461	2.06317569642185
SEPT2	-0.261407072826081	-0.324442842261525	0.893129326224216
SEPT9	0.128535480057708	0.00420964016902268	-1.7175321277189
SERF2	-0.0126457294815574	-0.0437478639259807	2.38592465118455
SETD5	0.00636595204072166	-0.235790853618113	1.57606295538286
SFT2D1	0.535629777575222	0.615587011251092	0.943575848924821
SH3PXD2A	-0.0157347309591957	-0.0324442842261525	5.45232648463704
SHOC2	-0.500012144453209	-0.446777502177809	0.954551011315971
SIL1	0.123382704639799	-0.0210482008451134	1.74124775650175
SLBP	-0.00564857802978628	-0.0981022943175945	0.739131559809723
SLC25A24	-0.148905296394771	-0.218739319629904	0.912275733467966
SLC26A1	0.523473422075796	0.530548283836148	0.814453606459505
SLC2A4	-0.0141783778484198	0.064888568452305	1.30688592099191
SLC35B2	0.0652955199668832	0.0256494588021289	0.96014421372008
SLC4A1AP	-0.0948539693967093	0	3.55227060110195
SLC6A6	-0.0774766578304883	0	0.965244021215766
SLC7A7	0.0322721794512721	0	2.00611609783046
SLFN5	0.227030120900308	0	51.0299696154009
SMAD5	0.222442255035463	0	4.28934964512944
SMAD9	0.259735794260321	0.306235047481865	0.981986442204889
SMARCC2	0.210808068702398	0	2.01860938909124
SMG1	0.00918735085736603	0.131243591777942	1.61789361787161
SNCG	0.506163032715618	0.51910854761844	0.951627320871222
SNORD50B	0.00160275345689165	-0.0874957278519614	1.26594486910665
SNRPA	0.562405607024565	0.718184846459608	0.921206941975569
SNTB2	-0.51313139733278	-0.487339717240448	0.940510002271926
SNX27	-0.00708237847998628	-0.027923593886113	2.10853474327388
SNX3	0.0752645878196183	0	1.81755074820094
SOCS3	0.451623791845607	0.293197735804187	0.873754751097878
SOX9	0.509242652149803	0.616441400296898	0.847662365439819
SP1	-0.11009211510085	0	1.51037164646994
SPA17	0.00753161998292346	0.0981022943175945	-2.99095641649176
SPATA17	-0.313127733789249	-0.307159532747243	0.845773642130582
SPATA20	0.496961523634007	0.465985898008574	0.916115438793972
SPCS1	-0.0119536393735258	-0.12977713690461	1.54012919449924
SPR	0.248397825866583	0.111694375544452	0.835017449156428
SRD5A1	-0.00257059604530232	0.131243591777942	2.5024444868541
SRF	0.0856529570277351	0.0245255735793986	0.722548243510832
SRGN	0.589188479775649	0.586395471608374	0.954397944152729
SS18	0.0625491840343533	0	1.59263773088986
SS18L1	-0.0116962311132538	-0.194665705356915	3.60493770819627
ST7OT1	0.00232771226766262	-0.174991455703923	3.65974292451855
STARD10	0.00937258378440463	0.131243591777942	2.08568009209538
STAT3	-0.0160783514296262	-0.0437478639259807	1.52280312234878
STAT4	0.565655274528015	0.586395471608374	0.830487755302508
STAT5B	0.00456009927778678	-0.0694590627888742	2.17891058154507
STAT6	-0.000451708772186266	-0.262487183555884	6.72503446793035
STEAP3	0.012774900033173	0.0437478639259807	1.36655257578113
STK17A	-0.0667268677889544	0	1.88186013858604
STK32C	0.0115553249119082	-0.027923593886113	1.87406151399159
STK40	0.0106337987519374	0.107827613617168	1.85827500031806
STX8	-0.415414729816506	-0.390930314405582	0.914875298188237
SUMF1	-0.0923005287771106	0	2.8596114236974
SUMO2	-0.00635901268234403	-0.0874957278519614	2.45940443564845
SUPT16H	0.0298510044227134	0.0184457190364287	3.46434742061054
SUPT4H1	0.0102616222246866	0	2.39178450745615
SURF6	-0.0135896803605131	-0.290190500044005	1.68687471111065
SYMPK	0.00872404025680728	-0.0324442842261525	1.97779548419694
TAF10	0.0074727352580516	0.131243591777942	1.7523106447213
TAF5L	0.00218764356565241	-0.027923593886113	1.02625457835677
TAOK1	0.0803408585797358	0	5.3599381356593
TARS	0.00708464924342072	-0.122627867896993	1.18403941885383
TAS1R1	0.322208026401579	0.227109989583068	0.855349866998118
TBC1D14	-0.0228666524001739	0	-3.04391640407691
TCTE3	0.346323253622958	0.483650833406674	0.956823858420042
TEAD1	0.420411600744002	0.307793505625546	0.778905228494416
TEAD4	0.492184400532352	0.53956261874677	0.731420096945383
TERF2IP	-0.015462290558839	-0.194665705356915	2.77168178603251
TFAM	0.00167439727304355	0.0841928033804536	1.47498657946626
TGS1	0.00378136454522925	0.128247294010644	-2.24728049473703
THAP1	0.291442057554136	-0.0245255735793986	0.661297001805545
THOC6	0.00219817121824717	0.0874957278519614	1.65221777313598
THTPA	-0.0156329714458832	-0.418853908291695	9.53295516492955
TLR4	0.564061364443518	0	95.0845560964577
TM2D3	0.0152862942753458	0.12977713690461	2.25124369338709
TM7SF3	-0.170027423270733	0.179546211614902	0.895342329993062
TMCO6	-0.0224049771839287	0.027923593886113	0.870956019470468
TMEM115	0.123414622017127	0	1.37898201423543
TMEM194B	0.145277710984748	0	3.27084527434386
TMEM20	0.000132509378236838	0.0437478639259807	1.23679777761372
TMEM30A	-0.0135148659740468	-0.064888568452305	1.63330290305496
TMEM39B	0.208282820620842	0	1.97780685011379
TMEM53	-0.0752873115573874	0	1.38866257566893
TMEM55B	0.0162342921115785	0	1.38593045275002
TMEM56	0.075824290198121	0	3.93482029038027
TMEM79	-0.00214121846020302	0	-1.49502097780724
TNFAIP8	0.102034026130477	0	3.87892086336981
TNFRSF10B	0.420701994094448	0.392409177270378	0.81953891827726
TNKS2	-0.0078802598559406	-0.0437478639259807	2.11681483216867
TNRC6A	0.196011802549775	0	3.50199174197296
TOMM5	0.0912085863537877	0	2.06257487388652
TOR2A	0.0512959240526843	0	3.14725392792589
TOX4	0.0694651435175797	0	1.5739702092782
TP53BP2	-0.0751087466199091	0	1.4730018727082
TPMT	-0.0101976002451542	0.0437478639259807	3.06022451050032
TRAF6	0.433493905634592	0.516480133020002	0.793477002906523
TRAK2	-0.00551471453199318	0.145095250022002	-1.57671681853424
TREML1	0.00828400123641824	-0.174991455703923	13.606423854873
TRIM14	0.0709606111353776	0	2.77990123195671
TRIM35	0.0886040012630013	0	5.41538956607121
TRIM8	-0.28428551876963	-0.25955427380922	0.754457986116559
TRIT1	-0.229553252234442	-0.131243591777942	0.971768745302954
TRMT2A	0.0891620574041051	0.0194868474064556	2.08640183568715
TRMT5	-0.0080977977269736	-0.0967301666813349	-1.61947179397319
TSC22D2	0.0149187712258607	0	1.3179374124837
TSC22D4	0.00801671968128643	0.0558471877722261	1.13391842374175
TSKU	0.570842064489725	0.662190486643763	0.860661727704813
TSNAXIP1	0.449677482677137	0.486664263392288	0.883552513096505
TST	-0.460163384658921	-0.454219979166135	0.903071710805963
TTC13	-0.163581412973036	0	-4.99560263246949
TTC5	0.0540070262497141	-0.0490511471587973	0.799184366411032
TTRAP	-0.00977731820081701	-0.324442842261525	2.96907369479465
TTYH2	0.10217856240091	0	3.00105316130016
TUBA1	-0.0449532801473386	0	-1.72429529185468
TUBB3	0.098232933650273	-0.0138342892773215	-1.49466917651224
TXNDC11	0.18255740394086	0.0152943822580375	1.3431634410227
UBE2H	-0.00233521980979347	-0.0324442842261525	2.25818414582431
UBQLN4	0.0131757046914656	0.126547260248533	1.63846801717847
UCP2	0.181238883328695	0	1.17874245023299
UGDH	0.014230912768568	-0.0973328526784575	3.83997158038789
UNK	0.134786989126828	-0.00746289438066075	1.98918681680833
UPB1	-0.0217200496996326	-0.0437478639259807	0.884229594456018
USO1	0.0426661350621283	0	3.02600521862892
USP42	-0.0261341927412471	0	-3.73110335964261
VASN	0.163891512860772	0	3.12211297324918
VAT1	0.536660949289985	0.795133222865994	0.800924130271491
VCPIP1	-0.195304137852698	-0.0161549693934298	2.38393361436934
VDAC2	0.0307651864896396	0	1.849526818919
VPS37B	0.264734952749808	0.102597835208515	0.820842644193735
VRK3	-0.0514512356530946	0	-1.94645213800533
WARS2	0.307523986123991	0.307159532747243	0.99011758918422
WDR42B	-0.00994695140916873	0.131243591777942	66.2755871957004
WDR70	-0.00802607164852556	-0.218739319629904	2.98575302544025
WNK4	0.420462710085454	0.421775694939983	0.949335894377946
WWC2	0.594750002413076	0.760292780961358	0.718541353957103
XPO6	-0.161951112495279	-0.027923593886113	0.812720201011922
XYLB	0.429612752454982	0.421775694939983	0.880669886609093
YAP1	0.611772696713774	0.538638634844706	0.737116283438592
YOD1	0.0533043624213071	0	8.56594345233835
YPEL5	-0.304472152110272	-0.00631446025353402	-3.17761272807059
Z99755.2	0.105701160416593	0	2.40624368860246
ZBTB12	0.0162284189534983	0	2.87124451412647
ZC3H10	0.595798417922645	0.490511471587973	0.844393139915343
ZC3H6	-0.125337780028137	0	-3.69022874414479
ZDHHC11	-0.0076167698831927	0	3.22018182912199
ZDHHC16	0.00743172487195024	0	1.72701141217906
ZKSCAN3	0.123947209769409	0	4.0328269671923
ZNF142	-0.179819648426783	-0.196204588635189	0.790111101959029
ZNF148	-0.525891630252955	-0.611526706105875	0.947926902383068
ZNF2	-0.0158962976136221	0	-2.09214057136828
ZNF212	0.543849777863721	0.6422426593806	0.806652434634509
ZNF219	-0.0116040861280012	-0.120912708351669	1.31971774903649
ZNF26	-0.00596596271300215	0.0490511471587973	-1.41031849909891
ZNF267	0.525507709861874	0.753937034925052	0.904842127511808
ZNF281	-0.0083519846360183	-0.064888568452305	8.62325697173487
ZNF383	0.272330360641627	0	113.2354037198
ZNF397	0.0694034044209517	0	2.41107609368393
ZNF473	0.00699906048704325	0	-2.35743014245444
ZNF490	0.00400804037171041	-0.218739319629904	4.47121781811095
ZNF500	0.0126117398979946	-0.194665705356915	2.42043862823138
ZNF517	0.0107192454867657	-0.131243591777942	1.79456222088025
ZNF593	0.0738746601737993	0	2.27387999274984
ZNF608	0.294624301246058	0.0189433807606021	-1.23458181442893
ZNF629	0.40500150449608	0.282144046823417	0.704226029969088
ZNF692	-0.00665595212040894	0.161549693934298	2.31130652139364
ZNF707	0.163961245925018	0.0437478639259807	0.924768694430404
ZNHIT3	-0.00154002695334403	0.194665705356915	2.68724216352291
ZNHIT6	0.0112366373862004	-0.0324442842261525	1.73653625591343
