# Supplementary material for: Functional transcription factor target discovery via compendia of binding and expression profiles
Source: Sci Rep. 2016 Feb 9;6:20649. doi: 10.1038/srep20649 (PMC4746627; doi:10.1038/srep20649)
Supplement: Supplementary Dataset [file srep20649-s2.zip › Supplementary Dataset/43180_2_data_set_1775587_nz79p8.csv]

Gene	PC	SC	CARS
AAGAB	0.398224191183965	0.367883603690979	0.763408784515605
AB019441.14	0.491214689902731	0	17.7933296672131
AB019441.3	0.00627163913419604	0.25955427380922	11.2375698335849
ABCA1	0.331316933430287	0.363006720519469	0.916505789316671
AC002310.1	0.232773111517263	0	2.77070752098293
AC002472.2	0.2403186930728	0	9.17383262092386
AC004837.2	-0.0035063756599758	0.0437478639259807	16.9999010076839
AC004840.2	0.00524897852014125	-0.301574813970021	1.66885113890814
AC004862.2	-0.293937528382321	-0.25955427380922	0.869593059513819
AC005035.1	-0.179795321573862	0	-6.44658011816386
AC005955.1	0.0106160343605073	0.227109989583068	46.4747985641842
AC006028.2	0.00894060182724184	-0.196204588635189	1.70892395370469
AC006028.4	0.659668486925412	0	205.065208219618
AC006344.2	-1.2533866435683e-05	0.0437478639259807	2.49827850977191
AC007250.2	-0.00232568951809841	0.064888568452305	1.39212360569778
AC007362.1	0.0989868344260995	0	479.760974717893
AC007557.1	-0.293937528382321	-0.25955427380922	0.869593059513819
AC007557.2	-0.27610623050181	-0.258479510294877	0.948787569588856
AC008073.4	0.00444631923705746	-0.174991455703923	6.78348010155644
AC008533.1	-0.383667357053813	-0.153896752812773	0.73991622925873
AC009171.1	0.00615318909486602	-0.0231530209296247	1.31497161144811
AC009336.2	-0.0879562526492595	0	30.2271261569005
AC009404.1	-0.00060023101008453	-0.218739319629904	3.98155047231403
AC009492.1	-0.587472553222149	0	15.1646503493472
AC010982.1	-0.19541575445696	-0.0321826325011993	0.948787569588856
AC012621.2	-0.0823850987348668	0	2.70498401618692
AC013286.1	-0.0443078217258277	0	2.31001050541125
AC015691.1	0.0586142353634886	0	3.8369549494437
AC015987.2	0.00376183257851255	-0.185057246729516	6.18299170941829
AC016994.1	-0.29461363703228	-0.25955427380922	0.936969593574301
AC017076.1	-0.244208177666427	0	64.5885804344926
AC018866.1	-0.000474211918702465	0.0437478639259807	7.75976867677076
AC019349.2	-0.00537470465348601	0.0437478639259807	9.81350156891462
AC021016.3	-0.247955978505746	0	19.027809224954
AC021055.3	-0.571580974468724	-0.530548283836148	0.848407983576979
AC027124.2	-0.00354950261497908	-0.306235047481865	8.06298086882154
AC036222.2	-0.391172753090641	-0.51910854761844	0.885074161469347
AC064875.1	0.642783585676268	0	37.3927697493448
AC073957.3	-0.351546294021208	-0.490511471587973	0.938100876402804
AC074389.3	0.00778148516888492	0.027923593886113	0.911927305482397
AC084809.1	-0.00515192858830889	0.218739319629904	16.0812853116556
AC090505.3	-0.0443078217258277	0	2.31001050541125
AC092017.3	-0.0443078217258277	0	2.31001050541125
AC092958.2	-0.0443078217258277	0	2.31001050541125
AC098820.1	-0.502968205225097	-0.583997116070745	0.94520372801844
AC098828.2	-0.000875644850507569	-0.174991455703923	6.95968502836927
AC099793.1	-0.294163851334386	-0.25955427380922	0.885576844605272
AC104435.3	0.00336181109927997	-0.064888568452305	2.83864715844469
AC104695.3	-0.33676298947061	0	-2.91334792714864
AC107311.1	-0.27610623050181	-0.258479510294877	0.948787569588856
AC108146.1	-0.455825986172675	-0.251312344975017	0.933576713364216
AC110871.1	-0.0443078217258277	0	2.31001050541125
AC114730.3	0.00237233073651014	0.027923593886113	2.7065892567731
AC131971.2	-0.132147303567957	0	1.61673160321497
AC231380.15	-0.00384935642884994	0.131243591777942	6.07528298634724
ACADVL	-0.00795969331872125	0	2.4446288970613
ACLY	-0.043332626766828	0	1.44430671191429
ACVR1	0.371799794426574	0.333442964427675	0.920469869318106
ACVR1B	0.419187473826933	0.282144046823417	0.749752005409233
ADAL	0.142622698757722	0	1.84277833564119
ADAT3	0.014682829171294	0	-1.43072763334277
ADH4	0.00260877940014061	-0.25955427380922	6.18579932750955
ADSSL1	0.4797453253996	0.51910854761844	0.831997715017426
AGPAT6	0.00377923462353816	0.0437478639259807	1.56369141932197
AKAP6	0.00558978604337298	-0.0437478639259807	1.28709576439033
AL024508.2	0.0392214639187687	0	4.70208402572734
AL031594.1	-0.00236329330731817	0.306235047481865	86.3849108495285
AL031726.1	0.00638116818915198	0.0437478639259807	1.3171647741036
AL033527.1	-0.479380292130237	-0.586395471608374	0.811188353077998
AL034582.1	-0.00516785982273851	0.205208624280269	0.980436317242177
AL035416.1	-0.388451300247653	-0.418853908291695	0.83342171145025
AL049637.1	-0.0443078217258277	0	2.31001050541125
AL121972.2	-0.00339396925706578	-0.217642875033004	1.94846894870832
AL121990.4	-0.00159454372983334	-0.393730775333826	10.1962920122449
AL133351.2	-0.498200408071137	-0.363006720519469	0.789726254805601
AL133492.2	-0.0045131134382918	-0.262487183555884	4.34701537812656
AL136378.1	-0.201329086852653	0	13.3074661928825
AL137145.1	-0.151036318767749	0	5.44555004706819
AL137881.1	0.00346917075658571	-0.258479510294877	9.33688354902185
AL138767.3	-0.000385770589727236	0	3.80488280291071
AL138898.2	-0.00489194208910585	0.131243591777942	4.46365928746642
AL138921.2	-0.495811945019303	-0.586395471608374	0.777346141626664
AL138956.1	-0.196320223419838	-0.162221421130763	0.869593059513819
AL139142.1	0.00687970267513479	-0.027923593886113	1.70997869547094
AL139389.4	0.00582365688077259	-0.174991455703923	10.3213825523115
AL157400.4	-0.00454859452359065	-0.23455818864335	2.95144274858192
AL158147.3	-0.27610623050181	-0.258479510294877	0.948787569588856
AL158165.2	-0.121878106668618	0	10.8099890057215
AL162231.1	0.0065956752261548	-0.0565423928770043	2.22800768261656
AL354707.3	-0.386849393034498	-0.324442842261525	0.769542355258313
AL354710.4	-0.000333663890244281	-0.0437478639259807	5.45149417922507
AL354889.2	-0.334098581641853	-0.218739319629904	0.863192011711457
AL355336.1	-0.00784951630679042	0.306235047481865	22.0655251753789
AL356218.1	0.0119525601596012	0	1.10663371484889
AL356285.4	-0.000418451239948189	0.131243591777942	5.43901485965249
AL356310.1	-0.0041576130903244	-0.21904291355759	1.77523274555951
AL357552.3	0.00314986345510759	0.0437478639259807	3.89862278467429
AL358452.1	-0.293937528382321	-0.25955427380922	0.869593059513819
AL359541.4	-0.483803450774217	-0.418853908291695	0.762643096583536
AL360169.4	0.00605915092127967	0.0252578410141361	1.11326613277389
AL391056.1	0.0935671090086156	0.0437478639259807	0.863578990616453
AL391684.1	0.438967944879109	0.51910854761844	0.854524758022285
AL441988.1	0.0147656279409409	0	-1.79425434002954
AL513008.2	-0.366286425928076	-0.326247113099258	0.941962052290256
AL589986.3	-0.105855403109677	0	59.3290403113863
AL590666.2	-0.0861146817837663	0	47.8556505682177
AL592431.1	0.0314124544854658	0	2.15620600904892
AL663074.1	0.00187227456104626	-0.113084785754009	0.963412564210254
ALAD	0.120545451695183	0	2.91865199359596
ANKHD1	0.00313507664765114	-0.174991455703923	2.8030918791036
ANKMY2	-0.346057369076826	-0.418853908291695	0.887519823371126
ANLN	-0.0640610253472404	0	1.34682922035764
ANPEP	0.22747170037372	0.306235047481865	0.902671972823291
AP000320.1	0.507596192371519	0	50.8604718119615
AP000355.1	-0.423050935998708	-0.608708728202146	0.869994108094878
AP000640.2	0.0875365353278822	-0.139617969430565	0.821312490298713
APLF	0.130964029013837	0	5.02599360968012
APLNR	0.641098578893164	0	39.1177256130948
APP	0.526091105878212	0.686716060223162	0.797662673676715
ARCN1	-0.00292924286514871	0.131243591777942	4.43863436595926
ARL10	0.0850115900538939	0	1.24604521748347
ARRDC2	-0.00700752977054408	0.139617969430565	-8.16373364546502
ATF2	0.0153334829264703	0	1.15621459800765
ATP13A4	0.240185204835773	0	7.46648889167705
ATP5C1	0.0454865358642299	0	1.29341659737637
ATP5H	-0.375086768585929	-0.333442964427675	0.826663441104845
ATXN1	0.00616522958558373	-0.0592348877759092	-1.43182831970447
AZU1	0.482576855108711	0	323.19707596068
B2M	-0.00333107001262146	-0.0437478639259807	2.94433115601037
B9D1	-0.0816751867079107	0	1.98680003434413
BCL3	-0.118554017080109	0	3.29173338583685
BMPR2	-0.0126632198585682	0	1.18312267942652
BNC2	0.367174168790313	0.382334275644505	0.911910972032524
BRF2	0.377688654174304	0.343358030111581	0.744829004481712
BTBD7	-0.00471040084027308	-0.262487183555884	5.38605837664022
BTF3L4	0.000780617443587019	0.0139776536170403	-1.2084975803805
BTN3A1	-0.053364115577039	0	2.07185306108565
C10orf4	0.00169794396808119	0.0437478639259807	1.77578575372203
C10orf71	0.370330888587599	0	373.533654084631
C10orf88	-0.0050834519378792	-0.111694375544452	2.96489080808554
C10orf92	0.235557905349246	0	12.386963734054
C11orf9	0.4958759651714	0.51910854761844	0.907262121297216
C12orf26	0.253738801075943	0	30.844298594444
C16orf61	-0.0828655829130359	0	1.73665264539092
C17orf85	0.117026759921152	0	7.8897815133326
C17orf99	0.502208886487246	0.586395471608374	0.723742915862904
C18orf32	-0.00965218951555349	0.0652494226198515	-3.49110271294752
C19orf29	-0.303405061617232	-0.393730775333826	0.886093097982308
C1orf101	0.000693706748453305	0.102597835208515	2.02213074653282
C1orf149	-0.00265874449341101	0.027923593886113	0.860947481486919
C1orf212	0.0585128240448985	0.0245255735793986	0.931607981475032
C1orf227	-0.0335627880527567	0	5.58065919400424
C20orf195	0.330779763183896	0.194665705356915	0.854342178504564
C20orf96	0.0109181418192215	-0.0324442842261525	2.9237493395991
C21orf45	0.0104881526945229	0.083005735663929	1.24314666631896
C21orf63	0.244792457119546	0.218739319629904	0.925547088419458
C22orf33	-0.294404115017115	-0.25955427380922	0.908168887761015
C2orf77	-0.147038072084986	0	2.44474394610453
C3orf33	0.422355722159767	0.486664263392288	0.856261514070373
C3orf38	-0.17686640710186	0	-4.25615473468005
C4orf45	0.624864747151176	0	50.4461465959515
C5orf24	-0.0491634525212527	0	3.09162636517018
C5orf51	0.264456775917507	0	1.0990115082576
C6orf163	0.174601815186358	0	4.40682260480046
C6orf208	-0.415405280087653	-0.251312344975017	0.787759314938777
C8orf47	-0.134574394769552	0	140.489016224252
C8orf74	0.0787854660715333	0	4.48202589975183
C9	0.129791644009209	0	13.1943873342511
C9orf85	-0.182676768851297	-0.128247294010644	0.877093009663906
C9orf97	-0.00160530748783324	-0.162221421130763	1.79904661903232
CA9	0.00981608427080422	-0.111694375544452	3.45188867816503
CALML4	-0.00412551931271215	-0.0322800083137501	3.23163959495038
CAND1	0.00733063313052532	0.064888568452305	2.54547194998997
CAPN11	-0.573461203097406	-0.753937034925052	0.724532408915421
CAPRIN1	0.124969544230057	0	1.67992995890498
CAPS	0.0939593890496443	0	3.01266420879157
CBLC	-0.388209619436124	-0.139617969430565	0.898253066004341
CCDC11	0.227130984361529	0.218739319629904	0.926637022264941
CCDC117	-0.114323525954417	0	-3.02354423779676
CCDC121	0.113913644939478	0	0.780855166992529
CCDC40	0.209456587414284	0	1.23981299564174
CCDC50	0.0044524131831909	0.189696727659832	1.5618136862272
CCDC72	0.0532965519575725	0	3.70759369761699
CCDC85B	-0.0108789408103121	-0.115765104648124	-1.69438146093246
CCDC94	-0.132411932498462	-0.0490511471587973	0.87037535878294
CCND2	-0.00969419670227311	-0.0769483764063866	1.73682589381284
CD19	0.108510697625334	0	1.49080613242698
CD274	-0.323964252916006	-0.481226503185788	0.869731519606686
CD36	0.00785245140030385	0	2.51753031501622
CDC20	0.0280479280030226	0	1.70956906373258
CDC42	-0.342424690234853	-0.347331841958741	-0.929560917884717
CDKN2B	-0.0225414736339885	-0.0437478639259807	0.815799960331611
CENPE	0.464715588278258	0.307793505625546	0.745117406458175
CENPT	0.0715743810634416	0	1.61987820326743
CEP120	-0.00175747132903913	0.0359425378723892	1.37565439341049
CGGBP1	-0.010720474708842	0	1.52290523924411
CGRRF1	0.280951997409367	0.064888568452305	0.93909271644145
CHCHD5	0.241304951408078	0.122627867896993	0.796852548197258
CHMP4C	0.443068109700372	0.51910854761844	0.873361136077541
CHST11	0.386581283065315	0.256494588021289	0.790084393751344
CHST2	0.426217146998643	0.38933141071383	0.927944077247837
CIRH1A	-0.00998059481452241	-0.0558471877722261	1.81073550446701
CKB	0.200493935689126	0	5.65732352733789
CLDN1	-0.00704969394351742	-0.194665705356915	1.88673994396424
CLDN14	-0.30702703864549	-0.306235047481865	0.891048639704166
CLDN9	0.501960473307277	0.613320157961253	0.891439125621229
CLEC7A	-0.118058629929518	0	72.5846341994079
CLIP2	0.0571745702720592	0	1.71269053103074
CMPK1	0.0784187414780309	0	1.47956652252559
CNN2	0.00575269611686553	-0.0264906471413009	1.48172060794477
CNOT6	0.0149768589506447	0	3.07800489174389
CNOT7	0.000170467746451043	0.064888568452305	2.14272586538586
CNR2	0.0628598301889804	0	-1.55461661599998
CNTROB	0.0034156874239329	-0.0437478639259807	1.66610264219235
COG2	0.742219536211195	0.760292780961358	0.929441683182885
COPG	-0.303847589998797	-0.306235047481865	0.90573224608243
COTL1	0.102541032329787	0.147565752291429	0.844587170740337
COX6B1	-0.1255849521272	-0.128247294010644	0.906851086684778
CRLF3	0.299083782672944	-0.0735767207381959	0.676261410620692
CRYBB1	-0.206534394913682	0	85.8879206745269
CSN3	-0.00459779822841857	-0.0324442842261525	1.30324091976181
CSTB	-0.0922694628854851	-0.251312344975017	0.945211404310412
CSTF1	-0.0023087032854898	0	1.51388608372602
CSTF2T	0.35812943011849	0.153896752812773	0.830012206383655
CTBP1	-0.0270258264747903	0	1.22957393495904
CUL5	0.00433868688843161	-0.174991455703923	4.74437343322624
CWC15	-0.201036745962432	-0.0973328526784575	0.94383522154605
CYB561	0.523306219188204	0.474701096063922	0.814300136242134
CYBRD1	0.00391007014563133	-0.205195670417031	0.892314363204983
CYP1B1	-0.141453424547901	-0.0437478639259807	0.836185976689601
DAO	0.104729741572749	0.230847067945622	0.902108751413459
DDX19B	-0.45961048954935	-0.367883603690979	0.751499815582462
DDX27	0.0409358536548867	0	1.61349853492039
DEDD	0.102508815767359	0	1.3043456127009
DGKZ	-0.252734802376504	0	-10.7061165335582
DHRS12	0.00337584344062785	-0.111694375544452	2.80031614516504
DHX38	0.1205085790509	0	1.78943399117918
DIAPH3	-0.0474965880729298	0	3.10240624172625
DISP2	-0.110118586567311	0	-4.96281923231914
DNAH2	0.00265057708391789	0.307159532747243	103.069337067269
DNAJB12	-0.00170453205900019	-0.0483650833406674	-1.913771465226
DNAJB5	0.00741923467270287	-0.0538498979780993	1.72031839224945
DNMT1	0.265476149840328	0.122627867896993	0.866578303027855
DNTTIP1	0.00943343781903178	0.0437478639259807	1.80081435258094
DOCK8	-0.0330806695886596	-0.131243591777942	0.829023337107851
DPM3	-0.00172145081451129	0	6.16195086088613
DULLARD	-0.195938140379949	-0.25955427380922	0.86034951338485
DUSP16	0.238310840079003	-0.17167901505579	0.950293914460047
DYRK1B	0.513755951271725	0.66688592885535	0.721247641626253
DZIP3	-0.00267431464829814	-0.0437478639259807	1.53124572372104
EAF2	-0.364881321153868	-0.349982911407846	0.723413425477845
EFCAB7	0.0148555829272449	0	-2.14840726161787
EGR2	-0.316412300382627	-0.131243591777942	0.895650372702424
EGR3	-0.0601326037773874	-0.131243591777942	0.721091355456374
EHMT2	-0.00147301936742025	-0.174991455703923	5.00833250109293
EIF3K	0.0737929889581452	0.131243591777942	0.81307001170143
EIF4B	0.0849286621480576	0	3.55969911727731
ELK4	-0.208764307509371	-0.416934750849777	0.938620572046853
EMB	0.469912496742896	0.363006720519469	0.875399913407851
EME1	-0.121784560475255	0	2.22786302436622
ENAH	0.566356905358608	0.611526706105875	0.937918683574682
ENKUR	0.0218361181465634	-0.0437478639259807	0.928215037776562
ENO2	0.0134236429225092	0	1.18684346511769
EPHB6	0.0942484332763071	-0.0437478639259807	0.826814038314324
EPRS	-0.164810141208977	0	-5.52278817281817
ERCC1	-0.00612623224793441	-0.0888523316638638	13.9687676812484
ESCO1	0.275329986920257	-0.0981022943175945	0.730276359004295
ETNK2	0.457265240652242	0.551552831844593	0.775857016984509
ETV4	0.522074297644453	0.586395471608374	0.875653897642971
FAM111B	0.324270272847049	0.474701096063922	0.929146770744011
FAM126A	0.0544346831850982	0	3.36854632848397
FAM151B	0.442540067154014	0.421775694939983	0.799592645769431
FAM167A	0.500660432635579	0.461690258438319	0.844341533575382
FAM172A	-0.0335140639771699	0.0437478639259807	0.917116978397253
FAM178A	-0.195871303751511	0	6.50225857945007
FAM71A	0.00162173555188598	-0.262487183555884	6.9095849171186
FANCD2	0.583448712989784	0.615587011251092	0.822637536605048
FANK1	0.00239972701576105	-0.184457190364287	-1.83077514938239
FASTKD5	0.0417675084112892	0	0.793656064444296
FBXO30	0.104439434596735	0	3.9122424887636
FBXO31	0.2363436950686	0	1.65967509069896
FCHO2	0.59765264486807	0.589937552448964	0.857708175637339
FIGN	0.146449283342722	0.113084785754009	0.799671336124356
FLRT3	0.407479377076416	0.291998558035373	0.9166620942434
FLYWCH2	0.00499071736464232	0.131243591777942	3.58760594787182
FNDC4	0.470371079553835	0.64888568452305	0.909989792856401
FOLR3	0.520350062886041	0	193.768041137717
FOS	0.00932382761700659	-0.11853146249979	-1.22730392104668
FOXJ1	-0.146936159712594	0	96.8140133427521
FOXN3	0.00864202300862869	-0.131243591777942	3.3193724548626
FRMPD2	0.643062399770602	0.753937034925052	0.91268101936335
FSIP1	0.285824816457561	0.307159532747243	0.86143988142786
FUBP1	-0.116963174280997	0	8.16924688586744
FUT10	0.0240514159365797	0.0490511471587973	0.870865195755917
FYCO1	0.443854793802201	0.38933141071383	0.874867579530963
GABRR2	0.00124674869106118	0.218739319629904	139.202560238899
GAL3ST3	0.398472956658883	0	391.839913997368
GALNT10	-0.119448561740402	-0.064888568452305	0.855633749293249
GBAS	-0.222730665278424	0	1.01393377740025
GCH1	-0.00356295726676237	-0.131243591777942	3.15843256793331
GCSH	-0.00789720492352231	-0.0437478639259807	1.95415840762827
GHRL	0.36810174568459	0.167541563316678	0.725182805073465
GLIPR1L1	0.000176983594817322	0.0876171654230361	2.94712993562807
GMFG	0.049474922213244	0.0558471877722261	0.844523831383862
GNG3	-0.00961298520732965	0.0592348877759092	-8.68203489704858
GNPTG	0.183872789975799	0.256494588021289	-0.935289105678927
GOLPH3	-0.00989103640339192	0.0837707816583391	-5.02023238717581
GOSR2	-0.0278353568175936	0	1.09560715065504
GPATCH4	0.0462019863249637	0	2.04130197012119
GPM6A	0.010626140817503	-0.0437478639259807	14.1194290133114
GPR39	0.565577909546263	0.6422426593806	0.883471486347201
GRK6	0.00297453247821071	-0.0437478639259807	2.46006133718603
GTF2H3	-0.041310378358464	0	-2.03639567944093
GTF3C3	0.00643294969574448	-0.196204588635189	1.31696794502719
GTF3C5	0.107015475128007	0	5.26313573216377
GTPBP8	0.00368498827162052	0	1.0558648118709
HAUS8	0.358485469911684	0.0245255735793986	0.68317076290063
HBA1	-0.00454434719936804	-0.064888568452305	8.59890894213162
HES2	-0.142652080260268	-0.131243591777942	0.901627330311312
HEYL	-0.215118579042065	-0.0437478639259807	0.740838880978073
HGSNAT	0.185730870460587	0	2.44031003855684
HIF1A	-0.00594323317241299	0.0874957278519614	1.15106968748133
HIGD2A	-0.289260483238673	-0.196204588635189	0.834473209729155
HIST1H4G	0.471235043356078	0	11.7746937578803
HMGB2	-0.0012034083527233	0.0512989176042577	-2.11942429301633
HMGN3	-0.00179086580141631	0.117591458857233	1.07346174992722
HOMER3	0.440223653735729	0.51910854761844	0.775491301492218
HOOK3	0.242623390575816	0.064888568452305	0.703700336210982
HOXC4	0.35808098282421	0.38933141071383	0.85327191739184
HSD17B14	0.00734893777621471	-0.12977713690461	1.99842563740207
HSPA5	0.00260015524707908	0.103280291254215	-3.08984276205897
HSPA6	0.393130061994806	0.307159532747243	0.902908668834775
HSPB2	0.106409840922666	0	20.5942936360721
IARS2	0.00270717298448302	-0.0437478639259807	1.3567701630813
IDH3B	0.00591051457019662	0.0558471877722261	2.34402977490211
IFIT1	0.031233233835792	0	1.64341734516047
IFT122	0.00497815880322466	0.0437478639259807	2.92527067966413
IFT20	0.272273756597002	0.147153441476392	-0.806910640726481
IGF2BP1	0.46659929744377	0.357385806330805	0.944239964233542
IGHMBP2	0.428595811264657	0.416934750849777	0.783370029237497
IGLV1-36	0.0071345031855921	-0.0437478639259807	2.81162740840385
IL18R1	0.213786345537197	0.0437478639259807	0.939872476270175
IL1F8	-0.00525040231685751	0.167541563316678	9.20792133789922
IL22RA2	0.419393379787336	0	192.41190265134
IL2RA	0.28090639074858	0	246.138447493673
IL6ST	-0.00899292920317316	-0.0229415733870562	1.7418187086034
ILKAP	-0.00972529756012797	-0.131243591777942	2.49880443386112
INHA	0.424827881494553	0.390930314405582	0.921401359486025
INTS10	-0.0492918564350155	0.0245255735793986	0.832141700309611
IP6K1	0.00685376173593453	0	2.07196453211616
IQCH	0.14189742040317	-0.122627867896993	0.788047278049688
IRF2BP1	-0.0095930148674796	-0.0403320225638997	1.54740570490435
ISY1	0.50590942782569	0.6422426593806	0.813601274367896
KBTBD3	-0.326922416391379	0	-6.80046110550194
KBTBD4	0.0931208357018733	0	1.25894850466156
KCNH1	0.316196928388724	0	133.002917065642
KCTD20	-0.00906306654140382	0.00841928033804536	2.86534199335596
KDELR2	0.00254839933859309	-0.0558471877722261	3.07430095725193
KDELR3	-0.247936978752092	-0.218739319629904	0.864361816344889
KIAA0495	0.00194263634061793	-0.262487183555884	4.93081641026971
KIAA1128	0.00283500504953925	0.38933141071383	1.67313286737773
KIAA1274	-0.0413056457669407	-0.131243591777942	0.813250249005093
KIAA1429	0.103071256452262	0.0490511471587973	0.950833060118299
KIF24	-0.106901081120027	0	4.00242955849677
KIF9	0.312168986764429	0.194665705356915	0.914301420158829
KLHL2	0.155136525057055	0	3.80133470786152
KSR1	0.15609135305561	0	6.0240114454104
LAMA5	0.286264839976493	0.179546211614902	0.91908332306609
LANCL2	0.112463624858798	0	2.03653883513666
LAPTM4A	0.0704572381776936	0.0437478639259807	0.928535371743811
LARP7	-0.0283676112887205	0	-1.48296353531695
LARS	-0.00874128893086871	0.0973328526784575	1.97878900983492
LCA5L	0.414903124489803	0.333442964427675	0.848221983969162
LCMT1	-0.0984872953458235	-0.0512989176042577	0.91282162083613
LCMT2	0.183181351226504	0.25955427380922	0.82432207117165
LEMD2	0.0956131052048133	0	1.05420250792601
LEMD3	0.00887319327156577	0.195465157202791	2.0333864776986
LEPROTL1	0.0014909907814543	0	1.69279462702616
LIG4	0.00515004480543077	0.12977713690461	1.60561143896546
LPCAT1	0.00572945105964276	-0.131243591777942	1.47876798610464
LPHN2	0.00802532802694855	0	2.12897635843018
LRPPRC	0.314294241284812	0.245255735793986	0.891617244068717
LRRFIP2	-0.0826068804838789	-0.064888568452305	0.773160852130837
LRRK2	0.496223837046798	0.530548283836148	0.820598231848536
LRTM1	0.606274426572894	0	39.2893442043505
LTB4R2	-0.169421064564944	0	2.46913659165192
LTBP2	0.328822264249955	0	67.4100634040882
LY6E	0.0199354758720547	0.027923593886113	0.90964358848507
MAP2K6	0.342030092153777	0.12977713690461	0.891213209521837
MAP7D1	0.543677162487145	0.367883603690979	0.756232993860613
MAPK1IP1L	-0.00340458469087707	-0.00764719112901873	1.31637952418254
MAPK3	-0.030097287322481	0	1.52194875753991
MAPK7	0.00494313359231169	0.12977713690461	1.40159380730855
MAPK8IP3	-0.064978869254177	0	1.49437965887437
MAPKAPK2	-0.000639950030891855	0.163738228085329	-2.90797697616453
MBIP	-0.0107708999566772	0.0437478639259807	1.98319064233
MCAM	0.469177787014313	0.363006720519469	0.770488465893461
MCC	0.010409262225124	0.161400041568751	-4.08180878130293
MCFD2	-0.217152390602731	-0.25955427380922	0.889397429917087
MFSD11	0.00765166124324922	0.175378017945528	-1.70048542287483
MFSD6	-0.0856675050242117	-0.131243591777942	0.774701611633623
MGLL	-0.00743823274375026	-0.064888568452305	1.36428941818358
MINPP1	0.342745568770288	0.367883603690979	0.911802970772141
MRPL10	-0.00402697260942364	0.027923593886113	2.20150519139114
MRPL51	-0.143874840764526	0	2.67592037507213
MRRF	-0.388575126328962	-0.367883603690979	0.94891451508053
MTMR9L	0.00212759138536155	-0.027923593886113	2.47015593951789
MX2	0.752086553622231	0.858395075278952	0.814121941895287
MYCBPAP	0.162301663448342	0	2.93128485950365
MYH4	-0.00714234509656371	0.131243591777942	7.30096785389293
MYL12A	0.108522774656004	0	-1.22461453582085
MYLK2	0.0733277452645745	-0.0437478639259807	0.933421062055235
MYO10	0.117421574944862	-0.0437478639259807	0.840941890757119
MYO18B	-0.00245327979970233	0.139617969430565	2.61360905483581
MYOM1	0.00968001979489313	0.0973328526784575	8.6846563479414
MYST4	-0.0621848410438838	0	1.57004011799057
NCRNA00169	0.163818793360354	0.167541563316678	0.703326127010299
NDRG4	-0.0988654151652302	0	1.6124987061338
NDUFA13	0.0459574207199774	0	1.75477950936519
NDUFA6	-0.106676056524766	0	1.32000555128533
NDUFAB1	-0.513704358003551	-0.515037045167371	0.86026228192595
NDUFAF4	-0.00964636264838267	0.147153441476392	1.32770838579048
NEUROG2	0.0103056697685105	0.306235047481865	13.9879303271195
NEUROG3	0.00265910000685434	0.0437478639259807	5.30628975100332
NINJ1	-0.0103376840954257	0.0323099387868596	2.13731475187849
NKX2-8	-0.0805916959264667	0	27.7191203076503
NLE1	-0.00569624082429416	0.0437478639259807	2.2095860758473
NOL7	-0.0384211762191943	0	3.22562562833764
NOSTRIN	-0.261875898225852	-0.131243591777942	0.78775996614284
NOXA1	0.113830190372659	0	2.71945975655494
NSFL1C	0.0759098379371637	0.12977713690461	0.857778083211367
NT5DC3	0.00425589746893279	-0.262487183555884	10.0514675706774
NUCB2	-0.00915676041016598	-0.0324442842261525	2.02630780425092
NUDT3	-0.00129923627556674	0.064888568452305	2.02181068342158
NUMBL	0.426570887653247	0.38933141071383	0.893312391832243
NUP93	-0.116781177028627	-0.147153441476392	0.750171150614319
NUPR1	0.568615438161624	0.741371417676301	0.833222025513768
OSMR	0.503127372386989	0.538638634844706	0.749810857773077
OVGP1	-0.00659589123354719	0.0973328526784575	3.85048987978947
PCSK9	0.543249392535919	0.502624689950035	0.845431505630447
PCTP	0.0934511828088713	0	6.28549171348393
PDE11A	0.103791305635091	0	-1.37474428633449
PDE4A	-0.00909769069022566	-0.246508303551821	-1.65732500045345
PDSS2	0.142937756216829	0	4.82454944351351
PFKFB3	-0.000960313482791285	0.253094520497067	2.58768038134873
PGAP1	0.00824857708923703	-0.131243591777942	2.98884800509158
PHACTR2	0.0829915179862139	0	1.50520921087895
PHF21B	-0.158692761982637	0	124.202491809274
PHF3	-0.000986998986336908	0.269416970817452	-3.62695549016649
PHLDA1	0.00835494090333604	-0.273562649362074	-1.91593971936009
PHLDB2	0.613613443545106	0.751420770170548	0.812583339260017
PIAS1	-0.237298919539649	-0.245255735793986	0.860639121669231
PIGT	-0.740342803507324	-0.686716060223162	0.93826960936754
PITPNM1	0.14083266041918	0	5.47185107782926
PLAGL2	0.00498600506721885	0.122627867896993	1.25782560821736
PLCG1	0.434306113557076	0.418853908291695	0.927911891151189
PLEKHA6	-0.168073969342498	0	-4.62559699856761
PLEKHG5	-0.450449142286079	0	-9.32557200607572
PLSCR1	0.0242144370902163	0	5.07929616071736
PLXNC1	0.00888783295449745	0.0457724132813844	6.4162503602058
POLE	0.0536407106332415	0	1.93406597633889
POLG	0.0829054925775459	0	1.84462529310464
POLI	0.0616245471275545	0	1.70616087392311
POLR2J4	0.0798580661981024	0	1.78934160693369
POT1	-0.00705405607608195	-0.111694375544452	2.47565828372494
POU3F3	-0.00660920900199937	0.0437478639259807	10.9024469448491
PPFIBP1	-0.00571933771508442	-0.140648607652769	1.43168537829914
PPIL6	0.155666690069009	0	0.715428514043584
PPM1E	-0.00618718075507007	0.131243591777942	109.000410560718
PPM1H	0.688669161191349	0.820782681668123	0.865511389799244
PPM1M	0.512074205495729	0.718184846459608	0.715938809733227
PPP1R13L	0.00351410533341261	-0.266969809468442	3.83372667809478
PPP2CB	0.0960996794683998	0	1.62262385124956
PPP3CB	-0.192544699213589	-0.343358030111581	0.933854501218024
PRKCDBP	0.344947178537364	0.25955427380922	0.729172380654013
PRKCI	-0.0339782826158948	0.220730162214588	0.811233686988329
PRR11	0.0522470204472985	0	1.73577992981776
PRSS27	0.389175172996102	0.220730162214588	0.861009464837833
PRTFDC1	0.159479328085965	0	3.15446981671404
PSAP	0.00330184125578027	-0.0558471877722261	4.07480073709088
PSMA3	0.177614667668755	0	2.29855664681654
PTGER4	0.232971270935505	0.218739319629904	0.911298109015935
PTOV1	-0.0110857864660865	0	2.26388517511139
PTPLA	0.207940194899618	0	2.7222641307448
PTPN12	0.314990257991648	0.122627867896993	0.816472516073173
PTPN4	0.0120776433029638	0	0.970442437545912
PTPN6	-0.00562882716235983	-0.116921084438734	1.76202490114161
PURB	-0.157920738095448	0	2.38640230285963
PYCARD	-0.00109073472849025	-0.262487183555884	8.58487561394648
RAB13	-0.243285385831865	-0.227109989583068	0.925395492346534
RAB34	0.0400317655188	0	-2.25350773985114
RAPGEF2	-9.46995039381902e-05	-0.162221421130763	8.49766428505497
RARA	0.224879121747142	0	5.77495534209192
RAX	-0.00388626800153002	0.0437478639259807	4.78772154421398
RBM18	-0.566535317909714	-0.564088192326168	0.871558430612143
RBM20	0.117385696433393	0	1.98276039737991
RBM33	0.00040921116385508	-0.131243591777942	2.61376593633633
RBM45	-0.0173460291242777	0	-1.32641479136463
RBPMS	0.424870932427891	0.421775694939983	0.742555110359689
RCOR2	0.116581090308054	0	2.85025032728745
RDBP	-0.0661121670735074	0	2.29198856664215
RDH10	-0.0597239138001906	0	-7.19252983257678
REXO1	0.0657830520149289	0	1.53333021440668
REXO4	0.001971789630599	-0.159744612766174	1.89488280689874
RFX2	0.00302109038296377	0.111694375544452	3.23597291906522
RGL4	-0.00234539947418903	-0.0437478639259807	1.16562051697493
RGS19	-0.00808010370755374	-0.111694375544452	2.42444519157665
RGS8	0.0252303291020075	0	8.31496378306409
RIBC1	0.121144016700272	0	0.844142537704147
RIN1	0.00380433224594683	-0.223388751088904	3.0834648031156
RIN3	0.445293550047566	0.454219979166135	0.895223446026806
RIPK4	0.567744343494219	0.615587011251092	0.764227307549003
RMND1	0.0602726166636367	0	-0.944368260406245
RNASE2	-0.00730275770175687	-0.174991455703923	6.66809945564816
RNASEH1	0.0286064859548067	0	2.13952200520567
RNFT2	0.0105848017768179	0.187328987521509	2.21551252094666
RNMTL1	-0.057573997780561	-0.0981022943175945	0.900514573178808
ROM1	0.0061755832214688	0.0437478639259807	2.95114156996695
RP11-108K14.1	0.115577602124758	0	2.70097375708177
RP11-352D3.1	0.449698116704453	0	398.295801727839
RP11-3B12.1	-0.00179659859023842	-0.0558471877722261	0.959492287954289
RP11-45B20.3	-0.464297006975463	-0.25955427380922	0.789269812161125
RPL13A	0.00128673095914582	-0.131243591777942	1.01187389287715
RPL29P2	-0.332298319714889	-0.393730775333826	0.82478735854457
RPL34	0.00864245438159402	0	1.83314520741033
RPL3L	-0.0226906868065231	0	3.1291137960781
RPP25	0.174775755257232	0	3.10330997487659
RPS10P7	-0.00309010621247598	0.0437478639259807	2.56696181939072
RPS6	-0.00592728631748775	-0.0256494588021289	2.80897341873229
RRM2	-0.0108823418983758	-0.128613192882607	1.51895332960806
RUNX3	-0.30917013685991	-0.324442842261525	0.842222345530987
RWDD3	0.185697954844805	0.318832456532182	0.938784432563923
SAMD8	-0.00868030771535483	0	1.17860284537131
SCNN1A	0.820956476131695	0.760292780961358	0.839920548904405
SCO2	0.00755481293228099	0.0437478639259807	1.71173177246536
SDPR	-0.00874590090778442	0.0437478639259807	1.26176159357027
SERPINA9	0.00289142503341693	-0.174991455703923	13.1888117582728
SFT2D1	0.535629777575222	0.615587011251092	0.943575848924821
SGMS1	0.00315256934542162	-0.0418853908291696	2.87472354309479
SGSM2	-0.23228253325345	-0.291998558035373	0.93821736492857
SH2D3C	0.459733593386465	0.418853908291695	0.873626707771233
SH2D4B	0.600479820820761	0	221.785580442408
SH3BP5L	0.0695867642814438	0	2.4380641011761
SH3RF3	0.127219902125572	0.0437478639259807	0.860426827793556
SHISA4	0.247199851784193	0.064888568452305	0.743718168268347
SIRPB1	0.00381027551386732	-0.218739319629904	2.27759948225188
SLAMF9	0.596568423330735	0	235.164757831926
SLBP	-0.00564857802978628	-0.0981022943175945	0.739131559809723
SLC12A8	0.137108661254801	0.0437478639259807	0.818255044526076
SLC14A1	0.051797771381847	0	59.2891928790718
SLC16A7	0.105196627148046	0	28.4100746845381
SLC25A24	-0.148905296394771	-0.218739319629904	0.912275733467966
SLC27A5	0.0222841377554293	0	3.12441818813999
SLC30A5	0.228378718717178	0	3.14257047340712
SLC30A9	0.0164732613994637	-0.0437478639259807	0.926005261900854
SLC35B2	-0.00959834229365559	-0.0726483157256779	1.98066283005722
SLC40A1	0.346046000329548	0.341946852160931	0.876264952957503
SLC4A1AP	-0.0948539693967093	0	3.55227060110195
SLC7A7	0.0322721794512721	0	2.00611609783046
SLCO1B3	-0.0973144773295314	0	127.167113575067
SMAD5	0.222442255035463	0	4.28934964512944
SMARCC2	0.210808068702398	0	2.01860938909124
SMC1B	-0.00499988693168897	0.393730775333826	83.6028680937962
SMG1	0.00918735085736603	0.131243591777942	1.61789361787161
SMOX	0.538527782892219	0.615587011251092	0.780478455273269
SNHG12	-0.00525545557349016	0.00922285951821433	2.57240567077813
SNORD1C	-0.00182766766705119	-0.207514339159822	1.40022653076833
SNORD50B	0.00160275345689165	-0.0874957278519614	1.26594486910665
SNRNP35	0.00707932073069587	-0.0721013354038857	1.18973744319928
SNRPA	0.562405607024565	0.718184846459608	0.921206941975569
SNRPA1	-0.045975322357509	0	1.54858163179846
SNTB2	-0.51313139733278	-0.487339717240448	0.940510002271926
SNX3	0.0752645878196183	0	1.81755074820094
SNX9	0.00283642060434986	-0.0645600166275003	1.67257251601849
SOCS6	-0.411085275640861	-0.38933141071383	0.797635582909767
SOX9	0.496091388943008	0.605811352253617	0.946441431941898
SP1	-0.11009211510085	0	1.51037164646994
SPA17	0.00753161998292346	0.0981022943175945	-2.99095641649176
SPATA17	-0.313127733789249	-0.307159532747243	0.845773642130582
SPATA20	0.496961523634007	0.465985898008574	0.916115438793972
SPINT4	-0.293937528382321	-0.25955427380922	0.869593059513819
SRD5A1	-0.00257059604530232	0.131243591777942	2.5024444868541
ST7OT1	0.00232771226766262	-0.174991455703923	3.65974292451855
STARD10	0.00937258378440463	0.131243591777942	2.08568009209538
STAT4	0.565655274528015	0.586395471608374	0.830487755302508
STAT5B	0.00456009927778678	-0.0694590627888742	2.17891058154507
STK16	0.344096791936738	0.359092423229804	0.90372174738571
STRN	-0.258692483152741	0	-5.89030579594623
STX8	-0.415414729816506	-0.390930314405582	0.914875298188237
SUMO2	-0.00635901268234403	-0.0874957278519614	2.45940443564845
SUPT4H1	0.0102616222246866	0	2.39178450745615
SYMPK	0.00872404025680728	-0.0324442842261525	1.97779548419694
SYNJ2	-0.0491836499638392	-0.12977713690461	0.910614535908973
TAF10	0.0074727352580516	0.131243591777942	1.7523106447213
TAF5L	0.00218764356565241	-0.027923593886113	1.02625457835677
TAF8	-0.00195982982019478	0.147153441476392	1.07427548755324
TANK	0.0168097206507814	0	1.42890552860454
TAOK1	0.0803408585797358	0	5.3599381356593
TARS	0.00708464924342072	-0.122627867896993	1.18403941885383
TAS1R1	0.322208026401579	0.227109989583068	0.855349866998118
TAX1BP3	0.153242362959043	0	3.75865629853965
TBC1D14	0.0720855085946144	0	-1.85372535655237
TBC1D16	0.425229767684024	0.421775694939983	0.838955366620377
TEP1	-0.0339645717804917	0	2.84263789686668
TFAM	0.00167439727304355	0.0841928033804536	1.47498657946626
TGS1	0.00378136454522925	0.128247294010644	-2.24728049473703
THAP1	0.291442057554136	-0.0245255735793986	0.661297001805545
THRSP	-0.00636837367383475	-0.174991455703923	7.68143353429121
TIPIN	-0.178784220131841	-0.343358030111581	0.839004838335079
TLR4	0.564061364443518	0	95.0845560964577
TMCO6	-0.00583343442752394	0.0391971529524109	1.04109841411344
TMEM106A	0.640979146677405	0.753937034925052	0.913964897991078
TMEM115	0.123414622017127	0	1.37898201423543
TMEM139	-0.0102726573727762	-0.131243591777942	1.81531229017142
TMEM141	0.456910481328118	0.445002971753841	0.742512298323351
TMEM192	-0.0589033508021805	0	-9.67059992604643
TMEM194B	0.145277710984748	0	3.27084527434386
TMEM201	0.156355047441785	0	3.11719587530862
TMEM38A	-0.332734203819426	-0.306235047481865	0.738428944680237
TMEM39B	0.208282820620842	0	1.97780685011379
TMEM55B	0.0162342921115785	0	1.38593045275002
TMEM79	-0.00214121846020302	0	-1.49502097780724
TMEM87A	-0.000915774485828191	-0.0769483764063866	5.44299578133315
TMEM87B	0.00977551496087804	-0.0415028678319645	-1.76812524271247
TMEM93	0.0850879057931109	0	3.95851887158103
TNFAIP8	0.102034026130477	0	3.87892086336981
TNFRSF10A	0.00797009540513311	0.064888568452305	1.43924225178535
TNKS2	-0.0078802598559406	-0.0437478639259807	2.11681483216867
TNNC2	0.00616515198446352	-0.0115285743977679	1.64762862632622
TNRC6B	0.0186107121584852	0	1.82562978162196
TOMM5	0.0912085863537877	0	2.06257487388652
TOR2A	0.0512959240526843	0	3.14725392792589
TOX4	0.0694651435175797	0	1.5739702092782
TRA2B	-0.00927958091286447	0.00746289438066075	-1.84325643369903
TRAF3	-0.00538589330644984	0.0888523316638638	-4.3188682740989
TRAF6	0.433493905634592	0.516480133020002	0.793477002906523
TRAK2	-0.00551471453199318	0.145095250022002	-1.57671681853424
TREML1	0.00828400123641824	-0.174991455703923	13.606423854873
TRH	-0.00154273177445465	-0.174991455703923	6.6599193918522
TRIM65	-0.11261821533261	0	1.51623502270183
TRMT5	-0.0080977977269736	-0.0967301666813349	-1.61947179397319
TSEN34	-0.00227142140280946	0.0437478639259807	1.08434723127589
TSHZ2	-0.137754298565715	-0.165510681434739	-0.941970766272088
TSNARE1	-0.449916989115575	-0.51910854761844	0.803367724681443
TSNAXIP1	0.449677482677137	0.486664263392288	0.883552513096505
TSPAN31	-0.110523009889741	0	1.78277447580569
TTC13	-0.163581412973036	0	-4.99560263246949
TTC5	0.0540070262497141	-0.0490511471587973	0.799184366411032
TTYH2	0.10217856240091	0	3.00105316130016
TUBA1	-0.0449532801473386	0	-1.72429529185468
TWF2	0.0102356546123878	0.223388751088904	16.2281123517924
TXNRD2	0.042877424983735	0	1.79261501252942
UBE2D2	0.0663427101290725	0	2.55175518221756
UCN2	0.00599113129028078	0.0437478639259807	0.934050669354774
UPB1	-0.0217200496996326	-0.0437478639259807	0.884229594456018
UQCRB	-0.184407477622024	0	2.9712804615447
USO1	0.0426661350621283	0	3.02600521862892
USP41	-0.442653596829954	-0.38933141071383	0.873449415870872
USP42	-0.0261341927412471	0	-3.73110335964261
USP6	-0.00606024123678816	-0.0874957278519614	2.96847841856741
UST	0.461302480506536	0.454219979166135	0.943689773431213
VDAC1	0.0222225659915838	0	0.871020261427382
VDAC2	0.00473727075099703	-0.0490511471587973	1.57594674991729
VRK3	-0.0514512356530946	0	-1.94645213800533
WDR36	-0.00274211977594364	0.116921084438734	1.43847380173681
WDR42B	-0.00994695140916873	0.131243591777942	66.2755871957004
WDR61	0.19947297726552	0.465985898008574	0.878242120147182
WDR70	-0.00802607164852556	-0.218739319629904	2.98575302544025
WDR82	0.0665559287577726	0	3.13737256513641
WDSUB1	0.0101570213261965	0.027923593886113	1.91750553718833
WDYHV1	0.00309633760636947	0.0968400249412504	2.84320104777629
WNK4	0.524241150543872	0.551065856213306	0.949335894377946
XPO6	-0.161951112495279	-0.027923593886113	0.812720201011922
XYLB	0.429612752454982	0.421775694939983	0.880669886609093
Z82249.1	0.00371277573512781	0.0215399591912397	1.63528419822392
Z99755.2	0.105701160416593	0	2.40624368860246
ZDHHC11	-0.0076167698831927	0	3.22018182912199
ZFYVE28	0.0020449213146758	-0.17167901505579	1.81573840685347
ZIC2	0.280522391085816	0.167541563316678	0.929633715786038
ZMYM1	-0.356829948327166	-0.393730775333826	0.924326396942187
ZMYM4	0.0105537169026783	0	4.29476188138314
ZNF142	-0.179819648426783	-0.196204588635189	0.790111101959029
ZNF148	-0.525891630252955	-0.611526706105875	0.947926902383068
ZNF2	-0.0158962976136221	0	-2.09214057136828
ZNF212	0.543849777863721	0.6422426593806	0.806652434634509
ZNF26	-0.00596596271300215	0.0490511471587973	-1.41031849909891
ZNF383	0.272330360641627	0	113.2354037198
ZNF397	0.0694034044209517	0	2.41107609368393
ZNF417	-0.343721994703694	-0.437478639259807	0.946494342614343
ZNF473	0.00699906048704325	0	-2.35743014245444
ZNF48	0.00171425655637484	0.0324442842261525	3.01377246843195
ZNF490	0.00400804037171041	-0.218739319629904	4.47121781811095
ZNF517	0.0107192454867657	-0.131243591777942	1.79456222088025
ZNF579	0.270197540527578	0	2.10663032842667
ZNF593	0.0738746601737993	0	2.27387999274984
ZNF608	0.508907395650994	0.313148125105525	-0.941750325670489
ZNF629	0.40500150449608	0.282144046823417	0.704226029969088
ZNF646	0.082853104966114	0	1.76271001754254
ZNF692	-0.00665595212040894	0.161549693934298	2.31130652139364
ZNF732	0.0840601662043916	0	1.3230541433124
ZNF841	-0.440430858934639	-0.356887126487678	0.789439279483148
ZNHIT2	0.426486067980585	0.359092423229804	0.772732732941488
ZNHIT3	-0.00154002695334403	0.194665705356915	2.68724216352291
ZSWIM5	0.0283896075067441	0.064888568452305	0.857796912946991
