# Supplementary material for: Functional transcription factor target discovery via compendia of binding and expression profiles
Source: Sci Rep. 2016 Feb 9;6:20649. doi: 10.1038/srep20649 (PMC4746627; doi:10.1038/srep20649)
Supplement: Supplementary Dataset [file srep20649-s2.zip › Supplementary Dataset/43180_2_data_set_1775588_nz79p2.csv]

Gene	PC	SC	CARS
AASDH	-0.00407756326142395	-0.0840454842765499	-1.32400324901018
AATF	-0.00996093836654171	0.0647750275631296	-2.43273726465181
ABCC10	0.025776964900197	0	1.15924435036027
ABI2	-0.00411238434646216	0.122413295785282	1.69466477336313
ABL1	-0.00510795164502115	0.0640911923508155	2.62978342207105
ACBD7	0.197045031694648	0.131013944022344	0.927398636564008
ACCS	0.448578411353548	0.362371537669739	0.812369238364694
ACSM5	0.00916427220364143	0	-28.6444012916452
ACTG1	-0.00128993464700807	-0.179346460391077	-2.39639953853652
ACVRL1	-0.00429022319823401	0.393041832067032	39.6530286131099
ADAM15	-0.00968030982563795	0.0436713146741147	4.60833839404669
ADAM7	0.200865643027065	0.367239887355847	0.885186753880362
ADAMTS1	0.568086483152266	0.602094247205105	0.958767565415796
ADRBK1	-0.00691910556104021	-0.0690504113920682	1.93011044733184
AGFG2	-0.508450075502678	-0.46088240084927	0.893154558215354
AGTRAP	-0.00662612550431071	0.0481382441784562	1.68423210850373
AKAP2	0.00560912951220856	-0.117073881400993	4.7159550908175
AKAP8	-0.0362728776626194	0	2.38912118638337
ALG5	0.542513743895487	0.367239887355847	0.724302131551472
AMDHD2	0.0605975823700722	0	2.11205947675742
AMIGO3	0.0664402979774899	0	1.94267085000483
ANGEL2	-0.0323721408853812	0	1.57881071675087
ANKRD12	0.00156744295848816	0	-7.38114287962482
APOBEC3A	-0.00480021295849187	0.156514265822021	-4.42010900305195
ARGLU1	0.0179303426581753	0	1.03694082251558
ARL6	0.313555545573183	0.241900525631897	0.933802542484536
ARPC1B	-0.00603196783393074	0.0836242010007091	3.51513025259383
ARR3	-0.282689776727557	0	-3.21783083789024
ARRB1	-0.00408252423041434	0.0630733222388355	1.43921831400389
ARRDC2	0.00101318230928374	-0.355482418548599	1.97960374936855
ASB2	0.136610805963905	0	3.68414479367365
ASH2L	0.506642630448053	0	4.44912530956825
ASPDH	-0.0053918805179425	0.388650165378777	133.711624671584
ASRGL1	0.485104517985422	0.46088240084927	0.821906541827581
ATL3	0.402187305548991	0.46088240084927	0.921298709729266
ATP13A5	-0.370591980598133	0	-1.76030417371532
ATP5A1	-0.019162485095198	0	1.12251941681412
ATP6V0A2	0.0105635049236983	0	-6.66356683021635
ATP6V0A4	0.010152222559073	0.136557748399784	1.16715325193889
ATP8B3	0.129326389413639	0.0436713146741147	0.942635229018246
B3GNT4	0.23081955271256	0.305699202718803	0.943913738596509
B4GALT6	0.010006785792314	-0.131013944022344	5.45612872847602
BBS1	0.00632598944531011	0	1.93063154831398
BBS4	-0.00132140668772391	-0.102418311299838	1.27214877981691
BCCIP	-0.0097062911164346	0.0734479774711693	1.22700887422613
BDP1	-0.0569497093417215	0	3.52972991773036
BEGAIN	0.00162538968988706	0.0625619409170614	-1.23069726632996
BIRC7	0.196544888080109	0	1.12539503682548
BNC1	-0.0041163762018982	0.305699202718803	4.00344694150325
BNIP1	-0.0221675782456473	0	-1.42016395174303
BPHL	-0.332673514467513	0	-7.14996748251417
BTBD7	-0.177202848811173	0	3.41920173772662
C10orf131	-0.231972065122047	0	4.18949527317431
C11orf24	-0.00905378091024992	0.025213645282965	1.41919107518263
C15orf41	0.193993154571036	0	-2.44443498522696
C16orf82	-0.00306992296095688	0.41761437966729	-3.56528838586658
C17orf62	-0.0056246971941616	0.0512091556499189	1.53471006042746
C1orf162	-0.41517553434723	-0.480384461415261	0.965562493997148
C1orf194	-0.00568404448194543	0.585369407004964	66.7811016747693
C1orf198	-0.00338183957220963	-0.0763381020690574	-1.14778029096889
C22orf23	0.0194602236852745	0	5.3328731602965
C2CD3	0.474696750005299	0.367239887355847	0.742824947853191
C3orf52	0.473660510166723	0.473870472337351	0.742813122986892
C5orf22	0.0080161553640349	-0.0161267017087932	1.56283589817611
C5orf24	0.5032763118282	0.563101160612298	0.942547070992834
C5orf28	-0.00861999402936951	0.027874733666903	4.74620201444919
C5orf56	0.388037716165504	0.474146158225535	0.851289826437926
C6orf106	0.00120531613576348	-0.0806335085439658	-2.08398154249802
C6orf118	-0.193349610088344	0	20.5438701598485
C6orf52	-0.0513282541222997	0	1.48826571872435
C7orf61	0.00542380386513317	0	0.919484076537308
C9orf142	-0.0246823666653434	0	4.06012278932936
CAMK1D	0.203412726863411	0	1.18852744536057
CAPN3	0.0741399071087159	0	0.888309550567489
CASC5	0.110723984505569	-0.122413295785282	0.714880758143122
CASP2	0.216613787868341	0	2.87718334268867
CCDC144NL	-0.117553958859024	-0.204836622599676	0.751237575310828
CCDC149	-0.409829725235055	-0.367239887355847	0.94543709311229
CCDC158	0.00883654725293642	-0.0734479774711693	1.23436342991727
CCDC50	0.0953619202251396	0	5.22099269263494
CCDC73	-0.364029108031375	-0.393041832067032	0.946490335477519
CCNA2	0.00162954982670922	0	2.76332667962145
CCR7	0.102106855760295	0.288598074414962	0.807979565703486
CD320	0.00342324398666749	0	2.37778665816067
CD38	-0.165474180434078	0	25.4722197852813
CD40	0.0054654675681433	0.129774773517398	-2.87818535570207
CD70	-0.0836225958419164	-0.1378219648492	-0.917104636214789
CDC37L1	0.140041463199501	0	1.40001090554412
CDH18	-0.00619479295183443	0.0244826591570564	1.44195858472547
CDK2AP1	0.00157963782916132	0.0966523069180324	1.36390827944797
CDKN2C	0.174071445761576	0	5.26103663953093
CDX2	-0.202262121502304	0	9.43700179775231
CECR5	0.361878568447614	0.318274569041734	0.681213803456682
CENPL	-0.0191780220332795	0	2.82728300000531
CENPP	0.148603200698245	0	1.57493664975803
CEP170	-0.0867963903948288	0	-4.5834455470414
CERCAM	0.117545376049779	0	2.40846029674937
CFD	0.0911839214453257	-0.0512091556499189	0.900391302778726
CFHR3	-0.31341335838572	-0.218356573370573	0.96245391114922
CGREF1	0.475683140727912	0.409673245199351	0.962655362702181
CGRRF1	0.0872778754184807	0	1.81769010539729
CHD9	-0.0101467142376709	0.109803955341475	2.14594641820784
CIDEC	-0.19127842373482	-0.131013944022344	0.823356008667974
CLDND2	-0.170720924792851	0	19.1573671591191
CLECL1	-0.140404046129453	0	102.856996588041
CLN6	0.00751474232396505	-0.0436713146741147	1.80513473281159
CLYBL	0.441347015250451	0.563300712149108	0.922181325534288
CNDP2	0.249385203366121	0	1.83298940122986
COL20A1	-0.0643160406108174	0	2.24743222685497
COL9A2	-0.0186346138958149	-0.0647750275631296	0.889619911988672
COMTD1	-0.000580639248160275	-0.241900525631897	7.04217788800483
COPS3	-0.0139695733404713	0	2.63240774621504
COX6A1	0.108851050880664	0.0836242010007091	0.92066359954681
CPSF1	0.118072225131402	0	1.40123398079209
CPSF7	-0.278672822499714	-0.409673245199351	0.900372775130348
CPT2	-0.00738250715546664	0.0119598820814595	-1.86843799279705
CRBN	-0.0050819864103227	0.0244826591570564	2.01700865877549
CSPG5	0.00365005474123888	0.0585369407004964	-1.44843938412221
CTHRC1	0.0843240172372785	0.0690504113920682	0.933419466249796
CTNNA1	0.0402236038283565	0	1.73885858312322
CTNNAL1	0.143428837751653	0	3.76873371284964
CTSF	0.402023692397167	0.362371537669739	0.821514874621818
CUL4A	0.00194506252059592	0.0839719122759632	-1.5072726798599
CWF19L1	-0.248090290049084	-0.220343932413508	0.868518694073015
CX3CR1	-0.258788814416872	0	20.8706488795466
CXCL2	0.228933950362441	0.231149391159369	0.928648768964268
CXCR5	-0.0863883403145091	-0.131558702896054	0.930593859764861
CXorf31	0.00378545181438908	0.418121005003545	7.80231089803666
CYB5R2	-0.15467283907234	-0.0436713146741147	0.876268355443416
CYP2W1	-0.405350956643461	-0.269309250727621	0.742010359397243
CYP4F3	-0.0232399602291522	0	2.58598138073018
CYTH4	0.186433060093286	0	3.3646654266534
CYTL1	0.389452637285896	0	114.833642136228
DCST1	0.00771993949541418	-0.0512091556499189	1.35234737699108
DCTN3	0.22664245690689	0	4.25795232185026
DCXR	0.387550364974308	0.388650165378777	0.718910865841096
DDX27	-0.1427535524163	0	-2.94110962587672
DDX51	-0.369878759830518	-0.269309250727621	-0.689415232524211
DECR1	-0.00160635126941648	-0.0244826591570564	1.37714495540462
DENND2C	0.0057885698299835	0.0436713146741147	1.23573558515629
DENND2D	-0.217425240840058	-0.131013944022344	0.838949800878863
DFNB31	0.00989518602716142	-0.131013944022344	1.57826097248796
DGAT1	0.00442969196458986	0.0244826591570564	-2.44826907895424
DGCR5	NaN	NaN	0.802614515862521
DHCR7	0.0344269254211761	0	2.83714098077693
DHTKD1	-0.0763811401249112	0	1.77634357666974
DIP2A	-0.0789542484037185	0	1.12999274243403
DIP2B	-0.00730839112899522	0.0750743291004737	1.53202670697957
DKK3	0.532290637232003	0.550957824228445	0.959781628878697
DLG1	-0.371089838001903	-0.211754594935676	0.962074562287565
DMWD	-0.170927614768272	-0.129550055126259	0.821319577254914
DNAH2	-0.0062835139432245	-0.0647750275631296	108.484242100059
DNAJB13	0.000752832302847309	-0.0244826591570564	2.81295931449427
DNAJC17	-0.0316540974070164	0	0.980689072000982
DNALI1	0.388762757457952	0.362371537669739	0.863090342355727
DOK4	-0.16873653363409	-0.30256374339558	0.952011168192506
DSE	-0.425526301127821	-0.480384461415261	0.920156281588551
DTX1	0.0842951206592221	0	2.08970162212939
DUSP15	0.462789419112327	0.362371537669739	0.925405402435539
DUSP16	-0.00664614857728884	0.129550055126259	2.52356961999995
DUSP8	-0.0477175929811308	0	2.38296590298574
DVL3	-0.522220517118968	-0.661031797240524	-0.744889526183477
E2F1	0.00945311581922564	-0.0215022689450575	4.15742218434148
EAF2	-0.0682219175744085	-0.195123135668321	0.760653687695744
EDC4	-0.352421864235079	-0.512091556499189	0.959841228529777
EHD3	0.366270577979737	0.416205205669959	0.737977831188795
EID2B	0.118294747966128	0	-1.5623937235329
EIF3G	0.0215516970462041	-0.102418311299838	0.890059590837817
EIF4H	0.00629215084930481	0.0836242010007091	1.34233359241641
ELL	0.00521434696375892	-0.10665138348181	-1.73535468050203
ELMO1	-0.117665938503332	-0.320276525173252	-0.780889280218733
ELOVL1	-0.219826343694356	-0.194325082689389	0.966470448700576
ELOVL6	0.424651682483269	0.255144151071136	0.801284897289195
ELP2	0.0435573300155308	0	1.98858648331163
EMX2	0.00255933879803628	0.0647750275631296	61.8664752854883
ENC1	-0.00818467348597793	0.0583390149539575	1.39951373565675
ENTPD4	0.00218464402163891	-0.0505771491149261	1.83554148218334
EPB41L1	-0.00307129251211295	-0.00786670309832715	1.75395932281319
EPX	-0.141730484120952	-0.113332689717417	-0.964760135093815
ERP44	-0.150461317170001	-0.153627466949757	0.960409036509207
ESCO2	-0.087507894850165	0	-3.58776881179404
ETHE1	-0.321745452746625	-0.250872603002127	0.860992159474942
EXOSC8	0.0316312732243863	0	1.79896952090667
F2R	0.0102268244897251	0	3.04479886454154
FAM13B	0.0673345932282154	0	2.32520984089343
FAM160A2	0.0883366836359294	0	2.90756169855852
FAM163B	-0.00200361953327889	0.44079651337368	117.025084169785
FAM168B	0.00323261278696469	0.0322534034175863	2.893213667235
FAM179A	0.001222290517038	-0.0916057224828689	-2.43718892664354
FAM21C	-0.158673660107542	-0.122413295785282	0.764806465398241
FAM3D	-0.418610743568137	-0.220343932413508	-0.805510221877682
FBXL13	-0.105694587585192	0	-10.6793243074242
FBXL17	0.0126495308097651	0	1.92745307689926
FECH	0.00659363148252513	-0.0836242010007091	2.06037820272432
FES	0.0329719392425129	0.0436713146741147	0.902371073291422
FFAR3	0.305524820533614	0	246.525010163766
FGF9	-0.000445034453174289	0.393041832067032	144.043495317491
FHOD3	0.115062104954887	0	1.77815314060637
FIBCD1	-0.105036961114719	-0.166632383694656	0.907964531754225
FIBP	-0.00180100187704507	0	4.89440669345781
FIP1L1	-0.0112807658144659	0	2.29254361873179
FJX1	0.213590162264401	0.102418311299838	0.843459543949876
FLAD1	-0.00190017562765231	-0.027874733666903	3.10944832307954
FMO4	-0.336039411454526	-0.171378614099395	0.827105785721455
FNTB	0.0434653551961457	0	1.56005794412518
FOSL1	0.00661319963023562	0.0236001092949815	1.69757592574184
FOXM1	0.00135549383015266	-0.0436713146741147	1.88851574814643
FOXN3	-0.00529642615486245	0.1777412092743	-2.17348850612208
FRS2	0.230825030818809	0	1.04724501623443
FRS3	-0.100379203388485	0	-5.36983951244055
FRY	-0.0152176507592887	-0.0436713146741147	0.806605216625702
FXR1	-0.056747458398212	0	2.0905128378945
FYCO1	0.355732105788762	0.171378614099395	0.768866201407914
GAD1	-0.0619345055728578	-0.0229014306207172	0.958216678805113
GALNS	-0.0058739182102254	-0.131013944022344	3.33004893377368
GANAB	-0.00386916536329634	-0.027874733666903	2.0904982920526
GAS2L3	0.0444291001081338	0	-1.64338129373443
GAS6	0.00549939635558283	-0.207151234176205	1.77426916200827
GBX2	-0.00675171951276875	-0.0523570314404736	0.837728553695662
GDF1	0.00478401395938706	-0.218356573370573	2.25145355345409
GFER	0.0916024632373452	0	2.65046367774144
GFM2	0.00247749211587958	-0.0512091556499189	2.81604673397247
GGNBP2	0.0924911021831696	0.0244826591570564	0.906235459842994
GLUD1	0.200933386106127	0	4.18537969660925
GNA13	-0.00234465544791798	0.00797325472097299	1.42539605439287
GOLGA5	-0.0294014370608003	0	1.16832697910163
GOLGA8B	0.0049178459205268	-0.0350149493872565	1.70768866836639
GP2	-0.238939894025012	-0.221761346119291	-0.760839867324698
GPR1	0.00196569503108123	0.131013944022344	12.4275646583254
GPR139	0.0635708066229238	0	7.85487094589881
GPR171	0.168401949853915	0	6.26701555701602
GPR19	0.0915486887984534	-0.0436713146741147	0.897680259728725
GPR20	-0.363235541077861	-0.367239887355847	0.788395583355222
GPR37	0.796729092045102	0.82445150234582	0.852900038809101
GPR61	-0.258555236522922	0	16.4844215411461
GPX4	0.0886775691978745	0	2.08539336751569
GRID1	0.29593207379284	0.285349212092978	0.967302991156201
GSG2	0.0313376776608794	0	-1.64976016445217
GSN	0.000382014820406486	-0.0389054993191739	1.65859375045689
GSPT1	0.0395524261981372	0	3.12206134708206
GTF2E1	0.00948752221716625	-0.0836242010007091	4.71007037676885
GTF2E2	0.169128376090044	0.204836622599676	0.91217821222984
GYS1	-0.312778286278577	-0.362371537669739	0.830376618781721
HARS2	-0.0428219854146353	0	-1.59585191865048
HAX1	0.106824039369586	0	3.02156707217894
HCFC2	0.131102140245813	0.027874733666903	0.941945247203629
HDAC7	-0.325206140487715	-0.220343932413508	0.859928872629904
HERC5	-0.326887103847033	-0.388650165378777	0.960590626225218
HHAT	-0.00864508372979542	-0.103682372076675	2.10226873423796
HIP1	0.00112842436715912	0.211115816421655	1.48773862521937
HIST1H2AK	0.100031626458603	0	2.01497306025873
HIST1H3B	-0.154437800081608	0	-0.992489266179567
HIST1H3C	-0.00464630282526983	-0.102418311299838	1.36683565414637
HIST1H3I	0.172114404943534	0	3.37833375497221
HIST1H4C	-0.00851672737168049	0.027874733666903	6.3109752623236
HLTF	0.0017467455497118	0	1.21354050942586
HMGCR	0.085967700974141	0	-1.79604858842915
HMOX2	0.0158395829024743	0	1.56956480415604
HNRNPAB	-0.00418264476659044	-0.165883086084464	1.48474937709385
HSPA12A	-0.0008048119360862	-0.131013944022344	2.97539011287956
HSPA4	-0.168728196127142	0	-2.37366087904814
HTATIP2	-0.0059630711840949	0.0647750275631296	1.94122677826378
HTT	-0.00958227177909717	-0.0836242010007091	1.821825969704
ICA1	0.479702929329013	0.77587174867888	0.873004647082646
ICOS	-0.00461403741186292	0.0546295647797574	-3.56232721804299
IDH2	0.448110347691206	0.514135842298185	0.929161772196256
IFIT2	0.0906415027271675	0	0.748081385971258
IGF2BP1	0.502953340936007	0.407620598741267	0.933612227109715
IGSF21	0.00825364272506741	0.403873735763166	20.0676188837411
IGSF8	-0.421526844216089	-0.220343932413508	0.849498981093697
IL10	-0.00960973832232067	0.274153929049484	211.807135555603
IL11	0.0552512275220852	0	2.83053911465936
IL15RA	0.331500991243275	0.248581481011445	0.940477421068229
IL32	-0.108830967632194	0	-2.60840519691542
IMP3	0.0797449917591498	0	3.14030985599895
IMPG2	-0.0102904767801378	0.131013944022344	20.003305089763
INCA1	-0.303739058051612	-0.218356573370573	0.915729701126386
INHBC	0.0016116743713998	-0.0647750275631296	43.9170720740186
INHBE	-0.000947756830399556	0.0996656840121624	1.38055674824249
INPP4A	-0.00272237287654244	0.0703558953377436	2.02367978114797
INS	-0.15040976270834	0	21.2618910621956
INTS1	-0.313370520741633	0	-3.32866073830259
INVS	0.000525633492184339	-0.0436713146741147	1.94066306972202
IPP	0.00971694226355106	-0.151491839698487	1.84556905406294
IQGAP1	-0.244194573083084	-0.220343932413508	0.857784200000292
IRF9	-0.00649780823448504	0	1.89513692123667
ISCA2	0.492432009526927	0	3.75660127588705
ITSN1	0.431169265681289	0.220343932413508	0.733019355827575
JAM3	0.483820344281855	0.458947427003598	0.951734244929898
KARS	-0.057212427168665	-0.367239887355847	0.83353401905114
KCNA6	-0.0090872607992545	0.194325082689389	23.3917240910841
KCNJ16	0.00280481358350891	0.236524958395633	21.4780907156056
KCNN3	0.0484408843397789	-0.015664248032424	-0.940371626445252
KCTD21	0.474239120602703	0.512091556499189	0.863184323148383
KDM6B	0.00284477559628793	-0.373236943690043	4.11463585403779
KEAP1	0.0640602293072978	0	1.44966860339392
KIAA0040	-0.26366541264886	0.0250247763668246	0.905580413300212
KIAA1324	0.310956619811271	0.472002185899629	0.913575655952894
KIAA1841	-0.15785617057724	-0.131013944022344	0.961665753913798
KIF22	-0.00813550752335231	-0.015946509441946	-1.09509156431381
KIF3A	0.00759088256706058	-0.0436713146741147	1.59564802357458
KRAS	-0.202432137376537	-0.269309250727621	0.887658363105861
KRT85	-0.185961288245801	0	3.89520147756667
KRTAP20-2	0.0352932375371151	0	3.15709562692127
LARS	0.00640283997048707	0.102418311299838	4.50129593861031
LEMD2	-0.00434089127907454	0.00797325472097299	-1.2935332190938
LEMD3	-0.00759179109301152	0.0512091556499189	-1.61979563525084
LGSN	0.156035482680636	0	2.65081858482527
LHFPL4	0.000445114041158513	0.0414302468352409	200.006599303377
LIAS	0.00397230661283884	0	2.00110095551109
LINGO1	-0.0226310799787351	-0.10085458113186	-0.862119077164565
LIPT1	0.177600090188288	-0.0512091556499189	0.936225157166261
LITAF	0.000528271144770459	0.00460336075947121	1.51026426967561
LMF1	0.236689093468938	0.250872603002127	0.936685594753415
LMLN	-0.0065726725075248	-0.027874733666903	-2.22970353035778
LRFN1	0.401437438619562	0.453425192941907	0.774874949817237
LRRC61	0.1329410880964	0	4.50254254248136
LRRFIP2	-0.160078798729098	-0.0734479774711693	0.855945839793998
LRRK1	-0.232550068906408	0	-1.84007650235992
LRTM2	0.00178333462391566	-0.362888302268362	2.9703388289609
LSM12	-0.0195212050534049	0	2.08043178286801
LSP1	0.175955070996948	0	2.13297663330713
LUC7L2	0.57024027280344	0.612066478926411	0.909032439717508
LY9	-0.361524963718121	-0.480384461415261	0.910994505364737
LYPD5	0.182139698232283	0.204836622599676	0.897702715225876
LYPLAL1	-0.00673128517247443	-0.105561963871931	-1.87476152610546
MACROD1	0.214729451123544	0	2.80183483010154
MAGIX	0.167405526663251	0	-1.04343519926233
MAK16	0.193896429584549	0.269309250727621	0.890875244308594
MAML3	0.461385003097242	0.541790017526236	0.84934008825366
MAP3K19	0.107518513861754	0.131013944022344	0.930758935499839
MAPK11	-0.0594606238360201	0	-2.48792377967275
MAPK6	0.00755872995348986	-0.00788416527985444	-1.66717211610981
MAPKBP1	0.42493857966763	0.362371537669739	0.886981474940405
MARK2	-0.0915531031048712	0	-5.20662131785667
MASP2	-0.39674734030771	-0.466865991830087	-0.967707351233067
MAST3	0.130481274197076	0	3.22336896651848
MATN2	-0.168096634866254	-0.131013944022344	0.773451770223016
MBL2	0.374555419424759	0.122413295785282	0.658690172484755
MCM4	-0.00853746727980301	-0.0482804549585268	-1.52263604132994
MED1	0.179189349428996	0.220343932413508	0.932870887043962
MED6	0.0843514646583343	-0.0512091556499189	0.851214321206957
METRNL	0.377395677033581	0.245054558988412	0.926468572955086
MFAP2	0.391971431531129	0.388650165378777	0.790871406472483
MFSD10	-0.00193538534344364	0.204836622599676	2.2733828417492
MITF	0.247095846127583	0.204369006995734	0.950838184290092
MMACHC	0.000749327942431659	-0.129550055126259	2.93581773934691
MMP19	0.0267601562482879	0	1.41360833499593
MMRN2	-0.00625088201172962	0	1.04309595780255
MN1	0.0314320943237237	-0.029195572427962	0.94333761206323
MORF4L1	0.0935195403103067	0	4.25792049259408
MPI	-0.47312843224406	-0.409673245199351	0.967699553818922
MRGPRX2	0.00759191500505453	0.118262479197817	49.9007133891911
MRPL10	-0.00810809057708663	-0.0734479774711693	1.8577193174368
MRPL18	0.0804747029696237	0	2.25357077892353
MRPL51	-0.446289714018831	-0.465170523984072	0.774746339616063
MRTO4	0.00916851814673621	-0.0336181937106199	1.38719205760156
MSH2	-0.403593026830109	-0.318274569041734	0.759736192260808
MSH6	-0.0842722757475764	0	1.87290124914383
MSL2	-0.0584377368532356	0	1.3646474353071
MTHFD2	-0.00819737156082079	-0.0484239335956647	1.4232301114595
MTHFS	-0.00481176220246848	0.0186245898444864	-1.37037394490925
MTHFSD	0.0230465286003811	0	-2.37317084760972
MTIF3	-0.00673046779250073	-0.0233432995915043	1.34489149849204
MTSS1	-0.133435828676538	0	2.7360461646575
MYBL1	0.0565848932927057	0.0436713146741147	0.948446737436968
MYBPC3	0.206688980552011	-0.220343932413508	0.79371146015245
MYEF2	-0.0102783717981534	-0.305699202718803	9.06983158837253
MYH14	0.0986442965045762	0	2.59240462145997
MYL10	0.0003507354536022	0.414302468352409	17.4451252506201
MYO1A	0.000932204158491029	0.131013944022344	106.632177111875
MYOZ2	-0.472216379025225	-0.269309250727621	0.851105689667638
MYT1L	-0.00971882787474797	-0.0208022974993252	13.5105525183199
NANOS1	-0.00271192105119263	0.175411603861406	1.7517053547629
NCOR1	0.00229713240604859	0.0223495078133837	1.21621302167478
NCSTN	-0.0481589928240871	0	1.10324949870041
NDUFS8	-0.0639055121933015	0	-1.48435040398546
NEK8	0.183468437709521	0	2.3360375787308
NFAM1	0.000766060829701582	-0.0244826591570564	1.12776753647642
NFKBID	-0.00492190367973611	-0.122413295785282	-1.45376226671055
NHLRC1	0.00787510239972417	-0.0836242010007091	2.53452613184689
NKAIN1	0.216358417187762	0.349906052985694	0.898915331940192
NLRC5	0.00779245948851162	-0.120642244425064	1.99203757423769
NMBR	0.00863163168607487	0.0809897039180135	2.59213375190551
NNMT	0.113253270214876	0.213518310329308	0.732149975987389
NOC3L	-0.518256185476726	-0.514135842298185	0.731427168458383
NOTCH1	-0.0175485909872523	0	1.40896936070565
NPAS1	0.00601373182639312	0.0568990618332432	-0.941815759668488
NPL	0.403286161292831	0.499927752972588	0.847720059864468
NQO2	-0.368255292616933	-0.473870472337351	0.857965510101559
NR2F1	0.0395950357044194	0	-2.38056856015948
NR4A3	0.229046422573794	0.129550055126259	0.901801637325187
NR5A1	-0.113499792755601	0	2.83012883316353
NSFL1C	0.00893671013566699	0.0647750275631296	1.39780418027689
NSMCE2	-0.00783847316645495	0.240309598039681	-1.724023236855
NSMCE4A	-0.0830171506440165	0	4.79075890223555
NUCB1	0.0123209257458816	0	5.21350547249199
NUDT19	0.622684952275024	0.563101160612298	0.750835572611653
NUDT21	0.0983038600343941	-0.0244826591570564	0.859534341534582
NUP93	-0.056264724216802	0	1.54812332420687
NXF3	0.200671523936947	0	95.6310850212841
NXT1	0.098032099646478	0.139373668334515	0.910715346408943
OLFM1	0.538420013316207	0.510107626104325	-0.879450594895809
OLIG3	0.644638790879988	0	4.75834099251645
OMG	-0.00170125745854146	0.323875137815648	58.4171918399813
OPN5	0.00387700557414319	-0.305699202718803	9.45462328358419
OR5K1	-0.163503247570338	-0.0272338495234217	0.898514646118053
OSBPL7	0.314803749415392	0	4.12429942379918
OXSR1	0.0574360072112301	0	1.45113743631271
PABPN1	-0.0498290459076549	0	-2.53447852591903
PACS1	-0.00763299678618879	-0.131013944022344	1.54319181317091
PACSIN1	-0.120453550949833	-0.263402794576955	0.887983887113165
PAK1	0.164966499468454	0	6.3625231520933
PALMD	-0.0827048257212495	-0.139373668334515	0.849648798594855
PAX8	0.0756185779410352	0	-1.59632870060822
PCDHA1	-0.311744763744509	-0.218356573370573	0.913841472960098
PCDHAC1	0.249853549137061	0	2.41925591107379
PCDHGA12	-0.00524714317154155	-0.131013944022344	5.21450516111255
PCM1	0.0055708970844794	-0.0952244495373299	2.22239662532995
PCNX	-0.00840748134996079	-0.027874733666903	1.45743666838241
PCOLCE2	-0.16177303980084	0	-7.3334325697417
PDE3B	0.445486693295225	0.46088240084927	0.931804707104912
PDE4A	0.384283017404328	0.153627466949757	0.870964601255797
PEX1	-0.0446444987470591	0	2.17277677842793
PFAS	-0.138668743535868	0	2.28272313665753
PFN3	0.00806717654148326	0.225564677214089	-8.00949630395071
PGAP1	-0.00595920480269871	-0.110480658227309	1.75457552690716
PGF	0.088529706403092	0	1.30379712944997
PHF23	-1.5483551870029e-05	-0.0836242010007091	1.52657572414176
PHF3	0.032575377063311	0	1.61189002121022
PIGF	-0.0497366068298295	0	-2.70027586086082
PIGL	0.106878600226046	0	2.57686143580576
PIGP	-0.0332867866378717	0	1.11721821123864
PIGU	0.00895797359920006	0.0828604936704818	2.05384421522405
PIGZ	0.00465171394326499	-0.0436713146741147	1.04411335497603
PIK3C2A	7.72917561780902e-05	0.0734479774711693	1.18771790028783
PITPNB	-0.0345200006277277	0	1.03218642601345
PLA2G16	-0.310469575753347	-0.194325082689389	0.875437007520625
PLAA	0.095659404541429	0	1.78018655304951
PLAGL2	-0.004159784741838	-0.0436713146741147	1.60735808421217
PLEKHG1	0.00679167523538306	0.0647750275631296	-2.53771822440728
PLEKHG4	0.337279247299113	0.195123135668321	0.845796768713542
PLEKHG6	0.114452777950915	0.11766367798717	0.762248509519077
PLEKHO1	-0.0178179566322061	0	4.0727070407672
PLK3	0.00678846519859025	0	1.52173786920836
PLOD3	-0.0996089257581835	0	-1.68036343709018
PLXDC2	0.230198524310824	0.441238792451887	0.950704647516857
PLXNB2	0.000769665820424669	-0.155891449851667	5.37547498566495
PLXND1	0.00976242755338574	-0.214334929486204	-2.5567998506254
PMPCB	0.0225863178921875	0	-1.79774761437738
PODXL	0.566594677106904	0.577651161679742	0.956046020821262
POLR3H	-0.00970212091745528	0.323875137815648	6.8298885039381
POU4F3	-0.00895391926343019	-0.0672363874212399	2.14071540958333
PPAPDC2	-0.00283386654638016	-0.0836242010007091	-3.29391516545929
PPM1G	0.0571500191893983	0	1.60855119635469
PPP1R7	-0.0545284374636447	0	1.91675058254731
PPP2R1A	0.076948247197049	0.122413295785282	0.95436156726963
PREX1	0.1632629104152	0	2.45228498620271
PRICKLE1	0.224942982350173	0.197944512657262	0.964080128020587
PRKCH	0.0735958903627395	0.171378614099395	0.939321142811729
PRLR	-0.30067814214053	-0.131013944022344	0.954887670616726
PROCR	-0.356185740616636	-0.306622070335933	0.900055744612325
PRPSAP1	-0.00250414399098126	-0.0817015485702652	-1.57141704596048
PRR16	0.472540244374133	0.563101160612298	0.866528306512863
PRR5	0.00843870276891892	-0.0230168037973561	2.9386716159985
PRRT2	0.00110575536884819	0	-1.48233425673648
PSAT1	0.0245206250847879	0.0375371645502369	0.917652331635576
PSEN1	-0.00735791690120834	-0.0840454842765499	1.26258102513742
PSME3	0.0729753482974439	0	1.44940017443684
PTCHD3	-0.198759581999379	0	38.4031437885085
PTK7	0.565047123292663	0.512091556499189	0.837146353404698
PTMA	0.103632198227296	0	0.995240555776337
PTPN21	0.363601157441703	0.318274569041734	0.881771435909092
PYGL	0.195549295507239	0	1.91059615107496
QSOX1	-0.35060976654388	0	-3.02538086290836
RAB17	0.0453108265944215	-0.0436713146741147	0.8591803546781
RAC1	-0.124048601809909	-0.102418311299838	0.89877144537708
RAC3	0.538910196434795	0.585369407004964	0.801270643298513
RALGPS1	-0.08571120205404	-0.131013944022344	0.954872545655363
RANBP6	0.0609422213230497	-0.0734479774711693	0.8696773385248
RARA	0.00471302151728295	-0.017926790194118	1.13929731021307
RASGRF2	-0.153809795757423	-0.147937560766432	0.939809827047046
RASGRP2	0.249119391874451	0.305699202718803	0.886292583608046
RBM24	-0.122294407292835	-0.0647750275631296	0.768447715858611
RBM6	-0.00134770167309133	-0.171378614099395	0.889456196093127
RCAN1	-0.00613331105211393	0.0301605611062661	-1.58669931999667
RCC2	-0.00420715130196304	-0.131013944022344	2.73084290951295
RCOR2	0.00842765512872032	-0.194325082689389	2.41919925326443
RELL2	-0.28860288198178	0	-2.42938719434851
RFTN1	0.00998397396847191	0.0370294185988124	-1.15426432272438
RGL2	0.386524678436557	0.318274569041734	0.944009915225882
RGS12	-0.358425472504228	0	-7.12176019028408
RGS16	0.0218313291125944	-0.00537556723626439	0.945823484431872
RGS22	-0.00847308259297605	0.153627466949757	2.58697085531019
RHBDL3	0.355952694320915	0.304196761091808	0.965306200915716
RHPN1	-0.00740915337973787	-0.0197104131996361	-1.83808523868406
RIPK1	0.0811006175957197	0	1.5890610049636
RLF	0.0854729991215201	0	5.95127258896001
RNF122	0.00844845072213693	-0.218356573370573	7.16871254505122
RNF40	-0.00312190734560764	-0.0244826591570564	1.39853431596217
RPAIN	-0.00892053759869826	-0.0512091556499189	2.6138010205794
RPL13A	0.00504974971868793	0.153627466949757	-2.82540002335998
RPLP1	-0.147294461265284	-0.132278697685191	0.698187617439972
RPS6KA5	0.37705375444535	0.323875137815648	0.820343788846304
RPS6KB2	-0.0477149479527322	0	1.38848012987006
RPS6KL1	0.0472688177627432	0.0436713146741147	0.802814889084675
RSC1A1	0.00721138953654705	0.0436713146741147	1.9588884002972
RSPRY1	0.0417704712576378	0	2.37017990827963
RTEL1	-0.00633218572987358	0.139373668334515	1.68996932766352
RTN4IP1	-0.0816445381400428	0	2.86083947197881
RTP4	-0.22456172505181	0	1.55410462975741
RXRA	-0.00392816423097584	0.056551052074249	-1.66307863613145
S100A3	-0.0421051677342055	-0.0436713146741147	0.93692603154148
SACS	0.00694438510377715	0.0717592924887569	-1.96163701435725
SAMD10	0.0942804493565434	0	-1.40476037596129
SART1	0.00443647301890316	-0.0734479774711693	1.5701560666686
SASH1	0.0080685764647973	0.105877297467838	1.70910658502597
SAT2	0.00314696957054407	-0.194325082689389	3.86263934415458
SCAF1	-0.16020877533748	0	-1.71920159886797
SCN11A	-0.0995140968760709	0	50.8503383073968
SCPEP1	0.171295507573939	0	16.0227873503321
SEPT7	-0.00118483776259676	-0.204836622599676	3.70595367824951
SERPINB6	0.00646888845945221	-0.131013944022344	5.77249819912645
SESN3	0.136118957146093	0.131013944022344	0.797538493990275
SETD6	0.00750560527113848	-0.0436713146741147	1.2430477751747
SFRP2	0.51957035686933	0	1035.07512354866
SGOL2	-0.12254539925011	0	-2.45069587293526
SH3RF1	0.447338104736807	0.426483425103616	0.828212253955401
SH3YL1	0.16525630264984	0.131013944022344	0.940885978983098
SIM1	-0.247155842030223	0	34.0002545112625
SKP2	-0.468474493513645	-0.400492386073995	0.890463821036591
SLC14A1	-0.487218950634333	-0.409673245199351	0.915051655448777
SLC16A14	-0.659466371487676	-0.665719023448946	0.763605011660824
SLC24A3	0.633178471839272	0	318.272647818434
SLC24A5	-0.00595061078142374	0	1.66498543632966
SLC27A5	-0.0130553715241983	-0.0512470743190538	0.833606278430152
SLC2A4	-0.0766526879944624	0	1.9792904451172
SLC35A1	-0.0561562665758339	0	3.03260933820582
SLC35B2	0.0597912793590126	0	1.56895672230223
SLC35D3	0.536087316231864	0	386.29093209113
SLC38A1	0.0028428500281963	-0.0125123881834123	2.14900482561494
SLC5A1	0.226076435607201	0	15.5879744598815
SLC5A9	0.448013170835664	0.416205205669959	0.685331567930807
SLC8A3	0.0038175598298707	0.022438727760203	4.97661670972063
SMARCC2	-0.00726065478200697	0.0295656197994541	1.81267344328267
SMEK1	-0.106377810273131	-0.122413295785282	0.891247585547334
SMG7	0.00442751707022946	0.131013944022344	2.87700415530469
SMU1	-0.180866303764148	-0.195123135668321	0.878949879771145
SNRNP27	NaN	NaN	0.836065085311926
SNRNP70	-0.222156722425165	-0.122413295785282	-0.831770455673256
SNTB2	-0.455932452561853	-0.378204679244474	0.936943053410797
SOBP	0.203036132990203	0.477305324083742	0.811844191928782
SOX7	-0.187642748268844	-0.194325082689389	0.760302174302388
SPATA12	-0.106937784809678	0	68.1908308221443
SPATA19	0.00992896145210768	-0.175173434567772	-4.70710188998608
SPATA5L1	0.196600704170115	-0.0244826591570564	0.931645017265944
SPATC1	-0.321400806527169	-0.153627466949757	0.865188456473306
SPCS3	0.00221051060771739	0	1.37717386340395
SPHK1	-0.0016792148612176	-0.252651660104426	1.90332522192858
SS18L1	0.00628620334859336	-0.209060502501773	2.60857174674699
SSBP4	0.164274375903418	0.220961316454618	0.946302767125075
SSPO	0.0240416820319931	-0.0436713146741147	0.912690701995164
SSSCA1	-0.0211379170618578	0	2.12071109923387
SSTR4	-0.32950469742122	0	11.5026079012519
SSX5	-0.137532370355209	0	180.115913540032
ST20	0.227669127074385	0.0244826591570564	0.831945370389461
ST7L	0.176570846721215	-0.0244826591570564	0.784247699321567
STARD4	0.111394494668027	0	5.14430308549672
STARD9	0.159652095318099	0.0647750275631296	0.933550341729304
STBD1	0.0074109986613287	0.0734479774711693	-1.8204791685003
STXBP5L	-0.209468028201098	0	9.61624430386922
SUDS3	0.00352639782369696	-0.0894826484341	2.57501859913778
SYNPO	0.000841045892062607	-0.0300994454181242	-2.45207859345888
SYT4	-0.00635193966650933	0.165720987340964	273.471495373819
TAF12	-0.063625476390618	0	1.38313031198614
TAPBP	0.00790824956297553	0.131013944022344	2.57101169164901
TARDBP	-0.0166770582875946	0	1.24399286968934
TARS2	-0.0340902269435926	0	1.60256483813751
TBC1D2B	-0.141647511467756	-0.305699202718803	0.938007273873968
TBCA	0.00725238862394998	-0.0512091556499189	2.33306113884196
TBX21	0.00156770929736419	0.0591312395989083	19.8262714909257
TCEB1	-0.00985565094956141	0	2.38416034560422
TCFL5	0.226455982498797	0	1.28062370298194
TCHP	-0.169110256895731	0	-3.80629406820918
TCP1	0.21213230015572	0	1.73928707855179
TEK	-0.00589849819670561	-0.0647750275631296	7.64735889779409
TEKT4	-0.000266460486436683	-0.131013944022344	1.41617377193943
TET2	-0.209036940352192	0	-2.02639050167109
TFCP2	-0.0266387788894002	0	-2.39474245780646
TG	0.073171855562029	0	2.75243477781495
TGM4	0.00185941563141043	-0.393041832067032	39.3731967639349
THOP1	-0.0547029196572496	0	1.82539534693425
THRA	0.510692291437185	0.465170523984072	0.851664826348679
TIGD5	0.280074868866679	0.194325082689389	0.959853875253055
TIMM17A	-0.0774108510387472	0	1.75531853751153
TIMM50	-0.00840463274872134	0.0550669216882901	2.19794540029563
TLK2	0.17410473405009	0	2.35295678466658
TLR8	-0.281554383919695	0.0778109986383478	0.855856179465555
TM2D3	0.068282075373885	0	1.02595239080789
TMEM106C	0.0070462517409321	0.15946509441946	-1.9430881778777
TMEM131	0.00334829592606606	-0.0394208263992722	1.72431725063058
TMEM132D	0.415768360947173	0	448.765445160994
TMEM145	-0.0490545727436881	0	-4.31517303250472
TMEM159	-0.0694382784368327	0	1.69370286751455
TMEM182	-0.00368142229901488	-0.0436713146741147	1.26657660519919
TMEM55A	0.00401468050718966	-0.0512091556499189	-2.33408202134238
TMEM68	-0.375432380987025	-0.416205205669959	0.949240795676502
TMEM9	-0.107370956750822	0	1.12509901366905
TMOD3	0.00508899615265347	-0.171378614099395	3.10527213364781
TNNI2	-0.261457797932783	0	2.28309574008819
TNNT1	0.518727480563326	0.514135842298185	0.85531743397512
TNR	-0.00903157453578962	-0.142114074208387	4.05300827291013
TOMM5	-0.0819104549322269	0	-1.64157989443139
TOMM7	0.00425270608036868	0.064447050632597	2.1840895511209
TP53I11	0.468151387885373	0.475028837423691	0.881512025481588
TPD52L3	-0.228826143544632	0.220343932413508	0.78869976594852
TRA2A	0.214269526926549	0.153627466949757	0.88240210542556
TRAF3	-0.00954469832797936	-0.0734479774711693	-1.9104192819787
TRAF3IP1	-0.00237491200883265	-0.21287246255607	2.40993523393564
TRAFD1	-0.00160779647935671	-0.0836242010007091	1.98695766961352
TRAPPC2L	-0.362813458111518	-0.269309250727621	0.853151250634707
TRHR	-0.00992069368003276	0.0647750275631296	12.580803810095
TRIM23	-0.355363997879639	-0.305699202718803	0.92065263949037
TRIM36	-0.00981669453184727	0.246076967607108	-2.02737737792012
TRIM65	-0.0595655188923051	0.129550055126259	0.947888268263535
TRIM7	0.0338225701045954	0	1.6988139458179
TRIO	0.00356154033819213	-0.314170055692237	2.70441396535712
TRIP11	0.343398884093722	0.220343932413508	0.875622510259413
TRPC1	0.341617918910561	0.269309250727621	0.893208998258393
TRPM6	0.271103797666413	0	15.1663872096626
TRPM7	-0.0320995794651592	0	1.75361674239249
TSPAN14	-0.0126496877935607	0	2.4293871218702
TSPAN9	0.0150867603352017	0	1.95521517136819
TTC21B	0.0781491668384223	0	2.40415278094816
TTC29	0.000440144896583714	0.0647750275631296	18.0885095853221
TTC31	0.247242936359649	0.122413295785282	0.896611541641209
TTC7B	0.463681639415429	0.473870472337351	0.806083971997209
TTF2	-0.0885442430941456	-0.131013944022344	0.962202486863563
TULP1	-0.00567402003057071	0.388650165378777	92.6062559039317
TUSC1	0.605911751224365	0.696868341672576	0.937909070951519
TWF1	-0.0032732768308365	-0.194325082689389	3.62677215882825
TXNDC5	0.00844627422232794	0.0647750275631296	1.77366636814179
TYW3	-0.399603356287003	-0.465170523984072	0.908177731013866
UAP1	0.0263576592398738	0	4.22041383241505
UBAC2	0.0238262139126607	0.0436713146741147	0.753574503715187
UBAP2	0.00939704112137352	-0.0778109986383478	-1.85246998685278
UBE3A	0.106395416500375	0	10.1908046288607
UBQLN1	0.103244718688197	0	1.72104013670644
UBTD2	-0.00083707401414765	-0.194325082689389	8.59549869951831
UBXN2B	0.00236676598097471	0.027874733666903	2.60104505964649
UBXN8	0.338836553482019	0.306622070335933	0.950117488041415
UCHL1	0.763594998451644	0.827837354384716	0.817670035975559
ULK3	0.121913163005501	-0.0734479774711693	0.754048922682525
UPF2	0.0872380936281671	0	2.73870183444003
VAT1	-0.0837797660539754	-0.171378614099395	0.83721874319948
VDAC2	-0.00178168890356156	-0.149799140317234	-1.28305147401981
VILL	0.249720359559022	0.182769286032989	0.848728088863044
VLDLR	0.416064793771379	0.465170523984072	0.903354974378608
VPS13B	0.00947202864168576	0	-2.26870903762281
VPS4A	0.0292996968232979	0	5.71223605033755
VSTM2L	-0.0022318914749363	-0.0837191745702164	-2.03247426479926
VWA3B	-0.343263219276017	-0.193121819834107	-0.724300555476962
VWA5A	0.116965752138055	-0.0836242010007091	0.748729294432559
WDFY4	0.0078755248502106	0.473049916791266	296.816778161332
WDR41	-0.411125376901398	-0.409673245199351	0.908081168155681
WDR48	-0.0284208569146694	0	2.8347800734926
WDR77	0.016849103963104	-0.0436713146741147	0.8710777991277
WFS1	-0.0100708990211634	-0.26894554968496	-2.6593616363965
WISP2	-0.00288617677169609	-0.0506369683541833	56.1488473544759
WNT2	-7.62266068938899e-05	-0.0436713146741147	30.8936851780162
YARS	0.0122632197944795	0	2.7105300583208
YDJC	0.145239806262716	0.139373668334515	0.902627001956687
ZAP70	-0.446252781082128	-0.323875137815648	0.856344978732473
ZBTB20	0.177077216071789	0.209496889891047	0.881354071785012
ZBTB25	-0.252084085979097	-0.204836622599676	0.867220604474621
ZBTB3	0.29666358122251	0.139373668334515	0.872169749816013
ZBTB6	0.176827822138382	0.139373668334515	0.942241266438599
ZBTB9	-0.0569398632768106	-0.0244826591570564	0.949414027729942
ZCCHC3	0.159979921192363	0	2.31132740822954
ZCRB1	-0.144616504095761	0	2.08877755995754
ZCWPW1	0.0931999685541944	0	-1.80240189339031
ZDHHC12	0.0132409122388179	0	2.75364283055131
ZDHHC17	0.0102715400763333	-0.107638938733135	-2.1091974658145
ZFAND1	-0.253471012513304	-0.256045778249595	0.964498908050058
ZFYVE20	0.056186830003862	0	1.43513394954927
ZG16B	0.0542143228105162	0	-1.7715621453081
ZMYND8	0.150159820289503	0	2.21128521220422
ZNF14	-0.171411263893025	-0.129550055126259	0.862258690567844
ZNF141	0.240050578273282	0.0647750275631296	0.935546357229297
ZNF195	-0.123813117226017	-0.171378614099395	0.840694338368169
ZNF197	-0.193696337682943	0	6.6222328686407
ZNF226	-0.455102774923795	0	8.68471064275176
ZNF26	0.413771303213899	0.362371537669739	0.738335281227598
ZNF296	0.00190138524630579	0.0836242010007091	-1.96220720704138
ZNF30	-0.0278111062542162	0	-1.37684080559198
ZNF35	0.377588654432322	0.256045778249595	0.79160405175967
ZNF473	0.123978471845032	0	-1.46169843890469
ZNF507	-0.00696937347430243	0.34405239340329	-2.73480492949989
ZNF511	0.18704154720062	0.027874733666903	0.896853208307255
ZNF574	-0.00584089819645952	-0.0736537721515394	-1.91215060429518
ZNF576	0.452134787007908	0.409673245199351	0.840455203824888
ZNF608	0.148147435482773	0	1.31430246898409
ZNF621	-0.00612295819429482	0.0837975155928503	-2.30080301763335
ZNF622	-0.0569514283538598	0	1.68499808666855
ZNF623	-0.000156251818049703	0	-2.43998191962005
ZNF708	0.00306972586865392	-0.0836242010007091	1.38463730039452
ZNF85	-0.320592624453702	-0.131013944022344	0.786098166130109
ZNF91	-0.0389873326639174	-0.195123135668321	0.771543163679212
ZXDC	-0.258629255443596	-0.218356573370573	0.883627001323656
