# Supplementary material for: Functional transcription factor target discovery via compendia of binding and expression profiles
Source: Sci Rep. 2016 Feb 9;6:20649. doi: 10.1038/srep20649 (PMC4746627; doi:10.1038/srep20649)
Supplement: Supplementary Dataset [file srep20649-s2.zip › Supplementary Dataset/43180_2_data_set_1775589_nz79p4.csv]

Gene	PC	SC	CARS
ABCA9	-0.298452334736674	-0.174077655955698	0.924772874530899
ACOT7	0.0042855095767151	0.0870388279778489	2.27763582951255
ACTN2	0.227120515934849	0.29012942659283	0.943327187263655
ACTR5	0.0341838863557844	0	1.56172854068716
ADAM22	0.57471628841334	0.852802865422442	0.848397094450276
ADD3	-0.0213838161524675	0	1.30698341024649
ADORA3	0.0529953119726842	-0.00646508183835236	2.03110187821951
AKAP12	0.206412081331269	0.189934294099397	0.957092165186347
AKAP5	0.134702729636176	0	2.47233619757678
ALDH6A1	0.0157972238003666	0.344591040814546	1.46339502816742
ALOX12	-0.00592573715356292	-0.29012942659283	23.6324879942882
AMOTL2	0.474968085322835	0.516886561221819	0.898884069424849
ANKRD18B	0.571779003804565	0.524377670804744	0.835863836338304
ANKRD29	-0.0124052150125629	-0.174077655955698	4.15402465033002
ANKRD50	0.494723561693588	0.282919228832701	-0.939231092327028
ANO3	0.538923642965526	0	190.947727713939
AP1S1	0.33101431637385	0	10.6680570541142
APBA3	0.413981007292552	0	6.30962107875697
APBB1	0.418299676035064	0.265908011739155	0.743829355646184
APOL3	-0.160903882469738	0	0.806467419392543
AQP7	0.312800539169785	0	32.1294383446542
ARHGAP10	0.483527054503255	0.284267621807481	0.707883435796065
ARHGDIB	0.682339413966892	0.710669054518701	0.847945983156921
ARHGEF12	0.013487507854487	0.0657951694959769	-1.61502385583147
ARL5C	-0.0156007595349893	0.174077655955698	1.06195411786739
ARL8A	-0.0239861688658983	0	1.74892829091926
ARNTL	-0.00107096585530119	-0.159514655893825	1.74335488488137
ART3	-0.0148165831236041	-0.174077655955698	4.43623664948264
ASF1B	-0.00109673721860377	-0.0870388279778489	2.18800354980549
ATG2A	-0.00180647124210701	-0.0778498944161523	1.16833626216992
ATP1B2	0.652304638719521	0	829.436975833859
ATP5G2	0.0171614630235572	0.224899694979996	1.4105273025189
ATP6V1E1	0.0815626957721212	0	2.57202890128193
ATP8B3	0.468813573976636	0.21320071635561	-0.935347189785003
ATPIF1	-0.0560826732095584	0	-1.43836239269768
ATXN7L3	0.0163623751965557	0.134839972492648	1.81287238661456
BAK1	-0.077606098276813	0.00749110958292491	-2.58032620136505
BBS12	-0.252687191520817	0.0137086020192111	2.04120281787437
BBS2	0.0171709962270586	0	2.3442596694319
BCAS2	NaN	NaN	0.900678859178961
BCAT2	-0.0106409154501265	-0.277171054568222	14.4771317027814
BCL9L	-0.00842645657801773	-0.0950300183886271	-1.53233354453655
BIRC3	0.441521008430284	0.426149347893024	0.89941392280706
BLOC1S3	-0.015532018181763	0.154105798339746	-3.52008605808261
BMP1	0.0231648608826221	0	0.86826041726378
BNIP3L	0.0440454275084077	0.0138708396429413	-1.77503910616793
BOLA1	0.329832938609533	0	15.599791704121
BSN	0.307867697776169	0	146.124999498746
C12orf65	-0.00422131239663622	-0.0580258853185659	1.03792631505499
C12orf66	0.0857384248761109	-0.00749110958292491	1.32426154924975
C14orf2	0.165461445669332	0	3.3232882165206
C14orf79	-0.404906497059525	-0.261116483933547	0.932636893703614
C15orf32	0.00328109035620923	0.0580258853185659	2.49934710786885
C15orf40	0.0442336083753439	0	1.53654121711165
C16orf45	0.006657561774755	0.216243358003098	0.934198070744461
C16orf74	0.233883470071249	0.0870388279778489	0.646213175548366
C17orf59	-0.151084372423656	0.0137086020192111	1.3410937604166
C19orf47	0.00290309148058535	-0.269679944985297	3.76040415547116
C1QTNF6	0.322435728585586	0.426401432711221	-0.943475734179101
C1orf115	0.542539085197707	0.56980288229819	0.897536256515074
C1orf228	0.017369605794904	-0.174077655955698	1.6558928081921
C1orf53	-0.00447138619742097	0.261116483933547	5.65420616895282
C2	NaN	NaN	0.844945298976255
C2orf57	-0.030116821940813	-0.0125875818674893	-1.22889474307513
C3orf55	0.639233949284696	0	166.805254912808
C3orf62	-0.00482449326021712	0.113960576459638	-2.21828250600287
C6orf165	-0.49143309183818	-0.348155311911396	0.76411949240755
C6orf62	0.0124331467541269	0.0526361355967815	2.38875506582351
C6orf89	0.244429033901441	0	1.95830001732569
C6orf99	0.51015660322384	0.417855447018673	0.853864253787672
C7orf55	0.00980908203351489	0.0710669054518701	-2.84428455883997
C8orf44	NaN	NaN	0.740490187986558
CA6	0.00952303738533336	0.0580258853185659	1.60999059426957
CAB39	0.0858200342014276	0.0580258853185659	0.757187800971017
CALU	-0.0645741670401004	-0.0580258853185659	0.893224509167032
CAMK2N1	0.691570115660197	0.80903983495589	0.920100530548956
CAMTA2	-0.00815495002709579	-0.0710669054518701	0.962313925333465
CAND2	0.0163062851172595	0.328312352984676	-2.60639955053571
CANT1	-0.106562132573948	0	-3.14360317230892
CAP2	0.30428429805138	0.0870388279778489	0.672004650430203
CAPN5	-0.0105101030464144	-0.0348155311911396	-2.51506482504672
CAPZA1	NaN	NaN	0.940685955491926
CASC4	0.0353262507161543	0	1.95579443112147
CATSPER4	0.659775934915253	0	306.074111618537
CBR1	-0.388495402649415	-0.284267621807481	0.717653569156369
CBX1	0.250279165457268	0.21320071635561	0.949754454974702
CCDC122	0.446493305005509	0.355334527259351	0.879168144893353
CCDC124	0.0048824705852492	0.14070529413629	2.32135319532654
CCDC144NL	-0.0572066291643223	-0.0379868588198793	0.776425434946319
CCDC149	0.295495312179849	0	78.5682387817668
CCDC34	-0.196072239845167	0	-5.12282158759287
CCDC40	0.69649405294363	0.639602149066831	0.760987409844216
CCDC53	-0.270158456679653	0	-1.22860047399758
CCDC77	0.547860316926259	0.639602149066831	0.918879148745766
CCL27	0.393295144268309	0	324.128795911397
CCNB1IP1	-0.0128581810109875	0.0580258853185659	1.35572039154331
CCNE1	-0.0107308016127433	0.104875534160949	2.23277548169639
CDKN3	0.115291336075908	0	3.7807101951486
CDT1	-0.012056468644597	-0.0778498944161523	2.11407770446351
CEACAM16	0.260618468245659	0.104446593573419	0.804777376325942
CENPE	-0.0670951968214319	0	1.45628862650057
CEP164	-0.00426009604476098	-0.426401432711221	4.90842314702722
CEP97	-0.00607613666965052	0.0710669054518701	-1.66533661646304
CFL1	-0.0235413671970217	-0.00670025210172808	-1.34465306478888
CGRRF1	0.0806643765062588	0	0.786012274407567
CIZ1	0.118461249439415	-0.00655614381373883	2.133985244794
CKAP2	0.00197622724318571	-0.174077655955698	5.58441307512822
CKAP2L	0.00288643038423232	-0.261116483933547	1.40768772697421
CLASP2	0.00344348385558801	0.29012942659283	8.55691533143659
CLCA1	0.00685244848639655	0.0580258853185659	3.38927357809319
CLDND1	0.0142896208548808	0	1.82868524493826
CLEC11A	0.0982667481382668	0	2.67432492717233
CLEC3B	-0.00593066592973359	0.348155311911396	27.1322848770417
CLIC4	0.013765003442914	-0.0635641726163728	2.86513736750249
CLINT1	-0.0807436604507515	0	-3.13155321363321
CLK3	0.00419459016409588	-0.0455709465297821	-2.45763488343913
CLSTN2	-0.0105636975355723	-0.406181197229962	65.2173260548334
CMAS	0.0152494036239785	0	3.057191072404
CNDP1	-0.166494107776126	0	215.61284364939
COL2A1	0.0338162523482902	0	1.47747086187753
COMMD4	0.000130881946665955	-0.174077655955698	2.48843392900807
COMMD6	-0.0312369650969272	0	0.950277425938279
COQ4	0.0171995820792204	0.0580258853185659	1.23615237550632
CRB3	0.558927751052216	0.696310623822791	0.922757277861291
CREBZF	-0.00253514121226124	-0.265908011739155	1.1526002514945
CRIP2	-0.00208695230627128	0.117902136965001	1.47984073320932
CRX	-0.0128576983821909	0.174077655955698	1.18584793454889
CSK	0.0897319203326584	0	2.60453305900024
CSNK1A1	-0.00608642078364402	0.168674771234997	-2.06924721119757
CSTB	0.0167043823424691	0.174077655955698	2.52967657106875
CWF19L1	NaN	NaN	0.889950883700607
CYB561D1	0.0703431751616028	0	1.7269833448795
CYB5R2	0.405313401506004	0.348155311911396	0.898970637886146
CYHR1	-0.0118273822204184	0.117182433933725	1.80512876622577
CYP20A1	-0.00677439955313623	0.0580258853185659	1.48314555820864
CYTH3	0.299551633838735	0.190692517849118	0.953389092585107
DAXX	0.00414247206879636	0	3.31282829244872
DAZAP2	0.0156595563621743	0.261116483933547	2.38611749631781
DBNDD2	0.703253776591732	0.781735959970572	0.824071364468024
DCP2	0.00720246178497397	-0.174077655955698	5.23840601912783
DCPS	NaN	NaN	0.902645338416123
DDX18	0.00899574558301262	0.0580258853185659	1.69186995420365
DEC1	-0.0114440748036698	0.174077655955698	161.996467136251
DEF6	0.0980991696825163	-0.0131590338991954	2.34280642596944
DENND1B	0.00514460788849774	0.354649519006916	1.42693786365851
DENND2C	0.500668707832318	0.56980288229819	0.888182786530417
DGCR6	0.0141029709822194	-0.0379868588198793	1.56383544238552
DHPS	-0.0111947924279047	-0.174077655955698	-1.50182709831968
DLD	0.0804406244148548	0.0149822191658498	-1.32765297438753
DMTF1	0.0801546972053975	0	1.40344364773748
DNAJA2	-0.00423985944880797	0.497468338163091	1.5167039377275
DNAJB13	-0.164434931119976	0	185.439350470584
DNAJC19	NaN	NaN	0.940896800678654
DOCK1	0.630386900044125	0.624187783932359	0.926679387911282
DPAGT1	0.156762172974095	0	1.07543997129937
DRD3	0.00676755202752198	0	2.4533518109985
DRD4	0.585152478471376	0.645776599937948	0.851810771493198
DSCR9	0.420386427296433	0.510741465229836	0.879112343558574
DUSP14	-0.159379584723075	0.0131590338991954	-1.19692773773416
DUSP15	0.347472198811765	0.174077655955698	0.948105391877374
DUSP18	-0.0114744668205793	-0.417855447018673	2.98479010986394
DUSP28	0.42916112912632	0	12.3905394060364
DUSP6	0.669861046803705	0.66403379229111	0.86891900252137
DVL3	0.350035906066883	0.112366643743874	0.886247584383572
DYNC2LI1	-0.00122067191505165	-0.104446593573419	2.09385891672648
DYRK2	-0.47792890378775	0	-14.503292928093
DZIP1	0.493927788986737	0.781735959970572	0.925352972842085
EAF2	NaN	NaN	0.743036018671574
EBAG9	0.0106062104537862	0.065101352185403	-1.49946970336815
EDARADD	0.00559726390838094	0.174077655955698	4.56057787221513
EEFSEC	-0.347715234475416	0	-3.15413736031512
EFEMP2	-0.0150627011317033	-0.174077655955698	1.80652317692051
EIF3D	-0.0156848483273393	0.29012942659283	4.89626647968099
EIF4G1	NaN	NaN	0.82426431932365
ELL3	0.209278218175172	0	1.63483196711619
EMID1	0.601222808648085	0.639602149066831	0.897240527819026
EMILIN2	-0.00573514295506908	-0.174077655955698	3.26863435757626
EMR2	-0.043709707816715	0	1.63378670081988
ENDOD1	0.00388102452763398	-0.337099931231621	-3.52423551493032
ENTPD5	-0.48953909350061	-0.493829164658431	0.727344624488572
EPC2	0.0611865063262965	0	0.955850478506849
EPHB2	0.283333122217289	0.355334527259351	0.924888008858769
EPOR	0.00179520200469847	-0.0789542033951723	-2.06935182948781
EPS8L1	0.479353223755561	0.527649284376143	0.929005906259021
ERGIC3	-0.00850663490793997	0.110096376512636	-1.86862985039804
EXOC6B	0.255828131881975	0.21320071635561	-0.881986896166623
EZH2	0.136471321853337	0	2.25065313155879
FAH	-0.084309543912166	0.00670025210172808	1.83565433122858
FAM103A1	-0.0981768837908307	0	-1.9656773656543
FAM109B	0.464131420609333	0.435194139889245	0.845886674406668
FAM124A	0.396099225331503	0	1113.03653794205
FAM134C	0.136589372949048	0	1.77014947647323
FAM151B	0.597880683616817	0.645776599937948	0.811602306878207
FAM160B1	-0.0129724055819515	-0.20806259464412	1.18825676136644
FAM171B	0.453556896706645	0.493829164658431	0.727346528059338
FAM180B	-0.0140498802754991	-0.406181197229962	18.9216433761753
FAM19A4	-0.0159094200711983	-0.522232967867094	10.5365533991188
FAM53C	-0.0167581901663719	-0.348155311911396	7.46541753667443
FAM73A	-0.214326059844272	0	-8.22495664619998
FAM83A	0.0264349056928802	0	-342.144194348049
FAM84B	0.361858282869253	0	3.45061028020984
FAM96B	0.00364280524727153	0.0580258853185659	3.88542245271659
FANCC	-0.251880575343309	-0.224733287487747	0.915276231560017
FANCD2	-0.370367918556553	-0.348155311911396	-0.720422002161805
FANCF	-0.230280552991017	0	-2.31277189318907
FANCG	-0.0971912698584693	0	-4.51586952686506
FBLIM1	0.533850154335409	0.696310623822791	0.802873748030018
FBXL4	0.147477340680861	-0.0149822191658498	1.71223783433012
FBXO24	-0.0772436725108354	0	-1.70514585224803
FBXO32	-0.0162218999388207	-0.417855447018673	2.94191478897309
FBXO9	0.179116212035684	0	-1.45970286102042
FBXW5	-0.0137624662662974	-0.174077655955698	1.48836497765786
FDFT1	0.00931311430802426	0.164487923739942	1.52749209862262
FEZ2	0.0157386584109755	0.104446593573419	-1.34132905773696
FGFRL1	0.440813842118868	0.584306547468143	0.946161122844716
FIP1L1	-0.0832666239538417	0	1.01998270415859
FKBP10	0.451082780958283	0.341881729378914	0.921324858979346
FKBP11	0.208050667437364	-0.0138708396429413	1.9490230722736
FN3KRP	0.0120141245812582	0.164804410824348	1.53650149485674
FNDC3A	-0.0846997947309901	0	1.783090482173
FNDC4	0.698740060973371	0.797724035217466	0.902551297297015
FOXRED2	0.0778472028349159	0	-10.0852539433851
FRK	0.282954479517917	0	1.58844384091488
FTO	0.386287670766963	0.14213381090374	0.745583260180166
FXYD2	-0.0152509894485722	0.0976520282781045	2.73156462110337
FYCO1	-0.506079760207429	-0.696310623822791	-0.816519193024358
FZD4	0.593604082213094	0.56980288229819	0.917843803319712
FZD9	0.528706382296379	0.56980288229819	0.783289264133847
G2E3	0.256987270698374	0.174077655955698	0.9561873186114
GABARAPL2	-0.00295076048091311	0.0710669054518701	1.33403674463996
GATAD2A	0.0110837162766839	-0.0559178817216483	1.91979071718832
GBX2	0.330779545046967	0.261116483933547	0.899735736449523
GCNT1	0.683514377516728	0.852802865422442	0.907258840074137
GCSH	0.0262752313323553	0	1.0115186940714
GDF1	0.175128076892299	0.174077655955698	0.906551193395248
GHDC	0.379515218522159	0.21320071635561	0.908259444375181
GHRH	-0.175627371637326	-0.174077655955698	0.941370450384486
GLIPR1L1	0.00595083133576745	0.0580258853185659	3.64740268840164
GLIS2	0.254240088615571	0.00646508183835236	1.09890432159208
GLIS3	-0.195953275006532	0	-3.72880860407443
GLOD5	0.000645464103617294	-0.0348155311911396	1.93146866384599
GLRX2	0.063319650024159	0	-1.54386905800854
GLRX3	-0.00210777271381668	-0.0580258853185659	1.20127698407708
GNA15	-0.059328450684712	-0.00657951694959769	1.93079266274504
GNAI1	0.481484670225461	0.522232967867094	0.782153797484684
GNB2	0.00141430394559106	0.0599288766633993	1.82402205030215
GNG10	0.131716420983994	0	4.51441801842358
GOLGA7	-0.479592267238077	-0.493829164658431	0.679227192971265
GPC6	0.70741210525198	0.733410208027793	0.918840445135636
GPD1L	-0.334099655691745	-0.406181197229962	0.935385115110257
GPR146	0.14965205883864	0	3.40459010148994
GPR31	-0.148964371893	0	1.12225635283621
GPR56	-0.403745351398079	-0.348155311911396	0.927312103191017
GPR84	0.00467164973795171	0.203240458225904	2.1931941228816
GPS1	-0.106360898921824	0	1.14254293829525
GPX7	0.308052872319976	0	1.56479121676183
GREM1	0.00898142866684598	0.0870388279778489	2.91671781553424
GRHL3	-0.364180327037945	-0.29012942659283	0.783141389834298
GRN	0.0034180002963548	-0.0580258853185659	1.57199544604557
GSTM1	0.488184194716358	0.645776599937948	0.714829784216053
GTF2H4	0.0128866573938362	0.313339780720256	-2.10423598695639
H2AFX	NaN	NaN	0.869528349917278
HBP1	-0.00993233159903028	0.0485479387502946	2.60516914111635
HCLS1	0.977529377698417	0.870388279778489	0.941149139626161
HDAC4	0.00404147646196119	0.0778498944161523	2.57576259005562
HES6	0.418638281391312	0.348155311911396	0.746606657104614
HGS	-0.197816818770366	0	-4.19001974442446
HIATL1	0.00573182338626399	0.0379868588198793	3.98118582811923
HIPK2	0.0514946685013039	-0.00864998826846137	4.19256901687546
HIST1H1B	0.543720438400571	0.645776599937948	0.953648723368899
HIST1H3C	0.441624122102181	0.341881729378914	0.762101300906072
HIST2H2AA4	-0.129762109172214	0	7.37551386996439
HLCS	-0.0175067600115319	0.0479801070672388	1.65005949429481
HNMT	0.00209588709634382	-0.0870388279778489	0.826514504827218
HNRNPC	0.0127077001818869	-0.112449847489998	1.49349973482679
HOOK1	0.472565297371366	0.568535243614961	0.930549661394322
HS3ST6	0.0171119571816355	0.435194139889245	93.248733088282
HSD17B14	0.200413342521102	0.0580258853185659	0.876974036493007
HSPA14	0.00281271099141206	0.0778498944161523	1.98732112084916
HSPA1B	0.0036127139820854	-0.0335012605086404	1.45410787269605
HSPD1	0.02495454615974	0	2.35955172979689
ICAM2	-0.478367380566734	-0.522232967867094	0.805838045255703
IFIH1	0.694535624476578	0.781735959970572	0.941058037868031
IFIT2	0.0985268801783489	0.174077655955698	0.847176044220449
IFIT5	0.462851003663748	0.568535243614961	0.734540913610008
IFITM1	0.576854535982197	0.497468338163091	0.78165857205465
IFRD1	-0.0136058038374107	0.0074566675173482	3.19076002121029
IFT81	-0.327250225824518	0	-16.8832621919598
IGSF22	-0.111859153771184	0	153.561231307432
IL12RB2	0.0885126233575682	-0.0580258853185659	0.946009651331813
ILF2	-0.0065101847276706	0.0580258853185659	1.54558075424135
IMPDH2	0.00930451442466863	-0.0580258853185659	-2.20960561608544
INPP5K	0.0175327193916915	-0.0580258853185659	4.49773151565023
IRF2BP2	0.00302111277428265	-0.0950300183886271	-1.95518568795843
IRF6	0.460119681458275	0.435194139889245	0.889935452812088
ITGB1BP1	0.00716695131002021	-0.174077655955698	-2.00827009670246
JMJD1C	0.0608004130662632	0.0129749824026921	2.34491453108808
JRK	-0.106266742386854	0	2.35765810147432
KATNAL1	0.016103911774278	-0.104446593573419	1.21525285143737
KCTD13	-0.109193714450091	-0.174077655955698	-0.954276272769826
KDM3B	0.0157568207909473	0.243708718337977	-1.8946630722036
KHDRBS3	0.763371340276676	0.639602149066831	0.890240049446257
KIAA1109	0.0758301246183322	0	1.55077489562975
KIAA1324	0.498197643762142	0.449466574975495	0.848106461537241
KIAA1467	0.191243160723474	0	1.64449410343152
KIAA1549	0.576732549810859	0.426401432711221	0.943868183417438
KIF15	-0.00236166894770815	0.406181197229962	21.0750786510245
KIFC2	0.00651170414347549	-0.174077655955698	3.74741925206123
KIRREL	0.686983795126244	0.534635478749232	0.82578157678068
KLF9	0.0684128910916132	-0.0065101352185403	1.44312337714514
KLHDC8B	0.582954953651966	0.568535243614961	0.721721262543982
KLHL18	-0.00408388575677194	0.134839972492648	1.4035647099104
KLHL32	0.686579704821056	0.676725462274536	0.902657532726659
KPNB1	0.022057559635794	-0.0138708396429413	1.91726500389209
KREMEN1	-0.35418087392147	-0.29012942659283	0.819164809758007
LAMB2	0.318869984905955	0.0870388279778489	0.681874824594847
LBP	0.00212029680482551	-0.38204658872917	37.2337349669354
LDLRAD2	0.0120587946832941	-0.0580258853185659	3.747989215683
LENG8	-0.063608108861084	0	2.28019772029418
LEPRE1	-0.00597930648051822	0.0870388279778489	1.47337575357375
LEPREL2	0.539806198090309	0.539359889970594	0.941483324623289
LGR6	0.0172554477306349	0.174077655955698	154.011913354542
LIMD1	0.0753424472018508	0	1.38625570700107
LIX1L	-0.00935363067982125	0.0778498944161523	1.82388027899323
LMCD1	0.211005116704982	0	0.741929366270192
LMOD2	-0.167228739531952	0	176.77926100397
LMTK2	-0.0145900276207933	0	1.4599234748328
LONP1	-0.0124885069033895	0.284267621807481	1.40291454658016
LPCAT3	0.0154818815135708	0.315816813580689	-2.77471584067233
LPO	-0.00376601048664168	0.0580258853185659	1.25186847524814
LRCH1	-0.00886477447570057	0.0603022689155527	-1.72354590587304
LRFN4	0.0898528385292249	0.0134005042034562	-1.27589019997021
LRP8	-0.149721510421847	-0.20806259464412	0.891042161282642
LRRC14	-0.702658722519656	-0.645776599937948	0.884668664912061
LRRC25	0.165940939413948	-0.00864998826846137	13.4564743363729
LRRC37A	-0.202822827309237	0	2.58512052837637
LRRC56	0.0433060496791465	0	1.63576845685922
LRRN2	-0.374485633777313	-0.522232967867094	0.718825726852193
LSM11	-0.116970306658313	0	-3.5477168769056
LTB4R	-0.00332041660513549	-0.174077655955698	1.20436540065515
LYPD3	0.00634576927048246	-0.20770781515357	6.63882954909708
LYRM7	0.0287280831364454	0	1.20824282919342
LYZ	0.418353438471942	0.426401432711221	0.766287718089918
LZTS2	0.520950169243861	0.395318929823827	0.900867436089671
MAEA	0.0139608224654931	0.104875534160949	1.47430049558479
MAG	0.00942452308249819	-0.415199436886146	6.93514422921924
MAK	0.489581874037789	0.355334527259351	0.873697497094473
MANSC1	-0.428545474479001	-0.417855447018673	0.853339045248846
MAP3K19	-0.373562263172109	-0.174077655955698	0.770306604734247
MAP3K3	0.017225504753686	-0.404403759566727	2.06657880397118
MAP7D1	-0.161828219682217	0	2.69836559949292
MAPRE3	0.0345751575861434	0	4.75514810419774
MARCH9	-0.00350099139265968	-0.276799624590764	2.0257275730251
MCFD2	-0.459196473893182	-0.308395755753489	-0.891631248790134
ME1	0.300380927234771	0.417855447018673	0.950818251054562
MED11	-0.0020150543039365	-0.0149822191658498	1.14499652391068
MEPE	0.010274533853793	0.0580258853185659	1.26827730530908
METTL7A	0.50059029564151	0.493829164658431	0.853072277771119
METTL7B	0.448163032957259	0.568535243614961	0.840460960661615
MFF	0.00867394396992234	-0.0580258853185659	1.51527180399658
MFI2	0.186921845284187	0	5.93878467944306
MGA	-0.135289922961826	-0.161627045958809	-0.9441644156053
MLST8	-0.1976257106314	0	-18.2878330642214
MLX	-0.130465860568123	0	-2.83085718863361
MLYCD	-0.237180158025743	-0.284267621807481	0.933654767295792
MMP19	0.300088652105229	0.113960576459638	0.826216354910236
MMP9	-0.0192058946168058	0	1.77000304811118
MOAP1	-0.079631781731118	0	1.94446243831873
MOCS1	0.493925865696793	0.417855447018673	0.901750049620263
MPDU1	-0.0122279702226192	0.0580258853185659	1.40169248382102
MRM1	-0.0137946244727567	-0.0580258853185659	-1.50608076189033
MRPL23	-0.00794799188972921	0.0778498944161523	2.14203580839379
MRPS18A	0.0058933981478662	-0.027524094128159	1.53362912519355
MRPS30	0.0520756080078364	0	1.85961395418026
MRPS31	NaN	NaN	0.902853582504404
MTL5	0.513910901521952	0.696310623822791	0.795427562725235
MTRR	-0.0225550453772461	0	-1.0701657487726
MUM1	-0.0416555346887488	0	2.2038674443285
MYBL1	-0.42291885095788	-0.0379868588198793	0.900076583513688
MYBPC3	-0.0123728754517084	-0.522232967867094	8.16252375818297
MYEF2	0.427465677056982	0.497468338163091	0.746689325472495
MYL12A	0.00820894658904771	-0.106994445873659	1.54974105650559
MYL12B	-0.00675032209259653	-0.0870388279778489	1.39686391563275
MYLK4	0.270984136111034	0.189934294099397	0.855845154125128
MYO10	0.311240284314253	0.157313301241423	0.796670070147385
MYO15B	0.480763422250057	0.449466574975495	0.810724492219715
MYO9B	0.130208955120546	0	2.01961521066129
NAAA	0.296690145204735	0.00749110958292491	0.881827569288043
NAALAD2	0.435328664850186	0	398.894073487413
NAPA	0.131690157322905	0	1.44869111773314
NAT8L	-0.00246973835226526	0.174077655955698	1.71739551579592
NBEAL1	0.240269082861392	0.0134005042034562	3.36392064315913
NBPF1	0.0799299218824758	0.0691999061476909	0.840150492297895
NBR2	-0.00248817366512721	-0.0778498944161523	-1.88311180011776
NDC80	-0.0374180558702693	0	1.95252483742499
NDUFAF4	-0.00805636040834302	0.0149822191658498	1.2421613011227
NDUFS7	-0.17316096705038	0	-8.38991855935298
NDUFV2	0.0616132657141676	-0.00864998826846137	1.77816701268674
NEIL1	0.0121448273256787	0	1.75203082523611
NENF	-0.27180901006076	-0.21320071635561	0.935798732429921
NFYB	-0.0121427914373841	0.00693541982147066	-1.74897681816725
NHLRC1	-0.363009223165329	-0.522232967867094	0.830445196142429
NME3	0.0579868408900637	0	-2.68033266769695
NOS2	0.286504913950063	0	157.972840895808
NOTCH4	0.00710133619615318	-0.174077655955698	4.27707633953384
NOX4	0.637293840859757	0	168.603753083884
NPAS2	0.687625354545322	0.798862828138735	0.886086730023902
NPM3	0.0611548170114636	0	1.44959049053877
NR1D2	-0.0104642047732411	-0.0908248768188444	1.76198372457474
NRBF2	0.00868060266359398	0.174077655955698	2.65843751914765
NRIP3	0.389324472747861	0	89.4386585193671
NSMAF	-0.135447718182	0.0138708396429413	1.34456120187889
NTHL1	-0.376146494733275	-0.417855447018673	0.931048222157195
NTNG2	-0.21415087654915	-0.348155311911396	0.757588831163238
NUDC	0.0347039015556252	0	2.12473127377382
NXT1	0.00944553677822767	-0.0973844245780238	1.32572789183288
OGFR	-0.00651583204148739	-0.0710669054518701	1.16011662999282
OLA1	-0.145241713936537	0	-2.24154681347586
OPRL1	0.00294165187001989	-0.0580258853185659	1.98526619071334
OR10AD1	0.171041695450803	0	-1.98789812679583
OR2B11	-0.0104780491110883	0.0348155311911396	1.22075504794233
OR2S2	0.137180808063888	0	26.9683936020868
OR5AR1	-0.01478513466521	0.0580258853185659	1.14414417306353
OSBP2	0.155524015127547	0	2.46933418753108
OSBPL11	-0.441448482633138	-0.284267621807481	-0.705126296712482
OSBPL5	0.551251776527263	0.629253204965693	0.846992296773507
OSBPL6	0.708964580108683	0.710669054518701	0.861455313577839
OSR1	0.451487756854328	0	192.22185062983
OSTM1	0.338198938967541	0.284267621807481	-0.952560668023584
P4HA1	0.022636125387569	0	2.69820244140592
PAK2	0.00784460105689204	0	-1.60027260788613
PANX2	-0.00271141235472146	-0.0580258853185659	1.76705613968201
PAXIP1	0.0169735797038158	0	1.75046454088955
PCCA	-0.0135585583059116	-0.0710669054518701	1.25388496642863
PCMT1	0.252636867839291	0	3.55348174881138
PCNA	0.108320905667438	0	1.11632238687389
PDE8A	-0.0150571010484902	-0.00657951694959769	1.52325667673851
PDGFRB	0.242119622453819	0.426401432711221	0.883772127965327
PDLIM4	-0.00343312008369963	-0.0870388279778489	1.83067622425223
PDLIM5	0.0145083860216239	0.174077655955698	1.77191055357006
PEAR1	0.0683753518326671	-0.0580258853185659	0.79472505452792
PER2	0.0161567829908721	-0.189934294099397	4.92843235168919
PEX1	0.575524413573233	0.710669054518701	0.934611780619167
PEX10	-0.08916259307477	0	1.18117002312896
PHLDB1	0.668088777136274	0.514300682264684	0.799013304000037
PIGX	0.0480201993006727	0	1.21178747767788
PIK3CA	0.0459213712201107	-0.0131590338991954	-1.69919496315621
PITPNM2	0.464660305273257	0.265908011739155	0.776786647447474
PKD1	-0.245071688027583	0	1.93931627270012
PLEKHA2	0.00565938241428071	-0.187277739573123	-3.32522308112352
PLEKHA8	0.253035599249926	0	4.72627916947542
PLXNC1	0.183648411709981	0	2.7918352664872
POLD4	-0.00345041441123366	-0.055048188256318	1.44562778933116
POLL	-0.188653034402648	-0.265908011739155	-0.894644478099661
POLR1B	-0.307714191042236	-0.174077655955698	0.939371995951921
POLR3F	-0.00641671915090603	0.0580258853185659	1.68911077513252
POMZP3	-0.0327130898065454	0	1.27670049228078
POP7	0.0548644355118384	0	-1.41474967329521
PPAT	-0.0398757553187816	0.0138708396429413	1.5216523765499
PPFIA2	0.0141035761602802	-0.406181197229962	28.6289958044914
PPFIA3	0.320369295619109	0.174077655955698	0.69834664220932
PPM1D	-0.277175527925914	-0.191920428268955	-0.946449472738455
PPP1CA	-0.414764916154308	-0.426401432711221	0.730707291332509
PPP1R10	0.00377803099180224	-0.0898933149950989	1.21849419368511
PPP2CA	-0.0785284191551296	0	2.35396645730901
PPP2R4	-0.0392260265834766	0	-1.88906250887774
PRC1	0.111396078177886	0	1.24478476586173
PRCC	-0.0151717882095883	-0.174077655955698	1.26661213839468
PRDX6	0.0116466932384015	0.0580258853185659	1.5185385449515
PRKAA2	0.587762085276254	0.56980288229819	0.799731604026741
PRPF39	-0.00189312201368008	-0.0580258853185659	1.48331858593734
PRRG4	-0.00391611567937596	0.243708718337977	2.93401196069323
PSD3	0.00228123965202447	-0.151328889840747	1.90202221257954
PSMB5	-0.000442789934090097	0.0870388279778489	1.21681841440769
PSMC3	0.120132200754774	0.174077655955698	0.933138292340233
PSME1	0.269943524199812	0.284267621807481	0.811002602499322
PSPH	0.0102524804006307	0.0778498944161523	2.08185508923073
PTPN14	0.625594967226424	0.639602149066831	0.727256985505245
PTPN23	-0.105583392860731	-0.0710669054518701	0.803462201735455
PTPRE	0.182387971495076	0	1.11580000947125
PTPRJ	-0.00114189968796624	-0.0389249472080761	1.84831011791092
PURG	0.00432648350099147	0.256610533394414	4.279081231926
RAB43	-0.422845143623713	-0.348155311911396	-0.85753383847284
RABEP2	-0.117444954595228	0	-2.91043964683959
RABL2B	0.247619481213327	0	2.6950468472493
RAD17	-0.012069883627032	-0.0580258853185659	-1.1340945343967
RAD21L1	0.344833557030348	0	408.803390181128
RAET1G	-0.0133570007547927	0.341881729378914	1.65236780063161
RALBP1	-0.00864602734808827	-0.113960576459638	2.93438738617373
RANBP2	-0.00910003145653088	0.29012942659283	3.7838001459521
RANBP9	0.00687243578078444	-0.0263180677983908	0.874996491260348
RASD1	0.679544976174225	0.743727983291817	0.900583446849674
RASL10A	0.14784717229293	0.0580258853185659	0.834968738840342
RBBP6	0.00969643277076537	-0.0580258853185659	1.27609809546971
RBL2	-0.0169730369137933	-0.281410588272579	1.91600792876303
RBM45	NaN	NaN	0.901434740528329
RBM5	0.192145629842355	0	40.960492018574
RBPMS	0.743686983011734	0.781735959970572	0.76397410477587
RD3	-0.160532536895301	0	48.2822256622494
RDH10	-0.0131997737003371	-0.142724806429613	-1.75531757036
RECQL4	0.0916542821876872	0	4.91337599385466
REEP4	0.0155678794156218	0.0379868588198793	-2.0910302447724
RFX2	-0.0773279730300241	0.0131590338991954	2.94449841809454
RFXANK	-0.24318938358979	0.00693541982147066	1.47941922520327
RHPN1	-0.326979238124942	-0.0580258853185659	0.837887290330263
RING1	0.01115796251276	0.0379868588198793	1.24911656520498
RNF149	0.324380998841886	0.284267621807481	-0.889092504292376
RNF26	-0.064631226822282	0	1.37508067087497
RNLS	0.600936369932053	0.710669054518701	0.914350400430297
RNPC3	0.00151849424212231	0.113960576459638	1.81002521813854
ROCK1	-0.0592680929810605	0	2.03451425151528
RPL23A	0.0116330439360339	-0.341712857188132	1.47907720507527
RPS6KA4	0.0632395770146497	-0.00693541982147066	-2.47090322584641
RPS6KA5	-0.527150549425479	-0.21320071635561	0.927950261733904
RRP12	-0.000703185593815637	-0.0778498944161523	-2.07669087130413
RRP7A	NaN	NaN	0.887137942165607
RRP7B	0.0907144112643469	0	3.61702304877474
RTN2	0.0583066402652957	0	1.49587097695059
RTN4RL2	0.378798186526989	0.337349542469993	0.952710579400532
RUFY3	0.0993882975796103	-0.138708396429413	0.786742323787603
S100A2	0.301417267766947	0.0074566675173482	2.55226918031908
S100PBP	-0.00578243902818863	-0.174077655955698	2.31274266142515
S1PR1	0.49750847131721	0.355334527259351	0.853155486250354
SACS	-0.293693637466582	-0.0129749824026921	-2.43785729367961
SCAF1	-0.129253668001437	0	-3.14108907420798
SEC22A	0.242168494013157	0	8.35871486799653
SEH1L	0.00756108160938466	-0.0870388279778489	-2.28727849254562
SELENBP1	0.352374936694805	0	0.825344752270254
SEMA3A	0.472443566261476	0.497468338163091	0.750140466540882
SERPINE2	0.53695224382695	0.355334527259351	0.816886377597197
SERPINH1	0.0904349323995061	0	1.27537895897995
SERTAD3	-0.121460091992875	0.0134005042034562	-1.18733290195241
SETDB2	-0.334179167072054	0	-4.74599643869664
SGCA	0.244820664428946	0	25.8861865125467
SH2D6	-0.144258042618738	-0.0134005042034562	-1.90179498539411
SH3BP2	0.00590507460378948	-0.413765237654551	2.49265513973261
SH3BP4	0.323078720508872	0	0.659811551405483
SLA2	-0.174847683674741	0	1.42739964861247
SLC16A14	0.495663193696601	0.435194139889245	0.916726055668826
SLC16A9	0.558315018701423	0.645776599937948	0.93009579346144
SLC25A25	0.000902640373109592	0.0564599094007381	2.12513195872408
SLC25A38	-0.0191121112570956	0	-2.58220486401314
SLC27A1	0.169260483897035	0.298223052323238	0.801934060248557
SLC27A4	0.38949900570278	0.21320071635561	0.818738501038
SLC29A2	-0.0915207619828237	0	-2.41320740051769
SLFN12	0.517294054609026	0.355334527259351	0.904948889943689
SLMAP	0.0161509991962179	-0.0149822191658498	1.86519679522623
SLMO1	0.0133917939218535	0.314626602482846	1.27259058340141
SMG5	0.0152926841106814	0.174077655955698	1.23950810633968
SMOX	0.358744540964362	0.113960576459638	0.774402916422841
SMPX	-0.166898014938644	0	181.718558514967
SMTN	0.0640491217062597	-0.0074566675173482	1.72304900202046
SNAI1	-0.0373767642240147	0.0074566675173482	1.10019748007678
SNN	-0.0621058948179692	0.0394771016975861	0.948923776086102
SNRK	0.0490083725560185	0.14213381090374	0.906960187842424
SNRNP200	NaN	NaN	0.816409951353609
SNRPA	0.00748165312783508	-0.0277416792858826	2.41387497387628
SNTA1	0.147722458304972	0	2.6828871397825
SNX19	0.425777655487122	0	22.604171588949
SNX7	0.558285751671792	0.56980288229819	0.773982824025494
SOCS1	-0.0127506452015005	-0.298424595261917	3.30812901730963
SORBS2	0.382557835554892	0	255.932909525364
SOX12	0.0336611155716692	0	1.21351207126277
SOX9	0.37745270703468	0.392790742672992	0.903868436313604
SPAG8	0.218680209231216	-0.0710669054518701	0.819896989082247
SPATA6	0.538168610303241	0.479431013307194	0.929338334513582
SPCS2	0.00606431243131934	0.174077655955698	1.77935625348316
SPHK1	0.568719791227111	0.559886768439113	0.951724513718691
SRPK1	0.088073100953195	0	2.46223071088117
ST3GAL1	0.184297580346112	0.228831021418942	0.903353513318976
ST5	0.545339735113242	0.449199330079281	-0.93918351565387
STARD3	-0.0445093033832137	-0.0778498944161523	0.877022615900128
STEAP3	0.270277512863614	0.284267621807481	0.88207553120714
STXBP6	0.665710340768206	0.721750317577707	0.946733717685049
SUMF2	-0.170666639437051	0	-1.48056500773475
SYDE1	0.543167052822901	0.493829164658431	0.897988850507611
SYF2	-0.0080595821339467	-0.0580258853185659	1.18905894501299
SYT11	0.395156017202555	0.284267621807481	0.832669106188735
SYT3	0.458012929540608	0	497.377504682258
TAF1B	0.00359870966977013	-0.174077655955698	-1.41026121030647
TAPT1	-0.340628166913772	-0.522232967867094	0.907868465959691
TBC1D16	0.58911287717752	0.784986435362869	0.947197329256031
TBRG1	0.0407971115824429	0	1.28873196732861
TBX15	-0.0434371709631551	0	1.20831951398979
TEC	-0.198654973482311	0.113960576459638	0.829270802175768
TFAP2E	0.395827063709682	0.417855447018673	0.830346843218791
TFAP4	0.000114560945528262	-0.165266848802569	1.27843393760645
THOC7	-0.420101701519669	-0.355334527259351	0.885220158017658
THTPA	0.0109973834476055	-0.179786629990198	8.24147222517202
TIMP2	0.502362573565104	0.493829164658431	0.773427420811708
TJAP1	-0.264856150661984	0	-4.52821152912688
TJP1	0.510676201163782	0.284267621807481	0.72549267944862
TLE2	0.614837649025234	0.568704425360594	0.920271281478964
TLL2	0.00118302621006972	0.0379868588198793	-1.94312656750181
TM2D3	0.123046373880585	0	1.21361690477526
TMCO2	-0.0113400593286964	-0.0580258853185659	1.72539908452861
TMCO6	-0.141374916698865	0	-2.02355927057314
TMEM114	-0.00484298364198059	0.0580258853185659	6.13103127614406
TMEM134	0.00297396728736054	-0.0973844245780238	2.16247697535443
TMEM174	0.00721894662475689	0.0580258853185659	1.09195533675824
TMEM189	0.113754016921785	0.14213381090374	0.775126905762994
TMEM192	0.530285707936777	0.417855447018673	0.748683637951299
TMEM218	0.497803741640929	0	24.4562835420427
TMEM222	0.0130672032295889	0.0778498944161523	1.48937308212317
TMEM44	-0.378381684239744	-0.341881729378914	0.889814931039126
TMEM80	0.183069536176589	0	1.77911423327825
TMEM98	0.013530433486623	0.261116483933547	1.73825963910176
TMPRSS12	-0.00169825010833959	0.0580258853185659	1.31571348487948
TNFAIP1	-0.0148925034572867	0	-1.18141184225424
TNFAIP8L1	0.416662975807616	0.426401432711221	0.779796058979812
TNKS1BP1	0.0816330904153688	-0.00749110958292491	2.69301989448648
TOP2A	-0.0121311452011421	-0.00693541982147066	1.0743630335074
TPM3	-0.00874389315678077	-0.174077655955698	2.65586128532269
TPT1	-0.493683006587206	0.0149822191658498	-14.2791289165046
TRAPPC9	0.00248860525081989	-0.38384085653791	7.7852502246322
TRIP10	-0.00389332277352296	0.228868854108532	1.30881397193236
TRMT12	0.330769660279609	-0.0138708396429413	9.25164583689652
TRPC1	0.626672055773244	0.721750317577707	0.832302371422728
TRRAP	0.0336408207524764	-0.0693541982147066	-0.922446734460791
TSSC1	0.00958983074130241	0	1.59431776454267
TTC39C	0.665608790982799	0.712847304998976	0.890437311551265
TUBA4B	-0.319296041263666	0	-8.44177819535037
TUBA8	-0.0142634593600875	0.189934294099397	1.15594005561072
TXNDC9	0.00597458205986065	-0.0580258853185659	-2.6786796303236
UBAP2	-0.0718468718280398	0.0131590338991954	2.15114431553018
UBE2D1	-0.00415321298447533	0.0580258853185659	1.0888804295223
UBE2G2	0.00900851348482988	-0.0580258853185659	-1.67742989132711
UBE2S	0.0690874909157865	0	5.30181466218965
UBXN11	0.0265852411873683	-0.14213381090374	0.728059861935495
UBXN6	0.00419532192960747	0.113960576459638	-1.80700416008589
UCHL1	0.637368310349852	0.568535243614961	0.896345603816094
UHRF2	NaN	NaN	0.851853207273298
ULBP3	0.543758123188585	0.493829164658431	0.742061247766293
UNC119B	-0.526225396196693	-0.497468338163091	0.876232847925144
UNC5B	0.476643048180377	0.417855447018673	0.941352216676988
UPB1	0.036264174694063	0	2.52627559776448
USP16	0.0138483830901575	-0.0580258853185659	-0.919497383470675
USP18	0.0126256613473809	0.0870388279778489	1.41704207890745
USP3	0.0958644612665554	0	1.25973887232593
VAMP2	-0.0170320628062975	-0.055048188256318	1.89338617609247
VARS	0.270950858643149	0	5.72661419113398
VASP	-0.101960576318542	0	-2.40809772658258
VAT1	0.362925095955808	0.467909600178703	0.87492950517093
VDR	-0.0427163592209527	0.00693541982147066	-1.61800994834798
VEZT	-0.116750893894076	0	0.916935403869455
VPS26B	0.0899570636397132	0	4.22154231602976
VPS41	NaN	NaN	0.803907261442631
VSTM2L	0.187449163001659	-0.00864998826846137	1.43374105936633
WBSCR28	0.660104492590937	0	454.41966158129
WDR35	-0.00670514252219147	0.0580258853185659	2.36089831922139
WDR46	-0.00431029135731837	-0.174077655955698	1.73183815737511
WDR7	0.00368402235298473	0.189934294099397	1.84814630163838
WDR89	0.0666954599234296	0	1.05807479526428
WIPF2	-0.0575156374620223	0.00693541982147066	2.13290092414641
WIZ	-0.0128533421539181	-0.113960576459638	2.33955316536783
WNT3	-0.00925912925063592	0.027524094128159	1.39756668906952
WTIP	0.293591242317897	0	5.60768520520209
YAF2	-0.0150637122897983	-0.155699788832305	1.91899505255929
YIPF1	0.171405979834927	0.0379868588198793	0.910169315658817
ZAK	-0.00625551517485955	0	-1.70879102186549
ZBED4	0.0142730526901244	-0.332900151430592	1.64185493331779
ZBTB38	0.0104683987671564	-0.157041410659751	2.32013130790699
ZC3H14	0.000952722374014322	-0.0131590338991954	1.42889241944552
ZCCHC12	0.568874651007914	0	500.113533776761
ZCCHC24	0.343271191674731	0.497468338163091	0.889925488600375
ZCCHC4	NaN	NaN	0.904526220570275
ZFAT	-0.0126832419593149	0.0749110958292491	1.72343884679312
ZFP1	0.263240935808291	0.21320071635561	0.870273822813717
ZFP2	0.35160512858815	0.261116483933547	0.825893979611416
ZFP64	0.00482186419112245	0.242739693751473	1.39727965508409
ZHX1	0.00808393329765073	-0.348155311911396	4.01992254849591
ZMYM4	0.0557793372110893	0	-1.37303327684757
ZNF12	-0.164304738857093	-0.0580258853185659	0.794889153567138
ZNF140	-0.0864783914388866	-0.0580258853185659	0.87383172962914
ZNF181	0.176823570084062	0.284267621807481	0.939322609405733
ZNF224	-0.398741813182096	-0.14213381090374	0.723406561280616
ZNF239	0.667129899652749	0.852802865422442	0.819323918951842
ZNF266	-0.0305014926737537	0	-2.36155515720975
ZNF276	-0.0955037785627269	0	-1.57714796837509
ZNF319	-0.476574240264847	-0.568535243614961	0.926370843230488
ZNF32	0.0117795572925018	0	2.24779298321265
ZNF324B	-0.42289503665551	-0.355334527259351	-0.691343248539679
ZNF382	0.00797248303601736	0.189934294099397	-2.47833992490788
ZNF444	0.00420216429603427	-0.0402015126103685	1.91276862104216
ZNF516	0.562654127095299	0.639602149066831	0.817213498841211
ZNF595	-0.476225338127654	-0.348155311911396	0.80375589633339
ZNF614	-0.0197202140992704	0	-2.05712065177542
ZNF623	-0.117710795639976	0	-2.53788784574412
ZNF641	0.104878720397464	-0.00670025210172808	2.42005650573409
ZNF672	0.163370206878127	0	0.955759182581002
ZNF780B	-0.165350390657883	-0.14213381090374	0.912634330523981
ZNF782	0.0788961138222841	-0.0710669054518701	0.936884219733369
ZNF791	-0.149624704386058	0	-4.29170754291499
ZNF799	-0.0101010196028363	0.0870388279778489	2.69483515190681
ZNF862	-0.0152746899790964	0.0710669054518701	2.15963792405463
ZYG11B	-0.0102223393700108	0	-0.738663734563532
