# Supplementary material for: Functional transcription factor target discovery via compendia of binding and expression profiles
Source: Sci Rep. 2016 Feb 9;6:20649. doi: 10.1038/srep20649 (PMC4746627; doi:10.1038/srep20649)
Supplement: Supplementary Dataset [file srep20649-s2.zip › Supplementary Dataset/43180_2_data_set_1775590_nz79p6.csv]

Gene	PC	SC	CARS
ABCA17P	-0.0911889010464284	0.027874733666903	1.22679070324674
ABCB4	-0.531864390300507	-0.752617809006382	0.932807909316932
ABCC3	-0.0922123035604339	-0.129550055126259	1.0024551818279
ACE	0.167225691408727	0.195123135668321	0.905761358476456
ACTC1	0.0550672137980213	0.102418311299838	0.987128685319442
ADAMTS15	0.00537239375909989	-0.0836242010007091	4.04174657238888
ADAMTS17	0.0568048844230624	0	1.4556251091048
ADAMTS2	-0.511929322757256	-0.413918677192358	0.94974514612485
ADAMTSL2	-0.276401388387028	0.027874733666903	0.865977583716358
ADAMTSL3	0.0268260534076699	0.204836622599676	1.28689205684106
ADCY1	0.170675373945096	-0.0418987577964252	1.63961872380818
ADCY2	0.00146345728684395	0.0518261556863245	1.56571977668667
ADD2	-0.186879930518055	-0.0350149493872565	-2.03670803206782
ADH7	0.010869457544686	0.305699202718803	15.3965571621179
ADM2	0.116665010088287	-0.0161267017087932	2.36187975592928
ADORA2B	0.0276349752980835	-0.218356573370573	4.15799216376173
ADRA1A	0.0222623472569253	-0.234669832040529	1.32401417785252
ADRB1	0.00268673128020566	0.137972892397453	-1.67474964966266
AGK	-0.0333673054625368	-0.0647750275631296	2.04640619179422
AIM1L	-0.630162526072617	-0.512091556499189	0.773796665330722
AJAP1	0.12176721162579	0.0294159194967925	2.90196242618148
AK5	-0.209756595969367	-0.0436713146741147	0.962712235631873
ALDH1A3	0.138551622809288	0.102418311299838	0.840958224641641
ALDH1L1	-0.0248203415965488	-0.139373668334515	8.14803567332241
ALK	-0.0245438179251057	0.0647750275631296	19.7864930642896
ALS2CL	0.0756451199043137	-0.0436713146741147	0.781235090313502
ALX1	-0.434350444226574	0.0377007013828326	-2.79388172474697
ANO5	-0.0119003608486292	0.305699202718803	14.7935640823569
ANTXR1	-0.00731930106817177	-0.131013944022344	4.02046441422653
ANTXRL	0.0136053194398761	0.0436713146741147	2.51421793789466
APC2	-0.0193134207861133	0.489520784450696	-3.51034756952517
AQP12A	-0.0288009737479689	-0.451129354428179	6.70833993097059
AQP5	0.463974813256387	0.482804549585268	0.893718920557732
ARHGAP23	-0.0230980172753229	-0.15488800928047	-2.09030175459551
ARHGAP24	-0.340526038620235	-0.305699202718803	0.877694091536606
ARHGAP25	-0.044768365441886	0	1.57075150643716
ARHGEF3	0.0919678459556432	0	13.2958523828582
ARHGEF4	-0.00956151753745279	-0.0512091556499189	1.24634969021673
ARHGEF7	-0.00439112172228618	-0.0255719812772751	2.3319266393209
ARNT2	-0.32638952779148	-0.441922632909236	-0.988754110057077
ARNTL	-0.00158586430682745	0.00420227421382749	2.28933671902606
ARVCF	-0.19122212002809	-0.129550055126259	1.02348611275526
ASAH1	0.0753648951144899	0.0436713146741147	1.81797415057249
ASGR1	-0.0165991139550688	-0.131013944022344	1.30155293247426
ASPHD2	0.0314240310515307	-0.129550055126259	3.23602378251921
ASS1	0.06652108581643	0.307254933899513	0.981762057709117
ATCAY	0.00955680878467179	0.514135842298185	2.07797282964926
ATL1	-0.00487209743809152	-0.131013944022344	2.13305231494846
ATP6V0A1	-0.0251135285869477	0.0436713146741147	1.84455281742549
ATP8A2	-0.335052861580452	-0.354040043804483	-1.03488555507627
AVP	-0.296666881464042	-0.279063915234055	0.98674874185791
B3GNT4	0.0259956767140106	0.307254933899513	-2.19604080101601
B3GNTL1	-0.00885843727208442	-0.131013944022344	2.84336770510819
BAHCC1	-0.469854545752492	-0.262391563289859	1.02978767058876
BAHD1	0.245797342556822	0	2.60252784938555
BARHL1	0.347452812145203	0.441762021370983	0.969778365698758
BATF3	-0.00416383466191355	0.267183357241701	-1.23043260225031
BCL11B	0.00292175961726148	-0.177193296499313	-1.07414004011103
BCL7A	0.00559214675675586	-0.131013944022344	3.82590208473455
BDNF	0.232971164223988	0.0147828098997271	4.56288038639384
BEND5	-0.173651975438714	-0.027874733666903	1.39836049921171
BHLHE23	-0.265964465295042	0.0138100822784136	1.94290091810823
BIRC7	-0.12339476636319	-0.0436713146741147	2.13713018297618
BMF	0.118157296883676	0	4.69087440798089
BMP2	0.0142155020517898	0.0436713146741147	2.33450478188093
BMS1	0.0186469121310068	0.0965609099170535	-1.3819627352209
BNC1	0.225064189491769	0.027874733666903	0.715578491797768
C10orf120	0.00450471836259688	0.0436713146741147	1.84380207350854
C14orf177	0.00450471836259688	0.0436713146741147	1.84380207350854
C14orf180	-0.125341055636039	0	13.1973090816342
C15orf56	0.00679886089464382	0.0965609099170535	0.887231477140588
C1QTNF1	-0.431771247823932	-0.362371537669739	0.96451150203473
C1orf145	-0.361550214327162	-0.305699202718803	0.997892121875407
C1orf216	-0.0315298232054348	-0.129550055126259	5.95638292409562
C2orf72	-0.076104043546149	0.00836242010007091	1.7430434152699
C4orf48	-0.0106713957774776	0.124665958689159	1.52734962467424
C5orf38	-0.0354850276473439	0.0322534034175863	24.2039704186306
C6orf123	-0.114074261554447	0.0215022689450575	243.483594275094
C7	0.0132969403964244	0.305699202718803	6.32753546023757
CABLES1	0.0436009826620137	-0.0376289706538507	3.26163610648775
CACNA1E	-0.0318761697916167	0.266930947912795	4.62917948007119
CACNA1H	0.0300359726169241	0.17069718549973	2.22722005970018
CACNA1I	-0.1847310704489	0.0263904909679828	-2.25679664484152
CALCA	0.0154982155457824	0.579365459502321	-1.91775855366134
CALCB	0.827262718608201	0.820767734294955	0.790046592155364
CALCOCO1	-0.0311885990983754	-0.14484136487558	1.5911694252466
CALCR	-0.334975375888292	0.318274569041734	0.762654931712776
CAMTA1	-0.0113959108696568	0.153627466949757	-2.89713228316911
CASR	-0.156658422904593	0	4.61142287990373
CBX2	0.0084256963588012	-0.0860090757802302	1.675085394996
CBX7	-0.469005976780024	-0.529619939671158	1.03508863089343
CCDC64	-0.269912838410289	-0.027874733666903	0.995555823734438
CCDC68	-0.0343322302416684	-0.0436713146741147	0.942960562050394
CCDC80	-0.32050148253362	-0.218356573370573	0.873514984645973
CCK	0.370863753093944	0.027874733666903	8.25934690310656
CCL28	0.206469088513978	0.218356573370573	0.896481235733625
CCNE1	-0.00746528736695202	-0.305699202718803	10.698525580698
CCR7	0.00592257587556942	0.129550055126259	2.1831244284256
CD70	-0.241952839113779	-0.027874733666903	9.49664432242874
CD72	-0.019396533973138	-0.129550055126259	2.42211446374293
CD81	0.00251869644615531	-0.305699202718803	10.5565952862472
CD82	0.0915106603720146	0.0436713146741147	1.88331124366391
CDC37	-0.00617432394267205	0.0836242010007091	4.91495250733039
CDCA7	0.0393332228314484	0.027874733666903	1.93037823315105
CDH1	-0.56851603029238	-0.514135842298185	0.712077807139055
CDH6	0.0824102481153796	0.0244826591570564	-1.62434857932171
CDON	0.0659427160491921	0.0436713146741147	1.54240737563126
CDYL	0.0161701116718117	0.307254933899513	2.02177100558981
CECR2	0.0146903060565097	-0.0436713146741147	1.35402237842379
CELSR3	-0.20799206590644	-0.259100110252518	0.846718319845144
CGREF1	0.202279089417945	0.204836622599676	0.978151533558022
CHAT	-0.551709394857838	-0.560239190196104	0.741026198283931
CHDH	-0.00256953694825507	0.14484136487558	1.64319105590701
CHRND	-0.488008387971184	-0.612066478926411	0.700285560068457
CIDEA	-0.130716415700395	0.027874733666903	7.85297352762955
CLDN3	-0.0435037533542818	0.0244826591570564	0.866405135462974
CLN6	0.0157634657563491	-0.0436713146741147	1.78137372288768
CLTCL1	0.0563803668877772	0.0436713146741147	3.99877117903584
CNTN1	0.100635879638102	0	4.97490015721682
COL1A1	-0.637468870412758	-0.665719023448946	0.856039869722466
COL27A1	0.306194387726116	-0.0244826591570564	4.33019807931856
COL9A1	0.0182655643357577	0.220343932413508	1.76264179180535
COL9A3	-0.140302225475838	-0.122413295785282	0.725342253553027
CORO6	0.014825910760368	-0.131013944022344	3.11155013808653
COX4I1	0.00308880330676241	-0.139373668334515	2.20337335929036
CPNE5	-0.110832374121294	0.0039866273604865	1.59190684865934
CPVL	-0.442925597243435	-0.529619939671158	1.01766313336325
CR1L	-0.0653435568398743	0.122413295785282	0.913235360217103
CREB3L1	-0.754193591233597	-0.768137334748784	0.660361905651894
CROCC	-0.0883393764327999	-0.0436713146741147	2.59585738723121
CSGALNACT1	-0.0285030523586866	-0.218356573370573	2.50953969812499
CSNK2A1	0.143856780196977	0.0376289706538507	2.45618369011998
CSPG5	-0.210790678220252	-0.0113332689717417	-2.85336499566193
CTNND2	0.0294692272120315	0.306622070335933	13.0931970048801
CTSB	0.024008465319135	-0.131013944022344	3.84000745857656
CUX2	0.584946252823496	0.656507677793894	0.910460343433165
CXCR4	-0.313797184014985	-0.0381690510345287	-4.96290579010069
CYP1A1	-0.631151165301304	-0.409673245199351	0.796660716721162
CYP1B1	-0.558348236188199	-0.612066478926411	0.883947609973605
CYP2S1	-0.0127643373845565	0.0436713146741147	1.92573004448869
CYP2W1	-0.137378856704487	0.0436713146741147	7.85844302974581
DACH1	-0.264760389895139	0.0418121005003545	1.29827193441933
DAD1	0.163991897971404	0.0436713146741147	1.01167155204664
DCAF7	0.089150367964885	0.027874733666903	2.70221261767637
DEFB136	0.00450471836259688	0.0436713146741147	1.84380207350854
DEK	0.437236106897389	0.367239887355847	0.904591232315961
DES	-0.397332063537726	-0.250872603002127	0.914421458437743
DGCR5	-0.583733509131544	-0.512091556499189	0.817051483602577
DHRS1	-0.0336599495776617	0.0436713146741147	2.31094624459723
DHX58	-0.0064449679551539	-0.153627466949757	1.86958313895562
DIRAS1	-0.111925302831405	0	1.08334699788935
DIS3L	0.0219177419502833	-0.0436713146741147	1.55229873867086
DMRT3	0.496135885659115	0.376352401885753	0.997511214784901
DMRTA1	-0.214827215852149	-0.129550055126259	0.830469759134254
DNAH8	-0.157934382379957	-0.027874733666903	1.37167204418842
DNER	0.0966935888471501	0.0244826591570564	1.37774297367196
DOCK3	-0.0243494975527151	0.259100110252518	10.2772450966094
DOK7	-0.284376681785281	0.102418311299838	0.837156660027996
DPF3	-0.534692870992832	-0.585369407004964	0.879116180133873
DPH5	-0.211091575463588	-0.218356573370573	0.867021051390652
DPP6	0.651858336772489	0	54.0146903994816
DPYSL2	-0.172710951282885	0	-1.02898330720898
DPYSL3	0.152293162103766	0.139373668334515	0.962201564384959
DPYSL5	0.00190631067383555	0.0591312395989083	2.96808967627448
DSC3	-0.233606638482218	0.027874733666903	8.74801005272655
EBF1	-0.697352214394019	-0.638318107321277	0.946499804404651
EFHD1	0.189573326417331	0.0244826591570564	1.9732347726951
EGFLAM	-0.168843368652602	0.0184134430378848	1.34323116623782
EGR2	0.0284243427479996	0.0113332689717417	1.38735319404966
ELMO1	-0.235407777094192	-0.367239887355847	1.0329100426151
ELN	-0.232351834530587	-0.0436713146741147	1.5557179903236
EMILIN3	0.0334394779296805	0.0358796462443785	1.19149815058869
EML1	-0.0259445904831402	-0.13438918090661	1.52003387235882
ENGASE	0.00300937073513539	-0.155484145911617	-7.18759012957045
ENPP5	0.143663077448144	0.0436713146741147	0.975685980301784
ENPP7	-0.63711135672936	-0.75896243386875	-0.907582351464974
ENTPD2	-0.557685085163935	-0.612066478926411	0.82800889235954
ENTPD3	-0.142611938672925	-0.027874733666903	11.7149743222093
EPB41	-0.0123726119133092	0.0462250163521024	3.75737310383802
EPB41L4B	-0.647356515657744	-0.661031797240524	0.80981429213671
EPCAM	-0.263527333549295	-0.194325082689389	0.681681014199538
EPHB1	0.0345141495361993	-0.171378614099395	-0.976260056066131
ERBB3	-0.00669392844800575	-0.131013944022344	1.21391223388652
ERBB4	0.024581883456928	0.358464089549432	-2.46208571881915
ERG	0.0220253907168322	-0.0894826484341	1.4971816764328
ESPN	0.0274505209273525	-0.0244826591570564	1.09912950553957
ESPNP	0.0213090942621559	0.115472457035816	-1.94743069262636
ESRP1	-0.427946130829497	0.122413295785282	0.906346729682494
ESRP2	-0.0535917147215533	0.0436713146741147	1.39461641365016
EZH2	-0.0232455666467789	-0.0436713146741147	1.61910796140932
FA2H	-0.154026642059315	-0.153627466949757	1.00190177205229
FAAH	-0.0799573909797542	0	2.06945334827116
FAM107A	0.422732882587047	0	132.592668767512
FAM124A	-0.47917067370993	-0.409673245199351	1.00042796907494
FAM131B	-0.214099614416378	-0.02962353487905	-1.53873863046047
FAM162B	-0.00854389690286508	-0.193121819834107	2.01479161085981
FAM167A	-0.00870145184364439	-0.0836242010007091	1.83238977336054
FAM174B	-0.276411505466375	-0.0436713146741147	0.995090419040091
FAM184A	-0.160877406333708	-0.0244826591570564	1.18010762750236
FAM19A4	-0.244419231075044	-0.175411603861406	0.851454517729061
FAM19A5	-0.285111140610388	-0.119326331020935	1.03032353229987
FAM71F2	-0.314339110249373	-0.218356573370573	1.00835830591267
FAM83D	0.0787357120802674	-0.0436713146741147	3.2935782234738
FAM83F	-0.494896019413912	-0.102418311299838	0.829573379727376
FAM84A	-0.234443287250557	-0.318274569041734	0.846378232106686
FAM9A	0.00450471836259688	0.0436713146741147	1.84380207350854
FBLN1	0.130208860808406	-0.0436713146741147	5.78807447149443
FBLN7	-0.262962849545619	-0.437319272149765	-0.945599073944663
FBN3	-0.0201417695625723	0.276201645568273	7.27470911522639
FBXL21	-0.5982256468214	0	-116.34356494218
FBXO32	-0.344139623255143	-0.480384461415261	0.800964712927552
FGFRL1	0.23466002322208	-0.00752486135453105	3.22962880872627
FIGLA	0.0238144977795245	0	-1.35014437780953
FJX1	0.0325594667041076	-0.218356573370573	3.43867334539611
FLI1	0.00234027520070038	0.0465242105199235	-1.79058169795901
FLRT2	0.17868329448034	0.0436713146741147	0.992977277233212
FLT4	-0.0709232418164497	-0.0302220505913111	-1.38678511143917
FOS	-0.445915144821127	-0.259100110252518	0.788023709616633
FOSL1	0.012972079903528	-0.131013944022344	4.92976131871676
FOXD3	-0.0417741992619265	0	-3.01980566360021
FRZB	-0.575506854793614	-0.563300712149108	0.819286172042015
FSTL4	-0.0214920599284463	-0.486318741489674	1.59983376097448
FUT9	-0.0188446165962277	0.370914139302243	21.8882551860153
FZD1	-0.355552627947212	-0.362371537669739	1.0089640643536
FZD10	-0.133214261124657	0.0436713146741147	14.1957062463336
GAB1	-0.151629371582303	0.0436713146741147	3.12126341651054
GABRD	-0.0113720234217637	0.557268145104119	-3.43847199115406
GAL	0.306864655571127	0.289682729751161	0.936027659401636
GAS1	-0.34211527965883	-0.393041832067032	0.859068177699481
GAS6	-0.026452987965414	-0.0436713146741147	2.39853891875393
GATA4	-0.352094854629112	-0.0141603788631727	-2.84931943123526
GATA5	-0.16410775746137	0.0288961227435927	-2.87355908555557
GCAT	0.0796783313910935	0.0436713146741147	1.74042341908018
GCNT2	0.126187386640777	-0.0436713146741147	2.25549190720288
GFOD1	0.0202847354415298	0.0436713146741147	3.02131997740602
GFRA4	0.058614169121154	0.0244826591570564	1.64897192445133
GGTLC2	0.0263872638742725	0.131013944022344	3.3346758657137
GINS2	0.0335467254086521	-0.131013944022344	4.31859362209965
GJB3	-0.419777664727912	-0.307254933899513	0.879590022828724
GLDN	0.0305455658558632	0.0244826591570564	1.19474900794676
GLIPR2	0.173138712148147	0	2.27044536490704
GNAO1	-0.383802891514916	-0.409673245199351	0.839313518041092
GNG13	-0.244860036838831	-0.318274569041734	0.793492007935399
GP5	0.276081469295233	0.027874733666903	9.94226422747059
GPR101	-0.102535680631629	0.0116716497957522	-1.76152795885222
GPR123	-0.0440005539684318	-0.0294159194967925	3.32210891309932
GPR149	-0.0232509338342144	0.0294159194967925	-2.079459491622
GPR37	0.0982542142276394	-0.0436713146741147	0.826224139408244
GPRIN2	-0.0239089503728016	0.173698016321793	-4.49785710300107
GRASP	-0.367210555820021	-0.433629090391994	1.00426866090164
GRHL2	-0.342777934004181	-0.0512091556499189	0.891559620054352
GRIK4	-0.208328374167864	-0.00537556723626439	1.08385585225627
GRIN2A	-0.060486752202287	-0.0244826591570564	1.13179995829089
GRIN2B	-0.0325324330545419	0.204271554978047	4.88378367750174
GRIN3A	0.00712764751796459	0	1.66123279740992
GRTP1	0.0215517033043843	-0.102418311299838	2.60539891599036
GSG1L	-0.0238830757606377	0.474856986162507	7.50489324971567
GTDC1	0.00964801763883013	0.0436713146741147	1.45668474642585
H1F0	-0.0333010951156796	-0.393041832067032	9.85669037186609
H6PD	0.0665025815996009	0.027874733666903	1.8389238557093
HAAO	0.135857742834101	0	1.39610836457295
HCN2	0.02278821809569	0.0197104131996361	0.873288160152005
HDAC9	0.353023025926444	0.122413295785282	0.76562507014076
HDDC2	0.0249631405492409	0.0436713146741147	1.76246054029484
HECW1	-0.142675132189895	0	-12.6016223176948
HERC5	-0.653090875283642	-0.772487279336428	-0.964676008235495
HES6	0.0182363788314428	-0.119687379746252	1.28400035720184
HEY1	-0.420400556576375	-0.323875137815648	0.916492278788818
HIF3A	-0.351660767778003	-0.480384461415261	0.908257499259542
HJURP	0.0034081123812046	-0.0436713146741147	4.7944803289151
HLA-C	0.010423661044072	-0.0836242010007091	2.8049452807755
HOXA11	-0.718578749837077	-0.856893070496975	0.988778324952194
HOXC10	-0.658344388324748	-0.424429695596577	0.805663371117522
HOXC12	-0.163346115284074	-0.0197104131996361	-75.1706694043943
HOXD12	0.318426942069951	0.434542382293028	0.952739927179024
HOXD4	-0.377436851557288	-0.416205205669959	0.984758279438069
HPS1	0.0800576455217319	0.0436713146741147	3.97888128258882
HSD11B2	-0.618535619577143	-0.661031797240524	0.715467417633061
HSPB8	-0.316148001609679	-0.218356573370573	0.880850525073385
HSPG2	0.0210289865498427	0.131013944022344	2.71555428215998
HTR3B	-0.0241300108792935	-0.218356573370573	4.20999921675815
HTRA4	0.00617849360685297	0.0436713146741147	7.88628424552362
ICAM1	-0.285877202362656	-0.218356573370573	0.899751638775896
ICAM5	-0.18868226614121	-0.0394208263992722	1.99351372770856
ID4	-0.464506968285638	-0.262391563289859	0.998734693095544
IGFBP1	-0.379394926149774	-0.139373668334515	0.911181174464231
IGFBPL1	-0.110112298681949	0.204836622599676	0.932407759902748
IHH	0.0253723079424158	-0.336045335441398	8.88994134852365
IKZF1	-0.00406861079902958	0.122413295785282	-1.85321652309626
IL16	0.00925874209336346	0.0647750275631296	4.84656912671377
IL17RD	0.104672101982343	0	1.69040398973103
IL7	0.00777780897655205	-0.0436713146741147	4.98985598861985
INHBB	-0.022212272507345	0.0358796462443785	-2.10722227171497
INPP4B	-0.298240372919368	-0.393041832067032	0.99802343058697
INPP5A	-0.0751403814456124	-0.027874733666903	1.55763011898769
INSM2	0.449116765738032	0.354040043804483	0.903893174228211
INTU	-0.00403274504145203	-0.027874733666903	2.2030232339858
IQGAP2	-0.138715371163491	-0.195123135668321	0.875671939699111
IRX1	0.00337123770800503	0.136762580482238	2.89196507183801
ITGA2	-0.422570201069518	-0.393041832067032	0.949939103777746
ITGA3	-0.0256764309484839	-0.218356573370573	3.65792279685765
ITPRIPL1	0.260801760259876	0.362371537669739	0.830531694618205
JAM2	-0.565058188498363	-0.647750275631296	0.81744352309357
JARID2	-0.0249536025393426	0.00537556723626439	2.28732681625634
KANK1	0.000814050191323296	-0.129550055126259	1.89414222637203
KANK4	0.199171361447062	0	1.49734626194951
KCNA10	-0.254878101342064	0.027874733666903	75.0715127823087
KCNA2	0.0243303983690581	-0.393041832067032	11.55252030377
KCNC3	-0.496215315487051	-0.755400139415774	0.892309348986897
KCND2	-0.487406777943807	-0.696868341672576	0.957310023841493
KCNE3	0.0117684974554552	-0.0647750275631296	10.2896424210202
KCNF1	-0.139988991174674	-0.00460336075947121	1.79404514466845
KCNH1	-0.517818207804561	-0.856893070496975	0.874483957709554
KCNJ10	-0.273055130070365	0.204836622599676	0.908432012827844
KCNJ12	-0.224114933002337	-0.409673245199351	0.873308172403374
KCNK2	-0.487884711043897	-0.501745206004254	0.894678281398335
KCNK3	-0.236417081726283	0.0119598820814595	1.68523168263071
KCNN3	-0.692191314918315	-0.745499316410975	1.03543889119273
KCNN4	-0.164035120726249	-0.0436713146741147	1.561736653699
KCNQ4	-0.357031241009372	-0.284495309166216	-0.880943206226148
KCP	0.0326489476407093	-0.118262479197817	2.16352429066689
KCTD12	0.0948937663029534	0	3.1927880666823
KDR	-0.0545910874769981	0.00920672151894242	7.87009739324528
KIAA0141	0.0571253373064372	-0.0436713146741147	3.65594289088066
KIAA1045	-0.368903707076873	-0.514135842298185	0.794510276067672
KIAA1324	0.286844798354803	0.358464089549432	0.802064029134011
KIF26A	0.0229762588298446	0.200922710035733	1.10147835107603
KLF1	-0.080746423867968	-0.0436713146741147	38.9110226519302
KLF14	0.194949684675128	0	5.52378388960678
KLHL32	-0.507658514869933	-0.614509867799027	0.824128909786615
KLRG2	-0.27029788576818	-0.0734479774711693	0.958333759071425
KRTAP10-11	0.00442141479204615	0.0436713146741147	1.84395066410175
LCOR	0.0036460069820931	0	1.32111182260623
LHFPL3	0.117270321222316	-0.0244826591570564	3.38019945159852
LLGL2	-0.272680304149933	-0.129550055126259	0.783272692943642
LMO3	-0.0164286225972549	-0.0436713146741147	5.68001470701797
LMX1A	-0.187239636926295	-0.0152676204138115	-2.48827771666556
LMX1B	-0.113308436875293	-0.0213556941694008	-2.6594683742616
LOR	0.643639320924692	0.675926369419375	0.931362437516463
LPHN1	0.220477992975572	0	-1.51405079917865
LRAT	-0.00415953680710706	-0.229542445983126	-3.41279343268625
LRP4	-0.433317073052322	-0.323875137815648	0.9731920185807
LRP8	-0.00482863348812223	-0.0436713146741147	1.70718204664691
LRRN1	0.031523475160901	0.0341394370999459	2.13378681515373
LSP1	0.0186396484238901	0.0436713146741147	0.884157993597853
LTK	-0.0557166004076103	0	-2.33976087454329
LYPD6B	-0.40142224761104	-0.323875137815648	0.991513487286281
LYSMD2	-0.0300813249585871	-0.259100110252518	10.4243730638292
MADCAM1	-0.520734838712636	-0.457108515193581	-0.716308281963688
MAL2	-0.292505947270246	-0.00537556723626439	1.23976826800266
MAN1C1	-0.33535826843179	-0.0868883954500196	-1.01293041608956
MAN2A2	-0.0266714242236996	0	2.58983142345467
MAP3K7	-0.550425286723685	-0.512091556499189	0.882119858718633
MAPK4	-0.747880197721697	-0.768706114785807	-0.684720510411554
MARCH1	-0.134857637701384	0	17.457379718984
MARCH11	0.827321649171679	0.85740297418417	0.792272686836302
MARCH6	0.0766756806041686	0.027874733666903	1.75448956462045
MARCH9	-0.00180639723107887	0.0462250163521024	1.30751315546166
MARVELD3	-0.405572821725338	-0.102418311299838	0.907794048299174
MAST3	0.0119063318359854	0.0647750275631296	1.33456095982647
MAST4	0.0434303371445569	0.0276201645568273	2.18412218330785
MBIP	0.0161001501710636	0	4.79938243342141
MCOLN3	0.00294593447297146	0.0512091556499189	-1.57570899533039
MDS2	-0.3213712189124	0.027874733666903	1.39741880269979
MED13L	-0.319564738150601	-0.305699202718803	0.97417171488166
MFI2	0.18932253875084	0	0.979371088060793
MGAT5B	0.0308711364805085	0.0679996138304501	-2.77084697771903
MICALL2	-0.0322924130541966	-0.0436713146741147	2.21525951233732
MMEL1	-0.515720350588911	-0.563300712149108	0.740222972354722
MMP15	0.0334211974838782	-0.250872603002127	4.14786631860007
MMP17	-0.198628216062288	-0.241900525631897	0.951112805838823
MOXD1	-0.383427901101538	-0.318274569041734	0.92631677095039
MPP3	-0.0288785715170703	-0.393041832067032	11.8118184055467
MPP7	0.00508160452562729	-0.131013944022344	5.47758562123469
MPZL2	-0.383784331889177	-0.323875137815648	1.01921532274183
MRGPRX1	-0.0320310084336055	0.0436713146741147	8.38828382111206
MRM1	-0.023996145667133	-0.259869360974825	-2.20457165731461
MRVI1	0.0275301887580313	0.218356573370573	3.47366831673937
MSC	-0.574754399114949	-0.696868341672576	1.03201652538448
MSI2	-0.0161367706146032	-0.0436713146741147	2.12669703413982
MT1M	-0.0387709989773208	0	4.71130601990258
MTIF3	0.151241648086246	0.027874733666903	12.9418314600652
MTUS1	0.175500706494517	0	0.686794620942971
MX1	0.00857068052490019	-0.131013944022344	3.47833797685688
MYO15B	-0.0721549344024451	0.0244826591570564	1.21484972751592
MYO1G	-0.447098929917713	-0.563300712149108	1.0332462267323
MYOCD	-0.419474788700355	-0.585369407004964	0.915627754874866
MYOM2	-0.223638803177324	-0.259100110252518	1.02061845582855
MYOM3	-0.538119303504576	-0.647750275631296	0.920030429844728
NACA2	-0.0295802189001207	-0.0436713146741147	1.27157703987927
NALCN	-0.0737154887019834	-0.0436713146741147	1.20549965315766
NANOS2	0.0281111375066071	-0.027874733666903	2.39541512362527
NAPA	0.122124712336479	0.0436713146741147	2.75854968378062
NAT8L	0.0229276321648772	0.153627466949757	1.49257179380711
NCAM1	-0.395618066203363	-0.416205205669959	0.92481693461048
NCCRP1	0.250492485466018	-0.027874733666903	114.814192330786
NDRG2	-0.0506546224130255	-0.0244826591570564	1.4895538532915
NDUFS5	0.00534436097304606	-0.131013944022344	1.9956843878113
NEIL1	-0.0206453415566176	-0.027874733666903	3.93758825065715
NEURL3	-0.346397945147914	-0.102418311299838	0.871557733903822
NGB	-0.359130074143351	-0.287900694961887	-0.810806590104799
NKAIN2	-0.389433596884082	-0.538194693665677	0.956664333534255
NKD2	-0.0291730406772673	0.0748995701586171	-1.71102702147188
NKX2-1	0.569074273536538	0.524404424085076	0.946640990808063
NKX2-2	0.58529680358777	0.541010918958153	1.02556356270081
NMU	-0.416832346969363	-0.122413295785282	0.88755648118805
NOC2L	0.00951270848402227	0.131013944022344	4.54581137799116
NOG	-0.408537232267048	-0.387884033685781	0.911437651281028
NOL11	-0.00587624792390621	0.0436713146741147	3.39559849198543
NOTCH3	0.244508927166779	0.00840454842765499	-1.33640881858593
NOVA2	-0.00757926403592464	0.362371537669739	88.1105855366177
NPFFR1	0.442561750916326	0.434524094626741	-0.926047102984658
NPHS2	-0.0717873969626087	0.0734479774711693	-0.989031092426688
NPM2	-0.0517130654887966	0.027874733666903	2.57706660068551
NPTXR	-0.155885193945187	0	-5.3998144026249
NPVF	0.00450471836259688	0.0436713146741147	1.84380207350854
NR1D2	0.0316099989546934	-0.218356573370573	5.98028529619077
NR5A1	-0.23390512006651	0.0403388018526981	2.04217781809757
NR5A2	-0.14142444241525	-0.0182309421731117	-2.9567516604643
NR6A1	-0.827094842868539	-0.856893070496975	0.897919450701348
NRIP1	0.00559124411340147	-0.0436713146741147	1.25581414032842
NRXN1	0.0274775926906922	0.403167542719829	35.443380712437
NTRK2	0.147301267151255	0	11.717827547008
NUBP1	0.0896714967388743	0.0436713146741147	12.3355859586007
NUDT14	-0.10482735409028	0	2.24054316156062
NXPH1	-0.000822679571002573	-0.137972892397453	2.19674823282052
ODF3B	-0.223009185593857	-0.102418311299838	0.896802581253135
OLFM2	0.00158214930727559	-0.182520980475967	-2.70686587008546
ONECUT1	-0.460874394996847	0.0215518019960563	-6.33760444551392
OPRD1	0.287401952664876	0	2.077029473135
OR1J1	-0.189184177838068	-0.131013944022344	0.975785348475812
OR1Q1	0.0184792266229237	0.305699202718803	14.3480290149815
OR5B21	-0.00847175270113586	0.218356573370573	19.5710958013766
OR6C3	0.0120823386591199	0.0436713146741147	1.78771532268793
OR6N2	0.00450471836259688	0.0436713146741147	1.84380207350854
OR7A10	0.012129573890031	0.0436713146741147	1.78720911776927
OTOP2	-0.0300755901154456	-0.31893018883892	1.85048318334888
OTX1	-0.553058440713874	-0.612066478926411	-1.03187184340004
OVCH2	-0.0070827576667283	0.305699202718803	20.1226472655284
PACSIN1	-0.112470529906972	-0.0647750275631296	0.943742529740541
PAK7	-0.121205831191852	0.0436713146741147	23.9700589818679
PALM2	0.184045568985085	0.122413295785282	0.801472072754515
PARP11	0.131422130880741	0.0436713146741147	4.12300974071863
PAX5	-0.497193195876249	-0.0329411866024426	-7.46493356270641
PAX7	-0.0194836196407803	0.389410418737249	-1.91623111257045
PCBP3	-0.47501895255061	-0.259100110252518	0.787533971396991
PCOLCE2	-0.566743614200018	-0.585369407004964	0.855325793717311
PDE4A	0.259139682945783	0.336545897840145	0.922194167215259
PDE4D	0.00271107969837318	-0.0734479774711693	1.01795256845925
PDLIM7	-0.276758692866507	-0.218356573370573	0.764603734760482
PEX26	-0.0116198085891002	0.131013944022344	1.75785615769081
PEX5L	-0.00608290522699153	-0.0244826591570564	1.64472878061204
PHLDB1	-0.340377755511478	0	-16.2886770899883
PIWIL1	-0.129468250605494	-0.0268778361813219	2.00085399930058
PKLR	-0.156763773860477	-0.204836622599676	0.929186614679215
PKP1	-0.623171274954096	-0.612066478926411	0.726932388264985
PLAC9	-0.410672563122795	-0.388650165378777	0.839095680258608
PLCG2	0.0725633587811863	-0.0244826591570564	-1.71364734372152
PLD5	-0.693012917383003	-0.416205205669959	0.854787340249125
PLEKHG6	-0.257360873329607	0.027874733666903	1.10788052853231
PLK1	-0.0265349086466974	-0.218356573370573	5.99783539205643
PLXNA2	-0.0307634736854158	-0.0436713146741147	2.5701947832095
PNMT	-0.557433246010549	-0.269309250727621	0.778125207851113
PODN	-0.380096393175672	-0.250872603002127	0.893682343506779
POM121L4P	0.0787653237535745	-0.0107511344725288	-4.97914560305975
PPFIA1	0.0278833774728645	-0.0436713146741147	1.8898038586272
PPFIBP2	0.0308002212593507	-0.0836242010007091	-1.4471144151386
PPP1R12B	-0.00699060851744722	-0.0436713146741147	1.90983320464648
PPP1R13B	0.0101788113074618	0.129550055126259	2.4631536824537
PPP1R13L	-0.0398191935945386	0.0436713146741147	2.25015563700737
PRDM8	-0.465250924747012	-0.538032691886728	0.885851193043999
PRKCH	0.121935922064337	0.027874733666903	3.58109102995133
PRKG2	0.0510379000478478	0	2.08168136418333
PROP1	0.0271566936641977	0.0836242010007091	1.58212012747109
PRRG4	-0.264571936286563	0	9.45611269708709
PRSS16	-0.264585423757618	-0.129550055126259	0.806338985234508
PTGER3	-0.194074500988752	0.0244826591570564	-1.8211197800498
PTGFR	-0.430544627301055	-0.518200220505037	0.921364141510414
PTPRD	0.0299819493463569	-0.027874733666903	3.74948567698772
PTPRS	0.392222582451138	0.0244826591570564	6.36614983381741
PTPRU	-0.686108687373985	-0.612066478926411	-0.822787743484773
RAB11FIP4	0.0169630249624517	0.0473049916791266	1.85235049496751
RAB3IL1	-0.181143029508244	0.027874733666903	1.38280750040029
RARA	0.025923793593622	-0.0436713146741147	2.90536548893923
RASGRP1	0.0259348068533634	0.102418311299838	8.64852219978248
RASL10A	-0.355099429765076	-0.272338495234217	1.02253281620636
RBM24	0.00740660443828968	-0.0436713146741147	0.852295556001951
RBM38	-0.0155841152238386	0.0436713146741147	1.85628897741866
RBPJL	-0.138644950434648	-0.0376289706538507	18.5853527244551
RCSD1	-0.336027829494625	-0.307254933899513	0.812597275370104
RDH13	0.248218823488938	0.027874733666903	1.07292270526572
RECQL5	0.121868623128092	-0.0436713146741147	15.6732964150686
RELT	0.149005862357353	0.0436713146741147	1.52303403699605
RFX4	-0.0483938449171903	-0.00733432760958148	-1.31493579884317
RFX6	-0.00959169412017771	0.14484136487558	-1.52447204958986
RGL3	-0.133053381281948	-0.0230168037973561	1.63380729955129
RGS11	-0.0136977225577075	0	0.939016484681106
RGS6	-0.219665920211575	0	5.79481379996072
RGS7	-0.473755823654447	-0.453425192941907	0.902426844511644
RHOV	-0.065774144473529	-0.0436713146741147	1.05788441370436
RHPN1	-0.0943561926722434	-0.0184134430378848	1.46586642352046
RIMKLA	-0.264456473198158	-0.250872603002127	0.872357127876412
RIPK3	-0.297473272008774	-0.259100110252518	1.00717972883726
RIPK4	-0.517304585130022	-0.487983139153079	-0.857809362574769
RLTPR	-0.0291566665016309	-0.12292229297361	1.47862765631577
RNF17	-0.130798125103293	-0.0414302468352409	7.17641695480479
RNF24	-0.0533206621275136	-0.0436713146741147	1.83650554685008
RNF39	-0.216741864238728	-0.238976059699622	-1.01549868668153
RRAGD	-0.0260870138931416	0.0796586865665405	0.940377034306094
RRM2B	0.0490046101492289	-0.0436713146741147	6.10257551239662
RSAD2	-0.124593123498056	0.0436713146741147	1.01872583967136
RTDR1	-0.21900027145934	0.0436713146741147	4.13981194903965
RTN4R	0.109185847711965	0.0436713146741147	4.76489027587221
RTN4RL1	-0.0103639813505568	0.303462894689556	-2.61827207235374
RUNX1T1	-0.61961456289685	-0.626791139748428	0.800076875912932
RUNX3	0.0723693738872317	-0.0138100822784136	1.49535195030187
RYBP	0.0306991495869283	-0.0436713146741147	4.24396299788311
SALL2	-0.104114819042739	-0.153627466949757	1.0233114794306
SBNO2	-0.101168403458959	-0.0436713146741147	1.89634935590143
SCAMP5	0.403083180946894	0.250872603002127	0.700775962561062
SCN8A	0.110231402764562	0	0.866464992236563
SCP2	0.015123052064701	0.0436713146741147	1.00882223087005
SCUBE2	-0.0117581938997029	-0.139373668334515	8.87261035458827
SEMA5B	-0.407866603754417	0.00834159212227486	-23.6601903629564
SEMA6B	-0.504963431342185	-0.694080868305885	0.885902682335335
SEPT3	0.044312636965793	0	1.26987523014876
SFRP1	0.000767074997270645	-0.139373668334515	1.49747663289142
SFRP2	0.000717961525148299	0.00366716380479074	2.79038457741592
SGCZ	-0.00880384357034325	0.393041832067032	22.6828931893098
SH3BP5	-0.00657092398956035	-0.0647750275631296	2.16621275282654
SIRPA	-0.0194774642601077	-0.131013944022344	2.8124665103034
SLC15A3	0.122535124751889	-0.0436713146741147	1.91690523961982
SLC16A14	-0.303835230641254	-0.393041832067032	1.02449970637724
SLC1A2	-0.238391711873298	-0.341394370999459	-1.002151297379
SLC22A23	-0.592302187765683	-0.645833632398812	1.0192120185772
SLC22A3	0.443942915869745	0.337963184709687	-1.01675438425858
SLC22A6	0.00450471836259688	0.0436713146741147	1.84380207350854
SLC24A2	-0.175902719789103	-0.0161267017087932	1.96294172951948
SLC24A4	-0.024983256785169	-0.159512547208613	-2.27414317417451
SLC27A2	-0.41183004899773	-0.388650165378777	0.914043414572873
SLC29A2	-0.076845929672309	-0.0836242010007091	0.812716316681047
SLC2A14	-0.22387388111315	-0.259100110252518	0.89018776389193
SLC2A4	-0.173319639866943	-0.0512091556499189	0.979940180719487
SLC30A3	-0.0310259400975218	-0.118262479197817	2.44289789574848
SLC35C2	0.128792818079513	0.0244826591570564	1.95576950567016
SLC35F1	-0.0912773077406437	-0.0244826591570564	1.52687555887003
SLC38A3	-0.0078158675061039	0.10504484816177	-3.57376026474539
SLC38A8	0.0205289606988395	-0.194325082689389	3.98777956157898
SLC47A1	-0.502166217058938	-0.416205205669959	0.877164775996047
SLC4A10	0.00353864918780313	0.218356573370573	4.30116932520884
SLC4A3	0.0271390140172228	-0.218356573370573	3.56380399052426
SLC6A9	0.0132869860971528	-0.0436713146741147	1.38258101963568
SLC7A14	-0.017464454811594	-0.241402274792634	1.93252464318673
SLC7A2	-0.324820433901507	-0.362371537669739	0.994573229148535
SLC8A1	-0.386345724519829	-0.480384461415261	1.02840155392988
SLC8A3	-0.0290155485184684	-0.256045778249595	1.46077136784795
SLC9A2	-0.245841646270338	-0.250872603002127	1.0014510628086
SLCO2A1	0.181651627048011	-0.0244826591570564	2.4644596593666
SLIT3	-0.03127793001739	0	-1.44936312946811
SMOC2	0.202923393466608	-0.0244826591570564	2.43762192445448
SMPD3	0.0671316188049018	0.0436713146741147	3.343371904013
SNAP25	0.191049035897388	0	75.5803112318936
SNCAIP	-0.45454063900588	-0.582975248068166	0.931173343624247
SNCB	-0.00917043792629544	0	-1.94588263385469
SNTG2	-0.104161109402605	-0.027874733666903	89.6276618523125
SORL1	-0.0289929810714541	0	-1.32962271895526
SORT1	-0.675824236197499	-0.64111887433877	0.89327542178142
SOX11	-0.322953590283198	-0.00537556723626439	1.68446972161806
SOX2	-0.0230478667161349	0.429588117274439	-3.93262720506071
SOX8	-0.0431696373111823	0.0226204208296996	-1.52870524378862
SPTBN5	0.0223042599567754	0.0647750275631296	30.2296541264404
SRGAP1	-0.285629487808331	-0.218356573370573	0.955157849074828
SSH1	0.15465496605429	0.0436713146741147	5.79033339911017
SSPN	-0.345362580395043	-0.418121005003545	0.943993089783282
SSTR2	-0.675553990524662	-0.536388187521209	0.670417244384469
ST14	-0.347237995991993	0.204836622599676	1.00312587689747
ST8SIA6	-0.376339228962843	-0.318274569041734	0.834019610729064
STK33	-0.29176373816568	-0.323875137815648	0.931784255979267
STXBP6	0.00117441591545326	-0.131013944022344	3.87809351286541
SULF2	-0.0261580099246937	-0.226922807546685	1.82815115117852
SULT4A1	0.173333738554615	0.0647750275631296	0.975002589476062
SV2A	-0.0230317751527424	-0.131013944022344	2.76023932975751
SV2B	-0.0241871069444496	-0.0381690510345287	2.97629122144636
SVEP1	0.0137889761890898	0.0836242010007091	1.39663472953754
SYCP2L	-0.120028282812222	0	1.95983553775005
SYDE2	0.048495974160456	0.0436713146741147	2.22673042652825
SYK	-0.342737859320626	-0.323875137815648	0.965576069556071
SYNE1	0.0506594910662619	0	1.91750529975892
SYNPR	0.381343070001058	0	136.612740880479
SYPL1	0.00300674080649142	0.215022689450575	4.5413225542458
T	-0.141416317548394	-0.0294508014247322	-2.52515461670617
TACC1	-0.00311854286309974	-0.129550055126259	3.47936968149589
TACR1	0.177586024811023	0	2.01098797197054
TBC1D10B	0.0120584658472595	0.0647750275631296	3.89482212951841
TBC1D21	0.00450471836259688	0.0436713146741147	1.84380207350854
TBC1D30	-0.0184354931654747	0.367239887355847	-1.78539289995586
TBX2	-0.664191183301202	-0.603130055432378	-1.00597779132157
TCF3	-0.179628456860837	-0.102418311299838	0.966092668322163
TCF7	0.11179711346526	-0.027874733666903	2.97443810846361
TEPP	-0.558098042412287	-0.563300712149108	0.732480617906286
TFAP2E	-0.277641910574071	-0.153741222957161	0.969407622851696
TFR2	-0.165890788547465	-0.0647750275631296	0.828437884921248
TGM7	0.032186406303631	-0.0436713146741147	1.15288247591107
THBS4	-0.449037049215181	-0.418121005003545	-0.95104681246785
THEG	0.0347718225032388	0.0436713146741147	9.07883757896908
THSD7A	-0.236469942606136	0.027874733666903	2.10047332529013
TIAM1	0.277769930711344	0.0512091556499189	0.917316349340347
TIGD3	-0.00153463001580303	0.388650165378777	28.1701876424323
TJP1	0.0543641296486435	-0.0436713146741147	8.62063209130126
TLE2	0.10113371451292	-0.0197104131996361	-1.10820753122099
TLL2	-0.161228450355803	0	1.38613858288596
TLR2	-0.327027945494158	-0.465170523984072	0.987093787365283
TLR3	0.173755573868178	0.102418311299838	0.771304814115978
TLX1	-0.433478575625456	0.0436713146741147	-2.74132994216832
TMCC3	-0.327148335880666	-0.259100110252518	0.871480280044609
TMCO5A	0.0124759614601424	0.0436713146741147	1.78413010513411
TMEM108	-0.716048221372127	-0.807927752182862	0.853386780465513
TMEM121	-0.278082415114717	-0.00786670309832715	2.37998885819322
TMEM176B	0.349162119066244	-0.102418311299838	0.774053792760351
TMEM37	-0.0884596085945959	-0.027874733666903	3.48723363800796
TMEM52	0.123266505326285	0	3.36937239651526
TMEM55B	-0.209287645528824	-0.171378614099395	0.958929511782178
TMEM86A	-0.0236766658455143	0.0107511344725288	10.5331294782204
TMOD1	0.00585081879157946	-0.0512091556499189	1.97968257248785
TNFRSF25	0.0246407287324358	-0.271445049956395	2.19099948189397
TNNI3	-0.218679202333278	-0.0836242010007091	0.967225937331277
TNS3	0.0265325938384939	-0.194325082689389	4.94244367133485
TRAM2	-0.258714675053903	-0.393041832067032	0.939862301405186
TRH	-0.620602452713271	-0.661031797240524	-0.88416062453651
TRIM15	-0.463483391225517	0.0734479774711693	0.706259582792824
TRIM17	-0.499061287755806	-0.409673245199351	0.721461798021164
TRIM36	0.0531683781584166	-0.0185147092994062	2.57333123894078
TRPC4	-0.492787180070396	-0.647750275631296	0.999814716014518
TRPS1	0.109751940859994	0.0436713146741147	6.88145782116611
TTC1	0.0103604764170362	-0.161117626581492	1.4940333896365
TTC34	-0.0195867440577283	0.0436713146741147	10.6749088952535
TTPA	-0.166580539832234	-0.027874733666903	6.69132660947337
TUB	0.0345352397236046	-0.0210113710691375	3.28165350784829
TWIST1	-0.379943878721568	-0.640523072825274	-0.942100494424325
UCN	-0.612087231712455	-0.612066478926411	0.967591214396591
USP2	-0.032589633797036	-0.0436713146741147	0.930247128737047
USP3	-0.0339516175864807	-0.0647750275631296	2.76505019925648
UTP6	0.0858730635705654	0.0436713146741147	4.1234163918105
VASH2	-0.601696921207691	-0.563300712149108	0.870334061063742
VCAN	0.0034058923697636	-0.129550055126259	2.22218977478845
VGLL4	-0.0308254412493422	-0.0436713146741147	2.78265087645307
VLDLR	0.023231390511732	-0.0436713146741147	3.59037778323685
VSNL1	-0.633307012997698	-0.696868341672576	0.862931808841687
VSX1	-0.367878213934745	-0.52148851564562	-0.722466553862706
VWA5B1	-0.147025311516333	0.027874733666903	19.6076106956076
WDR24	-0.00471320748337065	-0.299572344757639	1.51731780913899
WFDC1	-0.627687663332663	-0.585369407004964	0.831164583016475
WFDC13	0.0297086809351193	0.0436713146741147	1.58932863293476
WFDC2	-0.366063604631583	-0.0734479774711693	0.809824363790674
WISP3	0.0688065902286552	-0.0436713146741147	1.09503401642446
WNT2	0.0819757874600471	-0.256045778249595	0.979989687461212
WNT2B	0.15104790889641	0.027874733666903	3.02403485913472
WNT7B	-0.00612174267546738	-0.0392232270276368	1.50617713472821
WNT8B	-0.106889972677203	0.0436713146741147	4.17561377012256
XAGE1B	-0.032965865888218	0.393041832067032	12.8580206695721
XKR6	0.0306617727524883	-0.0436713146741147	1.19986055034473
XKR7	-0.113122260592372	0	9.1191288149391
ZC3H12D	0.00273561862476713	0.129550055126259	7.20526437475629
ZFP64	0.103638490835706	0.0436713146741147	1.56443544681093
ZFPM1	0.0148591854448794	0.027874733666903	1.8903505056798
ZFYVE20	-0.0334989784298815	0.0436713146741147	1.27451149271944
ZNF273	-0.122602164245492	-0.122413295785282	0.946696937029793
ZNF385C	0.0804753808442108	-0.0138100822784136	1.51369143056421
ZNF395	-0.23619679382637	-0.129550055126259	0.950600224117516
ZNF497	-0.335329372899912	-0.393041832067032	0.939015152082336
ZNF704	0.0908174284880959	-0.00761795596298639	6.3228816617863
ZNF707	-0.414432488974104	-0.259100110252518	1.01360155399044
ZNF800	0.0803582806015195	0.0436713146741147	1.74645642179459
