# Supplementary material for: Functional transcription factor target discovery via compendia of binding and expression profiles
Source: Sci Rep. 2016 Feb 9;6:20649. doi: 10.1038/srep20649 (PMC4746627; doi:10.1038/srep20649)
Supplement: Supplementary Dataset [file srep20649-s2.zip › Supplementary Dataset/43180_2_data_set_1775591_nz79p3.csv]

Gene	PC	SC	CARS
AADACL2	-0.129385304245311	0.0129749824026921	0.910191159678005
ABCC2	0.00840615887741683	-0.285090055165881	-1.38304789378004
ABLIM2	0.352361300400836	0	3.16064737267046
AC002472.6	0.0697359615978829	0.0580258853185659	0.826842959953911
AC004009.2	0.00176958193261143	0.137679020088515	1.93716253659329
AC005304.1	-0.419929648246407	-0.261116483933547	0.821131417121821
AC005493.1	-0.034695408422652	0	2.38313364459233
AC005532.1	-0.0046347189359366	-0.037283337586741	6.30448365689102
AC007285.2	-0.367899768934843	0.0416125189288239	0.879291986315329
AC008060.1	-0.242834364549741	0	2.41088963548795
AC008080.5	0.00249946042792133	0.224733287487747	1.95592841913633
AC008281.1	0.00477087124046715	0.0870388279778489	3.13235250439956
AC008533.2	0.00610241152178159	-0.14213381090374	1.19539286234962
AC008937.3	-0.00859829877450791	-0.0921132372943677	1.61656721816768
AC009518.4	-0.111707688518419	0	-1.7349226758569
AC011322.1	-0.00731108103438676	-0.0268010084069123	-2.44121286003019
AC013251.2	-0.400944024861573	-0.113960576459638	0.775708226450128
AC015987.2	0.085924103820272	0	3.40229406104766
AC016683.1	-0.042900333455378	0	1.17844399049699
AC017096.1	0.532241267670098	0.497468338163091	0.751101310163748
AC018832.1	-0.034695408422652	0	2.38313364459233
AC021188.1	-0.552033081171347	-0.435194139889245	0.895488595747659
AC021218.1	0.417293069123409	0.348155311911396	0.804184357900196
AC022389.1	-0.300938680554897	-0.174077655955698	0.899459429674553
AC036222.2	-0.455021299567272	-0.609271795844942	0.848939192493494
AC063952.1	0.00821380748611417	0.0870388279778489	2.81997464417553
AC068295.1	-0.178286276750134	0	107.017730900754
AC069504.1	-0.00642255484143537	-0.0379868588198793	2.1248479817371
AC079760.1	-0.00319777592039425	0.0381385035698237	-1.68622021997688
AC092392.1	-0.175065260120844	0	3.13666433467372
AC092637.1	-0.034695408422652	0	2.38313364459233
AC093911.1	0.000545278420391039	0.155699788832305	1.79345239726386
AC096639.2	0.008679929632224	0.155699788832305	18.5660171145535
AC097495.1	-0.00486604073036704	0.0580258853185659	3.46822167986023
AC098654.1	-0.00140983624129446	-0.181649753637689	1.47084870421661
AC099795.1	0.245889257338179	0	4.35129907883277
AC104306.4	-0.0011208206251073	0.184226474588735	-1.35393376305169
AC108058.1	0.000860015099391184	0.167506302543202	-1.38705928139608
AC117469.2	-0.0260100406480255	0	2.46501608070368
AC117834.1	-0.60458189571242	-0.56980288229819	0.77706751044243
AC130223.1	-0.124211827487949	-0.10403129732206	0.862067205981834
AC134509.2	0.00670336808906177	0.0870388279778489	3.13756228839578
AC140481.8	-0.386726662502298	-0.189934294099397	0.838319223016014
AC233282.19	-0.0074622055009201	0.406181197229962	8.77536818189643
AC233282.3	-0.034695408422652	0	2.38313364459233
ACADM	-0.0789053153349916	0	1.18700340531517
ACCS	-0.580900084742899	-0.522232967867094	0.863239217164127
ACOT1	0.454147569087183	0.265908011739155	0.841193443415787
ACOT2	0.558324577314547	0.568535243614961	0.772171592445432
ACY3	-0.431287132907859	-0.434484355809645	0.913973302083317
ADAM29	-0.00834541104330348	-0.174077655955698	4.12139937533052
ADAM33	0.00425863484041757	0	1.73313689510257
ADAMTS4	-0.219752860421167	-0.174077655955698	0.841114484574941
ADPRH	0.323951274421787	0	6.35803539754736
AEBP1	-0.0136453342529264	0	1.40891613764969
AES	-0.0103426686543538	0	2.05310446662623
AGK	0.00716798992508857	-0.0449466574975495	-1.66796826478517
AKAP8	-0.244137909584381	-0.355334527259351	0.882170243983068
AL008730.1	0.006571409216917	-0.165144564768954	2.64703600229324
AL023581.2	-0.0710096038002025	0	1.28207306859681
AL023754.1	-0.111156401622727	0	-1.07024903482102
AL034370.2	-0.277984643569355	-0.201127174822649	0.903949270797631
AL034549.4	-0.329663826731227	-0.174077655955698	0.829767748423994
AL049737.1	-0.034695408422652	0	2.38313364459233
AL050318.1	-0.00633470977192012	-0.088989841662922	1.65210642456297
AL078645.2	0.379339039834302	0.0870388279778489	0.92833116230221
AL109923.2	0.00427957037441309	-0.110096376512636	1.20088577284103
AL117338.2	-0.171268868678878	0	2.64049015257436
AL121580.1	0.00153882748854517	0.236853237468809	7.95675609609778
AL136147.1	0.00858814800960729	0.350463373315365	11.70857679694
AL136526.1	-0.19956469266196	0	-3.476140474278
AL137145.1	-0.000194679260830554	-0.243708718337977	1.90218884948307
AL137244.2	0.432777922840101	0.21320071635561	-0.781648986910951
AL138759.2	-0.367221326526312	-0.341881729378914	0.894734073438923
AL139152.1	-0.00417256337151359	0.169263515682048	-1.61548374817358
AL139331.2	0.204715478151198	-0.00864998826846137	0.855654882675876
AL157702.3	-0.581755228488817	-0.426401432711221	0.746504171617979
AL160157.4	-0.263081049635811	0	1.33041562382561
AL160271.1	0.00765600637032691	-0.174077655955698	3.92084130643773
AL160408.5	-0.640853805256737	-0.781735959970572	0.693348803273478
AL161787.2	0.00726737342845724	0.29012942659283	15.859270601575
AL161937.3	0.656295377312559	0.797724035217466	0.872320250294294
AL355472.3	-0.00680372059039888	0.0983421572060825	2.79761806863733
AL356952.1	0.00826083233777814	0.174077655955698	85.4655165545776
AL358176.5	-0.00678230940067762	0	1.80452346219423
AL360013.2	0.00343710235334539	0.284267621807481	1.14002459640369
AL360182.2	-0.269261059065031	0	1.38392663091404
AL360298.1	-0.00194655728294231	-0.150791307715993	-1.81963608598092
AL391152.1	-0.541925296064316	-0.497468338163091	0.82778511261414
AL391724.1	0.00741336976246214	-0.174077655955698	3.76865272628104
AL445184.1	-0.103125257370792	0	1.18833264880392
AL445645.3	0.000781173375239002	0.174077655955698	7.54161553450094
AL450489.1	-0.341455161827407	-0.295808173886	-0.853445704561375
AL513323.1	-0.00428716277467936	-0.174077655955698	6.6526699322996
AL591171.2	-0.175065260120844	0	3.13666433467372
AL606758.1	-0.273611187128815	-0.117902136965001	0.890705300389304
AL669970.2	0.103338816907864	0	2.1360475753539
AL731540.2	-0.255619465506767	-0.29012942659283	0.857856819004395
AL731684.2	0.00646745577340157	-0.113960576459638	2.49426100966388
ALS2CR4	0.00799767003386851	-0.172295520407273	2.96090087638451
AMBN	0.00397878142812301	0.0710669054518701	1.55055903379221
AMOTL1	0.51559162529167	0.70208007050514	0.852125764170106
ANAPC1	-0.190953091269707	0	4.15375560828786
ANKMY2	0.513615900080567	0.651372178010171	0.926119736661757
ANKRD10	-0.302215543486919	0	-2.32471463964898
ANKZF1	-0.0288673306549647	0	-1.42649958626731
AP000235.2	0.000320283608451066	0.0458930066961718	2.38531611528144
AP000253.1	0.190154678531977	0.417855447018673	0.897770574344101
AP001066.1	-0.296422082809954	-0.294099601127686	0.837668679803655
AP001432.1	0.0692056133531681	-0.0580258853185659	0.846307374649664
AP006216.4	0.00570095449310527	0.174077655955698	4.41552797665948
AP006747.1	-0.034695408422652	0	2.38313364459233
AP1M1	-0.0820064300317452	0	4.21561986876124
APEX1	-0.0573327066127509	0	1.67745520336971
AQP8	0.195590362681607	0	51.8977845443446
AQR	0.040988899409384	0	1.47252916200581
ARFIP2	-0.0187513504512445	-0.113960576459638	0.918577600525707
ARHGAP17	0.0064501491048564	-0.0800094691365663	2.09701669670466
ARHGEF16	-0.0308889405877029	0	2.12033535073627
ARID1A	-0.00339594149886095	-0.0818192821386808	1.23233766835531
ARL3	-0.370994642256177	-0.233046234326588	0.834760337929731
ARMC9	0.00120639783719428	0.0370433893288318	-1.68974407507166
ARSK	-0.0783809023322359	-0.0969762275752854	-0.892868343051088
ASPDH	-0.513240703284612	-0.0710669054518701	0.695413236420648
ASTN2	0.00244074117680891	-0.0364743326208039	1.59212389070263
ATM	0.0745354949023117	0	1.62570303738975
ATP13A4	0.000689125714309656	0.240875003085991	-1.32869748811224
ATP6V1B1	-0.366755212340652	-0.29012942659283	0.89417580997248
ATXN1	0.112550680752697	0.2	0.91351335036665
AZGP1P1	0.177196646672534	0	29.3374414036347
B4GALT5	0.000272938106846949	0.0244658614472525	-1.45669768545629
B4GALT7	0.054907976564744	0	6.08366748479652
BAHCC1	0.122604057437781	-0.0379868588198793	0.863579351014494
BAIAP2L1	-0.00316307316101884	0.207695100813574	1.08713636493681
BAT1	0.00549844131464747	0.00693541982147066	1.49100426297558
BBS7	0.18016346845545	0.0710669054518701	0.698338782744489
BCAS2	-0.0474677871513662	0	-3.59620366613429
BCL11A	0.0568732592469466	0	3.10445817009216
BEST4	0.388510789761391	0.261116483933547	0.866593213428726
BIRC6	-0.014375179305367	0	-1.69070912655673
BMS1	0.143962619060779	0	1.81986843508918
BNC1	-0.101340756049055	0	1.21781229329616
BRD1	-0.120229462218434	-0.229465033480859	-0.891117679420956
BRPF3	0.00236299571364539	-0.0580258853185659	1.38892698122119
BRSK2	0.200531388739866	0.174077655955698	0.88294100549315
BSG	-0.115415214597786	0	-1.99878545087602
BSPH1	-0.034695408422652	0	2.38313364459233
BTBD1	0.00106915405694114	-0.0580258853185659	1.97558689425103
BX284668.2	-0.00121152804096695	0.174077655955698	2.34406363426731
BYSL	-0.00715537119031539	-0.0699205898780101	-1.50913670242407
C11orf31	0.551399527328187	0.497468338163091	0.898041093553121
C11orf44	-0.00525591629226329	-0.0721175819511272	-5.58343086784876
C12orf28	-0.00276386860242558	0.21815429766864	2.37456253133442
C12orf32	-0.00273193501489626	0.0581857365451712	-1.16014211382856
C13orf23	0.00202590013499844	0.0580258853185659	2.27489220593233
C13orf28	-0.0753996754143342	0	3.09834247284577
C13orf38	-0.413160888956946	-0.522232967867094	0.789537909681127
C14orf105	-0.399617099248066	-0.261116483933547	0.765493946170636
C16orf53	0.126236158340085	0	2.60237061269475
C16orf58	0.00796844350227687	-0.0317820863081864	-1.88711552532825
C17orf39	-0.350854786115937	-0.467909600178703	0.888158852862837
C17orf61	-0.00614271567462218	0	1.337367613228
C17orf74	-0.197563369914711	0	2.43365826652428
C19orf10	-0.124097085053939	0	-3.28249296101613
C19orf15	-0.0941849163272276	0	6.17296150707419
C19orf68	0.323567252821795	0.0710669054518701	0.767274664769721
C1orf131	0.00283377726964858	0.0197385508487931	-1.41608457694933
C1orf195	-0.0389828248130959	0	1.96139985297154
C1orf200	0.0064217966013471	0.224733287487747	38.4728665826774
C1orf62	0.0023933137724466	0.0778498944161523	1.34287203962265
C1orf77	-0.0440004140197795	-0.0379868588198793	0.892608196728708
C1orf97	-0.54123719511109	-0.522232967867094	0.748885207188899
C20orf108	-0.270071822671497	-0.426401432711221	0.83560229072338
C20orf118	0.186100890597874	-0.14213381090374	0.814247536313386
C20orf199	-0.459778002694379	-0.497468338163091	0.805465595294315
C20orf39	0.000533697613676703	0.562052682787654	5.30323494638016
C21orf130	-0.00884993786529441	0	1.19996831166821
C21orf131	-0.175065260120844	0	3.13666433467372
C22orf34	-0.463056334852765	0	-3.86189527307064
C2orf60	0.00760062702732603	0	1.73632995213775
C2orf61	0.00785901718248509	0.0124659598667794	-1.69162282564866
C3orf48	-0.13447907417573	0	-1.50535699173046
C3orf49	0.250673305646266	0	2.27813718210039
C5orf43	-0.024437526448171	0	1.74717297269483
C5orf51	0.456197251289243	0.568535243614961	0.6881708650251
C6orf222	-0.175344729659797	0	29.4609037666678
C7orf10	0.00842291151049976	0.00606060606060606	-1.9936863086735
C7orf68	-0.297591798382547	-0.14213381090374	0.860899388187848
C9orf29	0.00788503440079376	0.174077655955698	7.78553600128349
C9orf47	0.186353316668245	0.0580258853185659	0.887209250885565
C9orf97	0.00715629865338321	0.0277416792858826	1.45757706215195
CACNA1A	-0.00763329390378376	-0.255320328345627	-2.15230930710585
CACNG5	0.00560285456512551	0.145643816250884	-1.64162046186565
CAMTA1	-0.00577319824182898	-0.296969696969697	-1.40417151260445
CAPN5	0.186274694745208	0.174077655955698	0.925591554056624
CAPN7	0.00490114827561258	-0.119857753326799	4.15429760911967
CASP8AP2	-0.0370309110431139	0	0.97144154789761
CBARA1	0.00787773715937137	-0.0304883716659552	1.41073065124133
CCDC103	0.523558998834993	0.56980288229819	0.80414069554607
CCDC117	-0.0648169968912556	0	1.05932064141743
CCDC134	0.0431629044081762	0	1.74942097051833
CCDC151	0.00361994702401564	0.155699788832305	4.58324913958584
CCDC38	0.0257240302309599	0	0.782228797659468
CCDC84	0.0371266276402727	0	1.95172332096154
CCDC90B	0.00503612549109757	-0.0379868588198793	1.01227256993669
CCKBR	0.00455847993061484	0.56980288229819	15.497100159861
CCL8	0.180474171871401	0.265908011739155	0.924655339440144
CCNB2	-0.0731758449016555	0	8.6521585788061
CCNL2	0.0975477034946706	0	1.17439683674404
CD160	-0.281978854556571	-0.174077655955698	0.794442346895701
CD5L	-0.00440917935686866	-0.154105798339746	-2.64441301401352
CDC123	-0.151120452187471	0	-0.991853344982315
CDC26	0.0214866141557231	0	2.41821388436686
CDC40	-0.142978913110692	-0.165266848802569	-0.840101589867181
CDC45L	-0.470492636212334	-0.426401432711221	0.860422635620486
CDC6	0.00678560217693383	0.0679128804361916	1.1953911554597
CDH9	-0.250837610462579	0	-6.28611193941884
CEACAM21	-0.171453027665294	0	36.1905955850478
CENPK	-0.00598324304661023	0.0259499648053841	2.84856604016291
CENPV	-0.188035508481176	0	2.38065853961844
CFLP3	0.0846198965740759	0	1.65486820667948
CHD7	0.00182284569184646	0.124659598667794	1.62176024708056
CHGB	-0.070351671241519	-0.0580258853185659	0.828345587814489
CHMP5	-0.00214439836179799	-0.0172999765369227	-3.94626486609928
CHORDC1	-0.172159907474668	0	1.55446734045711
CHRNA3	-0.164746264030126	0	-4.59260808555998
CLCC1	0.0073315373294802	0.0710669054518701	-1.55717587379662
CLEC10A	0.00286186820980147	0.29012942659283	5.56122135629799
CLEC12A	-0.125699780236702	0.14213381090374	0.883478553074243
CLRN3	-0.163251610883952	0	3.60302713871774
CNOT7	-0.283460610685204	0	-1.70409092025754
COX5B	-0.352766044856951	-0.341881729378914	0.895849527435828
CPA5	0.138600296337478	0	3.7977802241954
CPN1	-0.388946735087719	-0.261116483933547	0.896798409698361
CPT1B	-0.618948699037756	-0.639602149066831	0.656886645436046
CRNKL1	-0.0284855930769229	0	3.23783945865497
CRYBB1	-0.265522161092564	0.0710669054518701	0.886605474328267
CSF2	0.36233372373148	0	73.2130919043108
CSF3R	0.486535332475612	0.578433970808993	0.841220372809561
CSNK1G2	0.0052024554693789	0.0898933149950989	1.30298075882678
CSNK2A2	-0.114793236795863	0	-3.3422827805444
CSRP2BP	0.00382322620758688	-0.0498638394671177	1.15125637522755
CTF1	-0.104188773987153	0	-2.07934782647564
CTNNBIP1	0.0984868052523385	0	2.1999365837477
CTSF	-0.352107142831281	-0.348155311911396	0.918097599803564
CXCL9	-0.252856291881659	0	1.31851287914547
CYB5B	0.242518526618668	0.371077707456797	0.922691389548841
CYB5R2	-0.00889374870082585	0	1.053581285178
CYBRD1	-0.192148686722768	0	-3.10073072609554
CYP27B1	0.00904512796124534	0	1.26792933221168
CYP3A5	0.172912041189472	0	1.15429604157493
CYP51A1	-0.515183589816213	-0.617252364110889	0.922931793970337
DAAM1	0.000372006515105897	-0.195125578662113	2.32520270401686
DACT3	-0.0352532093574453	0	1.35354214916295
DBF4B	0.0480009800416078	0	1.18071629563497
DBT	-0.170685489694599	0	-1.61796431907096
DCLK1	0.00288963305065192	-0.0978634457890098	2.690157539882
DDO	-0.00709414167272122	-0.100503781525921	1.35706165455237
DEFB114	-0.040916693648213	0	1.57102411392024
DEFB119	-0.034695408422652	0	2.38313364459233
DENR	-0.0820818179081458	0	1.39250782137015
DEXI	0.00631213865192933	-0.174077655955698	1.48362876847734
DHX16	0.121504796330258	0	2.2880083264385
DLEU7	-0.48286530989598	-0.265908011739155	0.815854851351949
DLGAP5	0.000652559304239552	0	1.71233062442154
DNAJA3	0.00741804446530992	0.20906604045498	-1.43229967732827
DNAJB9	-0.0313639839895865	0	1.49458523871642
DNAJC28	-0.546557331341659	-0.426401432711221	0.9186677418964
DNMBP	-0.0634938083519725	-0.213988891747319	-0.864192206583239
DONSON	0.00748530461278633	-0.0590052943236495	1.24385824917941
DOPEY1	-0.555723641106006	-0.649058237560144	-0.910155968235787
DQX1	0.0356144091734126	0	2.85090507265857
EFCAB4B	-0.182372145061792	-0.174077655955698	0.842158715108552
EFHD1	0.0034619431420765	-0.13937736030332	2.1208147135753
EFHD2	0.190100863867144	0.143358538467963	0.926537493306488
EID2B	0.668596333651547	0.797724035217466	0.871320496782681
EIF3E	-0.101600533795444	0	-1.20631201882624
ELMOD1	0.606925292017146	0	8.57451925075353
ENKUR	-0.337400079096298	-0.0898933149950989	0.907070430441185
ENO3	-0.0146152291803395	0.14213381090374	0.86939496912187
EPHA6	-0.00236304170966075	-0.0672811189799443	1.90523710147462
EPM2AIP1	0.00795398626940807	0.0778498944161523	1.58869840826812
EPS8L3	0.0339005970528405	0	1.64628638074896
ERI3	0.256451774590633	0.327216605738014	0.922768892106456
ESD	-0.27292759195159	0	-2.71175302577182
ESM1	0.17990217280967	0	9.36862686476745
EVPL	-0.210888471265653	-0.174077655955698	0.795990841705769
EXOSC4	-0.123079422770207	0	0.96481429933936
FAHD1	-0.00216245155789319	0.00693541982147066	1.45112338529894
FAIM	-0.00859927838267316	-0.29012942659283	4.01434684495019
FAM126A	0.00698031160863531	0.141676682829616	1.25573641655739
FAM18B2	-0.168163850636894	-0.0692317002711914	-0.904017303266608
FAM55D	-0.152641883629129	0	4.53783194110204
FAM69A	-0.107999437688445	-0.018881372801234	0.880251773398647
FASTKD3	-0.00832095336225289	0.174077655955698	-1.96355609412946
FBLN7	-0.389958694936673	-0.27524094128159	0.926228803356118
FBXO4	0.0639001988032804	0	2.14854957873377
FCER1G	0.113675772277086	0	0.967064725391479
FDX1L	0.0642468837853957	0	3.93678125552294
FFAR2	-0.00859217300874214	-0.113960576459638	85.0399221283485
FICD	0.27712638246231	0.103799859221536	0.902504857887924
FIGNL1	-0.1220486898793	-0.21320071635561	0.822026341900302
FKBP3	-0.238590399040795	0	-7.95053777938397
FKBP9L	0.310840597044416	0.426401432711221	0.89086098583483
FRAT1	-0.0486898838864956	0	4.90980183553926
FRMPD3	-0.111550078812401	0	-2.83394716293648
FSD1	0.144897623181958	0.0870388279778489	0.805706018880632
FUT9	-0.177142825554056	0	10.7713417485758
FXYD1	0.492687818335647	0.639602149066831	-0.887777708294611
FXYD2	0.460385528893948	0.660578259075816	-0.871899550949412
FXYD7	0.031836880796908	0	-1.95279964215316
FZD9	0.00641566158428949	-0.0580258853185659	3.09620030475054
GABRR2	0.00253959736608286	0.0778498944161523	7.09727561441209
GAST	0.488330232597996	0.284267621807481	0.820634887030152
GATS	0.00259723753596131	-0.134839972492648	-2.32666773138951
GHRHR	-0.195026935303913	0	-2.55693804871171
GHRL	0.165290168740467	0	3.83806461497355
GLYCTK	-0.00460493475177073	0.0469017647120966	1.06187000537016
GNG4	-0.205205148928965	-0.103441309413638	-0.782652357894223
GNMT	0.706353661339331	0.710669054518701	0.908101603754474
GNPNAT1	-0.0971314225983479	-0.174077655955698	0.826468143743706
GPATCH3	-0.146000810794343	0	1.89296692178844
GPR157	-0.00800587442691277	0.311464445820227	-2.91983880582935
GPR63	0.690338237157054	0.710669054518701	0.8636712354261
GPRC5B	0.0520715888402594	0	2.4980385575352
GPX7	0.504039546346209	0.341881729378914	0.823446500626043
GRIN2C	0.0896888488188283	0	3.24218045763691
GSK3B	-0.00544171181562294	-0.0690065559342354	1.45357355059884
GSTO2	0.176386467768449	0.214691648620157	-0.908621518105415
GTF2H3	0.0241968902740007	0.0710669054518701	0.878090478642525
GTF3A	0.119851346743214	0	1.66844817165122
HBM	0.505646722671538	0	234.410508931419
HELLS	0.0201166688709201	0	1.4067831827051
HEXIM2	-0.0664198792370614	0	-2.88387343359407
HIBCH	0.0508047833104766	0	1.12670879797007
HIRIP3	-0.0423911746984294	0	1.35863759647845
HIST1H2AE	0.00402029047314069	0.189934294099397	1.00324404669328
HIST1H3E	0.0976034453710668	0	1.64870346578083
HIST3H2BB	0.457491859875415	0.417855447018673	0.833785542173236
HOXA4	0.337285120845939	0.261116483933547	0.801013549093427
HOXA5	0.683234079804524	0.568535243614961	0.862184173928043
HOXB3	0.767541553146364	0.875075754296493	0.892514580965106
HOXD10	0.442273718727488	0.568535243614961	0.855081976520133
HOXD11	0.486754883356397	0.781735959970572	0.841143954138116
HRH2	0.413641396986236	0.355334527259351	0.896906242919444
HSD17B7P2	0.544503214162098	0.493829164658431	0.835514410776881
ICAM5	0.474185471092085	0.471939903724269	0.900328423348431
ICT1	0.108969061583028	0	1.69688797025444
ID4	-0.00601187460347278	0	1.08779266784081
IFT80	0.366046856698226	0.055048188256318	-0.828326555666159
IGSF21	-0.358663819068582	-0.0710669054518701	0.822813284067076
IL16	0.0977378851751793	0.0566441184037021	0.749937278174505
IL1B	0.000920422380345954	0.0710669054518701	-1.56590090097331
IL22	-0.171268868678878	0	2.64049015257436
INCENP	0.143457846507758	0	1.60009733049679
ING3	0.0594285909968068	0	1.2232556668166
IPO13	-0.00175577659031635	-0.0277416792858826	1.26048052509673
IQCB1	-0.00448934366523333	-0.0348155311911396	-1.56299159296383
ISX	-0.175419465718768	0	1.60967492055988
ITK	-0.00646558831358703	-0.258603273534094	3.28210352608659
IVD	0.325178030293425	0.426401432711221	0.807449696582518
JAKMIP2	0.103877953254988	0	3.07172420969269
JMJD7-PLA2G4B	0.19022202912924	0	1.89169767764714
JOSD2	0.36104133591943	0.497468338163091	0.893883784137213
JUP	0.00771043018857334	-0.018819969800246	1.62161919555682
KBTBD10	-0.66069564125021	-0.710669054518701	0.841555994678473
KCNA2	0.00143943405937326	-0.210544542387126	1.35794531097787
KCNJ4	-0.41662978255077	-0.0710669054518701	0.779562902101096
KCNT1	-0.517301970834168	-0.355334527259351	0.754480523881632
KDELR2	0.101540735364305	0.267163212670097	-0.876918223208398
KDM5A	-0.00759557578333776	-0.0190060036777254	1.60837220543998
KIAA0247	-0.000162668804683517	0.0822516121152665	2.54146546772925
KIAA1609	0.418843282564573	0.355334527259351	0.706926608933614
KIF11	-0.213911380304753	0	1.88812762125634
KIF14	0.00241073472499937	0.0674199862463242	3.53793992259652
KIF2C	0.00187641554918725	0.29012942659283	5.36526801971855
KIF4B	-0.214914095074732	-0.189934294099397	0.831760908319215
KLHDC8B	0.474225835769416	0.781735959970572	0.720273597135111
KRI1	-0.025588200296159	0	-1.31695667168299
KRT38	-0.00609768225470419	-0.113960576459638	1.58817624382614
LAD1	-0.44576237927832	-0.348155311911396	0.70275072831473
LAG3	-0.230845516760124	0	1.93973520934553
LAMP3	-0.386216082891622	0	0.933511617553047
LAP3	0.00629084225933384	-0.0580258853185659	1.41204589239376
LAPTM4A	-0.185413086187653	-0.082572282384477	0.910457138259362
LAYN	0.462844099175256	0	5.20388759656868
LEMD2	0.00245239530904692	-0.0870388279778489	0.950129948753822
LIG1	-0.00112884400618453	-0.10403129732206	1.11347733705112
LIMD2	-0.0990170890005821	0	-5.40427072643543
LL22NC03-23C6.1	-0.175065260120844	0	3.13666433467372
LPCAT3	-0.412364106417817	-0.14213381090374	0.705492644476411
LRG1	0.784799577497678	0.756644449203734	0.890266309599064
LRP5	-0.09120281557676	-0.131590338991954	-0.853270449902057
LRP8	-0.105197129087532	0	-1.80820563631741
LRRC37A3	0.0193225780412075	0	1.7756830890501
LRRC69	-0.1066057970659	0	1.87908502988397
LRRC8E	0.65075607334391	0.852802865422442	0.826900815931089
LRRC9	-0.00579944472679678	0.570384511795278	2.66417809073162
LRRK1	0.442102138055588	0.60333668172518	0.925609014991116
LSM10	-0.0683812600503037	0	-4.40573390939822
LTA4H	0.041935589870027	0	1.5375777959837
LTBP3	-0.00282123917307592	-0.0870388279778489	-1.79260595476594
LTK	0.014839842552927	0	3.0433567000561
LY6E	-0.0577775620595552	0	1.09423163549192
LY6G6F	0.00218794156537049	0.155699788832305	44.44616351273
LYNX1	0.580533359395205	0.497468338163091	0.833726919345011
LYPLA2	-0.654601235333986	-0.721750317577707	0.912170729339163
MAGEA10	0.378537066200622	0.355334527259351	0.79247874854491
MAMSTR	-0.00323075780564988	0	2.01380972687344
MAP2K7	-0.0469271413868089	0	1.56117768099098
MAP3K9	0.00426218967178181	0.0710669054518701	1.15514499048201
MAP7D1	0.0690577344180886	0	2.95014461256486
MARCH8	-0.173061498298857	-0.119193142068225	-0.923831819314422
MAT2A	-0.00421075372898255	0	2.78788489897938
MCHR2	-0.00571372571182643	0.29012942659283	6.14592032022986
MED25	0.185623160849152	-0.14213381090374	0.842015699829133
MED30	-0.00415512783735808	0.0196684314412165	-0.964790128457391
METTL1	0.0932290606562491	0	2.29467506030269
MIA3	0.00145015050070109	0.0449466574975495	1.51342057440518
MIAT	0.0742826506971238	-0.174077655955698	0.765713518228654
MIOX	0.459926197041325	0.417855447018673	0.732348164000707
MLF1	0.499665103396008	0.341881729378914	0.852052857645164
MMP12	-0.0034124255485496	0	2.24595294787594
MMP17	-0.00551279800074369	-0.0580258853185659	1.49478624086304
MRP63	0.108861762028603	0	-1.09220892355442
MRPL14	0.00654355451527155	0.110096376512636	1.47443697165822
MRPL22	-0.08617860633129	-0.114415510709471	-0.90693069706149
MRPL35	0.0489235567355732	-0.105272271193563	0.920644841082387
MRPL41	0.0450598453363424	0	-1.15355927707825
MRPL42	-0.284494860498713	0	-5.41061997623388
MRPL49	0.215502124006384	0.160806050441474	0.917036775804935
MSH6	-0.203527743214445	-0.302101964819744	-0.822341541460339
MSMP	0.00110620814171634	0.0379868588198793	1.18022796209687
MTERFD2	-0.00650098942500358	-0.0580258853185659	2.60989311679197
MTMR4	0.00254592935316303	-0.131772976607943	1.66674769833625
MUS81	0.428929166117356	0.568535243614961	0.835241478875427
MXRA7	0.231939699102114	0	3.13616490214346
MYBPC1	-0.00349227842604874	-0.240742713251189	-5.65424930102504
MYCBP	-0.00293184499726931	-0.265908011739155	1.57176782498089
MYH6	0.000680071706255067	0.174077655955698	25.306357936519
MYOT	-0.40361575209131	-0.265908011739155	0.778057333150365
MYST1	0.0988341179262147	0	1.36508688408231
NACC1	-0.00462840957388358	0.0449466574975495	-1.53315587234669
NCF2	0.00682128464331628	0.0870388279778489	1.21651402604818
NCOA3	-0.00217336717345197	-0.0304883716659552	-1.29892421808194
NDUFA12	-0.00537387754126422	0.171623266064207	-1.92414906968505
NDUFAB1	0.00250537283823045	-0.152579236072354	1.8119868094526
NDUFC2	0.00252910553511757	-0.0870388279778489	2.11628196759684
NDUFS7	0.000884446630580685	-0.0580258853185659	-1.05247677805254
NKIRAS1	0.00577617234802756	-0.177927504550556	1.34748818703801
NKX6-3	0.364581312658356	0	22.0824322092342
NLRP4	0.00650238456224356	0.406181197229962	5.56607657503898
NOC4L	-0.372147989749108	-0.406181197229962	0.839254622410366
NOD1	-0.539908046897523	-0.68529867486535	-0.900700518542706
NOL6	-0.36875776470322	-0.435194139889245	0.844605257890157
NPAT	-0.00735516769614728	0.0592156525463792	-2.5325622692594
NPSR1	-0.00834460757903939	0.18881372801234	-2.85380400492146
NPY1R	0.266501491734355	0.243708718337977	0.688799838000223
NR1H2	-0.31162587759321	-0.313883301997298	-0.910514806528385
NRARP	0.0531232363016497	0	3.54567663888902
NRSN2	-0.150859286434594	0	-2.87320245600544
NTSR1	-0.206056203903791	-0.234508823560483	-0.847726918786195
NUDC	-0.140891280888379	0	1.03746722346442
NUP43	0.0941156833691317	0	-1.05775637425361
NWD1	-0.00811332423325017	-0.112449847489998	3.22920448926998
OCIAD1	0.0638012914854278	0.236862610185517	0.899730231689185
OR10A7	-0.165309496970697	0	3.5746339644181
OR2T11	-0.064830083270231	0	1.10651364306064
ORC2L	-0.483589768842395	-0.390695157547516	-0.859294533840216
OSTM1	0.100831734625461	0	3.40482137868709
PARVA	0.525494083082598	0.696886801516599	0.903456196946839
PBRM1	0.289841013276822	0	1.56706424610344
PCDH18	0.372859421807692	0.355334527259351	0.881754166951031
PCDH21	-0.399237178218172	-0.174077655955698	0.844791054787103
PCDHA7	-0.00776742654556283	0.349046876269824	4.3167587469887
PCDHA9	-0.000918733690785823	0.386444755870162	2.23238537082497
PCID2	0.117996325631173	0	1.81005448579453
PCMTD2	-0.822115469273392	-0.818379538933538	0.78458315427954
PCSK5	0.335848959328556	0.356812016074031	0.835080013791948
PDCD2L	0.00344090864570887	-0.0580258853185659	1.22716719053017
PDE5A	0.524288290362684	0	12.6948560137847
PDE7A	-0.000974244621532907	-0.294846193537188	3.6443678138199
PEX12	0.00854029308694149	-0.174077655955698	1.5781283466269
PFDN5	0.00135375581580058	0.284267621807481	-0.980041184982103
PHACTR2	-0.0997581819992121	0	-1.70858325709503
PIGZ	-0.0138016669144218	0	1.19567510392886
PIK3AP1	-0.00344320335834981	-0.0570180110331763	1.76209483305542
PLSCR4	0.412850247504704	0.247716847153431	0.842657797050736
PLXDC2	0.366041739280495	0.503260935494835	0.789158616622959
PMCHL2	0.00312401877002174	-0.112449847489998	3.63174180005701
PMF1	-0.352388234658812	-0.189934294099397	0.822544666219298
PNMAL1	-0.410187180807609	-0.426401432711221	0.891502809175713
POLR2E	0.00144279476494597	0.0518999296107682	-1.55973520125881
POM121	-0.109064413560067	-0.113960576459638	0.87126280394867
POP4	-0.0928586535621116	0	1.04337465333647
PPIB	-0.290879831899905	-0.359573259980396	0.907087442749656
PPOX	-0.0264912356964343	0	1.44007458901445
PPP2CA	-0.223525059221005	-0.0950300183886271	-0.855289788344201
PRB2	0.0077200881580255	0.277171054568222	1.13330738345738
PROC	-0.00649760141555283	-0.0789542033951723	-1.50112243403174
PROCA1	-0.0390724724047294	0	1.24579744686061
PROS1	0.457236291014561	0.497468338163091	0.910840743663801
PRSS33	-0.0183141380296325	0	4.05592115316325
PSMA3	0.00736274513412927	-0.174077655955698	3.19837553282969
PSPC1	-0.00416561376851222	-0.0259499648053841	-1.21570229188479
PSPH	-0.0434438147791768	0	-1.46581655698549
PTPRC	-0.312007924270838	0	1.51374302805644
PTPRD	-0.0083217296581564	0.215410109213832	4.10198600450605
PTTG1	0.0777064493955452	0	1.46747686838159
QRFPR	-0.0803368707674067	0	-1.62459339647062
RAB11FIP2	0.00755673267778528	-0.0670025210172808	-2.0559841880701
RAB19	-0.40749983391574	-0.568535243614961	0.859233755935449
RAB27B	-0.437071366888994	-0.261116483933547	0.894745357161308
RAB42	0.0926609538933557	0	2.13221707688282
RABGGTA	0.0127059749623994	0	1.17007418852927
RANBP2	-0.408020593653907	-0.341881729378914	0.792650921897958
RARG	0.0185121276751022	0	1.71366542174111
RASGEF1A	-0.00451348033171901	-0.0870388279778489	1.12445715819943
RBM33	-0.150857270276531	0	1.80384179060183
RBM39	-0.00336520573518544	0.0981668990623758	1.20110676696184
RBM5	-0.328689618060077	-0.29012942659283	0.852539752059709
RHOT2	-0.12221164829327	0	-1.35267453660705
RIBC1	-0.00555641739107089	0	1.48001518090182
RILPL2	0.374745899027987	0.568535243614961	0.916843088008606
RMND5A	-0.0014585236138851	-0.0778498944161523	2.31633755968151
RNF40	-0.112230297018719	-0.155699788832305	-0.883459132277534
RNLS	-0.0817645842487192	0.331411861724783	0.906356571523432
RP1	-0.0019193285259785	0.239900535336194	1.80704753169862
RP11-125B21.1	0.00625515276729145	0.0501865861339894	2.31891570793241
RP11-163E9.1	-0.0508296166005313	0.0710669054518701	0.897038696888004
RP11-27I1.1	-0.585885786805675	-0.497468338163091	0.901529509538772
RP11-292E2.1	0.00577668177663259	0.0908248768188444	-1.4366328702544
RP11-426L16.1	-0.0302950904014801	0	6.92275229753794
RP11-465B22.2	0.293645388031917	0	1.34624965310553
RP11-543D5.1	-0.318983755002385	0	1.35287659157636
RP11-699L21.1	-0.00562337784726483	0.158383363981045	3.14460609971629
RP11-78J21.1	0.00451524944027531	0.269679944985297	1.30647388010137
RP13-530H6.1	0.00365413527230261	0.082572282384477	1.75961450114765
RP3-477H23.1	0.0086043951029604	-0.0381385035698237	2.32174079544259
RP5-1068E13.1	-0.492491993136255	-0.417855447018673	0.732511319834649
RPL28	0.543921036431129	0	6.61365303021847
RPL38	0.00847219307962485	0.497468338163091	1.23259206083736
RSPH3	0.391302915324317	0	3.43506579311147
RTN4RL1	0.0045829882139395	0.426401432711221	-1.99470783585141
RUFY4	-0.344477293986613	0	0.999973105494335
S100A5	0.0681591849619366	0	30.4942538250202
S1PR2	-0.0055851087959958	0.113960576459638	0.881769335555957
SALL1	0.408539693270005	0.174077655955698	0.832992557479941
SAMD3	-0.00854317836760354	-0.230283093235919	2.14885115183597
SAMD4B	0.00810462876239829	0.0870388279778489	1.04430348906517
SCAMP3	0.0545605719993064	-0.0580258853185659	0.772449193953425
SCAP	0.153308807042114	0.213347700665628	0.85651672372852
SCN2A	0.139950263836478	0.267317739374616	0.891628931783792
SCN3B	0.00195522418106197	0.0348155311911396	1.44277783063429
SCYL3	-0.00407310174391844	0	1.69440588517801
SDC2	0.757673414620218	0.715158852409349	0.895280616376272
SDHAF1	-0.00710957919597233	-0.0580258853185659	-1.66884341156574
SDR42E2	-0.081469123502176	0	1.24010838640127
SEC16B	0.622582500746804	0.56980288229819	0.828655007116457
SEC22A	-0.211727795950699	-0.174077655955698	0.880388384983064
SEPT2	0.0725849482792767	0.0508513380930983	0.845304249243494
SERP2	-0.00708376547664059	0.134839972492648	4.69065897736743
SERPINB11	-0.00164547289271433	0.110287350422882	14.6749991332013
SFRS18	-0.179644323379733	-0.131314133890952	0.8754524103384
SGTB	0.00384348460902749	0.0327807190686942	1.6144186306081
SH2D3C	0.345025948005867	0.461240515070839	0.847797900100482
SIDT1	-0.00488541034991231	0.0818192821386808	3.06894656257133
SIPA1L3	0.00312042905462931	0.117304066207967	1.27333202422604
SKINTL	-0.475733296338305	-0.497468338163091	0.918426796475165
SLC12A2	-0.00345524962836885	0.194191755001178	1.94023092753915
SLC15A1	0.00151610840627638	0.134839972492648	1.39351098586319
SLC22A14	0.1562809243985	0	38.8437399619952
SLC22A17	0.253418008652686	0.189934294099397	0.923902078729464
SLC23A3	-0.00447970990148959	-0.043353835402557	-2.19731776354063
SLC25A34	-0.37848513277444	-0.406181197229962	0.843715516401147
SLC25A46	0.00584926385151735	0.0832250378576479	-1.31078769118485
SLC26A2	0.00333245866210524	0.0518999296107682	-2.00813573086934
SLC2A4	0.501072534709762	0.284267621807481	0.783670955035837
SLC38A6	0.00506362644166657	-0.157908406790345	1.35864058380401
SLC38A8	0.443248307905153	0.426401432711221	0.778719031484156
SLC41A1	0.0354806450829443	0.0580258853185659	0.922383568098361
SLC43A3	0.505263040369162	0.610032789854893	0.867271519629901
SLC4A1	0.524333000878435	0.426401432711221	0.7206021216118
SLC6A20	0.550029936125753	0	13.7000541033435
SLC9A5	-0.00626242761950315	-0.00623297993338971	1.35835937057441
SLFN11	0.0441949744054738	0	2.08864376779523
SLIT1	-0.00064366718233089	-0.160521353758271	1.75294694764389
SMARCA5	0.00424770601788788	0.104446593573419	-1.33523187919997
SMARCAD1	-0.19167758838145	-0.200746344535958	-0.917993883207614
SMARCAL1	0.0757971866567102	0	1.62287815745557
SMPD2	0.12106015488858	0	4.37994930609342
SMU1	-0.00569476005393966	0.0508513380930983	-2.431191861803
SMYD2	-0.150862702372123	0	1.89545829025492
SNAI3	-0.613550323695045	-0.475717899222694	-0.861557376110292
SNAPC3	-0.0903717042678249	-0.14213381090374	0.894766531739761
SNRPA1	-0.0198319806855251	0.0580258853185659	0.919540913096306
SNX15	-0.0357569029336903	0	4.89213320535866
SNX16	-0.487072548718734	-0.522232967867094	0.822418885024677
SNX5	0.247126925053659	0	1.75560342522762
SNX7	-0.117475258469967	0	-2.17934871061027
SOAT2	-0.443460528268157	-0.355334527259351	0.886929712186468
SOCS7	0.0762564620095226	0	2.8183200184902
SOD1	0.0768927332919341	0	0.989041393436409
SOX9	0.708564585315207	0.843079024181482	0.844117398216236
SPACA1	-0.411479637097985	0	-12.6698541159085
SPATA2	0.0256011378093836	0	-1.62189577122045
SPATC1	-0.338430493192559	-0.284267621807481	0.85891756200729
SPDYA	-0.564606594271344	-0.522232967867094	0.733142822688302
SPINK9	-0.230156172769182	0	2.42448756400579
SPP1	-0.0909563292140117	-0.0580258853185659	0.829577263094579
SRP14	0.0502701364812002	0	2.53314704686831
ST8SIA3	0.00113558878123649	0.174077655955698	13.0329704001264
STAC	-0.00596124197060672	0.117902136965001	3.39149327832813
SUCLG1	-0.000770246355285988	0.0190692517849118	-2.13922710607493
SUNC1	-0.00442857606207298	0.0580258853185659	10.5701917633123
SVEP1	-0.00294689531148894	0.123091490979333	-2.02843576493763
SVOP	0.238010909727632	0	1.44810233690591
SYDE1	0.551978769098881	0.568535243614961	0.835291832699954
SYMPK	-0.0108356614689762	0	1.83509054097974
SYNJ2BP	-0.0257268201388142	0	1.35576961717786
TACSTD2	-0.00267422681411567	0.21320071635561	1.7192615810875
TAGAP	0.628892836798636	0	57.4894467696447
TAP1	-0.545392173534217	-0.497468338163091	0.792645879076513
TBKBP1	0.230110420594015	0	4.62646111444955
TBL3	-0.00290835734859806	0.174077655955698	2.31018096665961
TCFL5	-0.124754178766764	0	1.30173301657972
TCTEX1D1	0.0076952340081156	0.29012942659283	2.47698675773244
TECTA	-0.319828045699162	-0.265908011739155	0.815161968300647
TERF1	-0.193452027923051	-0.341881729378914	0.837490698320824
TFPI	0.0848463407788668	0	2.71810023739511
TGFBRAP1	-0.13966527596361	0	3.57679382082446
THAP7	0.503518015342004	0.609271795844942	0.831238296953029
THAP9	-0.00413094996556989	0.14213381090374	-1.62016091182547
THNSL1	-0.184512166080983	0	-6.57588577882548
TIFA	0.382679039152474	0.21320071635561	0.698457684266381
TIMM17A	0.164988629203529	0	2.88547748670242
TIPRL	-0.00143636693778946	0.0693541982147066	1.14790132270303
TM4SF5	0.503746916120367	0.113960576459638	0.683256795311484
TMEM102	0.00466844395824187	-0.0402015126103685	1.88837856496416
TMEM110	-0.00237233810193486	-0.266969524988766	1.95771766430569
TMEM114	-0.232833029826754	-0.241209075662211	0.763487035406952
TMEM145	0.283598209082965	0.174077655955698	0.848148894088999
TMEM175	0.407337822862927	0.341881729378914	0.719704570148773
TMEM176A	-0.00849973360402993	-0.110966717143531	3.22099521978302
TMEM195	-0.199353513663592	-0.116523117163294	-0.900629281934374
TMEM212	-0.066974962851114	0	-2.02240780547695
TMEM39A	-0.0473518343798582	0	1.28910231962556
TMEM79	0.505803508126212	0.426401432711221	0.77277745188318
TMPRSS9	0.200398633091121	0	2.28611722499015
TNFAIP3	0.00821585881396663	-0.0434916857835042	2.04733274974109
TNFAIP8L1	0.43043523069726	0.426401432711221	0.760755994339767
TNFRSF10B	0.00179493299945352	-0.0131590338991954	2.24841063041309
TNRC4	-0.40430608839671	-0.21320071635561	0.742150197371882
TRA2A	-0.0823167109151957	0	1.35275661144147
TRA2B	-0.0052036639309208	0.0560968194005074	1.67075530434991
TRAF2	0.0312603533022312	0	1.69011569169993
TRIM35	-0.0031089101163401	-0.175773650900588	1.79163429732784
TRIM47	0.565008886229699	0.645776599937948	0.805064298132702
TRIM65	-0.294991795968245	-0.113960576459638	0.730531957328029
TRNAU1AP	-0.00276322592932814	0.0138708396429413	-1.92021038480735
TRPM4	0.506284211905016	0.522232967867094	0.899397779864872
TRPV5	0.622273938169064	0	32.6970775898072
TSPAN4	0.123574195552071	0	1.26132109526261
TTC21B	-0.0058295972047937	0.113288236807404	1.04149553478488
TUBE1	-0.683257220694821	-0.710669054518701	0.891203306348994
TULP1	0.00271447160580335	0.0224733287487747	6.41349013660837
TUSC4	0.120159451278482	0.21320071635561	0.838708064619531
TXLNA	-0.00594373741811668	0.152554014279295	-1.88495335216986
UBA3	-0.00802166054546424	0.0898933149950989	2.79166268990944
UBAP1	-0.00401017124920305	-0.0807702735979364	1.41271586377142
UBN2	-1.65240716545749e-05	0.0489317228945049	-1.71230926525209
UBQLN1	-0.0015751618184564	-0.182283786119128	1.19945760034822
UIMC1	-0.00166245993201213	-0.245457846416042	1.72747060236268
USP4	0.00388403319310886	0.223703576286321	-1.53992037143319
USP50	-0.355526934956638	-0.174077655955698	0.870443020259914
VAC14	0.00342013826213485	0.0428152575326918	-1.48807935232063
VPS33A	-0.388265992343563	-0.417855447018673	0.901286732375959
VSTM2L	-0.460518495048771	-0.174077655955698	0.768004116294833
VWA2	-0.212811947126623	0	19.7292911299007
WDTC1	0.110468697617548	0	1.41321417969397
WIF1	0.630018279644774	0.781735959970572	0.72062347709227
WNK4	0.553750005763677	0.645776599937948	0.808137000790367
XAB2	-0.095871150405828	0	1.89414519129324
XKR3	0.402890138431628	0.14213381090374	0.667483476950267
YME1L1	0.0695260510494223	0	1.80439904852423
Z82196.2	-0.005208272695721	-0.0469017647120966	1.51801724847483
Z82206.3	-0.0567034846718152	0	1.0311063308182
Z94721.1	-0.079029866603377	0	-2.51208600277652
ZBTB3	0.467937853941824	0.355334527259351	0.736403319293054
ZBTB45	0.142374843048106	0	7.02301060223004
ZDBF2	-0.0614178129211793	0	1.42828478782074
ZFP1	0.0140897902537823	0	-2.35867149306504
ZKSCAN5	-0.000606513808979981	-0.0959602141344776	1.39772739059251
ZMYND15	-0.116630487629074	-0.0580258853185659	0.92457553524874
ZNF17	0.000189199937608456	0.0778498944161523	0.997047729050163
ZNF280A	0.0428288852062924	0	1.24663396810194
ZNF324	0.311923498826893	0.14213381090374	0.719138255908333
ZNF329	0.635847186471439	0.497468338163091	0.92024709148751
ZNF384	0.00135813047492658	0.0973844245780238	-1.02398196897278
ZNF391	-0.00452198687290405	0.0603022689155527	1.49001934570231
ZNF396	-0.362244405144683	0	-3.53109700983769
ZNF408	-0.00463137257289757	-0.0580258853185659	3.81929850045246
ZNF443	0.135114335269482	0	1.50586709458819
ZNF512	-0.00211251280171392	-0.044494920831461	1.32481766887091
ZNF596	0.299493454060391	0.14213381090374	0.914044192579228
ZNF613	0.521921123524413	0.385337317794226	0.737023063805749
ZNF620	-0.00418082422687805	-0.113960576459638	-1.48700498514502
ZNF699	-0.117943591795397	0	1.72048177877167
ZNF717	0.0559479130218333	0.0379868588198793	0.703929925855878
ZNF768	0.0785880810531664	0	5.17607013304028
ZNF772	-0.00356709113441292	0.0348155311911396	-1.8443590623584
ZNF780A	0.007481595833323	-0.174077655955698	-2.224311680481
ZNF784	-0.00472553383770319	0.0348155311911396	1.30257120986386
ZNF785	0.494503093138246	0.56980288229819	0.835528986909701
ZNF788	0.0328671895571574	0	1.22404326849807
ZNF808	0.000678083703714535	0.14213381090374	-1.64987551364987
ZNF814	0.397813164620247	0.265908011739155	0.886136652320597
ZNF91	0.449040338413513	0.557272224167801	0.820400402850651
ZSCAN5B	0.466516923619165	0.56980288229819	0.882791904936032
ZWILCH	0.00988658577930915	0	1.74862482408663
