# Supplementary material for: Functional transcription factor target discovery via compendia of binding and expression profiles
Source: Sci Rep. 2016 Feb 9;6:20649. doi: 10.1038/srep20649 (PMC4746627; doi:10.1038/srep20649)
Supplement: Supplementary Dataset [file srep20649-s2.zip › Supplementary Dataset/43180_2_data_set_1775593_nz79p7.csv]

Gene	PC	SC	CARS
ABCG4	0.0858558449636852	0	2.78701982260982
ABTB1	-0.104706012842427	-0.0035787854246095	2.49187997734328
ACAP2	0.0683719417798762	0	2.23758656633725
ACPT	-0.0896585986952161	0	-2.46195828860618
ACTL6A	0.362958780211121	0.529619939671158	0.967394672742263
ADH7	-0.000184123186894143	-0.0944004371799258	-4.87055221491374
AHNAK	0.00204888146187067	0.042945425095314	-2.11308624063731
AIM2	0.681187432419906	0.749485943771461	0.854475886484925
AKTIP	-0.284912722256716	-0.188850034853943	-0.975147596020603
ALG2	-0.558253957328548	-0.518470046204396	-0.94650961052387
ALG6	-0.0270438388276638	0	2.34046384852692
ANGPT1	-0.00252701994853359	0.405522446691962	1.91457448883526
ANKRD1	0.462925754138685	0.419859561379816	0.970713864065527
ANKRD27	-0.21498358053326	-0.00460336075947121	2.56959383979073
ANKRD33	-0.00697409127591682	0.0986347849266327	3.60347049421571
ANKRD49	0.316048786844828	0.153627466949757	0.703786644369253
ANO2	-0.148710527879705	-0.00723754619011063	3.24906884330346
AP1G1	0.00363098966334851	0.0436713146741147	2.10147310873632
AP2A2	-0.025930212844539	-0.00374729004974015	-2.48308038079329
AP3M2	0.0077796856814751	-0.0976875574873129	3.00654986390473
APBB1	0.392819759486256	0.388650165378777	0.712548315837522
APOC4	0.302797075238036	0.0734479774711693	0.991338843839975
AQR	-0.0372158320270558	0	1.72749165051029
ARHGAP23	0.0248203678632233	0.142877323270135	0.923024165467529
ARHGEF2	-0.0015607231622079	-0.0109803955341475	-2.24480404823273
ARHGEF4	0.256630631450763	0.223944951262843	0.961560099739318
ARL5A	-0.00985162272225711	-0.0109594205474036	-2.40801782113344
ARNTL	0.294593888672924	0.00711856472313359	3.24736730614781
ARPC5	0.0317562125963342	-0.0436713146741147	0.984813141545395
ASB17	0.00658633148954304	0.0436713146741147	1.38450920066921
ASNSD1	-0.0998536823595556	0.00391606200810599	1.31082582088039
ASXL1	-0.00322574231178464	0.101273936708367	-2.78305656313288
ATOH8	0.00943870912197029	0.0647750275631296	1.4066915596107
ATP2A1	-0.0148460595637891	0	-1.78905718265843
ATP2A3	0.0458424304298511	-0.00754014027656653	2.14957689825249
ATP5F1	-0.0227174379067179	0	-2.71597630590399
ATP5G3	0.130992868771663	0	7.00963816609462
ATP8B1	0.00355877566637383	0.424429695596577	1.66493976210126
B3GAT3	0.0709807991955302	0.0039866273604865	3.00688087696948
B4GALT1	0.211761741170302	0.139373668334515	0.816225707690274
BARX2	0.0851524950621934	0.0868883954500196	0.841960739614839
BBC3	-0.0544869718292176	0	-1.734672822488
BBOX1	0.00602348348621634	-0.0512091556499189	3.23552864976401
BBS4	0.272953940564757	0.388650165378777	0.910013813662722
BBS7	NaN	NaN	0.70814158728344
BCAS3	0.205535600851157	0	4.18259905679144
BECN1	NaN	NaN	0.9901640806238
BLCAP	0.00819470530181419	-0.135685060777257	2.14701034477061
BNIP2	-0.00582449328427532	-0.0836242010007091	1.85694057192399
BOLA3	-0.00750506129004902	0.1184941395162	-2.6318198981382
BRCA1	-0.667368681269902	-0.661393488425956	-0.814776742525539
BRDT	0.218358371548109	0	1.72976780918286
BTBD2	0.124245966059879	0	2.67928455334642
BTC	-0.176095712347812	0.00460336075947121	34.0444133942464
C14orf177	0.00304282140408753	0.0436713146741147	1.59421594960803
C14orf23	-0.202201423408293	-0.242119667978324	-0.68449502855622
C14orf37	0.00663467505229327	0.139373668334515	3.58140405890819
C17orf47	-0.352691922395247	0	-9.28325827126847
C19orf25	-0.00208391812720515	0.138675049056307	-3.15602960845669
C19orf35	-0.083386164147885	0	10.8626951949774
C19orf57	0.0735721698585492	0	3.6478137555818
C1orf105	-0.000597224970424704	-0.0629500116179812	1.81078185963957
C1orf109	0.00363192867289325	-0.0836242010007091	2.22351751889606
C1orf68	-0.170791622841648	-0.241402274792634	0.823411494075393
C21orf54	0.00304282140408752	0.0436713146741147	1.70618088838932
C2orf49	-0.0829675361199483	0	0.931234994197042
C4orf33	0.0486997633813487	-0.307254933899513	0.923634243811775
C4orf45	0.00719582980055703	0.0341394370999459	1.2826629807543
C5orf34	0.00579487697110127	0.0436713146741147	1.63892613328284
C5orf47	0.128117958599974	0	3.64560448622619
C5orf56	0.145774984592702	0.267467905343123	0.841662236017651
C6orf165	-0.479415947757136	-0.204836622599676	0.995903608836529
C6orf99	0.182942006752624	0.00460336075947121	2.11494593201782
C8G	NaN	NaN	0.875579596128759
C8orf46	-0.00214534721783411	-0.0637217048842771	-2.13114891804379
C9orf91	0.168008769999005	0	5.05654135259128
CA14	0.0256795871333409	0.131013944022344	0.95668436917532
CABIN1	-0.13947993034889	0	-4.0369392099915
CABP2	0.00304282140408753	0.0436713146741147	1.59421594960803
CAP1	-0.00792013286552442	0.0966523069180324	0.854952655839388
CAPN11	-0.13098135714288	-0.118262479197817	0.889933853691551
CAPN14	-0.396472778802902	-0.220343932413508	0.778584695458063
CAPN2	0.0917762805830948	0.0502875379907981	0.838759107814859
CASC5	-0.466686137382667	-0.582975248068166	-0.92842256865979
CASQ1	NaN	NaN	0.703071964259511
CATSPERB	0.04284495638678	0	2.35402295062822
CBLB	0.0621776744617145	0	1.87661722856004
CBS	0.576567596189895	0.512091556499189	0.998741330280165
CCAR1	-0.377361098055595	0	-6.09919388293362
CCDC42B	-0.00637050129853358	-0.118262479197817	17.022463681052
CCDC7	-0.349944611491508	-0.204836622599676	-0.900293212958885
CCL26	-0.391847208752206	-0.418121005003545	0.729540701136214
CCNG2	-0.0012624424765003	0.0187364502487007	3.04135445574893
CCNI2	-0.0329818582445902	0.00389054993191739	2.04954155641411
CD226	-0.0187131345666946	0.00372491796889729	1.93132406887637
CD28	-0.078749662117385	0	103.624959447839
CD53	0.519914767417969	0.473870472337351	0.809447245000308
CDA	0.167055549700858	0.231149391159369	0.945208031631338
CDC14A	-0.000982861508609034	0.0146405273788634	1.02826214916716
CDH19	-0.431989660954717	0	-5.2111385684821
CDH8	0.21446906157857	0.110460361463303	0.955775866461931
CDRT4	0.18623433998576	0.00754014027656653	1.15474366697256
CFHR5	-0.317448291051898	-0.256045778249595	0.926087015923072
CHADL	0.415146772604572	0.269309250727621	0.866526063977437
CHERP	0.00945976063987606	0.131013944022344	1.90274526375664
CHGB	0.567199181649417	0.637202950964499	0.850228266013693
CHMP4C	0.0581330660420872	0.00389054993191739	-1.23174629230274
CHST14	-0.00686036607781802	0.131013944022344	5.51579835617705
CHST4	0.46759816996146	0.307254933899513	-0.799810250885496
CLCN2	-0.230793164643355	0	4.17930355925687
CLCN6	0.0193808127915248	0	1.99906540264058
CLCNKA	0.331022961686685	0.194325082689389	0.926875103481654
CLIP2	-0.00320120751618503	-0.0180938654752766	1.27489334720221
CLIP3	0.173317037979404	0	-2.49219466134343
CMTM1	0.0021340593622759	-0.0244826591570564	1.62337414155496
CMTM5	-0.0494355608232495	0	18.2312250304182
CNFN	0.522406957062719	0.473870472337351	0.955786821587169
CNOT6L	-0.55406050193108	-0.696868341672576	-0.878939352942071
CNTN4	-0.00490538983266813	-0.0179598349967136	5.42413631179034
CNTROB	0.47247517353543	0.465170523984072	0.90605861416336
COL17A1	0.00589453160356419	-0.102418311299838	-1.91659591312628
COL28A1	0.0410041632202956	0	-3.60127375367467
COL4A4	-0.0360359295471435	0.0622487989106782	-0.908476371671136
COL6A3	0.143644663347891	0.0822753351207442	-0.993810026239247
COMMD2	-0.0043439709813236	-0.0826105368606476	1.61371980325578
CORO1A	0.00739867156946198	0.131013944022344	4.07726374646736
CORO2A	0.230814958548966	0	2.88896475811688
COX6A1	0.00981415805384324	0.177393718796725	1.80905235867502
CPAMD8	0.705969515456864	0.807927752182862	0.99387491992237
CPEB1	0.00835123126707462	-0.101176831342984	2.54197299767123
CPO	0.34310865453231	0	153.072852721999
CPSF7	0.00445754775322699	0.0436713146741147	4.70377724748473
CREBL2	0.137055106426074	0	2.66254190092379
CRIP1	0.28009651191217	0	3.22695292722257
CSDE1	0.0568826249798102	0	3.5411732505113
CSPP1	-0.280174256325885	-0.323875137815648	-0.929143994116405
CST9L	-0.320191582902471	-0.361395582389164	0.983556825271019
CT45A1	-0.0031561600954353	-0.167406706250773	-2.21613621171508
CTH	-0.00714655705211998	-0.0512091556499189	2.34189885625135
CTSK	-0.00847395488576609	-0.0244826591570564	-1.47002784794518
CTXN3	-0.00148235978191292	0.131013944022344	4.50185584500497
CXCL13	-0.00361495929047932	0.0223495078133837	-1.39538671456247
DAGLA	-0.00610678592725175	0.082012201966877	2.82506216577817
DAPP1	-0.000428164255466059	-0.118262479197817	303.715053378846
DAXX	0.335535139194692	0	4.24187765593417
DCTN4	-0.311940489976173	-0.153627466949757	0.904155486797519
DDO	-0.315775199654353	-0.393041832067032	0.9875843558802
DDX46	0.000547261653780222	0.139373668334515	1.40346744947277
DECR2	0.0444858914385584	0	-1.8321970359664
DEFB103B	0.00114105482834701	0.0420227421382749	15.9666937576927
DEFB123	-0.00233816541357646	0	1.453805016142
DEFB131	0.00304282140408753	0.0436713146741147	1.59421594960803
DENND3	0.351656014572642	0.315068429705592	0.988301710774787
DHRS9	-0.277759564021579	0	2.00621582656253
DHTKD1	0.00152734464854899	-0.204836622599676	1.51426302988862
DHX8	0.0208256992421363	0	1.07055992800498
DIRAS1	0.0814872830871641	0	2.27674701800785
DNAJB4	-0.00859947595983578	0.0436713146741147	1.29803385269669
DNM2	-0.0141060404206347	0	1.21807553146588
DNPEP	0.0220657322596942	-0.0039866273604865	1.86027365829018
DPF3	-0.0133099776673697	-0.0039866273604865	5.71836087953961
DSCAML1	-0.0914865047059655	-0.00372491796889729	3.23952574062729
DSCR3	0.192209857582223	0	4.23610403318605
DUS1L	-0.565257872424865	-0.512091556499189	0.795165931418925
DUS3L	-0.00923087223119586	0.0836242010007091	-2.18241559777224
DUSP15	0.29948693328653	0	0.939009328913268
DUSP16	0.181628348955214	-0.00416045949986505	4.05264912704927
DUSP19	-0.00738593999627522	-0.0916057224828689	2.29564833840275
DUSP6	0.465557560625961	0.504666323397629	0.880183953380005
EAF2	-0.261195275318074	-0.307254933899513	-0.880896034612226
EARS2	0.022617132383112	0.0512091556499189	0.930868002022142
EFCAB10	-0.00267352424614319	-0.100349041200851	-1.38183938576925
EHMT2	-0.00615462179834478	0.0647750275631296	-2.74162330976848
EIF3B	0.169481775712305	0.0836242010007091	0.836852892092851
EIF3D	0.0415225408092086	0.00744983593779457	2.64100066470959
EIF3F	-0.00797784178672876	0.0436713146741147	1.15387841595606
EIF4B	-0.0521341548074574	0	2.20233494301223
ELF1	0.030555268661987	-0.00729237686924469	1.05864647143047
ELMOD2	0.255869162339321	0	8.16994678282461
EMB	0.508562474351361	0.585369407004964	0.777437090193118
EME2	-0.111086331483151	0	-4.84054002660666
EPB41	0.00451708939429035	0.0992395326897746	2.41678040947513
EPHX2	-0.121725919182662	-0.0598436898731258	0.908827992017622
ERAL1	0.132527470664401	0	-1.74841167310362
ERI3	0.246894556214381	0.317823195874705	0.991527986618332
ERN2	0.114930266997566	0	3.34571999283758
ERRFI1	0.205710343732318	0.128182384701631	0.900516366483887
ESR2	-0.0510388981510752	-0.0647750275631296	0.970482127900206
ETV1	0.251536248502866	0.349855417719812	0.892972550732395
EVI5	0.00762363668191605	0.0436713146741147	1.21765038580637
EXOC3	-0.125559404073271	0	1.13134728731074
EZH1	0.00295330779200006	-0.0647750275631296	2.24491485045716
F2RL3	-0.0712724704207903	-0.00460336075947121	288.446031746625
FADS1	-0.000426362981094124	0	1.78737679614224
FAM105A	0.273299663803957	0.139373668334515	0.790427471899546
FAM114A2	-0.370467740509651	-0.393041832067032	0.779530604379936
FAM118A	-0.37704357988078	-0.302983679396974	0.910130552914128
FAM135A	0.00350223659425154	0.135545330256541	-2.92565690894476
FAM154A	0.00983001274554879	-0.171930101177671	2.35596770030959
FAM171B	-0.0715895001411859	0	2.3768421089163
FAM8A1	-0.059162180659865	0	1.21120642878523
FANCE	-0.0195700260519515	0.00369570247493177	1.81393643025038
FARSB	0.00831904066443578	-0.0389054993191739	1.11378098872633
FAT2	0.00261838083645767	-0.131013944022344	2.12322286160802
FBXL3	-0.693698624900229	-0.696868341672576	0.95216598887237
FBXO45	0.00984529176719256	0.0436713146741147	1.95266211740721
FCN3	-0.237475797890719	-0.334587294144896	0.732009658139679
FFAR2	-0.000689311950046157	0.129550055126259	12.5558200440369
FILIP1L	0.302595687954104	0	9.70886621011443
FIS1	-0.00128510380446049	-0.131013944022344	-4.76559241446465
FMO2	-0.00150126885000446	-0.118262479197817	9.26106503882796
FMO9P	-0.00729449462461291	-0.0436713146741147	1.8463087607526
FNDC3B	0.00760178767534524	0.0574714719894835	2.49431513059692
FNDC5	-0.00940464578217641	0.218356573370573	7.27644827986248
FNDC7	0.41375735329579	0.171378614099395	0.772927319084611
FNIP2	-0.253585028725064	-0.289682729751161	-0.878130115957183
FOLR1	0.353682099279279	0	3.50507528554011
FOXB2	-0.00929228780529946	0.0836242010007091	3.18182101546684
FOXI1	0.151469109417697	0.181332303547867	0.832224474686763
FOXR1	-0.00671836485340254	0.0647750275631296	1.47574562587677
FRAT2	0.00648011818825991	0.0591312395989083	1.25119912464764
FRK	-0.00470037900191043	0.0483801051263795	-5.33470219028245
FRMD7	0.258901612379627	0	17.450729950667
FRZB	0.855340278926718	0.8232068711263	0.953733086202525
FSTL4	-0.00870913330905886	0.342381191631163	4.55984398332996
FZD2	0.689619674981629	0.768680937859342	0.996108749607677
FZD4	0.172797935449483	0.220343932413508	0.933933363328718
GAS2	0.46289868180574	0.307254933899513	-0.832970291069791
GBP2	-0.39243213779326	-0.416205205669959	0.877411836338739
GC	-0.134928644788979	0.00389054993191739	-1.47512969010916
GCHFR	0.000128608037971964	-0.259100110252518	5.43952507429362
GDF10	0.0401170570634864	0	3.14467353496987
GFI1B	0.00426024184855234	0.0591312395989083	19.917889241337
GFM1	-0.0036820558017473	0	1.6411858521634
GFRA1	0.289383402653002	0.00420227421382749	2.46707849565051
GH2	0.0471441949889128	-0.00420227421382749	2.10342597068071
GHR	0.0698115582116217	-0.00740588371976249	4.25259267559826
GIMAP5	0.187176745604751	0	1.42626231372541
GLI1	NaN	NaN	0.92545112569247
GLIS3	-0.37605211636887	0.00711856472313359	-3.07439261607278
GLOD5	-0.0007799425493937	-0.118262479197817	196.576779543919
GLP1R	0.238812170309117	0.0038089779814932	2.05610933922045
GLRA2	0.151507731204001	0	3.22808051006155
GMFB	-0.0732083529824402	-0.00460336075947121	1.33633688078182
GNAT2	-0.325578127840336	-0.393041832067032	0.788510623299459
GOLGB1	-0.284384443607217	-0.259100110252518	0.913923156265464
GORASP2	0.073886124598417	0.00537556723626439	1.53283260609482
GPBP1L1	0.559794445827828	0.563101160612298	0.854612987824659
GPR110	-0.00771472754613262	0.114791197656319	1.32983909210962
GPR156	0.444191434108549	0	10.0188324416583
GPR18	0.377947537280931	0	2.50963772339196
GPR82	0.00459720346732591	0.341394370999459	2.04738363541616
GPR87	0.227232642635191	-0.00389054993191739	1.76189439259404
GPX3	0.41892351915457	0.496702412630829	0.997681600315858
GRAMD4	0.00935452167776183	0.0149293229932264	1.05680415409478
GRAP2	-0.00655851575029686	-0.065506972011172	-2.98732622256098
GRHL3	-0.00367595566898729	0.112604498387638	1.58519347238198
GRK5	0.214642452267595	0.233477854957277	0.980517326386247
GRPEL2	0.0130410024023476	0	5.30862749126674
GSDMD	-0.120303360703716	-0.102418311299838	0.703256106949567
GSR	0.00593153663045627	0.189102339622237	1.58462673736556
GSS	0.00619425805627423	0.0913846430164946	1.81266885002313
GSTM1	0.571915728847813	0.716928179098865	0.739279517392345
GSTM4	0.00155621127051558	0.14484136487558	-1.87318142813146
GSTZ1	-0.1975198471778	-0.251734499146469	0.958224836666511
GTPBP4	-0.63500012610776	-0.661031797240524	0.870514979926965
GUCA2B	-0.104537170784033	0	-1.96715498658415
HAUS6	-0.173433220827582	-0.279887867434832	0.998427688239087
HCRT	-0.00243891472722254	0	3.90994759418991
HEG1	0.231504978365466	0.157334061966543	0.882239801515838
HEY1	0.293494318487767	0.372620298611723	-0.975568169057435
HGFAC	0.120487652380665	0	5.42848571759606
HIF3A	0.580964162611996	0.752617809006382	0.951566602199692
HIGD1C	-0.0476991628213875	0	1.40923192772827
HIST1H1C	0.0219978751756041	0.0039866273604865	1.45519595235763
HIVEP2	-0.137541578073267	0.186666724080508	0.953338011071481
HMX2	-0.423304535351082	-0.323875137815648	0.917402044126756
HOMER2	0.4428798810811	0.582975248068166	0.738601361214119
HOXB4	0.27626280515067	0.218356573370573	0.993729902387183
HOXB6	NaN	NaN	0.977490486411975
HPCA	0.175933746082517	0.00730628036493575	1.63123897929948
HPS4	0.179378039343981	0	3.04290790275962
HS3ST3A1	0.3183729286583	0	2.26194765888557
HSD17B4	0.00974329678463388	-0.0244826591570564	2.25441877671495
HSD17B6	0.00798543566688599	0.236524958395633	37.6026342049309
HSF2BP	0.0100266187269374	0	-1.81925963294797
HTR4	0.371047085365599	0	12.9840499034827
HTRA3	-0.0599673811544616	0	-6.11612827242638
IER3IP1	-0.0238170439645116	0	-1.72085100963941
IFITM2	0.00431793100757503	0.0591312395989083	3.24275400481151
IFITM5	-0.00816686044783531	-0.0512091556499189	2.05549312708597
IL15	0.00374034949943271	-0.197269569853265	1.28224787042769
IL1RL1	-0.495495280169793	-0.318274569041734	0.732941628672548
IL21	-0.0435288062603941	0	-2.39202817454678
IL24	0.312499033180318	0	9.96106070354697
IL33	0.000515002421272889	0	5.26177475750503
ILK	0.198384352244674	-0.0734479774711693	0.829613439500435
ING2	-0.00672627612628321	-0.131013944022344	2.91805366672
INSC	-0.00111351437003081	0	3.69846095391696
INTS3	-0.250565705580276	-0.131013944022344	0.91626337936322
INTS6	0.00725253721610564	0.109594205474036	-1.78129931891298
INTS8	-0.00986131481853425	-0.0568990618332432	1.42484623101462
IRX3	0.631705872186879	0.59237051624365	0.943141010522212
ISX	0.00289655780742884	-0.184067508904576	-1.97741473019123
ITGA8	-0.00794917427747682	-0.0736537721515394	21.5061924026944
ITGB7	-0.139365568042334	0	-2.81212228731161
KAT2B	0.4909040491821	0.352445580729539	0.849072004230755
KCNA2	-0.00570408497390126	-0.153627466949757	5.11284646195042
KCNA4	0.15442627304535	0	3.34741935171239
KCNA7	-0.198054826358016	0	17.3847520729492
KCNH4	-0.00075276200915139	-0.0591312395989083	99.4310592071716
KCNK10	-0.229668043646305	-0.00420227421382749	-23.3513234152419
KCNT1	-0.0605666456698646	-0.296470679421984	-0.887829166412998
KCNV1	0.175187295233925	0.14484136487558	0.98877767162586
KCNV2	0.231355749084208	0.120953085772985	0.96473650646576
KCTD10	0.00143072804909511	0.153627466949757	1.34395389557083
KDELR2	0.165975936984154	0	2.06904871007674
KIAA0101	-0.00930962194680299	0.139373668334515	1.9983117896626
KIAA1033	-0.00148435396296118	-0.16340309714053	2.23333103204074
KLHL20	0.0392941950650481	0	1.70478599440806
KLHL5	0.0024288320679093	-0.183211444965738	2.66397950686079
KLK12	0.00806857316736986	0.0436713146741147	1.50856145326637
KRR1	-0.00887185085613129	-0.0418121005003545	1.1420399591992
KRT1	0.133228697398247	-0.00420227421382749	2.67360138464959
LACTB	0.160063058021476	0.125123881834123	0.969622559664226
LACTB2	-0.00396915471861822	-0.218356573370573	2.97824168159715
LAMC3	0.404395640596784	0.51748455259291	0.996051969736259
LAPTM4A	0.505597543520026	0.657329960879718	0.950903255858246
LATS1	0.121034942518094	0	4.30416792708883
LBX1	-0.00677414502749758	0	3.90402702037032
LGALS9C	-0.373179978696739	-0.139373668334515	0.952343202029111
LGI2	0.000250275609152136	-0.0678612624890987	1.91858949365169
LHFPL3	0.00727428888269084	0.0782571329110106	73.3651293123037
LIN7A	0.616141133951462	0.563300712149108	0.776675858327537
LMCD1	0.386856000243585	0.388650165378777	0.969335512426798
LOH12CR1	0.0892803099882007	0.00370294185988124	1.5016295876098
LOR	-0.130203606572093	0	-8.99380114270706
LPAR5	-0.431830951599398	-0.250872603002127	0.996590138197291
LRRC10	0.0018659800221311	0.00739140494986353	1.33750431850973
LRRC52	-0.000367174071455001	0.0647750275631296	1.52368936042291
LYRM2	0.000328705084703531	0.0832091899973009	1.31678036022345
MADCAM1	0.36138758144627	0.122413295785282	0.826851593139084
MAEL	0.00229123670978939	-0.027874733666903	2.7959799871934
MAN1C1	0.594696611134921	0.602105861565446	0.943214601891586
MAP4K2	-0.183311614729627	-0.122413295785282	0.940991838672552
MAPKBP1	0.056308878989125	0.00460336075947121	-29.1664861538458
MAPT	-0.000196993253236944	0	2.07060854550287
MARCH5	-0.00159159635980414	0.027874733666903	-1.74840920431297
MAST3	-0.000391268219201186	-0.0436713146741147	1.14299422211921
MAT2B	-0.0459753461889427	0	1.25866003786269
MAVS	0.115532248585893	0.139373668334515	0.981826956731678
MBD6	0.346443812842178	0.122413295785282	0.98118799213666
MCCC1	0.0534117662576455	0.00370294185988124	1.83565155192736
MED18	-0.430855599379582	-0.418121005003545	0.894635226410391
MED20	-0.267332136043986	-0.218356573370573	0.954385689793061
MEF2C	-0.312349729878031	-0.153627466949757	0.779934854200816
MEP1A	0.194395375246415	0	71.9095951397703
MFSD7	0.000542820052748352	0.0512470743190538	-1.94656896054269
MICB	-0.0350359413763829	0	3.59427274184723
MKNK2	0.0223041428656355	0	1.83647948278115
MLF1	0.612490116082116	0.614509867799027	0.736009768373614
MLH1	-0.0995965752769008	-0.171378614099395	0.844924656162734
MMD	0.170365374793603	-0.00390750229949251	3.68804234491887
MME	-0.072527411691779	-0.0436713146741147	0.820600582649874
MMEL1	-0.000999709259789653	0.114507153103586	-1.41909614138352
MMP17	0.00963644763320497	0.233048272523534	-1.80162914850711
MOG	-0.00341368393052891	0.0361201534294909	-2.3734220220693
MOS	-0.227550219793069	-0.195123135668321	0.891488412598796
MRGPRX2	0.000844714872008047	-0.0537556723626439	1.50702225772317
MRPL22	-0.00639233939382207	0.139373668334515	-3.56545497486625
MRPL24	-0.374622007456976	-0.333285168648392	0.986861589658598
MRPL3	-0.156097190683361	0.00377007013828326	-1.8068497651493
MRPL46	-0.00314526084489685	-0.0836242010007091	2.82693044720947
MRPS31	0.00961468164805251	-0.0436713146741147	1.36623457765993
MSH4	-0.36174540911854	-0.514135842298185	0.795823317400612
MSRA	-0.030252883636455	-0.0125123881834123	0.765792597943448
MSX1	-0.300181075671911	-0.168290458201522	0.989550421610156
MUS81	-0.0666552955783076	0	1.83059059450032
MYB	-0.00357308180588238	0.0195375114974626	1.87872767290783
MYBPC3	0.00986849041417876	-0.0836242010007091	2.55787678552281
MYL9	0.129964101762359	-0.00370294185988124	1.94047791858738
MYO1C	0.0072738842862813	-0.0778109986383478	2.20006275184005
MYO1G	0.125672444333208	0.00754014027656653	-0.971351759346039
MYOM3	-0.206493612314547	-0.00420227421382749	3.58890013677698
NAAA	0.306654282107365	0.102418311299838	0.725241830789158
NAP1L4	-0.271216587343225	-0.362371537669739	0.945252923271258
NCAPG2	-0.0213302054394789	0.0455192494665946	0.947464043022741
NCOR1	-0.18399145260743	-0.0244826591570564	0.930892791354571
NDP	-0.215611330158452	-0.00365314018246788	-2.6719168236892
NDUFA10	0.229941403033803	0.259100110252518	0.907138705270858
NDUFA8	-0.00660957761532051	-0.0591312395989083	1.64381596270679
NDUFAF1	0.162401963928501	0.102418311299838	0.935667303324064
NEIL3	-0.111850584842587	-0.0436713146741147	0.752316844229421
NFATC1	-0.00491087757102595	0.0107958379271883	-1.96966839599566
NFKBIA	0.115333699405014	0.053292777828145	0.833910414272109
NFKBIL1	0.0029750862256143	0	2.02364963849622
NIPSNAP3A	-0.00986776816566172	0.0436713146741147	1.52676746178781
NLK	-0.0123662205233422	0	1.14597307042485
NME3	-0.117121585559322	0	1.88686493100454
NOD2	0.0282068607405602	0	0.968838396828389
NOSTRIN	-0.0769498141564686	-0.0436713146741147	0.97225491171751
NPFFR1	-0.106741478627705	-0.0463547228508435	0.995890267750036
NPPB	0.00676561543248436	-0.192901436537584	2.50309765613352
NPSR1	0.0789041945642219	0	2.02618317043942
NRAP	-0.0706879134607088	-0.0965609099170535	-0.732913472089337
NRIP2	-0.216136698341059	0	-8.1993167943425
NRN1	0.00982479354752109	0.112193638801015	4.47854065069014
NTN1	0.554403897128796	0.510973044301304	0.992716064069116
NUBPL	0.501321649486703	0.402614502918744	-0.952472937257306
NUP214	-0.0760880794047471	-0.00537556723626439	1.29103475933925
NUP88	-0.186076373961955	-0.218356573370573	0.900333581958025
NUPL2	0.00249730125001674	-0.131013944022344	1.59346646193004
NUPR1	-0.00936501970945371	-0.123585448175081	-2.02841077569956
NYX	0.319096254517869	0.00726480634758954	3.49121171976717
OAS3	-0.426606427423753	-0.409673245199351	0.903228393937763
ODF4	-0.00467734644431534	-0.027874733666903	1.36849440965088
OLFML3	0.572503409092389	0.728387533507714	0.931098007696845
OR10W1	-0.00547377897877893	0.305699202718803	10.8414367572443
OR11G2	-0.00277670080202435	0	1.42128699263675
OR13F1	-0.0514182728777458	0.0039866273604865	-2.5683297257362
OR1E2	0.271873214574648	0	17.2869389129579
OR2AE1	0.0362309771611244	0.122413295785282	0.719690129130589
OR2AT4	0.274876112035796	0	2.25517980708484
OR4D6	0.00304282140408753	0.0436713146741147	1.59421594960803
OR4N4	0.0647350609548419	0	-1.42976121473177
OR4N5	-0.175463105234694	-0.129550055126259	0.973528784251212
OR51L1	0.00707355273897005	0.0436713146741147	1.37431992428947
OR51M1	-0.122631384636052	-0.00537556723626439	81.5603133009868
OR6B3	0.00304282140408752	0.0436713146741147	1.45948067259938
OR6C2	-0.48225144133166	-0.563101160612298	0.770119644488198
OR6C76	0.00782307856549774	0.0436713146741147	1.48886049441059
OR9I1	-0.362076904740283	-0.358464089549432	0.87013838419349
ORAOV1	-0.166073783789169	0	-3.09488885312326
OSBPL10	0.455807614346427	0.486484272623814	0.956324724403779
OSCAR	-0.00244812721218168	-0.0558127830468109	1.30789398120646
P4HA1	0.0514735954573843	0.0436713146741147	0.982460804411592
PAGE2B	NaN	NaN	0.807036795561921
PALLD	0.676367318382432	0.537132654482567	0.815318610604759
PAQR3	0.213773709931776	0	2.27521485911399
PASK	0.253007506253878	0	1.70772370306453
PCCA	-0.00400552153558794	0	4.8612973636699
PCDHB15	0.591690730858126	0.532181156390174	0.988005222021271
PCGEM1	-0.00231213120885399	-0.019452749659587	1.2732083710083
PCLO	0.178150266093637	0.131013944022344	0.985402142483608
PDCD5	0.000138372609486439	-0.0647750275631296	3.03470463437314
PDE1C	-0.00647101200319503	-0.0531014207368976	2.20880011000372
PDIA4	0.240396687543081	0.478537641625839	0.967138748312346
PDK1	-0.0549230277569127	-0.00377775632391389	1.79589178457262
PDX1	-0.168697376391481	0	8.22661533165154
PER1	-0.0542859843037644	0	-1.42271046005541
PFAS	0.262119175485001	0.410622618130109	0.953769336346186
PFN1	0.0691745667211738	0	1.34115712252124
PGAM5	-0.00608166455144918	0	1.24077562333176
PHACTR3	-0.0042190771087714	-0.128505279561007	33.8336297392855
PHF11	-0.0115525598158837	-0.00377007013828326	1.36764123006326
PHF7	0.396271144481727	0	8.57041901368861
PHIP	-0.00159127053337919	0.211067686013231	-2.89037372849016
PHYHIP	0.00887194742386028	-0.196667577458179	3.29410378780445
PIGL	0.0576755241973325	0	2.74159540296296
PIGO	0.0061135394524997	0.0836242010007091	-2.09005715792299
PKDREJ	0.00163461675664281	0	0.965650014722344
PLA2G4F	0.000602580554187274	0.253184841770917	7.94938644561649
PLAC8	-0.0621169387630208	0.130372128911405	-0.983813684378893
PLCL2	0.626627692598122	0.747994255696011	0.848685195647213
PLD2	0.410327678593693	0.420179392647078	0.987987686990717
PLEKHG4	0.0970585272433427	-0.00361877309505532	1.58259573465315
PLXNA2	0.35263567081527	0.368614898734779	0.9685212498199
PNMT	-0.00419370178972099	-0.0558127830468109	-1.98489977293813
PNPLA7	0.00778893320679132	0.0591312395989083	2.59083070473826
POLN	-0.228410480638993	-0.277350098112615	-0.986151681285951
POLR1A	-0.000996446283526144	0	1.30509048120147
POLR3B	-0.00109404424601644	-0.194325082689389	1.66994735868772
POLR3E	0.0537891797183128	0.0625619409170614	0.993539306001362
POLR3G	0.44422615212717	0.453425192941907	0.9207468001121
PON3	0.470982729665774	0.0734479774711693	0.946587323528255
POU4F3	0.00535529026809723	-0.393041832067032	32.8905253149277
PPCDC	0.285276497951991	-0.00719722528479217	3.17865392896274
PPEF2	0.00917143551677325	-0.15191090506255	5.63989876062527
PPFIBP2	0.130978480715641	0.172375342288047	-0.98764973486072
PPHLN1	-0.00913076109106466	0	1.36507394060455
PPIF	0.0045994959441645	0.0472002185899629	-1.9599516754353
PPM1A	-0.00450382820505872	0.0888706046371499	1.88958254422493
PPP1R14A	0.741814888025519	0.716928179098865	0.929102376935238
PPP3CA	0.035312441859211	-0.00460336075947121	3.89366411329278
PPTC7	-0.00323181373764163	0.0250872603002127	1.28501113387847
PRDM12	-0.419561581139686	-0.518200220505037	0.990866214300029
PRDM4	-0.0970390327048669	-0.124290740505723	0.943854544692628
PRKAR2B	0.64792176833773	0.85747063771766	0.971258398207386
PRKCG	0.509636036634883	0.473870472337351	0.97012405538672
PRLH	0.00304282140408752	0.0436713146741147	1.45948067259938
PRPH	-0.00312033741419222	-0.102418311299838	3.20998441731303
PRPSAP1	0.245196158806883	0.171378614099395	-0.874359822121895
PSAT1	0.39168236089571	0.413918677192358	0.921551471835819
PSD4	-0.00782426254412351	-0.116456839130972	-1.26305319779321
PSORS1C3	-0.319412257235287	-0.218356573370573	0.988508919662386
PTCD3	-0.133097856949247	0	3.1851247788418
PTPLAD2	0.170241652273244	0.0647750275631296	0.820738489849976
PTPN13	-0.00374873290355112	-0.0603211222125322	2.64090740170766
PTPRE	0.567484270863434	0.577051774436276	0.946729998404922
PYGO1	0.051885891483914	0.0591312395989083	0.845556700391912
PYROXD2	0.00376054859384668	-0.131013944022344	2.01384748896754
QRFPR	-0.0895208812910602	0	-1.47181212252189
RAB31	0.00892082617740212	0.0888212963802417	-4.70822553205617
RAB40B	0.0016551540822256	0.0965609099170535	-1.20163220798925
RAB43	0.427224698149774	0.35478743759345	0.94197086089612
RAB4A	0.261358206597858	0.00718393399868544	2.36267422711942
RAG1	-0.000951573754794927	0.276201645568273	13.060164591555
RALBP1	0.0517573970088801	0	2.95871526405757
RALYL	-0.00312445527413085	0.0166831842445497	4.4924730374004
RAMP3	0.00435433877269505	-0.311047116230025	-7.52878659552383
RAN	0.0249551210810042	0	-1.33048226949531
RASA3	0.298699346770581	-0.00715757084921901	2.93952763708103
RBM22	0.285543967282998	0.367239887355847	0.889906739994648
RBM43	-0.260278205396996	0.0197104131996361	0.973631688121794
RCAN3	0.13835822881826	0.0039866273604865	1.26646167061064
REG1B	0.00301095176923329	-0.0647750275631296	1.5210767844287
RELB	0.115417482397358	0	2.448781755536
RFC2	0.212461446788952	-0.0244826591570564	0.978897199285373
RFTN1	0.719149622828066	0.679484073939025	0.857224026305125
RFX4	0.0807043204944549	-0.00377007013828326	2.2031238946453
RGAG1	0.0147761158557406	-0.00377007013828326	-2.32279437715408
RGPD2	-0.110238823938468	0	1.31473030856427
RHOD	0.23523112378684	-0.0038089779814932	8.45722050771477
RHOF	0.0175989075837707	0	1.50032536841146
RHPN2	0.538269981333134	0.512091556499189	0.789004894013888
RIBC2	0.340928245975583	0.374497850793086	0.983521318263569
RNF112	0.356867958202122	0.316145172463935	0.95529404743403
RNF14	-0.702251983605691	-0.716928179098865	0.862223869040421
RNF39	0.269970154868325	0.171378614099395	0.9603004043689
RNPC3	-0.143104202602387	0	2.22265269443704
ROPN1B	-0.193960482905014	-0.235211014268703	0.903810839545596
RPL29P2	-0.308755427430172	-0.287784928218483	-0.960837205201959
RPN1	0.0868915719962251	0.00377007013828326	2.7295516573978
RPS6KC1	0.0900079991985904	0.174927708859906	0.876181935403642
RPSAP58	-0.00870578225611	-0.131013944022344	2.72938048035575
RRP8	-0.295856016141139	-0.047839528325838	0.982802676693618
RS1	0.00610142694981552	-0.118262479197817	3.45405040031178
RSRC1	-0.17997548005608	0	-2.4561402435948
RTBDN	0.297654385965794	0.00744983593779457	2.30243616749681
RTP3	0.195914681607987	0	14.1073633086165
SAG	0.217216295565091	0	1.87757155559458
SBF2	0.393125506049414	0.250872603002127	0.760254550615468
SBK2	0.5703282582909	0.437571173031921	0.978161752138645
SCARA3	0.338843019244182	0.375533808099405	0.969565322817556
SCN11A	0.104109007854265	0	4.30763830637588
SCNN1A	0.490026506172513	0.362788666933615	0.976290360486529
SDF2	-0.00366567805276404	0.218356573370573	3.39177528191093
SDS	-0.165879604273636	0	93.7774494069202
SEMA4G	0.320870609498952	0.269309250727621	-0.977378900279052
SENP2	-0.00846728436863175	0.0436713146741147	1.39408355803133
SENP6	-0.234548867893452	-0.171378614099395	0.962104888492373
SEPHS2	-0.0846189428209811	0	1.18241833777961
SEPT11	0.111419190685813	0.00729237686924469	2.61939919886812
SERPINA9	0.0074693494741946	0.177393718796725	66.9041116592953
SFT2D3	-0.693159942879947	-0.709997115554637	0.75981067304446
SH3GL1	0.0079266680336975	0.0836242010007091	-2.0185284565573
SHBG	0.564384099404542	0.667327369781988	0.976387210047624
SIDT2	-0.0232574210188231	0	1.54286679345429
SIGLEC14	-0.00417295015579349	0.111625566093622	-18.5520801163736
SLAIN2	-0.0336865995602619	-0.0244826591570564	0.925478093583163
SLC12A8	0.369127493539199	0.323763128426922	0.777537384695431
SLC13A2	0.445227688644694	-0.00417079606113743	168.805654229561
SLC16A7	0.00646152744585997	0.0550669216882901	1.26004379007727
SLC16A8	0.306354576476139	0.195123135668321	0.900191652115878
SLC17A7	-0.258926876735179	0	-291.393252467552
SLC22A14	0.288892346641767	0	1.87663572338386
SLC22A24	-0.119419255199865	0	-3.41000564947043
SLC26A10	-0.00146502662584188	-0.0647750275631296	2.54970399816157
SLC35F2	-0.00304601016542418	-0.0436713146741147	2.89147227990582
SLC39A3	0.000154187827735914	-0.027874733666903	2.105251436612
SLC3A2	-0.13919716253064	0.0038089779814932	-2.09056447619763
SLC43A1	0.00913409260017201	0.220294764961727	2.34718534378526
SLC5A4	0.00833052626698966	0.177393718796725	63.84561295961
SLC6A4	0.1054481370995	0	2.26357763011107
SLC6A6	-0.00305106947966423	0.106778470847004	-1.03918026458614
SLC9A3	-0.00097744920685571	0.0752579413077014	1.39455299157345
SLC9A8	-0.0503643324949299	-0.11972127858468	-0.961867924242829
SMAD3	0.0121129120041193	0.00702997468844595	-1.33490669382477
SMAD4	0.11853935340461	-0.00754014027656653	1.8600115669633
SMARCAL1	0.146141203071794	-0.00389054993191739	1.57946172606076
SMPD2	-0.00926186673300715	-0.363665499998226	5.18559315606662
SNHG11	-0.154840758752669	0	3.8926249375237
SNRPA	0.163097115548051	0	2.28927547982645
SNX29	-0.530584677504997	-0.473870472337351	-0.943455183167047
SNX7	0.2155578749587	0	3.09927322047576
SOX8	-0.340232261991193	-0.305699202718803	0.755676581893003
SPACA1	-0.028071309627907	0	1.29920986622352
SPANXN2	0.00304282140408753	0.0436713146741147	1.59421594960803
SPANXN4	-0.0449525561150826	0.00537556723626439	1.38144284894053
SPATA18	-0.0669877296390416	0	3.58093564068472
SRGN	0.0967288284524956	0.105733674218862	0.921461651583548
SRPK2	-0.00786040721823554	-0.0677492103204636	1.69019600555712
ST6GALNAC2	0.110064201089391	-0.00719722528479217	1.97347817376735
STIM2	0.281632225852044	-0.00727855244568578	2.36680465942418
STK38	-0.00301276764513794	-0.250872603002127	1.75160064788732
STXBP2	-0.00846205714390538	-0.263402794576955	2.19228010402438
SUB1	0.0782671466005228	-0.00362556891906019	1.57696783770418
SYN1	-0.205025264560721	-0.131013944022344	0.786802050477852
SYNPO	0.000739881193223482	0.0781500459898503	1.20955910321164
TAAR5	-0.149675548002787	-0.153627466949757	0.904910119350194
TAGLN2	-0.0159703659949009	0	4.19059980497739
TARBP2	0.0997955396990069	0.0436713146741147	0.811752379875073
TAS2R3	-0.00616802887368729	-0.218356573370573	10.7442903114047
TBX15	0.00468448463685178	0.152721636724789	1.69054624556146
TBX20	-0.110634376804689	0	1.5689048990443
TBX6	0.00226822789068459	-0.0210113710691375	2.71841281211969
TBXAS1	-0.286032887369573	-0.312986218483135	0.787924313865262
TCEB2	-0.084916285987975	0	1.27952144613876
TCP11L1	0.000313620557793427	0.129550055126259	4.43505740893535
TEKT1	-0.169578656822657	0	9.019984958827
TFAP2E	NaN	NaN	0.854516109616216
TFIP11	0.0623097748487305	0.00755551264782779	1.50959067587384
TGFB2	-0.00726217802893167	0.0436713146741147	1.24926551952462
THADA	-0.00650161238218572	0.00778109986383478	1.14822387391676
THBD	-0.00216211417102763	0.0143944505695843	1.31482617950769
TINAGL1	0.157506474529074	0.167248402001418	0.90901754334262
TIPRL	0.00250569088566003	-0.0840454842765499	-1.71844582421508
TMCO1	-0.00219656437785548	0	-2.05504667441269
TMEM102	0.0579168250128406	0	1.51953137115736
TMEM136	0.222591229107357	0.129550055126259	0.94779025389518
TMEM170A	0.00084694623576728	0.218356573370573	4.1295942267661
TMEM201	-0.00376744858197553	-0.270348297794642	2.56894767404993
TMEM204	-0.00521427430055088	0.142745141943918	-4.8147654309425
TMEM221	-0.17069896058572	0	-85.5859187866693
TMEM38B	-0.00655099753897815	-0.213980246255456	2.32514216906044
TMEM39A	-0.159204128081271	0	0.992754727685507
TMEM41B	-0.0680903511510287	0	1.46413286972555
TMEM8B	-0.0158995107404752	-0.171378614099395	0.791272986723281
TMOD4	-0.0172157385454999	0	-1.42516814688229
TNFAIP1	0.006198838366171	0.0436713146741147	1.24835279460335
TNFRSF18	0.00286218325520177	0.0647750275631296	2.62357709145319
TNFSF13B	0.00325498273298101	0.0837191745702164	2.16522933562153
TNXB	0.162632280300007	0.227382518733419	0.93588585827111
TOM1	0.124366115152933	0	1.88758716310057
TOM1L2	-0.0387245143224976	0.00389054993191739	1.9634567558627
TPP2	0.0082962016373097	-0.228134389851487	2.54205878794331
TPPP	-0.00932328106897494	-0.0949816447441648	2.23888662100318
TRAF3	0.00409521488934623	0.159019535866549	1.44464381429039
TRAPPC5	0.400301791669085	0.362371537669739	0.995244170162262
TRAPPC9	0.00792999288495787	-0.0940607669316382	3.00155506953733
TRH	-0.010046938497612	-0.3401646709352	3.18390300602602
TRIM13	-0.00394214435545439	0.131013944022344	4.09630349685369
TRIM36	0.284869440795193	0.307254933899513	0.978662017904654
TRIM37	0.1205488957542	0	5.40264439596451
TRIM6	-0.486328368097942	-0.386243639668214	0.848054704697395
TRPC1	0.378767772136937	0.323875137815648	0.765129375807706
TRPC4AP	-0.134753532203013	0	-3.64753984120143
TRPC7	0.010751674198606	0	-3.38373403312948
TRPV4	0.0166606409506992	-0.00389054993191739	4.68113828217164
TSEN15	0.00163952124126357	0.0836242010007091	2.10415351147647
TSLP	0.0576365075920227	-0.247831610581943	0.787872446942439
TSNARE1	-0.390542719521607	-0.588082244620377	0.919350365045151
TTC28	0.00902956432669638	0.0647750275631296	2.68960992715359
TTF1	0.142221354194494	0	1.89390751679773
TTTY12	0.00304282140408753	0.0436713146741147	1.59421594960803
TUBA8	-0.205684524646439	0	1.33968165687928
TWF1	-0.163408178602449	0	4.20425611619777
U2AF1L4	0.406230209555282	0.256045778249595	0.779586631766419
UBAC1	-0.00485537318261461	0.269804883581291	-1.38736456074197
UBE2T	0.234098206186803	0	2.675443182508
UBL3	-0.0640677388709599	0	-2.46670089136946
ULK2	0.337918316961007	0.27595986330234	-0.939220905631754
UMOD	-0.389578283714867	-0.464135482801302	0.987512952035537
UNC5CL	-0.00914065258640804	0.0814221784632429	2.33606599810011
UPF1	0.00558059950484855	0.0144480613717963	-2.30934049085498
UPK3B	0.268100605755466	0.307353444621474	-0.927176314314368
USP1	-0.00136680565907403	0.0152676204138115	1.14626515061786
USP16	0.0251870253925519	0	1.41778380098808
USP36	0.0582684658385421	-0.0038089779814932	-1.76101788887693
VANGL1	0.00795711680810272	0.208595406258248	1.5102378412916
VANGL2	0.00183855236692699	-0.119326331020935	2.07165268976038
VPS18	0.141796538192593	0.264743275471132	0.943265491873341
VTI1B	-0.00691169201250796	0.0436713146741147	1.29492877142674
WARS2	0.00745676263100575	-0.0836242010007091	1.25559538014641
WBP1	-0.305149047940532	-0.367239887355847	0.927911059064758
WDR47	-0.136261730629267	0	2.75706954230665
WRB	0.040186048613781	0.146863176641151	0.840665079033894
XRCC4	-0.292433178865047	-0.388650165378777	0.803030381544784
YTHDF1	0.204759402582072	0.0996656840121624	0.994558502191526
YY1	-0.0312808379048792	0	-1.50366777217872
ZAK	-0.0338030835298346	0.00365314018246788	1.76940177756021
ZBTB12	-0.00577062659577629	-0.0647750275631296	1.61031192032568
ZBTB20	-0.0559881503100176	0.00702997468844595	3.29948268519511
ZBTB42	-0.591064566670496	-0.563300712149108	0.808065081282863
ZBTB48	0.206972964451925	0	1.32911012103301
ZDHHC5	-0.0023564553346791	0.139373668334515	1.92260503528444
ZGPAT	0.126695732535835	0	6.80714054944307
ZKSCAN3	-0.000986307419117582	-0.185110059871781	2.40319273274492
ZNF14	-0.394523481006033	-0.139373668334515	0.90817904391373
ZNF148	0.0745787182102933	-0.00736270035618304	-1.37808721207014
ZNF160	-0.386208670380334	-0.318274569041734	-0.72651492517734
ZNF202	0.476933148099804	0.647750275631296	0.949152314348836
ZNF224	0.489481428634875	0.473870472337351	0.787879357595656
ZNF24	-0.0315466587543111	0	-5.22761980550097
ZNF281	0.00194771978535437	0.0819481953157403	-1.66301504512512
ZNF296	0.18100221095387	0.218356573370573	0.96563622426263
ZNF48	-0.000732463605167014	0.0647750275631296	1.86275368773831
ZNF516	0.136935948843953	0	1.11267618588535
ZNF577	-0.00701929099061244	-0.218356573370573	3.008321858114
ZNF600	-0.589270184767279	-0.409673245199351	0.950553677280992
ZNF608	0.498792934898345	0.707257916208145	0.861879483679866
ZNF645	-0.0180006192566863	0	5.7761364890501
ZNF687	0.00637132268663927	0	1.65057266625826
ZNF702P	0.416223646765584	0.283201311539778	0.929058181838936
ZNF720	-0.482803568596619	-0.473870472337351	0.887534780478264
ZNFX1	-0.260484195494916	-0.259100110252518	0.98820900653845
