# Supplementary material for: Functional transcription factor target discovery via compendia of binding and expression profiles
Source: Sci Rep. 2016 Feb 9;6:20649. doi: 10.1038/srep20649 (PMC4746627; doi:10.1038/srep20649)
Supplement: Supplementary Dataset [file srep20649-s2.zip › Supplementary Dataset/43180_2_data_set_1775594_nz79ps.csv]

Gene	PC	SC	CARS
ABR	0.253953223326323	-0.027874733666903	7.57971711205905
AC004080.6	-0.0636369596772424	0.204836622599676	1.01632433380628
AC009495.2	-0.139319016961294	0	4.90403403531781
AC010980.2	-0.217029254418807	0.0734479774711693	0.917834304249941
AC010997.1	-0.355033051720332	-0.305699202718803	0.981987319873302
AC017096.1	-0.632193716444593	-0.661031797240524	0.743414753577324
AC034228.2	-0.569327172831116	-0.465170523984072	-0.864686098862761
AC069154.2	-0.108265220294874	-0.0436713146741147	14.6176299629073
AC073624.1	-0.489036292518337	-0.563101160612298	0.704499393405112
AC098934.2	0.000566482387651347	-0.0436713146741147	4.0600795479885
AC104695.3	-0.0510859085653311	0.305699202718803	43.1736246008141
AC108142.1	0.00977578104784337	-0.0836242010007091	6.48470556431736
AC118555.1	0.0124387176796344	0.0436713146741147	1.77331000780235
AC140481.8	-0.0255384738786195	0.131013944022344	1.5769233633009
ACE	0.167225691408727	0.195123135668321	0.905761358476456
ACSS1	0.0930183169709934	0.0436713146741147	3.80423162963483
ACTC1	0.0550672137980213	0.102418311299838	0.987128685319442
ACTN2	-0.188345853716097	-0.306622070335933	0.72614549879904
ACVR1C	-0.0510162944551273	0.122413295785282	1.48166985849044
ADAMTS14	-0.404676779735854	-0.388650165378777	0.968512634948547
ADAMTS15	0.00537239375909989	-0.0836242010007091	4.04174657238888
ADAMTS8	-0.144459343097228	-0.027874733666903	-21.9429902291755
ADAMTSL3	0.0268260534076699	0.204836622599676	1.28689205684106
ADCY5	0.00423275650979581	0.469339664081058	-2.65345773042434
ADCY8	-0.0419580445762304	-0.514135842298185	2.65598788885461
ADM2	0.116665010088287	-0.0161267017087932	2.36187975592928
ADORA2B	0.0276349752980835	-0.218356573370573	4.15799216376173
ADRA2C	-0.0953246181542662	-0.0836242010007091	0.903074003886734
AJAP1	0.12176721162579	0.0294159194967925	2.90196242618148
AK5	-0.209756595969367	-0.0436713146741147	0.962712235631873
AL033527.1	0.193821259417029	0	-1.30817583821848
AL109924.3	-0.0376362356413755	0.0436713146741147	13.1405955598449
AL161645.2	-0.197821393210384	-0.00460336075947121	1.86508577045855
AL606489.3	-0.238286970688875	0	-6.45081791827653
AL662844.3	-0.417720425534758	-0.362371537669739	0.66176268270094
ALK	0.0473542642749804	-0.337963184709687	1.04002811788636
ALKBH3	-0.0240947270884772	-0.305699202718803	7.68955965871341
ALPL	-0.522791616256636	-0.514135842298185	0.790945888608194
ALS2CL	0.0756451199043137	-0.0436713146741147	0.781235090313502
ALX3	-0.367353171409227	-0.204836622599676	0.837227513314174
ANKRD27	0.17591136030227	0.171378614099395	1.03844883093178
ANKRD6	-0.0472559579760095	0.0436713146741147	2.32103860791009
ANO1	-0.0508300243238975	-0.204836622599676	2.63026570867154
ANO5	-0.0119003608486292	0.305699202718803	14.7935640823569
ANTXR1	-0.00731930106817177	-0.131013944022344	4.02046441422653
AP000911.1	0.0823425837254277	-0.367239887355847	0.826337661299949
APC2	-0.0461820049939307	0.49488607843272	1.22206166384731
APCDD1	0.0253106752021568	0.0244826591570564	0.960146459157088
AQP5	0.463974813256387	0.482804549585268	0.893718920557732
ARHGAP8	-0.0161649467644541	0	1.02572973667626
ARHGEF3	0.0919678459556432	0	13.2958523828582
ARHGEF4	0.0957287477252144	0.0647750275631296	0.80288578447312
ARNTL	-0.11919117732247	0	2.53662987814322
ARVCF	-0.19122212002809	-0.129550055126259	1.02348611275526
ASPHD2	-0.0341616002397357	-0.218356573370573	3.77910700512297
ATCAY	0.00955680878467179	0.514135842298185	2.07797282964926
ATP5E	0.0360714316337186	-0.0436713146741147	1.89639158257487
ATP6V1C2	0.0305593650296966	0.418121005003545	3.0618998118369
ATRNL1	0.018311933218393	-0.0430045378901151	2.1167601263918
ATXN8OS	0.0227214854725006	0.0436713146741147	1.56309352353444
AUTS2	0.14024191453135	-0.00537556723626439	2.37918947082169
AVPR1B	-0.0494056275158352	0.306622070335933	7.79519812095268
B3GNT4	0.0259956767140106	0.307254933899513	-2.19604080101601
B4GALNT1	-0.217688179079873	-0.306622070335933	0.978072378905724
BACH2	-0.0456606765617266	-0.0840454842765499	-2.56571055306847
BAHCC1	-0.456568172132306	-0.262391563289859	1.02978767058876
BATF3	-0.217949330299979	0.00840454842765499	1.2390934367721
BCL11B	0.110632133886701	-0.0910384989331892	0.978814518062236
BCL3	-0.0511490064275002	0.0566663448587084	-2.02829377532691
BEND5	-0.173651975438714	-0.027874733666903	1.39836049921171
BHLHA9	-0.168326781195215	0.027874733666903	34.7823956950551
BICC1	0.141683136383755	-0.0436713146741147	5.77843470571012
BMF	0.118157296883676	0	4.69087440798089
BNC1	0.225064189491769	0.027874733666903	0.715578491797768
BSX	-0.184263556079121	-0.171378614099395	-0.95361958367635
C15orf56	0.00679886089464382	0.0965609099170535	0.887231477140588
C16orf11	-0.024091378638771	-0.027874733666903	-2.55859558055102
C18orf1	0.136587074818903	-0.0244826591570564	61.6681175541795
C1QTNF2	-0.052204936349569	-0.194325082689389	1.60164583977354
C1orf130	-0.327319806777444	0.171378614099395	0.816041525510356
C1orf145	-0.361550214327162	-0.305699202718803	0.997892121875407
C1orf172	-0.626146716345642	-0.512091556499189	0.748410640371479
C1orf196	-0.00409876365809265	-0.0836242010007091	11.5866967480749
C20orf112	-0.0602777290881044	0.025213645282965	2.66521499942663
C20orf96	0.043324720339898	-0.131013944022344	7.62570341781224
C2orf24	0.134576133406049	0	1.21282110604254
C2orf70	-0.0750666972577861	0.0244826591570564	1.49944760761602
C2orf72	-0.076104043546149	0.00836242010007091	1.7430434152699
C2orf73	-0.0604571102504246	-0.0436713146741147	14.4547794962547
C4orf48	-0.0514268111167458	0.0244826591570564	1.44943865523041
C4orf49	-0.0547002835567581	0.0436713146741147	4.00159429659376
C5orf38	-0.0354850276473439	0.0322534034175863	24.2039704186306
C7	0.0132969403964244	0.305699202718803	6.32753546023757
C9orf171	-0.0183385691055973	0.358464089549432	9.29361935891663
C9orf5	0.1166631688123	0.0334496804002836	-1.21417049505289
C9orf50	0.039348805690917	0.131013944022344	17.0385270076171
C9orf6	0.0821312970750562	-0.0436713146741147	4.19518539840793
C9orf66	-0.148330374295487	-0.0436713146741147	22.5083990881128
CA8	-0.0489554962392228	0.358464089549432	6.0738574311644
CABLES1	0.0908009640533393	0	3.36032529686527
CACNA1B	-0.32507092221542	-0.139373668334515	1.03454266780437
CACNA1H	-0.0120873795578094	0.295656197994541	1.4233336384905
CACNG6	-0.18813227007325	0.0436713146741147	1.38489844598835
CADM1	-0.438007063862345	-0.504272905659299	-0.974487540884118
CADM3	-0.433982791411694	-0.417860759832285	1.02548277297387
CADPS	0.00730697707733853	-0.295656197994541	16.2875463930509
CALCA	0.0154982155457824	0.579365459502321	-1.91775855366134
CAMK4	-0.0385565246797994	-0.0436713146741147	1.74960756028843
CBX2	0.0084256963588012	-0.0860090757802302	1.675085394996
CBX7	-0.469005976780024	-0.529619939671158	1.03508863089343
CCDC158	-0.0534057479384815	-0.0436713146741147	23.2385249426539
CCDC64	-0.269912838410289	-0.027874733666903	0.995555823734438
CCDC68	-0.0343322302416684	-0.0436713146741147	0.942960562050394
CCDC85C	0.17324346481636	-0.139373668334515	1.04871472371138
CCND2	-0.0459060002496509	-0.250872603002127	2.39241448247062
CD200R1	-0.0456157106269764	0.131013944022344	12.0729113321632
CD34	-0.16973340381358	-0.153627466949757	0.98984085315889
CD8A	-0.0155567401735684	0.46643540117692	2.6854694771565
CDH4	-0.0413191333109603	-0.218356573370573	2.17296945029683
CDH6	0.0824102481153796	0.0244826591570564	-1.62434857932171
CDX2	0.541352662363647	0.614509867799027	1.04748762366273
CERKL	0.0453284121290434	-0.0458028612414345	0.912598690262146
CGREF1	0.202279089417945	0.204836622599676	0.978151533558022
CHD5	-0.140809541001137	-0.318274569041734	1.02439047688871
CHKB	-0.196594461369504	-0.195123135668321	1.03569215295209
CHRM3	-0.306846109224097	0	1.75991663224759
CIDEA	-0.130716415700395	0.027874733666903	7.85297352762955
CLDN3	-0.0435037533542818	0.0244826591570564	0.866405135462974
CLDN9	-0.317851220237688	-0.259100110252518	0.920708918454686
CNPY1	0.00632403405536634	0.125436301501064	2.5273249223267
CNTN1	0.100635879638102	0	4.97490015721682
CNTN2	-0.0511237225583664	0.388650165378777	19.5486362295747
COL15A1	-0.244472075097559	-0.367239887355847	-1.04681531468144
COL1A1	-0.637468870412758	-0.665719023448946	0.856039869722466
COL27A1	0.306194387726116	-0.0244826591570564	4.33019807931856
COL9A3	-0.140302225475838	-0.122413295785282	0.725342253553027
COX16	-0.0862327825320594	-0.0436713146741147	1.47474956358184
CREB3L1	-0.674112789365503	-0.752617809006382	0.705089879024623
CRTAC1	0.606221868623108	0.819346490398703	0.749555723024303
CSMD1	-0.0686722996884019	0.0436713146741147	39.6459922467778
CTNND2	0.0294692272120315	0.306622070335933	13.0931970048801
CYP1A1	-0.631151165301304	-0.409673245199351	0.796660716721162
CYP26A1	-0.030923071485549	0.195123135668321	-5.9144872410137
CYP2S1	-0.0127643373845565	0.0436713146741147	1.92573004448869
CYP39A1	-0.185429943301497	-0.0436713146741147	5.6384672879184
CYS1	-0.192442834739104	0	-2.72125608437594
DACT2	-0.00699118261630096	0.259100110252518	23.4913430846819
DCC	0.0132230885786567	-0.118262479197817	45.7249398070145
DCDC2	0.0395964866104206	0.131013944022344	2.49749327506631
DEGS2	0.394847293065287	0.514135842298185	0.876465609960548
DENND2D	0.0529846478925834	0.0436713146741147	4.25374595765402
DES	-0.397332063537726	-0.250872603002127	0.914421458437743
DGCR5	-0.402117841668531	-0.250872603002127	0.817051483602577
DGCR6	0.0564327492143665	-0.0436713146741147	4.76088908303841
DIO3	0.0456793687667167	0.295656197994541	2.05730121633687
DIRAS1	-0.111925302831405	0	1.08334699788935
DLX5	-0.306903847915952	0.0148996718755891	-2.66725435076584
DMRTA1	0.0128269003406651	0.0436713146741147	1.01352753816898
DNAH10	-0.0452102719221581	-0.218356573370573	2.56210117686508
DNAH8	-0.040402551002343	0.259100110252518	2.54402727968244
DNER	0.0966935888471501	0.0244826591570564	1.37774297367196
DOCK10	0.0925355367613986	0.0436713146741147	1.84133472556195
DOCK4	0.0385554856533063	0.0436713146741147	2.408700074152
DPF3	-0.534692870992832	-0.585369407004964	0.879116180133873
DPH5	-0.211091575463588	-0.218356573370573	0.867021051390652
DPP4	0.148752767007056	-0.0436713146741147	1.99775099853584
DPY19L2P2	0.121489817671283	0.0436713146741147	1.5801959614706
DSC2	-0.363357746603234	-0.393041832067032	0.998445169382332
DSC3	-0.233606638482218	0.027874733666903	8.74801005272655
DSCR6	-0.0026251954625874	0.256045778249595	1.37029782883136
DST	0.03628216123187	-0.131013944022344	2.49803742557647
DTX1	-0.0350943813905212	0.362371537669739	7.78009237675353
EFCAB4A	0.0869508021874202	-0.0436713146741147	1.35999770792518
EGFLAM	-0.015746662664519	-0.124497597821356	-1.92641251571399
ELMO1	-0.235407777094192	-0.367239887355847	1.0329100426151
EMID2	-0.222170902304227	-0.030535240827623	-1.93649778199173
EMILIN3	-0.102930432169042	-0.0512091556499189	0.930230539674855
ENTPD3	-0.142611938672925	-0.027874733666903	11.7149743222093
EPB41L4B	-0.647356515657744	-0.661031797240524	0.80981429213671
EPHA7	-0.0428436251894634	-0.153627466949757	2.66168910040964
ERBB3	-0.00669392844800575	-0.131013944022344	1.21391223388652
ERBB4	0.024581883456928	0.358464089549432	-2.46208571881915
ESAM	-0.508884857850143	-0.409673245199351	0.981490763217967
ESPN	0.0274505209273525	-0.0244826591570564	1.09912950553957
ESRP1	-0.403380922870463	0.139531957617027	0.906346729682494
EXTL2	-0.0635591891746495	-0.131013944022344	0.911107220856488
FA2H	-0.154026642059315	-0.153627466949757	1.00190177205229
FAAH	-0.0799573909797542	0	2.06945334827116
FAM100B	-0.41988229079924	-0.46088240084927	0.89309819324463
FAM105B	-0.0262560809987024	-0.131013944022344	1.96633779349257
FAM123C	-0.024604539490763	0.131013944022344	14.0061873758657
FAM124A	-0.47917067370993	-0.409673245199351	1.00042796907494
FAM131B	-0.164534441349449	0.00763381020690574	-1.80664533900483
FAM13A	-0.0354677842135154	-0.102418311299838	0.892092688404074
FAM162B	-0.00854389690286508	-0.193121819834107	2.01479161085981
FAM163B	-0.0970731298135185	0.0436713146741147	2.35229123007353
FAM18A	-0.0107940162909982	0.0436713146741147	1.30134574007635
FAM19A4	-0.608899209547804	-0.661031797240524	-1.04692695046354
FAM19A5	-0.394588269754817	-0.323875137815648	0.996742449706429
FAM20A	0.0177311532239444	-0.0734479774711693	1.49138977439092
FAM70A	-0.373654080366714	-0.323875137815648	0.881483533366626
FAM71F2	-0.314339110249373	-0.218356573370573	1.00835830591267
FAM83F	-0.402748834979904	0.0836242010007091	0.829573493388717
FAM84A	-0.0156921118591647	-0.153627466949757	0.854422836974734
FBLN7	-0.27385497939901	-0.259100110252518	0.888962081478336
FBN3	-0.0201417695625723	0.276201645568273	7.27470911522639
FBP1	0.0483022788527755	0.307254933899513	1.57340582424887
FBXL14	-0.014835127565255	-0.131013944022344	2.2883144794777
FBXL16	-0.284702733023835	0.0155621997276696	-1.8873836764113
FBXL7	-0.213678497614604	-0.0436713146741147	1.09178411231186
FBXO32	-0.344139623255143	-0.480384461415261	0.800964712927552
FGF17	-0.0100160889804065	-0.195123135668321	1.70182996667621
FGFRL1	0.0301588996286543	-0.388650165378777	5.08772023019172
FHDC1	-0.0735058161476385	-0.027874733666903	2.17735753238973
FIGLA	0.0238144977795245	0	-1.35014437780953
FJX1	0.0325594667041076	-0.218356573370573	3.43867334539611
FOS	-0.445915144821127	-0.259100110252518	0.788023709616633
FOSL1	0.012972079903528	-0.131013944022344	4.92976131871676
FOXC2	-0.491002007245806	-0.722791164778329	1.03993373909627
FOXD3	-0.0417741992619265	0	-3.01980566360021
FOXD4	0.00736062686620135	0.220343932413508	1.43901196803869
FOXE1	-0.0123822923712275	0.250872603002127	-3.42244684283698
FRMD4B	0.117760053026735	0.0647750275631296	0.995394658352851
FRMD5	-0.0515001431293097	-0.131013944022344	1.66370592056938
FRZB	-0.575506854793614	-0.563300712149108	0.819286172042015
FSTL4	-0.0214920599284463	-0.486318741489674	1.59983376097448
FUCA1	0.00878571599077293	-0.129550055126259	2.71228264650723
FUT9	-0.0188446165962277	0.370914139302243	21.8882551860153
FZD10	-0.046084318690778	0.241900525631897	14.1957062463336
G3BP2	0.0642755857541361	-0.0436713146741147	4.61203195172972
GAB1	-0.151629371582303	0.0436713146741147	3.12126341651054
GABRD	-0.0248852520188107	0.552458090332269	-3.43847199115406
GAD1	0.308235945268222	0.139373668334515	0.785432217009953
GAL	0.306864655571127	0.289682729751161	0.936027659401636
GALNTL4	-0.0396153428070741	-0.122413295785282	1.35469773210816
GBGT1	0.0550473654249124	-0.0436713146741147	1.8070336396423
GCAT	0.0796783313910935	0.0436713146741147	1.74042341908018
GDNF	0.0617897600143459	-0.027874733666903	1.62865275880299
GFOD1	0.0202847354415298	0.0436713146741147	3.02131997740602
GJB3	-0.419777664727912	-0.307254933899513	0.879590022828724
GJC3	-0.180876002851334	-0.0436713146741147	5.99317659473267
GLB1L2	-0.204756740958563	-0.0436713146741147	18.5341071036683
GLIPR2	0.173138712148147	0	2.27044536490704
GLIS1	-0.195374084818999	0.0436713146741147	1.87213873087519
GNA14	0.338746972882837	0	0.913173977006886
GNAS	-0.0136269597335189	-0.305699202718803	12.1703286996905
GNAZ	0.10681543105152	0.0436713146741147	2.56276106087003
GNG13	-0.244860036838831	-0.318274569041734	0.793492007935399
GOT1	-0.0474292749980265	-0.0436713146741147	1.79324352000201
GPR26	-0.000596753214034707	0.218356573370573	14.7234741680357
GRASP	-0.367210555820021	-0.433629090391994	1.00426866090164
GRIK4	-0.228533288687391	-0.0436713146741147	1.15499646841523
GRIN1	-0.115863377960919	0	-6.0261981263596
GRIN2A	-0.060486752202287	-0.0244826591570564	1.13179995829089
GRIN2B	-0.0403184512723045	0.194325082689389	4.88378367750174
GRIN2C	-0.0840495984638754	-0.027874733666903	2.49446729443086
GRIN3A	0.00712764751796459	0	1.66123279740992
GSG1L	-0.0238830757606377	0.474856986162507	7.50489324971567
GSX2	0.0307336100901459	-0.518200220505037	7.57993110970702
GTDC1	0.00964801763883013	0.0436713146741147	1.45668474642585
H1F0	-0.0333010951156796	-0.393041832067032	9.85669037186609
HAAO	-0.132167296872025	-0.269309250727621	0.933453943527487
HCN1	-0.0427811881602272	0.305699202718803	23.7301468445946
HCN2	0.02278821809569	0.0197104131996361	0.873288160152005
HDDC2	0.0249631405492409	0.0436713146741147	1.76246054029484
HERC5	-0.653090875283642	-0.772487279336428	-0.964676008235495
HES6	0.0182363788314428	-0.119687379746252	1.28400035720184
HEY1	-0.420400556576375	-0.323875137815648	0.916492278788818
HIF3A	-0.351660767778003	-0.480384461415261	0.908257499259542
HIST1H2BH	0.0438259684720023	-0.131013944022344	2.27495437101045
HJURP	0.0034081123812046	-0.0436713146741147	4.7944803289151
HLA-DRB6	-0.0487116345469806	0.218356573370573	8.59080170859121
HOTAIR	-0.46489130212123	-0.204836622599676	0.888902338265398
HOXA11	-0.358580317885567	-0.129550055126259	0.990674627190507
HOXA6	-0.423970990038205	-0.388650165378777	0.848762412213593
HOXA9	-0.267237870896837	-0.305699202718803	1.02927747951465
HOXB1	-0.0451745711913509	-0.0436713146741147	1.27213528283432
HOXB7	-0.359381199672265	0	0.848605329431823
HOXB8	-0.652380646008804	-0.591312395989083	1.0474736514094
HOXB9	-0.158138814329297	0	-2.7049427645259
HOXC10	-0.680796110207535	-0.46088240084927	0.777941941250051
HOXC12	0.133407777360171	0	62.6437099961966
HOXC13	-0.653581121412027	-0.367239887355847	0.866670483462363
HOXC8	0.00399894112530725	-0.039866273604865	3.33997689424302
HOXD4	-0.377436851557288	-0.416205205669959	0.984758279438069
HPCAL4	-0.0373637931857171	0.0734479774711693	1.24298331673103
HS3ST2	-0.202648077924517	0.0436713146741147	73.3572140636022
HSD11B2	-0.618535619577143	-0.661031797240524	0.715467417633061
HSDL2	-0.105664378435808	-0.0436713146741147	2.27571674902023
HTRA4	0.00617849360685297	0.0436713146741147	7.88628424552362
HUNK	-0.286392264196481	-0.197944512657262	-1.02552389132104
ICAM1	-0.285877202362656	-0.218356573370573	0.899751638775896
ID4	-0.489059992810713	-0.259100110252518	0.998734693095544
IGFBP1	-0.379394926149774	-0.139373668334515	0.911181174464231
IGFBP5	-0.684912764959577	-0.752617809006382	0.768803772520498
IGFBPL1	-0.110112298681949	0.204836622599676	0.932407759902748
IKZF1	-0.237010163426045	0.122413295785282	1.02566230824203
IL7	0.00777780897655205	-0.0436713146741147	4.98985598861985
ILDR2	-0.502799059750444	-0.716928179098865	0.763493387114806
INPP4B	-0.298240372919368	-0.393041832067032	0.99802343058697
INSR	0.0691857882466072	-0.0436713146741147	1.16580206210297
INTU	-0.00403274504145203	-0.027874733666903	2.2030232339858
IQGAP2	-0.138715371163491	-0.195123135668321	0.875671939699111
IRS2	-0.0982206043364704	-0.131013944022344	1.03743974082592
IRX2	0.0232133661993497	0.0806335085439658	3.47954041546652
IRX4	-0.0499873233812528	0.338477844076813	4.07616625815997
ITGA2	-0.422570201069518	-0.393041832067032	0.949939103777746
ITGA3	-0.0256764309484839	-0.218356573370573	3.65792279685765
ITPKA	-0.559000966785136	-0.514135842298185	-0.850307485419518
ITPKB	0.0878065648062227	0.0436713146741147	3.37989871581494
JAM2	-0.565058188498363	-0.647750275631296	0.81744352309357
JPH2	0.118419748845624	0.0436713146741147	1.7282215617494
JUB	-0.127481460633061	0	-4.0201912987713
KAAG1	0.00137680244949692	0.305699202718803	14.818898574651
KANK4	0.199171361447062	0	1.49734626194951
KCND2	-0.487406777943807	-0.696868341672576	0.957310023841493
KCND3	0.0296258128502367	-0.193456810233027	-1.42289318613173
KCNE3	0.0117684974554552	-0.0647750275631296	10.2896424210202
KCNF1	-0.139988991174674	-0.00460336075947121	1.79404514466845
KCNH1	-0.517818207804561	-0.856893070496975	0.874483957709554
KCNJ10	-0.273055130070365	0.204836622599676	0.908432012827844
KCNJ12	-0.224114933002337	-0.409673245199351	0.873308172403374
KCNK3	-0.236417081726283	0.0119598820814595	1.68523168263071
KCNK5	-0.0599308525668074	-0.0436713146741147	1.23510019497373
KCNN3	-0.339547136906826	-0.250872603002127	0.856524935165534
KCNQ1DN	-0.264886436362656	0.0244826591570564	1.79303536642268
KCNQ4	-0.448473433150617	-0.394208263992722	0.767442236610305
KCNS2	-0.385964634401862	-0.465170523984072	0.918736719928585
KCNS3	0.355337053190208	0.358464089549432	0.818822098828563
KCTD1	0.0450562145175212	-0.0436713146741147	10.5735304725259
KCTD12	0.0653939181817731	0.0436713146741147	3.39550921941565
KDR	-0.00920513915987144	-0.0647750275631296	18.0216731915512
KIAA1324	0.286844798354803	0.358464089549432	0.802064029134011
KIAA1430	-0.0644669421949794	-0.0436713146741147	1.36275497210692
KIF19	-0.126665454342443	0.0436713146741147	49.280974564297
KLF1	-0.080746423867968	-0.0436713146741147	38.9110226519302
KLF14	0.194949684675128	0	5.52378388960678
KLHDC7B	-0.53908937210565	-0.406034511912503	0.865315726303542
KLHDC8A	-0.0161736404567927	0.218356573370573	15.904730546117
KLHL32	-0.507658514869933	-0.614509867799027	0.824128909786615
KLHL35	0.1850429743202	0.122413295785282	0.740081936047066
KY	-0.0542827996930351	-0.0436713146741147	6.76694526336557
LAD1	-0.563565204674096	-0.418121005003545	0.857756416919856
LARGE	0.0363257118305843	-0.0647750275631296	2.5793648483523
LETM1	-0.0512854976356286	-0.131013944022344	1.48314000470071
LGI3	0.719783047328804	0.724206824377901	0.936785202577688
LHFPL3	0.117270321222316	-0.0244826591570564	3.38019945159852
LIMCH1	0.113753117337843	0.0436713146741147	1.66019295736294
LIN28B	-0.121755972027665	0.0436713146741147	4.12388324590213
LINGO1	0.0493592689332465	0.307254933899513	-5.90141879685854
LINGO4	-0.00251474366670774	0.218356573370573	13.3854727014888
LLGL2	-0.272680304149933	-0.129550055126259	0.783272692943642
LMX1B	-0.324795607044599	0	-11.6518030607288
LONRF2	0.0174255580962326	0.16340309714053	-1.71789938819054
LPHN1	0.220477992975572	0	-1.51405079917865
LRFN5	-0.0231064828656994	-0.256045778249595	6.25916729248259
LRP4	-0.433317073052322	-0.323875137815648	0.9731920185807
LRRC63	-0.0438460453784532	0.218356573370573	4.23794101455972
LRRN1	0.031523475160901	0.0341394370999459	2.13378681515373
LYPD6B	-0.258451959984666	-0.0436713146741147	1.66440223366321
LYSMD2	-0.0300813249585871	-0.259100110252518	10.4243730638292
LYVE1	0.0211512575880006	0.305699202718803	5.30507529379615
MAGI2	-0.150100702778113	0	-20.6623829553052
MALL	0.0257742109537291	0.0436713146741147	0.889031212987946
MAN2A2	-0.0266714242236996	0	2.58983142345467
MAPK4	-0.747880197721697	-0.768706114785807	-0.684720510411554
MARCH1	-0.134857637701384	0	17.457379718984
MARCH9	-0.00180639723107887	0.0462250163521024	1.30751315546166
MARVELD3	-0.405572821725338	-0.102418311299838	0.907794048299174
MAST3	0.0119063318359854	0.0647750275631296	1.33456095982647
MATN2	-0.200847347085337	0.0436713146741147	4.46013366273719
MCHR2	-0.056709107674055	0.027874733666903	2.78635364417927
MESP1	-0.309901374161066	-0.250872603002127	0.993524449330612
MLPH	-0.0405479579769493	-0.139373668334515	-1.41336285747685
MMP15	-0.0136312948912467	-0.218356573370573	8.06914929167841
MMP17	-0.325183672761848	-0.259100110252518	0.951112805838823
MMP23B	-0.226013900293956	-0.129550055126259	0.877503522820138
MMP25	-0.0516058443432298	0.14484136487558	-2.46653317274904
MMP28	-0.308003001315316	0	1.96531559890126
MOGAT1	-0.123381778446343	-0.0436713146741147	39.933603244824
MPHOSPH6	-0.0348424286119088	-0.0436713146741147	1.45722467238859
MPP3	-0.0288785715170703	-0.393041832067032	11.8118184055467
MPZL2	-0.383784331889177	-0.323875137815648	1.01921532274183
MSC	-0.574754399114949	-0.696868341672576	1.03201652538448
MSI2	-0.0161367706146032	-0.0436713146741147	2.12669703413982
MTRR	-0.457759372814643	-0.46088240084927	1.01542215985334
MTUS1	0.175500706494517	0	0.686794620942971
MTX2	0.081446278255358	-0.0436713146741147	5.10966259921245
MUC3A	-0.154988159516846	-0.0436713146741147	1.86907056540683
MYO10	0.0468200129127106	-0.218356573370573	6.64908479566318
MYO15B	-0.0721549344024451	0.0244826591570564	1.21484972751592
MYO5B	0.0258967741591801	0.193121819834107	-2.90568286061375
MYOCD	-0.419474788700355	-0.585369407004964	0.915627754874866
MYOM3	-0.363436842268171	-0.480384461415261	0.920030429844728
NALCN	-0.0737154887019834	-0.0436713146741147	1.20549965315766
NAT8L	0.0229276321648772	0.153627466949757	1.49257179380711
NCAM1	-0.395618066203363	-0.416205205669959	0.92481693461048
NCCRP1	0.250492485466018	-0.027874733666903	114.814192330786
NDUFS5	0.00534436097304606	-0.131013944022344	1.9956843878113
NECAB2	-0.0202566052907207	0.259100110252518	1.72932047367166
NEIL1	-0.0206453415566176	-0.027874733666903	3.93758825065715
NFAM1	-0.468783784503343	-0.362371537669739	0.88258530460712
NFASC	0.202910315379419	0	0.713719224078291
NKAIN2	-0.389433596884082	-0.538194693665677	0.956664333534255
NKX1-1	0.654448024339799	0.819346490398703	0.980481733548983
NKX3-1	-0.0397241845168297	-0.218356573370573	3.68956686463602
NLRP6	-0.132986520996851	-0.0436713146741147	133.598478683323
NMU	-0.416832346969363	-0.122413295785282	0.88755648118805
NOC2L	0.00951270848402227	0.131013944022344	4.54581137799116
NOVA2	-0.00757926403592464	0.362371537669739	88.1105855366177
NOXO1	-0.114251372706315	-0.129550055126259	0.986806875819036
NPFFR1	0.442561750916326	0.434524094626741	-0.926047102984658
NPHS2	-0.0717873969626087	0.0734479774711693	-0.989031092426688
NPM2	-0.0517130654887966	0.027874733666903	2.57706660068551
NPR1	-0.0646999423786482	0	-2.27750282418232
NPTXR	-0.155885193945187	0	-5.3998144026249
NR1D2	0.0316099989546934	-0.218356573370573	5.98028529619077
NR6A1	-0.827094842868539	-0.856893070496975	0.897919450701348
NRGN	0.022782970568137	-0.0430045378901151	4.06961568708158
NRIP1	0.00559124411340147	-0.0436713146741147	1.25581414032842
NRP1	-0.0235716890128779	-0.259100110252518	4.93130417931525
NTNG1	0.0444653742589637	0.129550055126259	1.72130109159552
NTSR1	-0.0341319063606396	-0.0512091556499189	1.19920912667014
NXPH1	0.0459711483556063	0.126068226414825	1.94689947038011
NXPH4	0.0244494419662104	-0.250872603002127	-1.92276584939532
OCA2	-0.425633200904997	-0.0512091556499189	0.85105906123189
ODF3B	-0.223009185593857	-0.102418311299838	0.896802581253135
OLFM2	0.0325873247887067	-0.289682729751161	-2.70488821929738
OR1J1	-0.189184177838068	-0.131013944022344	0.975785348475812
OR6C65	0.0861880933397666	0.0436713146741147	1.53166649890197
OR6C74	0.0892389675835111	0.0436713146741147	1.55044413557734
OR6N2	0.00450471836259688	0.0436713146741147	1.84380207350854
OSR1	-0.623422599194054	-0.768137334748784	1.0076186419109
OTOP3	-0.486846633197329	-0.46088240084927	-0.939418318394365
P2RY1	-0.0398896931491542	-0.129550055126259	2.23537568595811
PACSIN1	-0.112470529906972	-0.0647750275631296	0.943742529740541
PAG1	-0.268781795430215	-0.305699202718803	1.01744782324093
PAK1	-0.0527576232400002	-0.204836622599676	-2.45482532600539
PAK7	-0.121205831191852	0.0436713146741147	23.9700589818679
PALM2	0.184045568985085	0.122413295785282	0.801472072754515
PARD6G	-0.0535426253360144	-0.0436713146741147	2.76311134373572
PBEF1	0.0165024751691132	0.131013944022344	2.34155454186031
PCDH15	0.0500742619387976	-0.393041832067032	143.34745477747
PCDH17	0.147104220961818	0.027874733666903	13.5680576588219
PCOLCE2	-0.566743614200018	-0.585369407004964	0.855325793717311
PCSK1	-0.0442590131459177	-0.171378614099395	1.51066352802488
PDE10A	0.18030259902804	0.129550055126259	0.936521319141898
PDE1C	0.0298240244706696	-0.0244826591570564	1.39647501722643
PDE4B	0.0288697926122583	-0.0806335085439658	-2.36229261327305
PDLIM7	-0.276758692866507	-0.218356573370573	0.764603734760482
PDZD2	0.0177124676835203	0.027874733666903	3.82170708291273
PFKFB3	-0.0422421091915332	-0.0436713146741147	1.66006495559203
PFN3	0.0582856504805732	0.027874733666903	2.89357334629757
PGBD5	-0.445288337098444	-0.367239887355847	0.843991310886165
PHRF1	0.0339179160636744	0.0436713146741147	1.76325348129747
PITX2	-0.509032613139429	-0.807927752182862	0.849552536483014
PIWIL4	0.0165597963719531	0.0436713146741147	7.98398874084117
PKD2	0.122808912640199	-0.0436713146741147	1.80747579585568
PLAC9	-0.410672563122795	-0.388650165378777	0.839095680258608
PLCE1	-0.127570067123974	-0.0482804549585268	1.05522667649481
PLD5	-0.448006793942864	-0.0836242010007091	0.856932071810916
PLEKHG6	-0.257360873329607	0.027874733666903	1.10788052853231
PNMA2	0.345879827918182	0.220343932413508	0.78940279836722
PNMT	-0.557433246010549	-0.269309250727621	0.778125207851113
PODN	-0.380096393175672	-0.250872603002127	0.893682343506779
PPAP2C	0.317663334726351	0.225785342701914	-1.03756383295284
PPFIBP2	0.0308002212593507	-0.0836242010007091	-1.4471144151386
PPHLN1	0.0858404357857517	-0.0436713146741147	3.20322114472508
PPP1R14A	0.00461286625159912	0.0436713146741147	1.94498976735061
PPP1R16B	-0.680471564304606	-0.416205205669959	0.907073027527599
PRKAG2	0.079152364707316	0	1.48945315546511
PRKG2	0.0510379000478478	0	2.08168136418333
PRLR	0.00540061015180462	-0.204836622599676	3.08619649058596
PRPSAP1	-0.114672782496358	-0.0436713146741147	2.33909758406072
PRRG4	-0.264571936286563	0	9.45611269708709
PSD	-0.562794628806865	-0.563101160612298	0.747423818111012
PSMA1	-0.201069668777636	-0.269309250727621	0.922078066879187
PTGER2	0.0743223799155086	0	1.15472616392289
PTP4A3	-0.16028556315706	-0.0436713146741147	1.36224408963957
PTPN5	-0.270670539684216	0.269309250727621	0.759271265198389
PTPRD	0.0299819493463569	-0.027874733666903	3.74948567698772
PTPRE	0.0663125074661008	0	2.17188363263088
PTPRN2	-0.161548349539731	0.161267017087932	0.902778624797907
PYGO1	0.0378897308947127	-0.250872603002127	1.0932976617781
RALGDS	-0.00873332724933552	0.0436713146741147	2.43274152831757
RAMP1	-0.0208977491469499	-0.0836242010007091	1.132431815449
RBM24	0.00740660443828968	-0.0436713146741147	0.852295556001951
RBM45	-0.0348946259344213	-0.218356573370573	2.00867152349154
RCAN2	-0.665467044341257	-0.819346490398703	0.781637878752093
RCSD1	-0.336027829494625	-0.307254933899513	0.812597275370104
REM2	0.0365685513666213	0.0436713146741147	10.3373198706756
RFX6	-0.00959169412017771	0.14484136487558	-1.52447204958986
RGL3	-0.0182322658827903	0.027874733666903	1.64036247382679
RGMA	0.0389520628540719	0.0558737695334593	-2.1965620088876
RGMB	0.0873917434049136	0.0436713146741147	1.65500434562906
RGS5	-0.0948138174931324	-0.0436713146741147	5.40214511413729
RGS7	-0.394412655716572	-0.480384461415261	1.04097748751064
RHOV	-0.065774144473529	-0.0436713146741147	1.05788441370436
RIC3	-0.0426421073342524	-0.14484136487558	-2.26436856862147
RIMKLA	-0.264456473198158	-0.250872603002127	0.872357127876412
RIPK3	-0.297473272008774	-0.259100110252518	1.00717972883726
RNF182	-0.181972840483466	0	-1.65008068630854
RORB	-0.354401713001384	-0.367239887355847	1.01260802913412
RP1-163G9.1	-0.412706175534243	-0.614509867799027	0.950905167526399
RP11-354P17.1	0.00311526149823266	-0.139373668334515	-1.87100746632736
RSAD2	-0.147614453869353	-0.218356573370573	1.01872583967136
RSPO2	0.0312347272380601	-0.204836622599676	0.965802155825758
RSPO4	-0.0968684575808317	-0.027874733666903	1.63750530974292
RUFY4	0.00453438875416453	-0.0836242010007091	23.8344473603809
RUNDC3A	-0.134193075475345	-0.0436713146741147	14.4001686422619
RUNX1T1	-0.41926243379896	-0.306622070335933	0.808953211710681
RYR2	-0.0880718455124091	-0.0244826591570564	1.52147035459644
SALL2	-0.104114819042739	-0.153627466949757	1.0233114794306
SALL4	-0.404087297320285	-0.46088240084927	1.051820725193
SCAMP5	0.289172799702598	0.129550055126259	0.683360748016414
SCN8A	0.110231402764562	0	0.866464992236563
SCNN1G	-0.0330681128849216	0.318274569041734	-2.38934504840915
SCP2	0.015123052064701	0.0436713146741147	1.00882223087005
SECTM1	-0.173118860410953	-0.0436713146741147	3.92113285532993
SEMA3D	-0.0840575995429687	0	2.30545447625441
SEPT3	0.044312636965793	0	1.26987523014876
SESN3	-0.321071796873666	-0.259100110252518	0.896932114044124
SETBP1	-0.0134487334774418	0	3.5067375205164
SFRP1	0.000767074997270645	-0.139373668334515	1.49747663289142
SHANK1	-0.0337586897054277	0	-2.04338075596912
SHD	-0.368424220022049	0.0734479774711693	0.716699933495948
SHISA3	-0.044682528675154	-0.357592125014139	2.00577324464819
SIAH3	0.466706981387149	0.027874733666903	66.9522290341907
SIM2	-0.037698385462263	-0.027874733666903	-2.05368305805959
SIRPA	-0.0194774642601077	-0.131013944022344	2.8124665103034
SIX6	0.567806494356314	0.465170523984072	0.963307942445358
SLC15A3	0.122535124751889	-0.0436713146741147	1.91690523961982
SLC1A2	-0.136870557438023	-0.229014306207172	-1.002151297379
SLC22A23	-0.592302187765683	-0.645833632398812	1.0192120185772
SLC26A4	0.0096999651815591	0.0836242010007091	1.66864197968888
SLC26A5	-0.593433895903481	-0.563101160612298	-0.816439589062405
SLC27A2	-0.41183004899773	-0.388650165378777	0.914043414572873
SLC29A2	-0.076845929672309	-0.0836242010007091	0.812716316681047
SLC2A4	-0.173319639866943	-0.0512091556499189	0.979940180719487
SLC35F1	-0.0912773077406437	-0.0244826591570564	1.52687555887003
SLC38A3	-0.0078158675061039	0.10504484816177	-3.57376026474539
SLC4A10	0.316675409079485	0.382716226606704	1.02719168190685
SLC5A7	0.138627800841158	-0.0436713146741147	7.19596454733326
SLC6A4	-0.461181284576796	-0.0244826591570564	-10.1887380464223
SLC7A2	-0.324820433901507	-0.362371537669739	0.994573229148535
SLC8A3	-0.0290155485184684	-0.256045778249595	1.46077136784795
SLC9A2	-0.245841646270338	-0.250872603002127	1.0014510628086
SLCO5A1	-0.0385760060568252	0.0436713146741147	4.89783806531446
SLIT1	-0.00178046024495338	0.0630341132074124	1.6395977477704
SLIT3	0.286662200162418	0.305699202718803	0.980904166406539
SLITRK5	-0.0195369859744573	0.16266104638436	1.30536350982881
SMTNL2	-0.24858670934342	0.171378614099395	0.771752811129249
SNAP25	0.191049035897388	0	75.5803112318936
SNRPB2	0.152506833924648	0.0436713146741147	2.96526414772472
SNTG2	-0.104161109402605	-0.027874733666903	89.6276618523125
SORT1	-0.675824236197499	-0.64111887433877	0.89327542178142
SOX11	-0.322953590283198	-0.00537556723626439	1.68446972161806
SPIB	-0.0922855453538489	0.0436713146741147	69.036488810875
SPSB4	0.0487379051047235	0.434845845203687	15.2628796610797
SRGAP1	-0.285629487808331	-0.218356573370573	0.955157849074828
SSPN	-0.415054436560031	-0.342961189673668	0.943993089783282
SSTR2	-0.701093241807014	-0.569912449241285	0.670417244384469
ST14	-0.347237995991993	0.204836622599676	1.00312587689747
ST8SIA6	-0.376339228962843	-0.318274569041734	0.834019610729064
STK33	-0.29176373816568	-0.323875137815648	0.931784255979267
STX11	0.148420898923877	-0.0436713146741147	1.93932367211291
STXBP5L	0.04544927862874	0.362371537669739	4.7740902904136
SULF2	0.0134643989288752	-0.204836622599676	1.82815115117852
SV2A	-0.0230317751527424	-0.131013944022344	2.76023932975751
SVEP1	0.0137889761890898	0.0836242010007091	1.39663472953754
SYK	-0.16687489743145	0.0436713146741147	1.51324821914478
SYN2	-0.0400193195079554	-0.275945784794905	4.07183000866883
SYNE1	0.0506594910662619	0	1.91750529975892
SYPL2	-0.556535112334989	-0.614509867799027	-0.879526231599958
SYT17	0.0253746387419002	0.0836242010007091	1.13601533325156
SYT7	-0.0177784459725435	-0.0482804549585268	1.25974418520826
T	-0.107144161600808	0.0409740976578701	-1.93015928349067
TACR1	0.177586024811023	0	2.01098797197054
TAF15	0.110937900614666	-0.0436713146741147	3.50973482975291
TBC1D10B	0.0120584658472595	0.0647750275631296	3.89482212951841
TBX1	-0.0262542795296333	0.122413295785282	-1.52695993683817
TBX15	-0.644330901717674	-0.709997115554637	-0.874542355209791
TBX3	-0.396456696763489	-0.381665273774771	1.04314401516044
TFAP2E	-0.342664716849095	-0.171378614099395	0.817191965715247
THEG	0.0347718225032388	0.0436713146741147	9.07883757896908
TIGD3	-0.00153463001580303	0.388650165378777	28.1701876424323
TLL2	-0.161228450355803	0	1.38613858288596
TLX1	-0.344240094101515	0	-45.961484051654
TMC5	-0.0481953118997584	-0.0836242010007091	1.59268198959074
TMC8	-0.0982543834264948	0.0436713146741147	2.10608608947729
TMCC3	-0.327148335880666	-0.259100110252518	0.871480280044609
TMEM108	-0.716048221372127	-0.807927752182862	0.853386780465513
TMEM176B	0.349162119066244	-0.102418311299838	0.774053792760351
TMEM190	-0.0576275761691958	0.0436713146741147	6.72555882271489
TMEM55B	-0.209287645528824	-0.171378614099395	0.958929511782178
TMEM88	-0.0733697243259063	-0.0436713146741147	11.3761066591798
TMOD2	0.0521609431072726	-0.259100110252518	6.55232123811832
TOM1L1	-0.0172961945788455	-0.131013944022344	1.64168387266409
TPPP3	-0.123176731664524	-0.250872603002127	0.936247771937651
TRH	-0.620602452713271	-0.661031797240524	-0.88416062453651
TRIM17	-0.499061287755806	-0.409673245199351	0.721461798021164
TRIM58	-0.111671802293452	0.0436713146741147	2.18486467668869
TRIM67	-0.408781217734681	0.0210113710691375	-8.79287336646809
TRPA1	-0.0770264136829061	0.0436713146741147	39.5335958659872
TRPC4	-0.492787180070396	-0.647750275631296	0.999814716014518
TSEN15	-0.054618332441403	-0.0436713146741147	1.29225843172837
TSHZ3	0.0879091776563937	0.0436713146741147	1.37999126002123
TSKU	0.0705010154187804	0.0436713146741147	9.58799300075741
TSPAN2	-0.218889370249901	0.0436713146741147	3.81244807261637
TTBK1	-0.0969686292783673	0	-4.12469805888959
TTPA	-0.166580539832234	-0.027874733666903	6.69132660947337
TUBA4B	0.234318721311882	0.00537556723626439	4.26759272194644
TUBB2B	-0.354493862390354	-0.563101160612298	0.750748245469224
TULP1	-0.0475229334828711	0.131013944022344	5.63042981341153
TWIST1	-0.532905653834236	-0.612066478926411	0.712236730464978
UBXN10	-0.150591654392875	0.0436713146741147	12.1561542051289
UCN	-0.612087231712455	-0.612066478926411	0.967591214396591
VASH2	-0.601696921207691	-0.563300712149108	0.870334061063742
VAX2	-0.169398606861959	-0.0341394370999459	1.01693972819737
VGLL4	-0.0308254412493422	-0.0436713146741147	2.78265087645307
VLDLR	-0.13846582825786	-0.269309250727621	0.956783233840474
VSNL1	-0.492034866028609	-0.518200220505037	0.862931808841687
VSTM2A	-0.0360305501962726	0.388650165378777	19.5544992087083
VSTM2L	0.103503298384953	-0.0039866273604865	1.63167333939591
VWA2	0.0120552080807208	0.241402274792634	-2.17675047455089
VWA3B	-0.0455380820312904	0.305699202718803	12.3315435870416
WFDC1	-0.585367670551596	-0.647750275631296	1.01157693589736
WFDC13	0.0297086809351193	0.0436713146741147	1.58932863293476
WFDC2	-0.366063604631583	-0.0734479774711693	0.809824363790674
WNK2	-0.421549795019448	-0.318274569041734	0.785991182784279
WNT5A	-0.380917684783724	-0.480384461415261	0.931984618774505
WRN	-0.0695713307394805	-0.318274569041734	0.732764315740674
XKR7	0.00304558832910706	0.305699202718803	14.3282364784057
YBX2	-0.0435516977502095	0.0512091556499189	1.53563524548174
ZDHHC23	0.0934094011235577	-0.0436713146741147	2.22676051396977
ZFP36L1	0.0898660629929989	-0.0436713146741147	2.72533615373247
ZFYVE28	-0.0242034639963233	-0.177393718796725	-2.64653543709793
ZIC4	0.162249505964541	-0.0394208263992722	21.5316973471662
ZNF395	-0.147507389990906	-0.0436713146741147	1.17263885288467
ZNF423	-0.0454067775819376	-0.193121819834107	-2.17680238310953
ZNF467	-0.0943879746409532	-0.102418311299838	1.03474946890873
ZNF536	-0.0523786390847918	0.130372128911405	-1.92752931349888
ZNF804A	-0.5194893917385	-0.506369683541833	1.03189438641395
