# Supplementary material for: Functional transcription factor target discovery via compendia of binding and expression profiles
Source: Sci Rep. 2016 Feb 9;6:20649. doi: 10.1038/srep20649 (PMC4746627; doi:10.1038/srep20649)
Supplement: Supplementary Dataset [file srep20649-s2.zip › Supplementary Dataset/43180_2_data_set_1775595_nz79pp.csv]

Gene	PC	SC	CARS
ABCA17P	-0.0911889010464284	0.027874733666903	1.22679070324674
ABCB4	-0.531864390300507	-0.752617809006382	0.932807909316932
ABCB5	-0.0259438786121075	0.393041832067032	29.4903699319946
ABCC3	-0.0922123035604339	-0.129550055126259	1.0024551818279
ACE	0.167225691408727	0.195123135668321	0.905761358476456
ACO1	0.0126683186685085	0.0436713146741147	1.31450304839706
ACOXL	0.00061438230408237	0.367239887355847	-2.11617842659705
ACTC1	0.0550672137980213	0.102418311299838	0.987128685319442
ADAM6	0.00415580048981172	0.0436713146741147	1.84454734557824
ADAMTS15	0.00537239375909989	-0.0836242010007091	4.04174657238888
ADAMTS17	0.0568048844230624	0	1.4556251091048
ADAMTS2	-0.511929322757256	-0.413918677192358	0.94974514612485
ADAMTSL2	-0.276401388387028	0.027874733666903	0.865977583716358
ADAMTSL3	0.0268260534076699	0.204836622599676	1.28689205684106
ADAR	-0.13713446207483	0	3.06250989734824
ADCY1	0.170675373945096	-0.0418987577964252	1.63961872380818
ADCY2	0.00146345728684395	0.0518261556863245	1.56571977668667
ADD2	-0.186879930518055	-0.0350149493872565	-2.03670803206782
ADH7	0.010869457544686	0.305699202718803	15.3965571621179
ADM2	0.116665010088287	-0.0161267017087932	2.36187975592928
ADORA1	-0.14727327517003	0.027874733666903	1.80997290010281
ADORA2B	0.0276349752980835	-0.218356573370573	4.15799216376173
ADRA1A	0.0222623472569253	-0.234669832040529	1.32401417785252
AIM1L	-0.630162526072617	-0.512091556499189	0.773796665330722
AK5	-0.209756595969367	-0.0436713146741147	0.962712235631873
ALDH1A3	0.138551622809288	0.102418311299838	0.840958224641641
ALDH1L1	-0.0248203415965488	-0.139373668334515	8.14803567332241
ALS2CL	0.0756451199043137	-0.0436713146741147	0.781235090313502
ALX1	-0.434350444226574	0.0377007013828326	-2.79388172474697
ANO5	-0.0119003608486292	0.305699202718803	14.7935640823569
ANTXR1	-0.00731930106817177	-0.131013944022344	4.02046441422653
ANTXRL	0.0136053194398761	0.0436713146741147	2.51421793789466
APC2	-0.0193134207861133	0.489520784450696	-3.51034756952517
AQP12A	0.0118746643095555	-0.451129354428179	6.70833993097059
AQP5	0.463974813256387	0.482804549585268	0.893718920557732
ARHGAP23	-0.0230980172753229	-0.15488800928047	-2.09030175459551
ARHGAP24	-0.340526038620235	-0.305699202718803	0.877694091536606
ARHGAP25	-0.044768365441886	0	1.57075150643716
ARHGEF3	0.0919678459556432	0	13.2958523828582
ARHGEF4	0.0623373105859466	0	0.956910117253707
ARNT2	-0.32638952779148	-0.441922632909236	-0.988754110057077
ARNTL	-0.00158586430682745	0.00420227421382749	2.28933671902606
ASB17	0.0178018314215699	0.0436713146741147	1.73675631072284
ASGR1	-0.0165991139550688	-0.131013944022344	1.30155293247426
ASS1	0.06652108581643	0.307254933899513	0.981762057709117
ATCAY	0.00955680878467179	0.514135842298185	2.07797282964926
ATG4C	0.00359102717647528	-0.218356573370573	4.67368253859711
ATL1	-0.00487209743809152	-0.131013944022344	2.13305231494846
ATP2C2	0.00202483524157648	0.0855920985021826	5.23319972976225
ATP6V0A1	-0.0251135285869477	0.0436713146741147	1.84455281742549
ATP8A2	-0.227441966192436	-0.289482326593483	-0.9753222554718
ATP9B	-0.262715359765297	0	5.4295458864049
ATXN8OS	0.0227214854725006	0.0436713146741147	1.56309352353444
AVP	-0.296666881464042	-0.279063915234055	0.98674874185791
B3GNT4	0.0259956767140106	0.307254933899513	-2.19604080101601
B3GNTL1	-0.00885843727208442	-0.131013944022344	2.84336770510819
BAHD1	0.245797342556822	0	2.60252784938555
BATF3	-0.00416383466191355	0.267183357241701	-1.23043260225031
BCL7A	0.00559214675675586	-0.131013944022344	3.82590208473455
BDNF	0.232971164223988	0.0147828098997271	4.56288038639384
BEND5	-0.173651975438714	-0.027874733666903	1.39836049921171
BIRC7	-0.12339476636319	-0.0436713146741147	2.13713018297618
BMF	0.118157296883676	0	4.69087440798089
BMP7	-0.218405243466296	-0.00754014027656653	-5.73155693564483
C10orf107	0.00956004696642027	0.393041832067032	16.80892477317
C10orf120	0.00450471836259688	0.0436713146741147	1.84380207350854
C10orf85	0.0168273641260242	0.305699202718803	5.90805381224499
C14orf177	0.00450471836259688	0.0436713146741147	1.84380207350854
C14orf180	-0.125341055636039	0	13.1973090816342
C15orf56	0.00679886089464382	0.0965609099170535	0.887231477140588
C17orf96	-0.010464813080863	-0.135722524978197	-2.17827357103496
C1QTNF1	-0.431771247823932	-0.362371537669739	0.96451150203473
C1orf100	0.518805722640278	-0.027874733666903	429.512408682295
C1orf145	-0.361550214327162	-0.305699202718803	0.997892121875407
C2orf72	-0.076104043546149	0.00836242010007091	1.7430434152699
C4orf48	-0.0106713957774776	0.124665958689159	1.52734962467424
C5orf22	0.136358093507102	0.0294159194967925	-2.26459133212738
C5orf38	-0.0354850276473439	0.0322534034175863	24.2039704186306
C6orf123	-0.123367410043077	0.0276201645568273	126.447837939929
C7	0.0132969403964244	0.305699202718803	6.32753546023757
CA10	0.184662867382124	0.00836242010007091	19.7852844870738
CA12	-0.0277431470952433	-0.0436713146741147	2.78877911726772
CACNA1I	-0.189323205501034	0.0412201905471416	-1.79507018704461
CACNG7	-0.0184713893169001	0.451061147989261	-3.22564664042691
CALCA	0.0154982155457824	0.579365459502321	-1.91775855366134
CALCB	0.827262718608201	0.820767734294955	0.790046592155364
CALCR	-0.334975375888292	0.318274569041734	0.762654931712776
CALM2	0.0102866802531217	0.0436713146741147	2.3949119994026
CASR	-0.156658422904593	0	4.61142287990373
CBX2	0.0084256963588012	-0.0860090757802302	1.675085394996
CCDC106	0.00586859963202701	-0.218356573370573	6.78914573881417
CCDC64	-0.269912838410289	-0.027874733666903	0.995555823734438
CCDC68	-0.0343322302416684	-0.0436713146741147	0.942960562050394
CCDC80	-0.32050148253362	-0.218356573370573	0.873514984645973
CCDC89	-0.0274813385896378	0.0436713146741147	3.83734826275202
CCK	0.478873463961994	0.0152676204138115	4.43222291033609
CCL28	0.206469088513978	0.218356573370573	0.896481235733625
CCNE1	-0.00746528736695202	-0.305699202718803	10.698525580698
CCR7	0.00592257587556942	0.129550055126259	2.1831244284256
CD70	-0.241952839113779	-0.027874733666903	9.49664432242874
CD72	-0.019396533973138	-0.129550055126259	2.42211446374293
CD81	0.00251869644615531	-0.305699202718803	10.5565952862472
CD82	0.0915106603720146	0.0436713146741147	1.88331124366391
CDC37	-0.00617432394267205	0.0836242010007091	4.91495250733039
CDCA7	0.0393332228314484	0.027874733666903	1.93037823315105
CDH1	-0.56851603029238	-0.514135842298185	0.712077807139055
CDKN3	-0.0197495790959447	-0.305699202718803	27.4368656862352
CDON	-0.117231930174719	0	1.22894709715624
CECR2	0.0146903060565097	-0.0436713146741147	1.35402237842379
CELSR3	-0.20799206590644	-0.259100110252518	0.846718319845144
CGREF1	0.202279089417945	0.204836622599676	0.978151533558022
CHAT	-0.551709394857838	-0.560239190196104	0.741026198283931
CHMP4B	0.0368156857788866	-0.0436713146741147	1.59674260741903
CHRM3	-0.306846109224097	0	1.75991663224759
CHRND	-0.488008387971184	-0.612066478926411	0.700285560068457
CIDEA	-0.130716415700395	0.027874733666903	7.85297352762955
CLDN3	-0.0435037533542818	0.0244826591570564	0.866405135462974
CLN6	0.0157634657563491	-0.0436713146741147	1.78137372288768
CLTCL1	0.0563803668877772	0.0436713146741147	3.99877117903584
CNTN1	0.100635879638102	0	4.97490015721682
COL1A1	-0.637468870412758	-0.665719023448946	0.856039869722466
COL27A1	0.306194387726116	-0.0244826591570564	4.33019807931856
COL9A3	-0.140302225475838	-0.122413295785282	0.725342253553027
CORO6	0.014825910760368	-0.131013944022344	3.11155013808653
COX4I1	0.00308880330676241	-0.139373668334515	2.20337335929036
CPNE5	-0.110832374121294	0.0039866273604865	1.59190684865934
CPNE8	0.351781656988026	0.323875137815648	0.774958426396273
CPVL	-0.442925597243435	-0.529619939671158	1.01766313336325
CPXM1	-0.0281802685142658	-0.0894696356152376	-1.65071482966567
CR1L	-0.0653435568398743	0.122413295785282	0.913235360217103
CREB3L1	-0.754193591233597	-0.768137334748784	0.660361905651894
CROCC	-0.0883393764327999	-0.0436713146741147	2.59585738723121
CSGALNACT1	-0.0285030523586866	-0.218356573370573	2.50953969812499
CSNK2A1	0.143856780196977	0.0376289706538507	2.45618369011998
CSPG5	-0.210790678220252	-0.0113332689717417	-2.85336499566193
CTSB	0.024008465319135	-0.131013944022344	3.84000745857656
CYP1A1	-0.631151165301304	-0.409673245199351	0.796660716721162
CYP1B1	-0.558348236188199	-0.612066478926411	0.883947609973605
CYP24A1	-0.376755077587595	-0.0244826591570564	1.00497124851333
CYP26A1	0.0130355853643871	0.242119667978324	2.00343200074006
CYP2S1	-0.0127643373845565	0.0436713146741147	1.92573004448869
CYP2W1	-0.137378856704487	0.0436713146741147	7.85844302974581
DACH1	-0.264760389895139	0.0418121005003545	1.29827193441933
DCAF7	0.089150367964885	0.027874733666903	2.70221261767637
DCC	0.0132230885786567	-0.118262479197817	45.7249398070145
DCD	0.00450471836259688	0.0436713146741147	1.84380207350854
DEFB136	0.00450471836259688	0.0436713146741147	1.84380207350854
DEK	0.437236106897389	0.367239887355847	0.904591232315961
DEPDC1B	-0.0119976633572792	0.0436713146741147	1.41624761411386
DES	-0.397332063537726	-0.250872603002127	0.914421458437743
DGCR5	-0.583733509131544	-0.512091556499189	0.817051483602577
DGKI	0.00024704813925221	0	-1.15021157521823
DHX58	-0.0064449679551539	-0.153627466949757	1.86958313895562
DIRAS1	-0.111925302831405	0	1.08334699788935
DIS3L	0.0219177419502833	-0.0436713146741147	1.55229873867086
DLG1	-0.00949858346580942	-0.0647750275631296	2.09731259933439
DLGAP1	-0.211692258588066	-0.171378614099395	0.986853022335435
DLX6	-0.366212889184489	0.0287357359947418	-3.5524312247832
DMRT3	0.496135885659115	0.376352401885753	0.997511214784901
DMRTA1	-0.214827215852149	-0.129550055126259	0.830469759134254
DNAJC12	0.0245102706155468	-0.0436713146741147	1.08832032504196
DNER	0.0966935888471501	0.0244826591570564	1.37774297367196
DOCK3	-0.0243494975527151	0.259100110252518	10.2772450966094
DOK7	-0.284376681785281	0.102418311299838	0.837156660027996
DPF3	-0.534692870992832	-0.585369407004964	0.879116180133873
DPH5	-0.211091575463588	-0.218356573370573	0.867021051390652
DPP6	0.651858336772489	0	54.0146903994816
DPYSL3	0.152293162103766	0.139373668334515	0.962201564384959
DPYSL5	0.00190631067383555	0.0591312395989083	2.96808967627448
DSC2	-0.363357746603234	-0.393041832067032	0.998445169382332
DSC3	-0.233606638482218	0.027874733666903	8.74801005272655
DYRK1A	-0.326738268659744	-0.305699202718803	0.928511213983593
EBF1	-0.697352214394019	-0.638318107321277	0.946499804404651
EDN3	-0.024292553778338	-0.156042125181223	19.2881622081302
EFHD1	0.189573326417331	0.0244826591570564	1.9732347726951
EGFL6	0.0239195847349199	-0.0734479774711693	2.22952913080853
EIF5	-0.0123278974042605	-0.100099105467298	3.39752596247817
ELN	-0.232351834530587	-0.0436713146741147	1.5557179903236
EMILIN3	0.0334394779296805	0.0358796462443785	1.19149815058869
EML1	-0.0259445904831402	-0.13438918090661	1.52003387235882
ENPP5	0.143663077448144	0.0436713146741147	0.975685980301784
ENPP7	-0.63711135672936	-0.75896243386875	-0.907582351464974
ENTPD2	-0.557685085163935	-0.612066478926411	0.82800889235954
ENTPD3	-0.142611938672925	-0.027874733666903	11.7149743222093
EPB41	-0.0123726119133092	0.0462250163521024	3.75737310383802
EPB41L4B	-0.647356515657744	-0.661031797240524	0.80981429213671
EPCAM	-0.263527333549295	-0.194325082689389	0.681681014199538
EPHB1	0.00485701156854034	-0.153627466949757	-1.11957062780223
EPHB3	-0.00197405334229494	-0.0572605667937521	-1.19944102372507
ERBB3	-0.00669392844800575	-0.131013944022344	1.21391223388652
ERBB4	0.024581883456928	0.358464089549432	-2.46208571881915
ERG	0.0220253907168322	-0.0894826484341	1.4971816764328
ESPN	0.0274505209273525	-0.0244826591570564	1.09912950553957
ESPNP	0.0213090942621559	0.115472457035816	-1.94743069262636
ESRP1	-0.427946130829497	0.122413295785282	0.906346729682494
ESRP2	-0.0535917147215533	0.0436713146741147	1.39461641365016
EXTL3	-0.233182244484879	-0.194325082689389	0.976124293015041
EYA2	-0.13289833175495	-0.0109594205474036	-1.11597599097925
EZH2	-0.0232455666467789	-0.0436713146741147	1.61910796140932
FA2H	-0.154026642059315	-0.153627466949757	1.00190177205229
FAAH	-0.0799573909797542	0	2.06945334827116
FAM107A	0.422732882587047	0	132.592668767512
FAM124A	-0.47917067370993	-0.409673245199351	1.00042796907494
FAM131B	-0.214099614416378	-0.02962353487905	-1.53873863046047
FAM162B	-0.00854389690286508	-0.193121819834107	2.01479161085981
FAM167A	-0.00870145184364439	-0.0836242010007091	1.83238977336054
FAM174B	-0.276411505466375	-0.0436713146741147	0.995090419040091
FAM19A4	-0.244419231075044	-0.175411603861406	0.851454517729061
FAM65B	-0.708268105206264	-0.819346490398703	0.697152014836982
FAM71F2	-0.314339110249373	-0.218356573370573	1.00835830591267
FAM83D	0.0787357120802674	-0.0436713146741147	3.2935782234738
FAM83F	-0.494896019413912	-0.102418311299838	0.829573379727376
FAM84A	-0.234443287250557	-0.318274569041734	0.846378232106686
FAM9A	0.00450471836259688	0.0436713146741147	1.84380207350854
FAT3	-0.177077982611727	0.087586717283886	0.945931369042568
FBLN1	0.130208860808406	-0.0436713146741147	5.78807447149443
FBLN7	-0.262962849545619	-0.437319272149765	-0.945599073944663
FBN3	-0.0201417695625723	0.276201645568273	7.27470911522639
FBXL21	-0.5982256468214	0	-116.34356494218
FBXO32	-0.344139623255143	-0.480384461415261	0.800964712927552
FBXO7	0.0222868899214591	0.131013944022344	4.23858698672974
FGFRL1	0.23466002322208	-0.00752486135453105	3.22962880872627
FIGLA	0.0238144977795245	0	-1.35014437780953
FLI1	0.00234027520070038	0.0465242105199235	-1.79058169795901
FLRT2	0.355473828925674	0.259100110252518	0.762006641960076
FLT4	-0.0709232418164497	-0.0302220505913111	-1.38678511143917
FOS	-0.445915144821127	-0.259100110252518	0.788023709616633
FOSL1	0.012972079903528	-0.131013944022344	4.92976131871676
FOXD3	-0.0417741992619265	0	-3.01980566360021
FRG1	0.0961650469955194	0.0367157941602878	1.72519575518518
FRMPD3	-0.0266071526017881	-0.15128187169779	3.7483999777916
FRZB	-0.575506854793614	-0.563300712149108	0.819286172042015
FTHL17	0.00450471836259688	0.0436713146741147	1.84380207350854
FUT1	-0.00315337792096427	-0.129550055126259	30.5006940756974
FUT9	-0.0188446165962277	0.370914139302243	21.8882551860153
FZD1	-0.341219853975491	-0.358464089549432	0.888299134007928
GABRB2	0.0255025612034176	-0.219264504826757	-2.08813918546151
GABRD	-0.0113720234217637	0.557268145104119	-3.43847199115406
GAL	0.306864655571127	0.289682729751161	0.936027659401636
GAS1	-0.336506509832608	-0.306622070335933	0.978845148827049
GAS6	-0.026452987965414	-0.0436713146741147	2.39853891875393
GATA3	-0.111881544800271	-0.0420227421382749	1.17700293614963
GATA4	-0.352094854629112	-0.0141603788631727	-2.84931943123526
GATA5	-0.16410775746137	0.0288961227435927	-2.87355908555557
GCAT	0.0796783313910935	0.0436713146741147	1.74042341908018
GFOD1	0.0202847354415298	0.0436713146741147	3.02131997740602
GFRA4	0.058614169121154	0.0244826591570564	1.64897192445133
GGTLC2	0.0263872638742725	0.131013944022344	3.3346758657137
GJB3	-0.419777664727912	-0.307254933899513	0.879590022828724
GLDN	0.0305455658558632	0.0244826591570564	1.19474900794676
GLIPR2	0.173138712148147	0	2.27044536490704
GNA14	0.338746972882837	0	0.913173977006886
GNAO1	-0.383802891514916	-0.409673245199351	0.839313518041092
GNG13	-0.244860036838831	-0.318274569041734	0.793492007935399
GP5	0.276081469295233	0.027874733666903	9.94226422747059
GPR101	-0.102535680631629	0.0116716497957522	-1.76152795885222
GPR123	-0.0440005539684318	-0.0294159194967925	3.32210891309932
GPR149	-0.0232509338342144	0.0294159194967925	-2.079459491622
GPR26	-0.184687265741917	0.0313284960648479	5.59177293587227
GPRIN2	-0.0239089503728016	0.173698016321793	-4.49785710300107
GRASP	-0.367210555820021	-0.433629090391994	1.00426866090164
GRHL2	-0.342777934004181	-0.0512091556499189	0.891559620054352
GRIK4	-0.208328374167864	-0.00537556723626439	1.08385585225627
GRIN1	0.0115654564582548	0.0836242010007091	-3.33967636473968
GRIN2A	-0.060486752202287	-0.0244826591570564	1.13179995829089
GRIN3A	0.00712764751796459	0	1.66123279740992
GRTP1	0.0215517033043843	-0.102418311299838	2.60539891599036
GTDC1	0.00964801763883013	0.0436713146741147	1.45668474642585
H6PD	0.0665025815996009	0.027874733666903	1.8389238557093
HAAO	0.135857742834101	0	1.39610836457295
HCN2	0.02278821809569	0.0197104131996361	0.873288160152005
HDAC9	0.353023025926444	0.122413295785282	0.76562507014076
HDDC2	-0.000786955696277443	-0.0647750275631296	1.29088929796717
HECW1	-0.142675132189895	0	-12.6016223176948
HERC5	-0.653090875283642	-0.772487279336428	-0.964676008235495
HES6	0.0182363788314428	-0.119687379746252	1.28400035720184
HEY1	-0.420400556576375	-0.323875137815648	0.916492278788818
HIF3A	-0.351660767778003	-0.480384461415261	0.908257499259542
HJURP	0.0034081123812046	-0.0436713146741147	4.7944803289151
HLA-C	0.010423661044072	-0.0836242010007091	2.8049452807755
HMGA2	-0.295526715641223	0.0233432995915043	-3.52822549664459
HMGB4	0.0044496787137419	0.0436713146741147	1.8438464211143
HNRNPA3	0.206456352684716	-0.0244826591570564	0.866580348220641
HOXA11	-0.718578749837077	-0.856893070496975	0.988778324952194
HOXC10	-0.658344388324748	-0.424429695596577	0.805663371117522
HOXC12	-0.163346115284074	-0.0197104131996361	-75.1706694043943
HOXD12	0.318426942069951	0.434542382293028	0.952739927179024
HOXD4	-0.377436851557288	-0.416205205669959	0.984758279438069
HS3ST2	-0.397275592346674	-0.418121005003545	1.01635755538293
HSD11B2	-0.618535619577143	-0.661031797240524	0.715467417633061
HSPB8	-0.316148001609679	-0.218356573370573	0.880850525073385
HSPG2	0.0210289865498427	0.131013944022344	2.71555428215998
HTR3B	-0.0241300108792935	-0.218356573370573	4.20999921675815
HTRA4	0.00617849360685297	0.0436713146741147	7.88628424552362
ICAM1	-0.285877202362656	-0.218356573370573	0.899751638775896
ICAM5	-0.18868226614121	-0.0394208263992722	1.99351372770856
IGFBP1	-0.379394926149774	-0.139373668334515	0.911181174464231
IGFBPL1	-0.110112298681949	0.204836622599676	0.932407759902748
IHH	0.0253723079424158	-0.336045335441398	8.88994134852365
IKZF1	-0.00406861079902958	0.122413295785282	-1.85321652309626
IL16	0.00925874209336346	0.0647750275631296	4.84656912671377
IL17RD	0.104672101982343	0	1.69040398973103
IL20RA	-0.175645591820282	-0.0622487989106782	0.928731100112769
IL7	0.00777780897655205	-0.0436713146741147	4.98985598861985
INHBB	-0.022212272507345	0.0358796462443785	-2.10722227171497
INPP4B	-0.298240372919368	-0.393041832067032	0.99802343058697
INPP5A	-0.0751403814456124	-0.027874733666903	1.55763011898769
INSM2	0.449116765738032	0.354040043804483	0.903893174228211
INTU	-0.00403274504145203	-0.027874733666903	2.2030232339858
IQGAP2	-0.138715371163491	-0.195123135668321	0.875671939699111
IQUB	-0.0291305522557552	0.161267017087932	0.902878693323427
IRX1	0.00337123770800503	0.136762580482238	2.89196507183801
IRX2	-0.213286583297802	0	1.97645266611031
ITGA2	-0.422570201069518	-0.393041832067032	0.949939103777746
ITGA3	-0.0256764309484839	-0.218356573370573	3.65792279685765
ITPRIPL1	0.260801760259876	0.362371537669739	0.830531694618205
JAM2	-0.565058188498363	-0.647750275631296	0.81744352309357
JARID2	-0.0249536025393426	0.00537556723626439	2.28732681625634
JPH2	-0.0254519753937551	-0.290280630758277	-1.98907985094258
KANK1	0.000814050191323296	-0.129550055126259	1.89414222637203
KANK4	0.199171361447062	0	1.49734626194951
KCNA1	0.00421285301576974	0.118262479197817	29.0038263669164
KCNA10	-0.254878101342064	0.027874733666903	75.0715127823087
KCNA2	0.0243303983690581	-0.393041832067032	11.55252030377
KCND2	-0.487406777943807	-0.696868341672576	0.957310023841493
KCNE3	0.0117684974554552	-0.0647750275631296	10.2896424210202
KCNH1	-0.517818207804561	-0.856893070496975	0.874483957709554
KCNJ10	-0.273055130070365	0.204836622599676	0.908432012827844
KCNJ12	-0.224114933002337	-0.409673245199351	0.873308172403374
KCNK2	-0.487884711043897	-0.501745206004254	0.894678281398335
KCNK3	-0.236417081726283	0.0119598820814595	1.68523168263071
KCNQ1	-0.0239980092789067	0.0714386616350674	3.09866693069048
KCNQ4	-0.357031241009372	-0.284495309166216	-0.880943206226148
KCTD12	0.0948937663029534	0	3.1927880666823
KDR	-0.0545910874769981	0.00920672151894242	7.87009739324528
KIAA0141	0.0571253373064372	-0.0436713146741147	3.65594289088066
KIAA1324	0.286844798354803	0.358464089549432	0.802064029134011
KIF26A	-0.0157539300647584	0.200922710035733	1.0525337039613
KIRREL3	-0.544261042202225	-0.614509867799027	0.766671825409058
KLF14	0.194949684675128	0	5.52378388960678
KLHL32	-0.507658514869933	-0.614509867799027	0.824128909786615
KLRG2	-0.27029788576818	-0.0734479774711693	0.958333759071425
KRTAP10-11	0.00442141479204615	0.0436713146741147	1.84395066410175
KY	-0.0798315795163649	0	2.65394192458808
LAD1	-0.563565204674096	-0.418121005003545	0.857756416919856
LCOR	0.0036460069820931	0	1.32111182260623
LGI3	0.719783047328804	0.724206824377901	0.936785202577688
LHFPL3	0.117270321222316	-0.0244826591570564	3.38019945159852
LHX1	0.021883339693491	0.102494148638108	-2.06972110749439
LINGO4	-0.00251474366670774	0.218356573370573	13.3854727014888
LLGL2	-0.272680304149933	-0.129550055126259	0.783272692943642
LMO3	-0.0164286225972549	-0.0436713146741147	5.68001470701797
LONRF2	0.0174255580962326	0.16340309714053	-1.71789938819054
LOR	0.643639320924692	0.675926369419375	0.931362437516463
LRAT	-0.00415953680710706	-0.229542445983126	-3.41279343268625
LRP2	0.00480323967422286	0.165720987340964	-2.04428514313688
LRP4	-0.433317073052322	-0.323875137815648	0.9731920185807
LRP8	-0.00482863348812223	-0.0436713146741147	1.70718204664691
LRRN1	0.031523475160901	0.0341394370999459	2.13378681515373
LSP1	-0.0598816498704844	0.027874733666903	0.839668283964717
LTK	-0.0557166004076103	0	-2.33976087454329
LYPD6B	-0.40142224761104	-0.323875137815648	0.991513487286281
MADCAM1	-0.520734838712636	-0.457108515193581	-0.716308281963688
MAL2	-0.292505947270246	-0.00537556723626439	1.23976826800266
MALL	0.0257742109537291	0.0436713146741147	0.889031212987946
MAN1C1	-0.289404707413211	-0.0839719122759632	-1.01293041608956
MAN2A2	-0.0266714242236996	0	2.58983142345467
MAP3K7	-0.628140716447721	-0.612066478926411	0.695695108840222
MAPK4	-0.747880197721697	-0.768706114785807	-0.684720510411554
MARCH1	-0.134857637701384	0	17.457379718984
MARCH11	0.827321649171679	0.85740297418417	0.792272686836302
MARCH6	0.0766756806041686	0.027874733666903	1.75448956462045
MARCH9	-0.00180639723107887	0.0462250163521024	1.30751315546166
MARVELD3	-0.405572821725338	-0.102418311299838	0.907794048299174
MAST3	0.0119063318359854	0.0647750275631296	1.33456095982647
MBIP	0.0161001501710636	0	4.79938243342141
MCOLN3	0.00294593447297146	0.0512091556499189	-1.57570899533039
MDS2	-0.3213712189124	0.027874733666903	1.39741880269979
MED13L	-0.319564738150601	-0.305699202718803	0.97417171488166
MESP1	-0.309901374161066	-0.250872603002127	0.993524449330612
MFI2	0.18932253875084	0	0.979371088060793
MICALL2	0.0113120542326403	0.0840454842765499	1.73918927891849
MLC1	-0.379543349314762	-0.563101160612298	0.881873074564189
MMEL1	-0.515720350588911	-0.563300712149108	0.740222972354722
MMP17	-0.198628216062288	-0.241900525631897	0.951112805838823
MMP28	-0.308003001315316	0	1.96531559890126
MOXD1	-0.383427901101538	-0.318274569041734	0.92631677095039
MPP3	-0.0288785715170703	-0.393041832067032	11.8118184055467
MPP7	0.00508160452562729	-0.131013944022344	5.47758562123469
MPZL2	-0.383784331889177	-0.323875137815648	1.01921532274183
MRM1	0.10313686991464	0	-1.79570575172102
MRVI1	0.0275301887580313	0.218356573370573	3.47366831673937
MT1M	-0.0387709989773208	0	4.71130601990258
MTIF3	0.151241648086246	0.027874733666903	12.9418314600652
MTUS1	0.175500706494517	0	0.686794620942971
MX1	0.00857068052490019	-0.131013944022344	3.47833797685688
MYO15B	-0.0721549344024451	0.0244826591570564	1.21484972751592
MYOCD	-0.419474788700355	-0.585369407004964	0.915627754874866
MYOM2	-0.223638803177324	-0.259100110252518	1.02061845582855
MYOM3	-0.538119303504576	-0.647750275631296	0.920030429844728
NALCN	-0.0737154887019834	-0.0436713146741147	1.20549965315766
NANOS2	0.0281111375066071	-0.027874733666903	2.39541512362527
NAT8L	0.0229276321648772	0.153627466949757	1.49257179380711
NCCRP1	0.250492485466018	-0.027874733666903	114.814192330786
NDRG2	-0.0506546224130255	-0.0244826591570564	1.4895538532915
NDUFS5	0.00534436097304606	-0.131013944022344	1.9956843878113
NEFM	-0.20901775053201	-0.0350149493872565	-1.2886289356302
NEIL1	-0.0206453415566176	-0.027874733666903	3.93758825065715
NEURL3	-0.346397945147914	-0.102418311299838	0.871557733903822
NGB	-0.359130074143351	-0.287900694961887	-0.810806590104799
NKAIN2	-0.389433596884082	-0.538194693665677	0.956664333534255
NKX2-1	0.569074273536538	0.524404424085076	0.946640990808063
NKX2-8	-0.182454992949714	0.0220881010685491	-1.59997838376092
NMU	-0.416832346969363	-0.122413295785282	0.88755648118805
NOC2L	0.00951270848402227	0.131013944022344	4.54581137799116
NOG	-0.43131011603534	-0.384671324603262	0.911632309029084
NOL11	-0.00587624792390621	0.0436713146741147	3.39559849198543
NOTCH3	0.244508927166779	0.00840454842765499	-1.33640881858593
NOVA2	-0.00757926403592464	0.362371537669739	88.1105855366177
NPFFR1	0.442561750916326	0.434524094626741	-0.926047102984658
NPHS2	-0.0717873969626087	0.0734479774711693	-0.989031092426688
NPM2	-0.0517130654887966	0.027874733666903	2.57706660068551
NPR1	-0.0646999423786482	0	-2.27750282418232
NPTXR	-0.155885193945187	0	-5.3998144026249
NR5A1	-0.23390512006651	0.0403388018526981	2.04217781809757
NR6A1	-0.827094842868539	-0.856893070496975	0.897919450701348
NRIP1	0.00559124411340147	-0.0436713146741147	1.25581414032842
NRXN1	0.0274775926906922	0.403167542719829	35.443380712437
NT5E	-0.0392905479368067	0	6.74663410591372
NTN1	-0.10450731484973	-0.0145296126951791	1.72848104682487
NUDT14	-0.10482735409028	0	2.24054316156062
NXPH1	0.108105165141208	-0.0339306312445494	2.15971414545764
ODF3B	-0.223009185593857	-0.102418311299838	0.896802581253135
OLFM2	0.00158214930727559	-0.182520980475967	-2.70686587008546
ONECUT1	-0.460874394996847	0.0215518019960563	-6.33760444551392
OPCML	-0.0168904087197625	-0.00420227421382749	1.12142707608838
OPRD1	0.287401952664876	0	2.077029473135
OR1J1	-0.189184177838068	-0.131013944022344	0.975785348475812
OR1Q1	0.0184792266229237	0.305699202718803	14.3480290149815
OR5B21	-0.00847175270113586	0.218356573370573	19.5710958013766
OR6C3	0.0120823386591199	0.0436713146741147	1.78771532268793
OR6N2	0.00450471836259688	0.0436713146741147	1.84380207350854
OR7A10	0.012129573890031	0.0436713146741147	1.78720911776927
OSR1	-0.594215801870259	-0.710805708506027	1.01730694262827
OVCH2	-0.0070827576667283	0.305699202718803	20.1226472655284
PACSIN1	-0.112470529906972	-0.0647750275631296	0.943742529740541
PAG1	-0.268781795430215	-0.305699202718803	1.01744782324093
PAK7	-0.121205831191852	0.0436713146741147	23.9700589818679
PALM2	0.184045568985085	0.122413295785282	0.801472072754515
PARP11	0.0173417230080751	-0.194325082689389	4.12300974071863
PAX1	-0.0289448323633837	-0.19604364719073	-1.98899980516587
PAX5	-0.497193195876249	-0.0329411866024426	-7.46493356270641
PCBP3	-0.47501895255061	-0.259100110252518	0.787533971396991
PCOLCE2	-0.566743614200018	-0.585369407004964	0.855325793717311
PDE4A	0.259139682945783	0.336545897840145	0.922194167215259
PDE4D	0.00271107969837318	-0.0734479774711693	1.01795256845925
PDLIM7	-0.276758692866507	-0.218356573370573	0.764603734760482
PDZD2	-0.243755625738531	-0.0210113710691375	3.51161658445667
PEBP4	0.407177882761228	0.027874733666903	36.3343789121852
PELO	0.0214533434012373	-0.0436713146741147	2.53616610561862
PEX26	-0.0116198085891002	0.131013944022344	1.75785615769081
PEX5L	-0.00608290522699153	-0.0244826591570564	1.64472878061204
PHLDB1	-0.340377755511478	0	-16.2886770899883
PIWIL1	-0.161395962409259	-0.0268778361813219	2.00085399930058
PKLR	-0.156763773860477	-0.204836622599676	0.929186614679215
PKP1	-0.623171274954096	-0.612066478926411	0.726932388264985
PLAC9	-0.410672563122795	-0.388650165378777	0.839095680258608
PLCG2	0.0725633587811863	-0.0244826591570564	-1.71364734372152
PLD5	-0.693012917383003	-0.416205205669959	0.854787340249125
PLEKHG6	-0.257360873329607	0.027874733666903	1.10788052853231
PLK1	-0.0265349086466974	-0.218356573370573	5.99783539205643
PNMT	-0.557433246010549	-0.269309250727621	0.778125207851113
PODN	-0.380096393175672	-0.250872603002127	0.893682343506779
PPFIA1	0.0278833774728645	-0.0436713146741147	1.8898038586272
PPP1R12B	-0.00699060851744722	-0.0436713146741147	1.90983320464648
PPP1R13B	0.0101788113074618	0.129550055126259	2.4631536824537
PPP1R14A	0.00461286625159912	0.0436713146741147	1.94498976735061
PRDM1	0.0010029999167032	-0.0917894854007196	5.42017588277043
PRDM8	-0.483380058983437	-0.532181156390174	0.885851193043999
PRKCH	0.121935922064337	0.027874733666903	3.58109102995133
PRKCQ	0.125331376512857	0.0436713146741147	1.34438583016123
PRKG2	0.0510379000478478	0	2.08168136418333
PRKRIR	0.00494656863340541	0	4.40888423737572
PRMT8	-0.00581387128030109	0.260134839541545	-2.38458388701796
PROP1	0.0271566936641977	0.0836242010007091	1.58212012747109
PRRG4	-0.264571936286563	0	9.45611269708709
PRSS16	-0.264585423757618	-0.129550055126259	0.806338985234508
PTGER2	0.118044965318998	0.025213645282965	-1.33580916007336
PTGER3	-0.194074500988752	0.0244826591570564	-1.8211197800498
PTGFR	-0.430544627301055	-0.518200220505037	0.921364141510414
PTPRS	0.362865307047338	0.0350149493872565	2.53665431337573
PVRL1	0.223338866784438	0.473870472337351	0.940869973951693
RAB11FIP4	0.0169630249624517	0.0473049916791266	1.85235049496751
RAB12	-0.0237164636742324	-0.131013944022344	1.10066713955151
RAB3IL1	-0.181143029508244	0.027874733666903	1.38280750040029
RAB4A	-0.0138290678005275	-0.129550055126259	2.50121621920988
RAMP1	0.0635691846049066	-0.0414302468352409	1.1861828895348
RARA	0.025923793593622	-0.0436713146741147	2.90536548893923
RASGRP1	-0.0279397913158793	0.220343932413508	2.23539532928193
RBM24	0.00740660443828968	-0.0436713146741147	0.852295556001951
RBM38	-0.0155841152238386	0.0436713146741147	1.85628897741866
RBPJL	-0.138644950434648	-0.0376289706538507	18.5853527244551
RCN1	0.02454254055833	-0.207151234176205	2.46053980556241
RCSD1	-0.336027829494625	-0.307254933899513	0.812597275370104
RDH13	0.248218823488938	0.027874733666903	1.07292270526572
RELT	0.149005862357353	0.0436713146741147	1.52303403699605
RFX3	0.00774588318852885	-0.129550055126259	2.45161652429367
RFX4	-0.0483938449171903	-0.00733432760958148	-1.31493579884317
RFX6	-0.00959169412017771	0.14484136487558	-1.52447204958986
RGL3	-0.133053381281948	-0.0230168037973561	1.63380729955129
RGS11	-0.0136977225577075	0	0.939016484681106
RGS7	-0.473755823654447	-0.453425192941907	0.902426844511644
RHPN1	-0.0943561926722434	-0.0184134430378848	1.46586642352046
RIMKLA	-0.264456473198158	-0.250872603002127	0.872357127876412
RIPK3	-0.297473272008774	-0.259100110252518	1.00717972883726
RIPK4	-0.517304585130022	-0.487983139153079	-0.857809362574769
RNF17	-0.130798125103293	-0.0414302468352409	7.17641695480479
RNF24	-0.0533206621275136	-0.0436713146741147	1.83650554685008
RNF39	-0.216741864238728	-0.238976059699622	-1.01549868668153
RORB	-0.354401713001384	-0.367239887355847	1.01260802913412
RPL38	0.204984883344861	-0.0378204679244474	2.03931097436106
RRAGD	-0.0260870138931416	0.0796586865665405	0.940377034306094
RRM2B	0.0490046101492289	-0.0436713146741147	6.10257551239662
RSAD2	-0.124593123498056	0.0436713146741147	1.01872583967136
RSPO2	0.0828876393137323	0	2.57848475784187
RTDR1	-0.21900027145934	0.0436713146741147	4.13981194903965
RTN4R	0.109185847711965	0.0436713146741147	4.76489027587221
RTN4RL1	-0.0103639813505568	0.303462894689556	-2.61827207235374
RUNX1T1	-0.61961456289685	-0.626791139748428	0.800076875912932
RUNX3	0.0158538364885199	0	1.38426305311382
RYR3	0.0105158203758763	-0.124497597821356	4.37794085882655
SBNO2	-0.101168403458959	-0.0436713146741147	1.89634935590143
SCAMP5	0.403083180946894	0.250872603002127	0.700775962561062
SCARB1	0.12484069364624	0.0436713146741147	5.46593634876438
SCP2	0.015123052064701	0.0436713146741147	1.00882223087005
SCUBE2	-0.0117581938997029	-0.139373668334515	8.87261035458827
SEC13	0.00711181236682249	-0.0215022689450575	2.41567393951234
SEC14L1	-0.00904219974502905	-0.305699202718803	16.2005152637426
SEMA3D	-0.0840575995429687	0	2.30545447625441
SEMA5B	-0.407866603754417	0.00834159212227486	-23.6601903629564
SEMA6B	-0.504963431342185	-0.694080868305885	0.885902682335335
SEPT3	0.044312636965793	0	1.26987523014876
SERP1	-0.0285331195218863	-0.131013944022344	1.44305365404997
SFRP1	0.000767074997270645	-0.139373668334515	1.49747663289142
SFRP2	0.000717961525148299	0.00366716380479074	2.79038457741592
SH3BP5	-0.00657092398956035	-0.0647750275631296	2.16621275282654
SHD	-0.368424220022049	0.0734479774711693	0.716699933495948
SIRPA	-0.0194774642601077	-0.131013944022344	2.8124665103034
SKAP1	-0.182378577308417	-0.0433629090391994	2.3143358640365
SLC1A2	-0.238391711873298	-0.341394370999459	-1.002151297379
SLC22A23	-0.560381249154978	-0.611022809188719	0.962972756079558
SLC22A3	0.443942915869745	0.337963184709687	-1.01675438425858
SLC22A6	0.00450471836259688	0.0436713146741147	1.84380207350854
SLC27A2	-0.41183004899773	-0.388650165378777	0.914043414572873
SLC29A2	-0.076845929672309	-0.0836242010007091	0.812716316681047
SLC2A14	-0.22387388111315	-0.259100110252518	0.89018776389193
SLC2A4	-0.173319639866943	-0.0512091556499189	0.979940180719487
SLC35C2	0.128792818079513	0.0244826591570564	1.95576950567016
SLC35F1	-0.0912773077406437	-0.0244826591570564	1.52687555887003
SLC38A3	-0.0078158675061039	0.10504484816177	-3.57376026474539
SLC38A8	0.0205289606988395	-0.194325082689389	3.98777956157898
SLC47A1	-0.502166217058938	-0.416205205669959	0.877164775996047
SLC4A10	0.00353864918780313	0.218356573370573	4.30116932520884
SLC4A3	0.0271390140172228	-0.218356573370573	3.56380399052426
SLC6A9	0.0132869860971528	-0.0436713146741147	1.38258101963568
SLC7A14	-0.017464454811594	-0.241402274792634	1.93252464318673
SLC7A2	-0.324820433901507	-0.362371537669739	0.994573229148535
SLC9A2	-0.245841646270338	-0.250872603002127	1.0014510628086
SLCO2A1	0.181651627048011	-0.0244826591570564	2.4644596593666
SLIT3	-0.03127793001739	0	-1.44936312946811
SMOC2	-0.025662150932284	-0.0342808018334388	4.42375017598543
SMPD3	0.0671316188049018	0.0436713146741147	3.343371904013
SMYD2	-0.0655290198786075	0	-1.71387564972882
SNAP25	0.191049035897388	0	75.5803112318936
SNCAIP	-0.45454063900588	-0.582975248068166	0.931173343624247
SNCB	-0.00917043792629544	0	-1.94588263385469
SNTG2	-0.104161109402605	-0.027874733666903	89.6276618523125
SORL1	-0.0289929810714541	0	-1.32962271895526
SORT1	-0.675824236197499	-0.64111887433877	0.89327542178142
SOX2	-0.0230478667161349	0.429588117274439	-3.93262720506071
SOX8	-0.0431696373111823	0.0226204208296996	-1.52870524378862
SPTBN5	0.0223042599567754	0.0647750275631296	30.2296541264404
SRGAP1	-0.285629487808331	-0.218356573370573	0.955157849074828
SSH1	0.15465496605429	0.0436713146741147	5.79033339911017
SSPN	-0.345362580395043	-0.418121005003545	0.943993089783282
SSTR1	-0.0190440793966629	-0.234771398733032	-1.48164955889478
SSTR2	-0.675553990524662	-0.536388187521209	0.670417244384469
ST14	-0.347237995991993	0.204836622599676	1.00312587689747
ST8SIA6	-0.376339228962843	-0.318274569041734	0.834019610729064
STK33	-0.29176373816568	-0.323875137815648	0.931784255979267
SULF2	0.0226860545542845	-0.187685822751184	2.22618471541075
SULT4A1	0.173333738554615	0.0647750275631296	0.975002589476062
SV2A	-0.0230317751527424	-0.131013944022344	2.76023932975751
SVEP1	0.0137889761890898	0.0836242010007091	1.39663472953754
SYCP2L	-0.120028282812222	0	1.95983553775005
SYDE2	0.048495974160456	0.0436713146741147	2.22673042652825
SYK	-0.342737859320626	-0.323875137815648	0.965576069556071
SYNE1	0.0506594910662619	0	1.91750529975892
SYNPR	0.381343070001058	0	136.612740880479
SYPL1	0.00300674080649142	0.215022689450575	4.5413225542458
SYT13	-0.25132272817553	0.039866273604865	2.48696003867084
SYT17	-0.421710721330178	-0.416205205669959	1.01079994038437
T	-0.141416317548394	-0.0294508014247322	-2.52515461670617
TACC1	-0.00311854286309974	-0.129550055126259	3.47936968149589
TACR1	0.177586024811023	0	2.01098797197054
TANC2	-0.061693391211734	0	-2.23814414388888
TBC1D10B	0.0120584658472595	0.0647750275631296	3.89482212951841
TBC1D21	0.00450471836259688	0.0436713146741147	1.84380207350854
TBC1D30	-0.0184354931654747	0.367239887355847	-1.78539289995586
TBX2	-0.664191183301202	-0.603130055432378	-1.00597779132157
TCF3	-0.179628456860837	-0.102418311299838	0.966092668322163
TCF7	0.11179711346526	-0.027874733666903	2.97443810846361
TEPP	-0.558098042412287	-0.563300712149108	0.732480617906286
TERF2IP	0.0101652162637376	-0.131013944022344	2.33771932401441
TFAP2B	-0.00505103523731284	0.167406706250773	7.80207908880023
TFAP2E	-0.277641910574071	-0.153741222957161	0.969407622851696
TFR2	-0.165890788547465	-0.0647750275631296	0.828437884921248
THBS4	-0.449037049215181	-0.418121005003545	-0.95104681246785
THSD7A	-0.236469942606136	0.027874733666903	2.10047332529013
TIAM1	-0.0226760413770606	-0.220343932413508	-1.52168756067717
TIAM2	0.125796980774312	-0.00840454842765499	4.62631321848199
TIGD3	-0.00153463001580303	0.388650165378777	28.1701876424323
TLE2	0.10113371451292	-0.0197104131996361	-1.10820753122099
TLL2	-0.161228450355803	0	1.38613858288596
TLR2	-0.327027945494158	-0.465170523984072	0.987093787365283
TLR3	0.173755573868178	0.102418311299838	0.771304814115978
TMCC3	-0.327148335880666	-0.259100110252518	0.871480280044609
TMCO5A	0.0124759614601424	0.0436713146741147	1.78413010513411
TMEM108	-0.716048221372127	-0.807927752182862	0.853386780465513
TMEM121	-0.278082415114717	-0.00786670309832715	2.37998885819322
TMEM174	0.214749576533911	0.0301605611062661	3.14466640005493
TMEM176B	0.349162119066244	-0.102418311299838	0.774053792760351
TMEM37	-0.0884596085945959	-0.027874733666903	3.48723363800796
TMEM52	0.123266505326285	0	3.36937239651526
TMEM55B	-0.209287645528824	-0.171378614099395	0.958929511782178
TMOD1	0.00585081879157946	-0.0512091556499189	1.97968257248785
TNFRSF25	0.0246407287324358	-0.271445049956395	2.19099948189397
TNNI3	-0.218679202333278	-0.0836242010007091	0.967225937331277
TNS3	0.025709235771256	-0.306622070335933	4.54698153450175
TPO	-0.204644638283427	0.0107511344725288	1.89824663425136
TPPP	0.132841338059431	0.0394208263992722	2.61367601661528
TPPP3	-0.123176731664524	-0.250872603002127	0.936247771937651
TRAM2	-0.258714675053903	-0.393041832067032	0.939862301405186
TRH	-0.620602452713271	-0.661031797240524	-0.88416062453651
TRIM15	-0.463483391225517	0.0734479774711693	0.706259582792824
TRIM17	-0.499061287755806	-0.409673245199351	0.721461798021164
TRIM36	0.0531683781584166	-0.0185147092994062	2.57333123894078
TRPC4	-0.492787180070396	-0.647750275631296	0.999814716014518
TTC1	0.0103604764170362	-0.161117626581492	1.4940333896365
TTC34	-0.0207267605294694	0.182769286032989	4.68222174066468
TTN	0.119971517227342	0	5.29263631567152
TTPA	-0.166580539832234	-0.027874733666903	6.69132660947337
TUB	0.0345352397236046	-0.0210113710691375	3.28165350784829
TWIST1	-0.379943878721568	-0.640523072825274	-0.942100494424325
UCN	-0.612087231712455	-0.612066478926411	0.967591214396591
USP2	-0.032589633797036	-0.0436713146741147	0.930247128737047
VASH2	-0.601696921207691	-0.563300712149108	0.870334061063742
VLDLR	0.023231390511732	-0.0436713146741147	3.59037778323685
VSNL1	-0.633307012997698	-0.696868341672576	0.862931808841687
VSX1	-0.367878213934745	-0.52148851564562	-0.722466553862706
WDR24	-0.00471320748337065	-0.299572344757639	1.51731780913899
WDR3	-0.0600815982212181	0.0436713146741147	1.64030420165004
WFDC1	-0.627687663332663	-0.585369407004964	0.831164583016475
WFDC2	-0.366063604631583	-0.0734479774711693	0.809824363790674
WNT2	0.0819757874600471	-0.256045778249595	0.979989687461212
WNT4	-0.156630960302062	0	3.67023151671447
WNT5A	-0.687247474054053	-0.838330008288623	-0.901951318590103
WNT7B	-0.0593218482749301	-0.0389410418737249	-1.56840936320191
WNT8B	-0.106889972677203	0.0436713146741147	4.17561377012256
XKR7	-0.113122260592372	0	9.1191288149391
ZAK	0.0459730515034309	-0.0436713146741147	1.51284374507329
ZC3H12D	0.00273561862476713	0.129550055126259	7.20526437475629
ZFPM1	0.0148591854448794	0.027874733666903	1.8903505056798
ZNF273	-0.122602164245492	-0.122413295785282	0.946696937029793
ZNF385C	0.0804753808442108	-0.0138100822784136	1.51369143056421
ZNF395	-0.23619679382637	-0.129550055126259	0.950600224117516
ZNF497	-0.335329372899912	-0.393041832067032	0.939015152082336
ZNF704	0.022567325061789	0.113102104148498	4.01491583503435
ZNF707	-0.414432488974104	-0.259100110252518	1.01360155399044
ZNF800	0.0803582806015195	0.0436713146741147	1.74645642179459
ZNF804B	-0.342105416133455	0.0244826591570564	-43.2060685491567
