# Supplementary material for: Functional transcription factor target discovery via compendia of binding and expression profiles
Source: Sci Rep. 2016 Feb 9;6:20649. doi: 10.1038/srep20649 (PMC4746627; doi:10.1038/srep20649)
Supplement: Supplementary Dataset [file srep20649-s2.zip › Supplementary Dataset/43180_2_data_set_1775596_nz79pp.csv]

Gene	PC	SC	CARS
ABCA3	-0.00661772739225283	-0.039866273604865	2.06840644806758
ABL2	-0.212484213333825	0	-3.35425571864133
ABLIM1	0.512005022772389	0.366422889931476	0.946356332128061
ACER3	0.091285420856703	-0.0888706046371499	0.925380227991467
ACOX1	0.00152342641819632	0.218356573370573	9.23614836291379
ACOXL	0.568788464437255	0.609329761004986	0.853138839157895
ACTG1	0.023025533213333	0	2.2723661060374
ADAM23	-0.0946698535131812	0	-1.84892609805016
ADAM28	-0.00103405879539715	-0.269309250727621	1.41314695935804
ADAP2	0.00194596163466536	-0.145140315379138	2.14606028816136
ADORA1	0.237474279174312	0	295.465871277559
ADRA1D	-0.165232548994161	0	-5.96977032688362
ADRA2B	0.049232046126646	0	2.17829868585535
AGA	-0.0872405850025243	0	-1.89966552090831
AHNAK	-0.00408954789539981	0.289705940578468	-2.20105093447324
AIM1L	0.434250081840471	0.388650165378777	0.948234342788558
AKAP10	0.095831979819572	0.0591312395989083	0.959991335975395
AKAP12	0.126236847746659	0.00761795596298639	-1.46654836974016
ALDH1A1	0.00389430642497892	-0.25288574557463	0.838521318091041
ALG10B	-0.00836862487703382	-0.125436301501064	1.96515710285261
ALX4	0.00728908822107211	0.133497462024665	74.0112116139473
ANKRD18B	0.54393817630473	0.512091556499189	0.753833109900812
ANKRD31	-0.598893871187858	0	-29.919278290385
ANKRD42	-0.00613732428601827	0.136169247617109	4.30943753634234
ANKRD44	0.394254230851774	0.501766322782362	0.977031602156239
AP3S2	0.00247688258615156	0.0736537721515394	1.16847945381288
APH1A	-0.0363154514333642	0	-2.70093328525587
APOBEC4	-0.00209978212425659	-0.0333264767389312	1.65064477091121
APOL4	0.0912719252376582	0	1.97036208295023
ARFGEF1	-0.00511131226636749	-0.146863176641151	2.09985698864509
ARHGAP12	-0.171886649689873	0.00739140494986353	-1.46433165540941
ARHGAP8	0.0369772017926169	0	1.43128075969995
ARL8B	0.140926903737395	0	1.90815440274154
ARPP19	0.00804159362224358	0.00420227421382749	1.09270621508931
ARRDC1	-0.00229587106726917	0.00744983593779457	-1.48340469959718
ASAP3	0.412079981232445	0.413918677192358	-0.953451861854419
ATG4D	0.0718644146339801	0.0591312395989083	0.948374390861092
ATP5J	-0.24812110516916	-0.254418559729383	1.03107701953033
ATP6V0E1	0.00413868878173837	-0.030535240827623	1.34412658891124
ATPAF1	-0.00405761822826547	0.00920672151894242	1.16409744870801
B3GALT2	-0.00349605542747932	-0.194325082689389	25.1011802126126
B3GNT3	-0.00858224967405487	0.039866273604865	3.86232136122246
BAALC	-0.0544280792626103	0.220343932413508	0.785127689259423
BACH2	0.513654109724764	0.525284276728437	0.903208939345428
BAI1	-0.152147650364375	-0.0039866273604865	6.84502358614977
BASP1	0.708827467133006	0.774136107727003	1.01088847387509
BAZ1A	-0.127291600823291	-0.102680586534141	0.989118253265511
BAZ2A	0.0119168427964221	0.00391606200810599	3.15323618142743
BCL11A	0.620117082751211	0.49411779903664	0.974397614684193
BCL2L12	0.00440698785641635	0.0965609099170535	-1.48879961238216
BDH2	-0.412102401173213	-0.171378614099395	-0.699707495485149
BLVRA	0.279942398856366	0.318274569041734	0.962046884795168
BPGM	-0.00239340444049082	-0.251734499146469	2.08841692762466
BRD3	0.00799078636414497	-0.0182657009123394	1.47529957467237
BRSK1	-0.438309381264609	-0.453425192941907	1.03008216951743
BTBD6	0.492926224428873	0.358464089549432	0.869288777413696
BTN3A2	0.00493571823299854	0.0215121482329416	1.63299853944338
BUD13	-0.00487771620584172	-0.334181091989119	-3.57809478172921
BVES	0.000641846661992753	-0.218356573370573	3.66593440920232
C11orf74	0.487760136387007	0.563101160612298	0.797447267660419
C12orf73	-0.00840903770970236	0.156514265822021	4.2634113814726
C15orf43	0.13941518214419	0.00460336075947121	2.60829174263726
C16orf54	0.116507606872113	0	1.37948353726542
C16orf82	-0.00240360598856568	-0.401201858014685	3.03133937466947
C17orf70	0.126399106055789	0	1.47367096473194
C17orf75	0.00680150886408042	0.236648116414078	-1.58595399627444
C17orf80	-0.0839004954037875	-0.153627466949757	0.975209605127565
C19orf24	0.117735911574019	0.238976059699622	1.02026229697903
C19orf66	-0.0137854511548543	0	1.45224425212714
C1QTNF4	0.000535288109197564	0.0436713146741147	34.1465311900328
C1RL	0.0225290748682068	-0.0512091556499189	1.01637153814213
C1orf141	0.085799617748389	0	3.09937146104191
C1orf177	-0.15607760698599	0.00460336075947121	65.883342409718
C1orf74	0.136129449497612	0	5.77661690341572
C2orf83	0.166584635216865	0.00460336075947121	5.40748102107461
C3P1	-0.00220177382819006	-0.334587294144896	2.4985217651363
C4orf27	0.0377036819136839	-0.00394208263992722	1.93083344052722
C4orf32	0.00678764081949765	0.455113933211585	-3.89602533653241
C6orf120	0.407989497915519	0.358464089549432	0.846881714543
C6orf132	0.370795181392872	0.490109117976824	0.993861499109894
C7orf31	0.00236285243488479	-0.0836242010007091	2.02047571403853
C9orf40	0.0739570490025775	0	1.89421831136968
C9orf62	0.0836826557755152	0	3.02557952866926
C9orf78	0.0578248515401486	0	-1.84636476616435
CALR	0.0638242743274098	0	-3.06302149644368
CAMK2B	0.0451984949544873	-0.0436713146741147	0.95429726985416
CANX	-0.00711561168056552	-0.133733952671562	1.79384550975504
CAPG	0.00668335787717092	-0.101136429602574	2.33633399053791
CAPN11	0.00737807414741891	-0.0223495078133837	-1.71394544498207
CAPRIN2	-0.0153474692278754	0	1.39223338043094
CBFB	0.00785707129198064	0.0407323604586937	1.4052159682289
CBX2	0.488298169346939	0.493382785904184	0.955724774083104
CC2D1A	-0.00425779320582731	-0.135545330256541	1.35770534569467
CCDC102A	-0.0210811810902118	-0.00736270035618304	-1.61567183279228
CCDC14	-0.120362133140562	0	3.34629796480271
CCDC146	0.00470879617902688	0.0482804549585268	-1.58063816602268
CCDC149	-0.223363128367022	0.00420227421382749	1.48349449527585
CCDC25	-0.00027396597293572	0.0436713146741147	1.31715836444151
CCDC60	0.099287179132601	-0.00744983593779457	0.741636070890998
CCDC7	-0.000455948136311772	-0.307254933899514	1.77963420748402
CCDC8	0.00417775750704929	0.165883086084464	2.8482060002844
CCDC85C	0.557523129719915	0.60059463280379	0.804560621619678
CCNB1	0.0139602559651915	0	2.0776535841265
CCRN4L	-0.029291669166842	-0.00719722528479217	-1.85671559902622
CD200R1L	0.00845849368311988	-0.131013944022344	5.29823256471014
CD248	-0.0385777137306892	0.367239887355847	0.799241602044257
CD53	0.652802941069847	0.744217804046732	0.922953094008417
CD69	0.473148926118169	0.418121005003545	0.701538440737445
CD84	0.395058406988327	0.603040259490729	1.03190633772969
CDK8	-0.207203219988362	-0.358464089549432	0.951895541122842
CENPE	-0.0023289005265137	0.0591312395989083	-2.05787532360768
CERKL	-0.0438017889745693	-0.0436713146741147	0.864952864175564
CFDP1	0.00539899752064525	0.0495167137594116	1.58672735202656
CHAC1	0.00472729389644818	0.233432995915043	-2.98969833324519
CHAF1A	0.0442080009876431	0	2.46326528166523
CHCHD3	-0.0866627518466582	0	-2.20638743184973
CHD6	0.00527807017984954	0.0785894741449416	-1.70494027977547
CHEK2	0.310339290591676	0.318274569041734	0.960986510989444
CHRM4	0.186960488447038	-0.00744983593779457	1.99296481329358
CIT	-0.0386300019147909	0.0837975155928503	0.988557460234523
CLDND1	-0.237583588439781	-0.275776211645714	0.941929495577892
CLIC3	0.340455373510779	0.388650165378777	0.744415261125516
CMBL	0.390452315281246	-0.00740588371976249	3.6108633191846
CNGB3	0.131820605275433	0	6.40844828075529
COMMD1	0.0313080528281507	0	2.36180696108708
COMMD2	-0.0117381873823657	0	1.50891328925814
COQ10A	-0.126829233969446	0	-9.08346717861294
COQ5	-0.00111943789181347	-0.0436713146741147	1.16368022324009
CPVL	-0.428180949950622	-0.388650165378777	1.02148600890612
CREBL2	0.00522987487550958	-0.323763128426922	1.72418787264333
CRNN	0.13212245639003	0.00417079606113743	3.55027878517504
CSNK1A1L	-0.00488670814228998	-0.0647750275631296	8.95238897198148
CTLA4	0.284791883453032	-0.00752486135453105	5.01757443597934
CTNNA2	0.151330146437502	0.360163004829714	1.02924008357293
CTXN1	-0.559181806805803	-0.64111887433877	0.957078058576577
CUL3	0.00237580748261509	-0.131513046568844	2.13044713634651
CWC15	0.134089947765861	0.0917894854007196	0.930129771431749
CXCR5	-0.293247835876051	-0.441922632909236	1.02124688362221
CYB561	0.413875049972314	0.586939185653422	-0.947996110809762
CYB5R1	-0.00245311055101105	0	2.38241385898308
CYLD	0.374502168532144	0.385468451818031	1.01232165214239
CYP1A1	-0.0687016883908164	-0.129550055126259	1.01049849358833
CYP26A1	-0.335876667728008	-0.259100110252518	0.931239745702273
CYP2F1	-0.218971925682708	0	12.6474136786834
CYS1	-0.00353992552466713	0.129550055126259	-1.92115913768896
DAZAP1	0.00522778411436381	0.0793328828021918	-1.82440666338943
DBF4B	-0.0432824648378573	0	1.73479465404703
DCP1B	0.00264621320473749	0.0591312395989083	6.19852761707582
DCTN3	0.0555782107696736	0	2.19511033987686
DDX19B	-0.254556461558837	-0.171378614099395	0.831842814899416
DDX28	0.232053801183036	0.153627466949757	0.916084229370628
DDX31	0.0074464584198959	0.153627466949757	2.67343894691755
DDX56	-0.00265977032677079	0.0039866273604865	-1.96850478690335
DDX59	0.0698495427085189	0	1.42475588771653
DENND5A	0.00595703587919185	0.105941065291568	-1.3552997833892
DENND5B	0.376375296616412	0.362371537669739	0.774845200630791
DEPDC4	-0.368399296782656	0	-114.070882405457
DES	0.176164308759724	0.0436713146741147	0.883110126408352
DFNB59	0.00620432365529106	0.0368268860757697	1.94156897919908
DGAT2	0.614586978773254	0.665719023448946	0.920789234404078
DGKA	0.0753695489477594	0	1.89432952695105
DHX37	0.24323575422402	0.195123135668321	0.954399388207842
DIRC3	0.00755189199249851	-0.212318145901369	-1.83871266507566
DNAH2	0.336205362298319	0	2.13353162879744
DNAJB4	-0.437786331443931	-0.416205205669959	0.984876782553722
DOC2B	0.00361354059891881	0.0647750275631296	95.9680901588214
DPP8	-0.147206891116293	0	2.84191670849764
DRD4	0.305382995710802	0.129550055126259	0.876859049234971
DRG2	-0.0061808055298679	-0.125436301501064	2.24303571625992
DSE	0.195317987729089	-0.0226204208296996	0.976730986092607
DSN1	-0.00655925336364406	-0.141600655769889	2.06529009196956
DZIP1	0.54688965657232	0.614509867799027	0.853510107879799
E2F8	0.056877934525956	0	-1.48984385015362
EAPP	-0.00669247954147508	0.0244826591570564	1.37951986933494
EBF4	0.0331040979803151	-0.0436713146741147	0.812650462180661
EBNA1BP2	-0.0631337632721723	0	2.19383897493086
EGFL6	0.00118832425484562	0.321151296707582	12.8613108864146
EGLN1	-0.007967252442828	-0.148550141278235	2.11234869036798
EIF4A2	-0.00456085273183636	-0.0836242010007091	1.67167738375913
EIF4H	-0.00704222408802312	-0.0276201645568273	2.56908860924967
EIF5A	0.00589979147538446	-0.039866273604865	-1.49374140894377
ELF5	-0.314344915007881	-0.0244826591570564	1.00915172022434
ELP2	-0.0045947666579567	-0.287037169955028	1.14771739911027
EMX1	0.426783661883026	0.0859650505888353	-0.901543809060299
EN1	0.038054689678448	0.00744983593779457	2.03221190841516
ENOX1	0.310543662716541	0.271598284808801	0.919034667172517
EPS8L1	0.394633486651661	0.388650165378777	0.776089350030547
ERG	0.808407649677477	0	134.142437061048
ESCO1	0.00745406880836699	-0.0677726651282704	2.61606234270051
ESR2	-0.0633122395981856	0	-1.46045277627707
ETV1	0.465615174466164	0.648645381715757	0.834623335557638
EXOC1	-0.00445710258885854	0.0591312395989083	-3.9303936985859
EXOSC5	0.00466586756371159	-0.171378614099395	1.10622191098982
FAM105A	0.203628985001351	0.464135482801302	0.981188686038717
FAM111B	0.691278034732517	0.768137334748784	0.867520119661371
FAM114A2	-0.00606121222947557	-0.0913846430164946	-2.18744600079259
FAM131A	-0.0591608722123882	0	-1.5038672153621
FAM131C	-0.0179575521462487	0.0229014306207172	0.895257255043687
FAM135A	-0.00376387758185595	-0.110440505342746	2.36657949444635
FAM13A	-0.134293925594874	-0.136169247617109	0.932102771993161
FAM154A	-0.27943564896321	0	-9.91605994644981
FAM167A	0.517549314929985	0.617277817048339	0.893769431408823
FAM184A	0.427081976346231	0.279782613534956	1.03388920697701
FAM21C	-0.0243903174445878	-0.0244826591570564	1.03183596194816
FAM90A1	-0.00641440792226786	0.194325082689389	15.3158662553008
FAM9A	-0.00664628013113712	-0.220343932413508	1.11861319108902
FBXL8	0.106460882915525	0	9.07705395133038
FER	-0.00660084363678768	0.122413295785282	-2.37423786414679
FGF7	-0.0031779099029231	0	33.0446711576192
FH	-0.0835289315704046	0	3.43373432707516
FHOD3	0.383056718480748	0.312281746213039	-0.948424353322355
FIP1L1	4.63391537388631e-05	0.0436713146741147	1.5401841572856
FKBP15	-0.0358253736971181	0	1.82097407744275
FNDC4	0.575954778036511	0.752617809006382	0.841935013877437
FOSL1	0.122234045126586	0.139373668334515	0.855087973865031
FOSL2	0.00141823633466171	0.140711790675487	-1.86076186619015
FOXE3	0.00634256480900786	-0.30256374339558	2.346210065261
FOXK1	-0.00228507733521102	-0.0326301202715417	1.68727229247327
FSD1L	-0.115915971791747	-0.122140963310492	0.953755538138723
FXR2	-0.622260915675524	-0.661031797240524	0.788878680413805
FZD9	0.577970305515863	0.612066478926411	0.829581782646024
GALNT10	-0.00341446034428615	-0.0150802805531331	-2.46426344414281
GATS	0.439063615924699	0.465170523984072	0.979469042776366
GBX2	0.0618254338276571	0.0959283094061608	0.943507257788309
GCSH	0.00709101058401112	0.1789652968682	1.52763032578884
GDA	-0.448699612401616	-0.480384461415261	0.902696396258752
GDF15	0.670178782562055	0.780404518624636	1.0060297899728
GDNF	-0.00556694063325232	-0.0378204679244474	5.17434751578723
GGT6	-0.187831319635431	0	26.7437736768381
GGTLC2	-0.00852560064941368	-0.147079597483962	1.9466376624445
GIMAP5	-0.331394086377837	-0.393041832067032	0.871118703789113
GLB1	0.0294193282819169	0	1.64905337679464
GLB1L2	-0.414680412405835	-0.263402794576955	0.862552076865883
GLCE	0.33089817914792	0.322235253162985	0.917778654665636
GLIS2	-0.173504611648121	-0.162844789277489	-1.02248271325943
GLYATL2	0.00298002794768219	0.131013944022344	22.806284720939
GNB5	0.130582296017398	0.00460336075947121	1.80918406988633
GOLIM4	0.00291748025061185	-0.240648436685075	2.43340987450085
GOLPH3L	-0.00716873046481588	0.129550055126259	3.26884337778275
GPATCH1	0.00193875877913498	0.118262479197817	1.15119871137828
GPR113	0.203554113425781	0.220343932413508	0.824317161258539
GPR161	0.0532277580736659	0	1.80589832568261
GPR68	-0.00536064984396073	0.454909527855361	4.41163519382427
GRAMD1B	0.331512395980864	0.231866853522097	0.934434072580385
GRB10	0.534552739317778	0.627181507505318	0.968530628134987
GREM2	0.00859239602306497	0.110147382480863	3.10545998559021
GTF2F2	0.00593917897280533	0.0763381020690574	1.72828590928677
GUCA1A	0.381570727864162	0.318274569041734	0.842499099398152
GUCY1B2	0.147861052131229	0	6.05931595840929
GUCY2F	0.00252034365779624	-0.131013944022344	27.4901652496642
GYLTL1B	-0.0900632860163049	0.00365314018246788	1.70042824260706
HAP1	-0.00837825611864914	-0.118262479197817	1.52677271163636
HAR1A	-0.393124916435251	-0.518200220505037	0.748111765385977
HAUS8	0.00763888985611396	0.0591312395989083	8.95603260330851
HDAC1	7.47949399779709e-05	0.0591312395989083	2.4133127568981
HDHD2	-0.140278480341134	-0.256045778249595	0.841916282086325
HERPUD2	0.0649910701236646	0.0777617790575061	0.983464172110954
HIP1R	-0.0407555502366485	0	1.26042937307584
HIST1H2AB	0.203624130365645	0.218356573370573	1.01720223591227
HIST1H2BB	-0.452871935207349	-0.358464089549432	0.876463630529886
HIST1H3J	0.21237094998761	0.0734479774711693	0.964948823252208
HIST3H2BB	0.00417225452439043	0.102418311299838	5.63257351386148
HK2	0.129630352540701	0	4.45792372688943
HMCN1	0.301348299108135	0.310633319493621	1.00148037120439
HMGCLL1	0.116429303921653	0	30.3640659452233
HMSD	0.634973098142206	0.716928179098865	1.0119941891256
HOXB4	0.633111959121074	0.75896243386875	1.02900882826238
HPD	0.639250291938363	0	4.28104160360473
HSF1	-0.00632071454856936	0.131013944022344	3.0313169607681
ICOS	0.00383598348296747	-0.0381690510345287	2.53588143487359
IFI27L2	-0.205683798239251	0	3.91400015932143
IFIH1	0.593036720231314	0.661031797240524	0.948052976952045
IFNA1	0.0587754491542676	0	5.70113475230726
IFNA16	0.0834759019112848	0	3.02060500570747
IFNAR1	0.126027587654344	-0.00374729004974015	1.73126851783746
IFT122	0.00319183041404182	0.131013944022344	2.01769711386371
IGSF3	-0.309697606164457	-0.318274569041734	0.835707267213115
IGSF9	0.0693844926290215	0	-1.21341590362617
IKBKAP	-0.00500908604910871	-0.204836622599676	-9.13033467467024
IL23R	0.410588508056329	0.369735045621376	1.00750346276133
ING3	0.00666086902488054	0.131013944022344	2.07087276532662
INPPL1	0.0808596823286118	0	1.69354524635264
INSIG2	0.00693473377522284	0.0178939271230475	1.16100766740495
IRGQ	-0.490648831772003	-0.204836622599676	0.681963488134689
ISL2	-0.00692893755669625	-0.126146644477671	2.37173644895927
ISY1	-0.471214094203157	-0.418121005003545	-0.741077473910429
ITGAD	0.102539614675496	-0.139776983984814	1.02122103248356
JMJD6	-0.00395537664089877	0.131013944022344	4.33778453694011
JRK	-0.19668844695313	0	2.23603484474519
KAT2A	0.00235369417077594	0.0436713146741147	1.79644928493166
KCNA6	-0.078560987505503	0.00537556723626439	33.2353679412051
KCNG3	0.27882903169143	0	33.9230488422769
KCNJ9	0.139739632366478	0	22.4157551781759
KCNK12	-0.0432868124492049	0	1.76555214746661
KCNN4	-0.00516654876610201	0.0252841074006436	-2.84173856407537
KCTD9	-0.0965872565486818	0	3.3723139020042
KDELR1	0.246167897792031	0.195123135668321	0.938714908003131
KIAA1841	-0.153994957118682	0	3.38178694513852
KIAA1958	-0.271859752192306	0	3.10733775618625
KIF9	-0.00341615958480075	-0.0591312395989083	4.89736752047801
KLHDC3	0.128456247637326	0.122413295785282	0.998137394999855
KLHL23	0.176229399261776	0	1.92134079493455
KLHL35	0.145515098337564	0	1.28891363919888
KLHL9	0.424263736478461	0.358464089549432	0.733924297484309
KLK13	0.432537989907842	0	230.368560169875
KLKB1	0.507674271923286	0	180.786960374152
KRBA2	0.0078421911539389	-0.0734479774711693	2.30000745630333
KREMEN2	0.171841318537503	0.00417079606113743	5.17492498178754
KRTAP19-8	0.105264922490707	0	4.79679760572374
LAMA4	0.156734338957518	0.218356573370573	1.01185838988522
LAMB2	0.641623738477387	0.815241197482534	0.830654479316252
LAMC1	0.482010936201205	0.46088240084927	0.955739188460194
LAMC3	0.198345200381486	0	2.86133744509556
LBX1	0.00344322063422854	-0.0966705759488954	9.94794031017586
LCA5	-0.00859284024738539	0.0623417846814426	-2.55272513911495
LCE2D	0.00255958818518883	-0.131013944022344	6.29802571055449
LCP2	0.532659685868575	0.472002185899629	0.782606991616436
LIFR	0.484670990921298	0.585369407004964	0.812145401977679
LIPI	0.0192726117845895	0	5.59960558380736
LLPH	-0.00133772134319869	0.233285337172518	-3.49407181455054
LMBR1L	0.211625235921489	0	7.24495621522648
LONRF2	0.432598375992915	0.501766322782362	1.02446775142372
LRBA	0.00697411515847623	-0.117225068984775	1.79764011432433
LRP12	0.229623637167507	0.0978231976089037	0.896520002064954
LRP5	0.00153478022047578	-0.0768627687390328	-2.13945379935696
LRRC16B	0.00788921391936167	0.00917894854007196	108.784025209991
LRRC31	-0.189087496871681	0	11.3210481050936
LRRC49	0.205181880279574	0	87.8983440371307
LRRC8B	-0.0430518626340274	0.00754014027656653	-1.9169246664676
LRRK2	0.639561728275239	0.702443288405956	0.817137784121647
LUZP1	-0.00063188562782743	0.154616707479844	-2.09507513926643
MAGEB10	-0.410098665967613	-0.512091556499189	0.669720866316603
MAK	0.0020428117938441	0.204836622599676	-5.20644432663788
MAP3K3	0.00729619205512115	-0.201046214636288	-1.3513752733624
MAP9	-0.229895553887563	0	7.17221875256706
MAPK14	-0.00395496973937569	0.0482804549585268	1.68086980891207
MAPKAPK3	0.0401406464958703	0.166632383694656	0.866651358210427
MARCH10	0.00673236904800843	0.0367157941602878	26.154683134151
MAST3	-0.00130526870987473	0.105135449142361	2.18376757302008
MBD4	0.188215924533957	0	2.26478134383758
MDH1	0.173619635895754	0	1.45451511640132
MED13	-0.259960496882396	-0.00747957592006766	-1.72491473037679
MED17	-0.123774256461358	0	-2.1075628671425
MED19	0.0227654827042603	0	2.51974605669548
MEGF8	0.0116031533548106	0	2.06170297812413
MEST	0.582229555918065	0.709997115554637	0.864346977430424
METAP2	-0.00388832340102739	0.0630341132074124	1.75991052757912
MFN1	NaN	NaN	0.86208695767188
MLLT10	-0.0215966036431853	0.0446990156267674	0.890458662703125
MMP17	0.122496368937288	0.311243994553391	0.853564010479475
MMP20	0.2255305748968	0.0038089779814932	3.19385462291035
MORC2	0.151651448524902	-0.0436713146741147	1.01777059922369
MRPL20	-0.00174699111035308	0.131013944022344	1.63862228918205
MRPL32	-0.00342008284116861	0.0690504113920682	-1.44332199310618
MRPS11	-0.00471022150530296	0.027874733666903	1.48067000162554
MRPS2	0.197854280030384	0.322235253162985	0.905236031907877
MRPS34	-0.00282012741782163	-0.131013944022344	3.02929765119197
MSR1	0.175845071182854	0	9.40960526460251
MTG1	-0.0329432778305844	0	-1.94310449768122
MTL5	0.567845279627954	0.713520917718038	0.787240136723159
MTMR12	-0.361614479954782	-0.388808895287531	-1.00298121199435
MTO1	0.00516101729443664	-0.195123135668321	1.44147701911412
MTRF1	0.28547661303829	0.171378614099395	1.01827187840668
MTTP	0.00480943522039215	0.118262479197817	7.80986530515958
MXRA7	0.0361358327386242	0.259130778431622	1.03669789974118
MXRA8	0.182968048675925	0.00460336075947121	2.55029893940665
MYOC	0.284987121026492	0	1.56464682998278
MYOZ1	-0.00141457840642274	-0.171378614099395	-1.24699782079949
N4BP2	0.00802597324846837	0.118262479197817	1.33188527375331
NAP1L1	0.0494716421721689	0.00727855244568578	1.07873275813379
NAT1	-0.00781720852319883	-0.182855846800117	-1.82332736026811
NBAS	0.259136352489373	0	2.93881079554333
NBPF11	-0.11995961831475	0	2.0832224256985
NCL	-0.141804377275747	0	1.3147151272731
NCR3	-0.00658699228205328	-0.027874733666903	1.70821771189842
NDST3	-0.119830285131239	-0.00537556723626439	158.670321728236
NDUFA11	0.0064624900770185	0.0591312395989083	6.94455343529385
NEK1	-0.328617829159495	-0.349855417719812	0.945632737077378
NEK4	0.00863408562791512	0.194325082689389	2.29643273630012
NENF	-0.00246445306438248	0.0323875137815648	1.26937930745905
NEURL2	0.113632664623586	0	10.686894157284
NKAIN1	0.203509614876323	0	1.758297093502
NMB	0.460591611222937	0.614509867799027	0.736430696189807
NME1-NME2	0.00529960384414145	0.0647750275631296	-3.87819402307921
NOL6	-0.33790008419253	-0.250872603002127	0.941866286662867
NOP10	0.0495576193560455	0	1.57950846488564
NOX1	-0.405521724432961	-0.473870472337351	0.881196152180288
NPY5R	4.92999161679441e-05	-0.323875137815648	10.0293527820426
NR6A1	0.312545554083862	0.445455338311776	0.988721064748346
NRD1	0.100852542676102	0.0547971027370182	1.0363843217531
NT5DC2	-0.00238482430359022	0.338967535169653	1.92627286395512
NUDT3	0.00725915378407939	0.00417079606113743	2.37027852209429
NUMBL	0.0175553761546692	0	1.24328111727655
NUP93	-0.197979364024719	-0.206959338596179	1.02438352564616
NUPL2	-0.0168059866998928	0.00834159212227486	0.97665426724121
NUTF2	-0.0938922144751436	0	-3.61951795979009
OAS1	-0.00519169179096755	-0.0647750275631296	1.32577148181957
OCEL1	-0.322911380368564	0	-2.57607684183797
OGFRL1	0.387612094791166	0.220343932413508	0.73540527915271
OPN5	-0.00482059279068218	-0.35478743759345	126.992031313508
OR2S2	0.204616022182016	0	2.76826595862898
OR4D1	-0.476783712653715	-0.404591940966004	-0.930254012407177
OR6A2	-0.0960655790552623	0	39.3194925131733
OSBPL6	0.411305312111882	0.510107626104325	-0.974720445467282
OSBPL8	0.00166331400173451	-0.0188887816195695	-1.33223735694867
OSR2	-0.5998437400366	-0.496197663448873	1.03311917323096
P2RX1	-0.484030861527361	-0.416205205669959	0.741643395165623
PADI4	0.183916083537945	0	87.2712042103423
PAIP1	-0.36794754812908	0	-4.13347696947398
PANK1	0.0892122507603258	0	2.63128642262599
PARD3B	0.372483119496984	0.210655041071111	1.00203669802701
PARD6A	0.192240969919599	0	1.55826020913725
PAX9	-0.425412913740699	-0.381665273774771	0.900877536486021
PBX4	-0.348743313872551	0	-4.88027532146269
PCBP1	0.14454687515643	-0.00365314018246788	1.59343736109497
PCDH20	0.649618675382956	0	325.010750863553
PCMT1	0.176077191092598	-0.00389054993191739	2.7170601655336
PDCD4	-0.00717976770237115	0.0788416527985444	1.32086916013785
PDGFRL	0.189512624460677	0.231149391159369	1.01506317849211
PDHA2	0.00390772557285024	0.0647750275631296	27.1462622652551
PDZD8	-0.0343370168812236	0.00754014027656653	1.06973405758272
PDZK1IP1	0.425102032026738	0.256045778249595	0.906793304022337
PEX16	0.0688485350376401	0	1.60099478157886
PGAM5	0.0380926513973591	0	1.13047261741832
PGGT1B	0.00677725229663551	0.218356573370573	4.45796950296008
PGM3	-0.0249584077803374	0.00460336075947121	1.67933365557259
PHACTR1	-0.00584559771175216	-0.00917894854007196	-2.40013945147794
PHB	-0.296579484685735	0	-2.18343466178113
PHIP	-0.00226734708139708	-0.116456839130972	2.83784140131753
PHLDB3	-0.0867593987206234	0	2.00484052480617
PIGQ	0.230245023270938	0.197104131996361	1.03237682724082
PIN1	-0.00790085854211484	-0.087463854429953	-1.68215724294827
PKMYT1	0.42795019098376	0	4.78017029655586
PLCD3	0.487858850402132	0.53420806630519	1.0179601951124
PLCXD2	0.00594735048008792	0.131013944022344	5.08784821073109
PLEKHA3	-0.00078672034749565	0.0552403291136545	2.13396348904996
PLEKHG1	0.465337821180791	0.473870472337351	1.03158670228656
PLEKHH1	0.33448829686886	0.250872603002127	-0.9396376087969
PNPT1	-0.492498780848045	-0.512091556499189	0.876540001411654
POMZP3	0.028215283788454	0	1.65915334982071
PPFIA1	-0.0264233909578877	-0.129550055126259	0.947481330551236
PPIA	0.000138971886386036	-0.0777617790575061	1.51727208395575
PPIG	0.0643316371240863	0.136169247617109	0.86839694248491
PPM1A	0.129060361937232	0.00754014027656653	2.00299728766849
PPP1CC	-0.00481863648044665	-0.0433629090391994	1.23267582947891
PPP1R15B	0.00838765192934963	0.0517398346490447	-1.9621211347288
PPP1R2	0.0874737283962512	0	1.77802174690815
PPP1R2P3	-0.480487310971664	-0.362371537669739	0.88600473888364
PPP2R4	0.0276905125812041	0.176122632337787	1.00955072711389
PPP2R5A	0.0266180656802391	-0.00365314018246788	1.51035581563515
PPP3R2	0.0908589170513346	0	3.384653516031
PRICKLE1	0.00351238894559212	-0.0962764883569124	4.00669239132543
PRKACA	0.0807981105220617	0	-1.37393744181798
PRKAR2A	-0.0108754374594724	0	1.50796162623762
PRKCI	0.694310778954541	0.612066478926411	0.801395141675747
PRKRIR	-0.651937834332642	-0.665719023448946	0.96553457509696
PRLR	0.00619301295209777	-0.189102339622237	1.67911532396608
PROS1	0.629832007008794	0.705982067923019	0.945469632676664
PRR18	0.6594226676941	-0.00736270035618304	3.41197922142975
PRRT2	-0.00865868713358156	0.0275945784794905	1.01710395666154
PRSS21	0.596286386415898	0.696868341672576	0.927584716089644
PSMA6	0.00458134136825546	-0.197944512657262	3.48901727038849
PSMB6	0.00779089463459636	-0.0855920985021826	1.85407564496971
PSMD14	-0.228578695698116	-0.274817167448607	0.963582830398116
PSME2	-0.234976298566484	-0.259100110252518	0.936271075807598
PTCD1	0.00145835823201078	-0.194325082689389	-4.83984096423846
PTK2	-0.00834344218638726	-0.12055362602144	1.79148176915844
PTPN22	0.812664105429939	0.856893070496975	0.785321040734377
PTPRQ	0.00272471905089386	0.131013944022344	22.8681424233569
PTS	0.00343078219968743	-0.194325082689389	5.0436824306373
PURG	0.00180255026619656	0.00763381020690574	5.24532349070033
PVRL1	0.534562311907032	0.54289009991279	0.896250922324674
PVRL2	0.381737989195115	0.122204561837744	-0.863216061261789
PYCRL	-0.00619907929599315	-0.0436713146741147	-2.37226973212328
PYROXD2	0.160809603371758	0	1.96489150480689
QRFP	0.00743593274780543	-0.102418311299838	2.74380107173437
QRFPR	0.215196974154999	-0.00460336075947121	14.9040453990664
R3HCC1	0.00530859813193752	0	2.32085027029584
RAB30	-0.0979264404496295	-0.129550055126259	1.0130559829069
RAB3IL1	0.0138599425445508	0	1.87579837613983
RAD51C	-0.198518743409973	-0.318274569041734	0.993191702306599
RADIL	0.644032707393458	0.614509867799027	0.826695765045139
RAE1	0.0851198939391612	0	1.83786869974093
RAPGEF2	-0.00687280565000458	-0.0339306312445494	-4.29218634305346
RASL10A	0.339342519776862	0.259100110252518	0.943992196739241
RASL11A	-0.0216106627169012	0	1.35362054750207
RAVER2	0.516394084913928	0.367239887355847	0.713725984870218
RB1CC1	-0.331842677035651	-0.269309250727621	0.986103336381193
RBBP6	0.00522530389991731	0.0256209229130109	1.63191936458086
RBBP9	-0.0577643803301222	0	2.27932953874705
RBM24	0.00597232554227122	-0.0647750275631296	6.94901745688323
RDH10	-0.246528386944658	-0.129550055126259	0.805622041166726
RDH13	0.577420896268013	0.614509867799027	0.761445217261614
RETSAT	0.540594220714319	0.514135842298185	1.01750892185922
REXO2	0.109741534475478	-0.0512091556499189	0.967458047614833
RFC4	0.140223171568535	0.00420227421382749	1.17046616240408
RFESD	0.180732560656015	0	-1.4871904493829
RGAG1	-0.00855003166848211	-0.158342945807897	1.91113791797406
RGP1	0.139775475063913	0	2.93991721677518
RGS18	-0.0888565242753142	0	38.2799692380223
RHAG	0.24415921705514	0	542.777376600883
RHOH	0.60953638038045	0.610634389888262	0.868293061452211
RHPN1	-0.650660807354638	-0.827837354384716	0.884950575313756
RICTOR	0.115235169235543	0	2.45787193277026
RILP	-0.00831405386428746	0.025213645282965	1.47628226343492
RIMKLA	0.332827667841917	0.204836622599676	0.957993676611889
RNF186	0.428020552806369	0	244.122748810499
RNF40	0.0146926076847981	0.118262479197817	1.03185714310405
RNH1	0.127302608288964	0	1.82826599741447
ROPN1L	-0.334908052981671	-0.305699202718803	0.775029867140589
RPL22	-0.217136187457508	-0.220961316454618	0.784140543925438
RPL23	0.0183239132917136	0.0378204679244474	0.76043286917336
RPN2	0.037556728128247	0	2.3104429388232
RPP21	-0.0018602862861627	0.0138100822784136	1.09349321701542
RPS14	-0.0561908415413662	0.00377007013828326	1.44073703560933
RPS5	0.267131933505088	0	1.93766025086225
RPUSD2	0.194943904437935	0	4.07950257648722
RPUSD3	-0.118541295446774	-0.0734479774711693	0.927603895094845
RUFY2	-0.146803052662078	0	-3.46953144725965
RWDD2B	0.195227972560014	-0.00420227421382749	2.48673049427521
RYR1	0.103447426033618	0.00417079606113743	39.5765622061105
S100A2	0.33122817615982	0.00370294185988124	3.92351820959306
S100A4	0.349034654309445	0	5.68675403381583
SAMHD1	0.17963677767525	0.220343932413508	0.718677270391851
SAMM50	-0.0079872256293127	-0.0591312395989083	-6.86816599291309
SAMSN1	0.398379409447787	0.647750275631296	0.862837077230347
SASH1	-0.00396188713211596	0.0975244142596254	-1.93424446695204
SCLY	0.00715432702841357	0.0836242010007091	-1.7524551341719
SCN3A	-0.0746048466094191	-0.129550055126259	1.01415437095663
SCN9A	0.408843497340662	0.382935225350266	0.855116300924386
SCNN1D	-0.00332958125326751	-0.218356573370573	2.81128757435287
SCO1	-0.100541541409633	0	1.45454301123479
SCRN2	0.139653628121958	0	1.54742014218482
SDF4	-0.005628770084911	-0.131013944022344	2.38994435590707
SEC24D	0.0234174012957106	0	1.30877023855605
SELT	0.00669683056432433	-0.29195572427962	1.56319442444541
SEMA4B	-0.00585102156387818	0.15892867508976	1.37496915113678
SEMA6D	0.0610575943839897	0	19.3332914882779
SENP2	-0.44069482667106	-0.416205205669959	0.97351330412242
SETD7	0.252145513060367	-0.0038089779814932	7.94919337371286
SETMAR	0.113929002065713	0	2.58805245855184
SF3B3	0.0311731579896842	0.122413295785282	0.940563995778395
SGMS1	0.00603865457189746	-0.0395116369927699	-1.76522930127155
SGSM2	-0.02538948938377	-0.0759942349961617	0.949987860639623
SH2B1	0.000582824779001532	0.275077287873568	-2.48935712785597
SHC2	0.570009049548801	0	602.152249443486
SIGLEC14	0.00273900473482938	0.323875137815648	114.138241343494
SIGLEC7	-0.00407801858713129	-0.305699202718803	22.7727543649113
SLAMF6	0.546244670310646	0.608936224926064	0.972067523403287
SLC12A5	0.00516975906664621	-0.129550055126259	1.56628644452604
SLC16A10	-0.0811384350641581	0	-2.65372955340865
SLC16A11	0.0138683763323232	0	1.9469110755532
SLC17A9	0.591121589980441	0.748882709975708	0.972153962255834
SLC19A1	-0.0251447025614813	-0.00715757084921901	2.06752606962167
SLC1A1	0.457935260649371	0.338268233228068	0.983005607905739
SLC24A4	0.0043526251563874	0.306622070335933	19.8233938784251
SLC25A12	-0.0543859155594113	-0.118262479197817	0.918649512674086
SLC25A22	-0.304865318568596	-0.358464089549432	0.994151130386127
SLC25A23	0.00454446969578551	0.147840897412861	2.98732874585293
SLC25A24	-0.00319072144738035	0.0038089779814932	-3.49048982687369
SLC25A39	0.0470814421169743	0.00374729004974015	1.90477251863588
SLC25A4	-0.0038134994286549	-0.155478467058973	1.32652003052595
SLC25A40	-0.0805727113059829	0	2.11888043165467
SLC25A45	0.0235709844992345	0	1.78955190269495
SLC25A46	-0.104917746313565	-0.0714386616350674	0.969303160332172
SLC34A1	0.773338325035753	0	240.942927810646
SLC35F5	0.00272357349859057	-0.131013944022344	3.22122574987001
SLC37A2	-0.34692635112159	-0.0734479774711693	0.716775717461665
SLC39A9	0.228230790988558	0.139373668334515	1.01085206606064
SLC3A1	-0.33536909233723	-0.318274569041734	0.936497523175432
SLC44A3	-0.368222470231187	-0.194325082689389	0.989255027794054
SLC4A7	0.313410812522016	0.269309250727621	0.80460106214602
SLC7A6OS	-0.00593661512288788	-0.0598436898731258	1.70780974694029
SMARCC1	-0.0446473393494148	0.00733432760958148	-1.45580764431983
SNAPC3	-0.266567299488439	-0.236524958395633	0.820536153898562
SNIP1	-0.011770117134327	0.0244826591570564	1.02146744382514
SNORD62A	-0.0706373013143839	0	3.5574738565533
SNRK	-1.7470987406924e-05	0.0647750275631296	2.53157358571195
SNUPN	0.0778746010097003	0	2.24775714907194
SNX6	0.00485812260647649	0.0591312395989083	1.04495814846338
SOS2	0.241784199028489	0.00763381020690574	2.54457767969211
SOSTDC1	-0.156030155167949	0	3.24856830364575
SP4	0.198016160715324	-0.00727855244568578	1.84576177847105
SPAG6	0.270238149751157	0.325129476239641	-1.0340961982926
SPATA16	-0.00841982573532397	-0.161267017087932	4.95321167755251
SPIRE1	-0.106467684682863	-0.122413295785282	1.01327404455726
SPOCK1	0.151337592479455	0	1.69788640638532
SPTB	-0.511537661576597	-0.647750275631296	0.895266671365897
SRCAP	0.197597759518059	0	2.34143390153011
SSTR4	9.21447954642569e-06	-0.155891449851667	8.18286422753059
ST3GAL1	-0.116410785226814	-0.160128153805087	-1.02960662632746
ST3GAL6	0.461532940788508	0.234771398733032	1.01370439650808
STARD4	0.150003937162394	0.00365314018246788	2.2921575118086
STAT4	0.612831955922403	0.665719023448946	0.859083957204347
STK36	-0.000587030008096615	0.0436713146741147	1.29241980091645
STX1A	-0.00125821923679559	0.0709574875186899	1.79458735158776
SUMF1	0.00555856292258904	-0.323875137815648	4.84752403067524
SYNGR2	-0.00744250548277045	0.0806776037053963	-1.66514561389649
SYPL1	-0.00402215279202701	0.065506972011172	1.26178963892675
TACO1	-0.0666775338751909	0	10.2525941236744
TAF1A	-3.63194556687843e-06	-0.195123135668321	3.49849818272332
TARDBP	-0.00516984630087486	-0.0591312395989083	1.65057916923355
TATDN1	-0.00526373392420103	0.0647750275631296	3.14539246811677
TBC1D24	0.526321837510772	0.547799930377074	0.825159708625191
TBC1D7	-0.110790505885317	-0.0876064935743435	-0.994387869265146
TBR1	-0.397558777150769	-0.269309250727621	0.866650497155277
TBX15	-0.000984788703396348	0.0782571329110106	1.46993463182307
TCF15	-0.00737468950113287	-0.070029898774513	1.47981576236299
TCHP	-0.00833893387748706	0.20170916226372	1.69038291138315
TEKT4	0.152158429581224	-0.171378614099395	0.877110808494373
TEX264	0.354018759662115	0.00761795596298639	3.4419136876048
TGS1	-0.00490308145734043	-0.131013944022344	3.35316309115766
THRAP3	0.00845762657043254	0.0591312395989083	3.46492710614567
TIMELESS	-0.445852381026314	-0.409673245199351	1.03823045259758
TLK2	0.00358788490086279	-0.0690504113920682	2.60577954547877
TLR4	-0.00521036901680198	-0.218356573370573	24.5185165517739
TMED9	-0.00383332899483646	-0.0436713146741147	1.70112116482434
TMEM100	0.00232443560959367	-0.194257877056153	7.08020455209328
TMEM106B	0.202476519771846	0.245104645710796	1.0210018335614
TMEM132E	0.170655425663802	0	2.34777799383262
TMEM156	0.277340863412541	0.473870472337351	0.773735012184913
TMEM161A	-0.00828427244727984	-0.162844789277489	1.1330421736129
TMEM161B	-0.00725834095499003	-0.0734315883205756	2.67827008409361
TMEM182	0.00734539899135192	-0.234963720486359	1.94811325928044
TMEM211	-0.068940860525835	-0.00365314018246788	3.22665695956874
TMEM38A	-0.0281068706429829	0	-2.12789192561378
TMEM56	0.539664783200043	0.563300712149108	0.78304360034671
TMEM88	-0.290928368690644	0	1.9972722628396
TMEM97	0.00824985866092535	0.0215022689450575	2.57181392426297
TNFAIP8	-0.00757112667205985	0.138561222353177	-3.93204232056212
TNFAIP8L1	0.0047449769975743	-0.0147254007123661	2.3213961177109
TNFAIP8L2	0.46030755062251	0.518200220505037	0.970958387438669
TNFRSF12A	0.0142818911781609	-0.0512091556499189	1.00440345479956
TNFRSF1A	-0.00778841224708179	0.0341394370999459	1.20923830196801
TNFSF14	-0.108062643005024	0	2.6464983380534
TNNT1	-0.057334109346669	0	-2.56557457464674
TNRC6C	0.00615851352517928	0.19604364719073	-2.84938012282906
TOMM70A	0.140983007993894	0	2.9211124506896
TP53I3	-0.00757826301194761	-0.0244826591570564	-2.70924877562636
TPD52L3	0.12693402307102	0	5.8007577826246
TPR	0.000938986195812487	0.131013944022344	3.57911396228414
TRAK1	0.120652373412672	0.00739140494986353	1.79592216315015
TRIM11	0.268432231700232	0.204836622599676	1.01623584091968
TRIM36	0.191518180199926	0	1.63649469321515
TRIM37	0.00420047485326978	0.0591312395989083	7.91025240999759
TRPM6	0.374990499571229	0.386243639668214	1.00918126950762
TRPT1	-0.00712002857238748	-0.171378614099395	-1.60941361925589
TSPAN13	0.441273940105155	0.362371537669739	0.710833533417575
TSPAN17	-0.0340075305464876	0	1.43389843445568
TTC14	0.276258994919295	-0.0244826591570564	0.700880093854499
TTC29	0.174799592589802	0	12.269950927029
TTC32	0.0611612234948329	0	1.76165716952123
TTLL9	-0.324700807254177	-0.276201645568273	-0.932122470348377
TUBG2	0.591456902109673	0.563101160612298	1.03520173039668
TUFT1	-0.252025111773919	-0.318274569041734	0.969494598322558
TUSC2	0.00566049698614824	0	1.21793552755172
UAP1L1	-0.0517658468917343	-0.0512091556499189	0.89061790266107
UBA3	0.00611110079222079	-0.0436713146741147	-1.6023078989136
UBAC2	0.0463321121540815	0	1.85613175901725
UBAP2	-0.00375871341613926	-0.0990334275188231	2.14975166885867
UBB	0.0049196705905964	0.00763381020690574	-1.07484084540012
UBD	0.48280862915329	0.250872603002127	0.755853035337328
UBN1	0.122428811177419	0	1.62744136093579
UBXN7	0.00810300912715462	-0.0546295647797574	1.8589473931384
UBXN8	-0.0972559387718444	0	5.51234809224129
UCHL3	-0.0259781403225492	0	3.85952077757545
UFSP1	0.141997049085014	0	3.37231427900529
ULBP1	0.442582917728265	0.358464089549432	1.0191798818119
UMPS	-0.00259029281320822	0.140932185315248	1.96037020814107
UNC5B	0.184163244961487	0.120607047889439	0.929472960961747
USO1	-0.11854225642569	-0.193695734382659	0.989627489608116
USP12	0.126635817767686	0	2.14980795252282
USP29	0.00649403356516662	-0.204836622599676	3.89969631441625
USP35	-0.360062689875199	-0.129550055126259	0.976651375661996
UST	0.4972634867586	0.663270338804006	-1.03124311988846
VILL	0.594446629010255	0.507303034803731	1.0087029506087
VPS35	-0.126560614012819	0	-1.8386721435427
VTI1B	-0.00611790032509237	0.0294159194967925	1.17552699034847
WBSCR27	0.222592014575058	0	5.59469561750895
WDR19	0.035679762439469	0.0734479774711693	0.754619577879465
WDR26	0.127296990345812	-0.00361201534294909	3.37556103205136
WDR37	-0.0448387683540566	0.00460336075947121	4.13647140472314
WDR43	-0.00794360196494933	-0.00389054993191739	2.1256221578358
WDR59	0.00672292761601608	-0.171378614099395	-1.13754905786511
WHSC1L1	-0.00149386606720522	-0.0234450137969551	-1.75847994807208
WISP2	-0.0401670050203796	0	181.62050081495
WNT3	0.00566851281336645	0.173067468163197	5.03387771612898
WNT7B	-0.00407407893456	-0.0672363874212399	1.23782195085115
XPO6	0.072553974083603	0	-1.8879324863524
YTHDF3	0.00123302507966388	-0.175173434567772	2.5012188600672
ZAR1L	-0.111048012849759	0	37.2029956438274
ZBTB1	-0.317540947740236	-0.305699202718803	0.997443964078372
ZBTB4	-0.178461737075208	0.00761795596298639	-1.44163894688117
ZFP90	0.0196675717977019	-0.00726480634758954	2.51900289313276
ZFP91	0.267762095602936	0.0734479774711693	0.841211086851114
ZGPAT	0.140834867648537	0	8.10973895974486
ZHX2	0.593336338812379	0.526531352091464	1.02511082486655
ZKSCAN5	-0.0744531653678883	-0.00740588371976249	-2.77808440103601
ZNF114	-0.00134301373445549	-0.0457077357779184	2.92398301898476
ZNF133	0.404916592433385	0.351779476688718	0.933640843848611
ZNF224	-0.483253589937555	-0.563300712149108	0.763348129799597
ZNF248	0.160195422614589	0	18.3975865516819
ZNF296	-0.0863604918421816	0	-3.8728248066737
ZNF343	0.00802113120837459	-0.0444353023185749	1.86303306988656
ZNF416	-0.334789260104553	0	-2.3215031824608
ZNF462	0.65620088146018	0.743006764477318	0.995115031383886
ZNF532	0.470349724059422	0.483261534590162	1.03335576711037
ZNF540	-0.184597153399532	0	30.7628042505565
ZNF550	0.25196958947962	0.220343932413508	0.911763940279236
ZNF57	0.00284780274382682	0.0518261556863245	2.70691114727838
ZNF595	-0.297049037569319	0	1.38833427915884
ZNF598	0.00368641988776312	0.123638046434081	2.0056937681493
ZNF620	-0.494990895388857	-0.256045778249595	1.03315212407911
ZNF665	-0.102384189186733	-0.129550055126259	0.866403495212763
ZNF672	0.140896058415768	0	-1.50990217875136
ZNF76	-0.00715561697032488	-0.101273936708367	2.76651699068907
ZNF783	0.0271327034270488	0	-1.37652208012367
ZSWIM3	0.158575561023624	0	2.05974843120412
ZSWIM4	0.00800917744668296	0.0877058019307029	1.21265058264696
