# Supplementary material for: Functional transcription factor target discovery via compendia of binding and expression profiles
Source: Sci Rep. 2016 Feb 9;6:20649. doi: 10.1038/srep20649 (PMC4746627; doi:10.1038/srep20649)
Supplement: Supplementary Dataset [file srep20649-s2.zip › Supplementary Dataset/43180_2_data_set_1775597_nz79p9.csv]

Gene	PC	SC	CARS
A2LD1	-0.109342909152971	0	-2.31410508467182
AADACL1	0.00589512836456042	-0.0341394370999459	1.15134995856199
ABCA4	0.0758148474854197	0.262698722894914	-0.902692890528495
AC000099.1	0.00304282140408753	0.0436713146741147	1.59421594960803
AC000120.2	0.0074238888693694	-0.131013944022344	1.55580209261942
AC002310.1	-0.000821138705388433	-0.284547404742231	1.60559069285489
AC003958.4	-0.000955443326402555	-0.0591312395989083	27.1563959169129
AC004741.1	-0.0404316918160411	-0.0550669216882901	-0.960711957532875
AC004834.1	-0.465662167154772	-0.315366611194177	0.937113328653019
AC004837.3	0.00693021290286321	0.0436713146741147	5.85500942116813
AC004936.1	0.00304282140408753	0.0436713146741147	1.59421594960803
AC005006.2	0.00304282140408753	0.0436713146741147	1.59421594960803
AC006039.3	0.00457718876524217	-0.0797325472097299	2.40859319722279
AC008009.1	0.222196926040839	0	5.85145781773472
AC008080.4	0.00175275128165831	0.0436713146741147	2.13777398301126
AC008746.3	0.0699034694538102	-0.122413295785282	0.854081112087984
AC008937.2	-0.390745406464333	-0.220343932413508	0.803860393090598
AC010096.2	0.00304282140408753	0.0436713146741147	1.59421594960803
AC010105.1	0.00304282140408753	0.0436713146741147	1.59421594960803
AC010336.2	0.0649957045683834	0	-3.67705952037744
AC010441.1	-0.00640761132473442	0.0685616036668775	2.54937639220421
AC010880.1	0.00304282140408753	0.0436713146741147	1.59421594960803
AC010982.3	0.277150191287207	0	3.14911820681646
AC011005.1	0.327969156416934	0.307254933899513	0.907364114212386
AC011500.1	-0.112463013646191	0	2.57903748821089
AC012031.1	-0.00104788394637681	-0.0682788741998919	1.84373909839814
AC012494.1	0.040038994975935	0	1.42821350817042
AC016994.2	-0.17814779533898	-0.171378614099395	0.830535389203127
AC022398.1	0.253092025576048	0	1.89748072148288
AC027644.2	-0.00180975965704946	0.027874733666903	1.66703359197598
AC034228.3	-0.502749689205596	-0.563101160612298	0.746079063766903
AC053503.1	-0.00268960220078471	-0.0675041852489837	-2.46168102573186
AC060234.3	0.00304282140408753	0.0436713146741147	1.59421594960803
AC068039.1	NaN	NaN	0.898497251078811
AC069387.1	-0.362079679493301	-0.358464089549432	0.870158382653153
AC073336.1	-0.19567857472437	-0.269309250727621	0.809832951761666
AC074011.2	0.315501466168824	0	72.3019718537653
AC074112.1	0.00396670440671445	0.0377775632391389	1.38077810357516
AC074257.2	0.00304282140408753	0.0436713146741147	1.59421594960803
AC078845.1	0.00262231606402049	0.277110321031298	4.81707000307418
AC079610.1	-0.133245949707363	0.00355928236156679	2.30056703859776
AC079763.2	0.00304282140408753	0.0436713146741147	1.59421594960803
AC079877.1	-0.0133769961897357	0.00370294185988124	1.35940448675138
AC091153.2	-0.000310319547336636	0.0734479774711693	2.25034998818305
AC091808.1	0.0168918080376351	0	-3.82940176338401
AC092590.1	0.0226270917306309	0	2.17382052545746
AC092594.1	-0.026767237376643	0.00363240317379477	-1.09104098939515
AC092666.1	-0.00324594052217004	-0.127572075535568	1.85474019140856
AC092755.1	0.00304282140408753	0.0436713146741147	1.59421594960803
AC093157.4	0.24553973882045	0	2.40279924741902
AC093422.2	0.00304282140408753	0.0436713146741147	1.59421594960803
AC093423.5	0.00304282140408753	0.0436713146741147	1.59421594960803
AC093627.2	0.316870428282398	0.358464089549432	0.924980218521224
AC093642.1	-0.006734963999074	0.08276809077511	1.41465031800771
AC093702.1	0.00703419616526053	0	0.715177797135378
AC097517.2	0.00304282140408753	0.0436713146741147	1.59421594960803
AC098654.1	0.124255017675824	0.00373233074830661	-3.14795336435619
AC104186.2	0.000218526688162281	0.140059797549026	-3.94556213854556
AC104695.1	-0.00532316816969205	0.218356573370573	98.9554373267129
AC105053.3	-0.149472430378154	0	27.7139552364775
AC107311.1	-0.363730928819617	-0.358464089549432	0.915330778271315
AC112496.1	0.57687407081436	0.514135842298185	0.672962481120267
AC114730.1	-0.034226132513045	0	1.64584244980223
AC114814.1	-0.192850096797517	-0.318274569041734	0.9320334657807
AC138472.2	-0.371373794853253	0	-2.96389232330122
AC138647.1	0.00396344301434471	0.0436713146741147	1.48510174040057
AC147651.1	0.115779501052461	0	0.789520633110206
ACPT	-0.0896585986952161	0	-1.73772941893038
ACSL6	0.686047357181869	0.731603388144425	0.950040207936344
ACTB	NaN	NaN	0.90486244651001
ACTG1	-0.000880556677194594	0.0931229492224321	-2.10573633752094
ACTL8	0.166129100834949	-0.0538795049901408	0.951730460748643
ADAL	0.35758375320061	0.367239887355847	0.801223840051178
ADAT2	-0.00700255922482633	-0.0512091556499189	1.24728366178193
AF015720.2	0.238632859293813	0	1.80664954963651
AFF3	0.0867984660917048	0.192983644101189	-0.928433211447611
AGAP3	0.168148824613866	0	1.68733517013172
AHNAK	0.0491084082371215	-0.00363240317379477	-2.19898891750956
AIM2	0.766185954841822	0.75896243386875	0.948661611871021
AK2	-0.038117984833001	0	1.01189296592285
AKTIP	-0.341816003601104	-0.218356573370573	0.805472138908073
AL008638.1	-0.240195888159073	-0.307254933899513	0.889527647369325
AL008729.1	0.268408935190576	0.307353444621474	0.790012682432496
AL023754.1	-0.00607779992632511	-0.292684703502482	13.9673177958628
AL031587.2	0.612542988142562	0	95.3784166227266
AL031674.1	0.00304282140408753	0.0436713146741147	1.59421594960803
AL031733.1	-0.48557250294499	-0.256045778249595	0.734836424577776
AL035405.1	0.102291635008761	0	1.58463513825216
AL035669.3	-0.0740804193979755	0	-3.07722201823433
AL050403.2	0.0259021482892936	0	2.24120699881853
AL080239.3	0.00304282140408753	0.0436713146741147	1.59421594960803
AL080250.1	-0.460405560251817	-0.195123135668321	0.826274654554161
AL109809.1	-0.00308037694151141	0.027874733666903	9.78678610009307
AL117209.1	0.134323627054296	0	1.24415050698688
AL122058.2	-0.00774511786439979	0.131013944022344	5.10825131871396
AL133284.1	0.00281025961587941	0.305699202718803	59.2463699844394
AL133319.1	0.00304282140408753	0.0436713146741147	1.59421594960803
AL133383.1	-0.278088023516542	-0.204836622599676	0.915330778271315
AL135792.1	0.468115423409038	0	219.40553641262
AL136125.1	-0.021058396103444	0	-3.26152110618308
AL136218.1	-0.500132182378167	-0.306622070335933	0.848622183647652
AL136987.3	-0.116913661925409	0	119.567266284513
AL138733.1	-0.032753011339122	0	1.27331518242148
AL139014.1	-0.00356493628911991	-0.064447050632597	1.87273125354782
AL139152.1	-0.27592517311956	-0.0436713146741147	0.821486947580988
AL139237.1	-0.0617241353656381	0	0.896444203938939
AL139331.2	NaN	NaN	0.69681080317837
AL139393.1	0.234390706367516	0.122413295785282	0.895121909525746
AL139420.3	0.00536139079379817	-0.131013944022344	10.1378653038139
AL157395.1	0.00329327423234656	-0.337963184709687	1.64814029826055
AL159982.1	-0.00552767464293086	-0.0647750275631296	1.48092206782806
AL355304.3	-0.00388573595444188	-0.172733406835012	-1.91320757230383
AL355483.1	-0.000502726711473995	0.0512091556499189	1.01182126244298
AL356157.1	-0.064262398556453	0	1.2291742279611
AL357832.1	-0.508874926314779	-0.563300712149108	0.83797153092766
AL357975.1	0.00304282140408753	0.0436713146741147	1.59421594960803
AL358393.1	-0.411643128067075	-0.367239887355847	0.691228463435088
AL359644.2	-0.106514779387372	0	5.97829983068023
AL365444.3	-0.299606254995583	-0.307254933899513	0.915330778271315
AL390036.2	0.00149009327195348	0.19452749659587	3.43335131117357
AL390961.3	-0.663181918846671	0	-358.336302915727
AL445488.1	-0.137836019219471	0	1.33880141586568
AL450332.1	0.00304282140408753	0.0436713146741147	1.59421594960803
AL450398.1	-0.0480092925272483	-0.385515838683022	-0.800043289000312
AL451063.3	-0.40490283182847	-0.434524094626741	-0.814732734479244
AL512623.1	-0.0417177173154444	0.0734479774711693	0.773785988466824
AL512642.1	-0.181670910409898	0	15.4138862715769
AL513122.2	-0.287844179979089	-0.102418311299838	0.966383887850528
AL583785.1	-0.11331152643926	0	7.77055355120716
AL589678.1	0.00304282140408753	0.0436713146741147	1.59421594960803
AL590143.2	-0.0071131090482089	-0.0294159194967925	1.86876872419399
AL662797.2	-0.00121465515425587	-0.0752617809006382	-1.89314675588896
AL672014.1	0.00304282140408753	0.0436713146741147	1.59421594960803
AL954642.2	0.25945979084854	-0.0734479774711693	0.850344519661222
ALG6	-0.0270438388276638	0	2.34046384852692
ALOX5	-0.264156116158404	-0.358464089549432	0.790962580005177
ALS2CR12	0.28613821889511	-0.0512091556499189	-0.925078850001019
ANGPT4	0.252903609528596	0	2.04405248330059
ANGPTL2	0.269164276911585	0.381665273774771	0.924776144973081
ANKRD13C	-0.00689548646093526	-0.0518261556863245	-2.01952840843327
ANO5	0.00611598057677789	0.177393718796725	52.9285126014661
AP000355.1	-0.0366244150118131	0	1.29643265658374
AP000550.4	0.00292016604782486	-0.102418311299838	7.69456145717673
AP001062.3	0.0067506936109528	-0.131013944022344	3.85210572949583
AP001415.1	-0.351954671189771	0.269309250727621	0.833945258917335
AP001619.1	0.186202553702166	0	14.6922901494338
AP003025.1	0.0545533854820117	0	2.19052726466215
AP006216.3	-0.00464689435891952	-0.386243639668214	-1.88569244250588
AP2A2	0.00664969646311971	0.145930576824239	-2.34417914655177
APBB1	0.392819759486256	0.388650165378777	0.712548315837522
APOBEC2	0.00501694849433024	-0.259100110252518	8.86623935098352
ARID1B	-0.00403069506885221	0.0771934576404754	1.44595936871893
ARL4C	0.513791998050507	0.547799930377074	0.841687726086303
ARSB	-0.221178883551367	0	-2.60255242183099
ASB10	0.00295932514943406	-0.0647750275631296	1.65663581300714
ATM	0.0866332027904397	0	4.18630624570485
ATP10A	0.0426937748309133	0	2.71879795763558
ATP6V0A1	0.00268580333405012	-0.364955775694756	-1.71761292430261
AY269186.2	0.00304282140408753	0.0436713146741147	1.59421594960803
B3GNT9	-0.0256668333406694	0	1.74625125688707
BANF1	-3.15705200536095e-05	0.194325082689389	2.85055219125247
BARX2	0.0851524950621934	0.0868883954500196	0.723590633149622
BAT2L	0.0458280012178079	-0.00352121407601999	-1.33712146585724
BBS4	0.272953940564757	0.388650165378777	0.910013813662722
BLM	0.23957659679108	0.367239887355847	0.814992948559161
BLOC1S3	0.13633417071117	0.0512091556499189	0.816674459974096
BMPR2	-0.152548140967037	-0.0512091556499189	0.819747411757817
BOD1L	-0.312554320848527	-0.318274569041734	0.90850091215788
BRDT	0.218358371548109	0	1.76265785557049
BRP44	0.217760795635657	-0.0039866273604865	1.50906265130926
BTBD2	0.124245966059879	0	2.67928455334642
BX284652.2	0.00304282140408752	0.0436713146741147	1.45948067259938
BX571818.2	0.00356134406506499	0.413918677192358	216.830864393977
C10orf81	-0.106441104313037	-0.0965609099170535	-0.889962006053497
C10orf88	0.209039501408526	0	9.68537964485163
C12orf52	-0.00537654421412843	0.131013944022344	1.37128039844071
C14orf147	-0.00238709517872815	0.0322534034175863	2.69226907203149
C14orf166B	-0.00698396204370446	-0.0272338495234217	1.70559592057849
C14orf37	-0.00127681547948353	-0.09198662110078	4.07058885279238
C15orf39	0.000983567495044173	0.145042393931209	-2.15269569144097
C15orf57	-0.523826579510256	-0.529619939671158	0.807321846370259
C16orf48	0.00317154620215174	0.027874733666903	1.70188965952777
C16orf7	NaN	NaN	0.913075005141407
C17orf28	0.134703641071254	-0.00920672151894242	-0.964422879366672
C17orf39	0.0187740898219365	0	-1.7486902559865
C17orf56	0.0025751902077168	-0.0436713146741147	-2.40565520909476
C17orf61	-0.00695863575156696	-0.0597994104072974	-2.52191239800244
C19orf38	-0.0919576933450635	0	-2.56087958552307
C19orf63	-0.272027253831696	0	-1.09707135393512
C1QL1	-0.00429543466465249	-0.0458028612414345	2.15647103192454
C1QTNF5	0.392253397671393	0.514135842298185	0.714971002860592
C1orf144	-0.204426341784248	-0.150523561801276	0.925732143829026
C1orf147	-0.260099093696262	-0.218356573370573	0.806433210125939
C1orf175	0.047553522499285	0.00366013184471585	-0.979269538540358
C1orf195	0.627279883799026	0	199.534080029903
C1orf71	0.171136757144201	0	2.26657553337657
C20orf103	0.414077373344727	0.362371537669739	0.874325778393712
C21orf125	-0.0542936982951032	0	1.57769366614906
C21orf131	0.00304282140408753	0.0436713146741147	1.59421594960803
C2orf49	-0.0829675361199483	0	0.931234994197042
C2orf56	0.0078683203645529	0.0436713146741147	2.65378015121537
C3orf31	-0.351335959434286	-0.204836622599676	0.778474653104586
C4orf29	0.212990969870974	0	2.429365539501
C5orf36	-0.184543048131189	-0.241402274792634	-0.918761957443799
C5orf56	0.305759631394927	0.21192605296122	0.927012870675457
C6orf162	0.164772253557348	0	4.65679199935988
C6orf170	-0.00101294885835035	-0.171378614099395	0.862619446781648
C6orf26	0.149433393742776	-0.122413295785282	0.844732665406725
C6orf70	-0.378282419716659	-0.559915860944389	0.952628578069185
C7orf70	-0.0023733698740644	0.0436713146741147	3.38878692861039
C8orf40	0.000569049354122207	-0.0797325472097299	1.20419966810567
C9orf100	0.0838174219760358	0.140059797549026	0.966193209638792
C9orf104	0.00580393489874052	0.131013944022344	3.33005467213965
C9orf107	-0.00251723414177805	0.0597994104072974	-1.87177412479216
C9orf25	-0.00663364340608778	-0.131013944022344	1.47445770254951
CA10	-0.00518798565169654	-0.102296746495809	3.7913590261272
CACNA1F	0.383758306056199	0.204836622599676	0.838996497626613
CAP1	0.0201336111128783	0	1.39395019726258
CAPN2	0.233074856956235	0.192901436537584	0.895778537305589
CASP8	-0.446145050015384	-0.514135842298185	0.941316661632352
CASQ1	NaN	NaN	0.703071964259511
CCDC106	0.183784654321515	0	3.43070605408801
CCDC127	0.0877567084409223	0	1.84908403590727
CCDC23	-0.0221079688769522	0	1.72515271792241
CCDC42B	-0.00637050129853358	-0.118262479197817	17.022463681052
CCDC7	-0.349944611491508	-0.204836622599676	-0.900293212958885
CCDC83	-0.00169466632598762	0.0436713146741147	4.42417322026353
CCDC88C	0.0586741936713101	0	2.22004893777198
CCNI2	-0.0329818582445902	0.00389054993191739	2.04954155641411
CD151	-0.188734403301451	-0.367239887355847	0.808369762866016
CD22	0.386194244164269	0	22.108186012
CD3G	0.00236247084253652	0.064447050632597	-6.2053695331177
CDC37	-0.00708506473254688	0.24296911175404	2.42741748659854
CDCA7	0.10307180473802	0	3.82550222703199
CFTR	0.440295705015898	0.367239887355847	0.679296625384502
CGN	-0.346668717870337	0	-4.21345684951465
CHADL	0.415146772604572	0.269309250727621	0.866526063977437
CHDH	0.257320534638012	0.307254933899513	0.702389356446619
CHFR	0.268061675042857	-0.00372491796889729	1.94061908892895
CHGB	0.641105361946038	0.597994104072974	0.850228266013693
CHMP4C	0.0581330660420872	0.00389054993191739	-1.50773224301218
CHST14	-0.00686036607781802	0.131013944022344	5.51579835617705
CIRH1A	0.000397196975792213	0.0598436898731258	-1.19522456827095
CLCN2	-0.230793164643355	0	4.17930355925687
CLDN18	0.0619052200385215	0	0.902402920541131
CLDN19	0.575336830749348	0.122413295785282	0.739701295059258
CLEC19A	0.00686865119894572	0.305699202718803	9.4010687351874
CLIP3	0.173317037979404	0	-2.49219466134343
CLOCK	0.430459003320078	0.308425170884571	0.935713378591622
CLUL1	-0.00074748672780615	-0.00754014027656653	-4.45029496238635
CMTM5	-0.0494355608232495	0	18.2312250304182
CMTM8	0.541683750325565	0.386485641695552	0.895576004833282
CNFN	0.522406957062719	0.473870472337351	0.955786821587169
CNO	0.00742544267313622	-0.027874733666903	3.20558767958127
CNOT6L	-0.55406050193108	-0.696868341672576	-0.878939352942071
CNPY1	-0.010208577662364	0.00394208263992722	0.958786131450194
CNTROB	0.47247517353543	0.465170523984072	0.90605861416336
COL2A1	0.0171750956959915	0	1.81807853081026
COMMD9	-0.113597512818662	0	1.63927436199903
COQ6	-0.00607666473702363	-0.0453330758869667	1.16417331491872
CPA4	0.0417180013028398	0	2.86588558611776
CPA5	0.00225689107657349	-0.248824629126695	4.57070511515321
CPE	0.587126832843607	0.75695259004751	0.876672195933625
CPPED1	-0.000154384075769566	-0.128182384701631	1.58799533268916
CPSF7	0.00445754775322699	0.0436713146741147	4.70377724748473
CRTAP	-0.124296760771744	0	-1.94579118193411
CSPP1	-0.280174256325885	-0.323875137815648	-0.929143994116405
CST9L	-0.373734443742299	-0.409673245199351	0.798547554816038
CTA-250D10.1	-0.00439628682366059	-0.220745158798374	2.24193848552801
CTH	-0.00714655705211998	-0.0512091556499189	2.34189885625135
CTNNBL1	-0.00785929847593685	0.0903003835737272	1.73050859373706
CXorf66	0.00304282140408753	0.0436713146741147	1.59421594960803
CYLC1	0.00328718110291396	0.0436713146741147	1.58368941376348
CYP19A1	-0.000672629923269266	-0.0469561994583381	4.73793989744667
CYP2S1	0.0664904652795845	0.0436713146741147	0.698291791743752
DCLRE1B	NaN	NaN	0.915121039587373
DECR2	0.0444858914385584	0	-1.8321970359664
DENND3	0.454262821027134	0.402300303926385	0.901871576958798
DHX35	0.190682943463031	0	2.2068781703731
DMAP1	0.074550996690909	0	2.18844686464573
DNAJB13	-0.19082795137373	0	91.7301582662639
DNAJC5	0.20022696818739	0	2.45421020618648
DNAJC8	-0.190892528607159	-0.194325082689389	0.764551017366567
DNM1L	-0.103195284583962	-0.218356573370573	0.963758049781584
DNPEP	0.0220657322596942	-0.0039866273604865	1.29968351601896
DOCK8	0.262424309548383	0.245590482948109	0.938060711006026
DPYS	0.0053676593472997	0.159226016182434	2.79142577957159
DULLARD	0.00618574049446946	-0.027874733666903	2.08836408884249
DUS1L	-0.462790200153187	-0.585369407004964	0.797619253971766
DUS2L	0.124666349450248	0.0375371645502369	0.950640686439721
DUSP15	0.29948693328653	0	1.87801865446722
DUSP18	-0.401608449623705	-0.204836622599676	0.844612780590648
DUSP6	0.416308531370823	0.362371537669739	0.792922117571731
EBNA1BP2	0.00478234020694054	0.111088255796437	1.37733882501567
EFCAB10	-0.00267352424614319	-0.100349041200851	-1.38183938576925
EFCAB8	0.00186395670696765	0.167248402001418	3.91862692483327
EGFL7	-0.0160452529722077	0	1.5500316984743
EHD4	-0.00493082968186264	0.0465242105199235	-1.53328507003986
EHMT2	-0.0125953435132122	0.0157683305597089	0.858628170203164
EIF2C2	-0.00203228263800909	0.123585448175081	-1.78856547603103
EIF3F	-0.00797784178672875	0.0436713146741147	1.15387841595606
ELAVL1	0.143098725589665	0.119326331020935	0.917950916349772
ELMOD2	0.255869162339321	0	8.16994678282461
EMB	0.508562474351361	0.585369407004964	0.777437090193118
EME2	-0.111086331483151	0	-4.84054002660666
ERRFI1	-0.034797276953341	-0.187371485942865	-0.895923118751341
ESYT1	-0.0125555037075734	0	3.37383622568609
ETV1	0.209016199835236	0.248995195642713	0.856017821661111
EXOC3	-0.125559404073271	0	1.13134728731074
FAM107A	-0.161564507910106	-0.190636946663952	0.776043538959078
FAM114A2	NaN	NaN	0.903784881905038
FAM116A	-0.0324081669021031	0	1.91929625700063
FAM118A	-0.37704357988078	-0.302983679396974	0.910130552914128
FAM132B	-0.00135299082946762	-0.131952454839914	1.38933310409209
FAM134C	-0.235806314971095	-0.220343932413508	0.869275519126121
FAM135B	0.165629176060802	0.00366013184471585	3.55072550035822
FAM171B	-0.0715895001411859	0	2.3768421089163
FAM19A4	0.00605897728060808	-0.203990769202742	1.73176617613321
FAM76A	-0.00687061621036836	0.244281926620984	-3.8979497497916
FASN	-0.00805801002042528	0.0244826591570564	-2.12382557980877
FBXO9	-0.00699727138209422	-0.122413295785282	1.79781806101514
FCRL6	0.101073051249595	0	7.70564882725185
FER1L6	-0.00802175057619995	0.10614382349676	6.65842707166552
FGF2	0.54952033107577	0.563300712149108	0.914713667180158
FGFBP2	-2.56272824604588e-05	0	5.51551215301511
FIS1	-0.00128510380446049	-0.131013944022344	-4.76559241446465
FLT4	-0.296346230025774	-0.418121005003545	0.932514562131111
FMO2	-0.00302054523112727	0.0436713146741147	14.2513678959861
FOXR1	-0.00671836485340254	0.0647750275631296	1.47574562587677
FPR3	0.261518405590521	0.0965609099170535	0.869147946033298
FYTTD1	0.00660277074508566	-0.115472457035816	-1.34101887380112
FZD2	0.516939520652284	0.414302468352409	0.915798500885002
GADD45B	0.453680212782365	0.307254933899513	0.861414901158523
GALNT9	-0.222121421043408	-0.00355928236156679	-4.43870227306021
GALNTL4	0.188145758666017	-0.238041074299048	0.89503704390376
GBP2	-0.39243213779326	-0.416205205669959	0.877411836338739
GC	-0.134928644788979	0.00389054993191739	-1.47512969010916
GCG	-0.193497771014228	-0.220343932413508	0.860823991474602
GCHFR	0.000128608037971964	-0.259100110252518	5.43952507429362
GCN1L1	0.00262208709812865	0.0647750275631296	1.49175936544038
GDE1	0.159625298037605	0.171378614099395	0.931885243527076
GH2	0.0471441949889128	-0.00420227421382749	2.10342597068071
GIPR	-0.0518882495040118	-0.177393718796725	-0.96341075527485
GLI1	NaN	NaN	0.92545112569247
GML	0.00190708447001975	-0.0647750275631296	1.47486239028985
GNAT2	-0.325578127840336	-0.393041832067032	0.788510623299459
GOLGA7B	0.062661521212026	0.13438918090661	0.833491753846957
GOLGB1	-0.284384443607217	-0.259100110252518	0.913923156265464
GPR137C	-0.309835058397511	0	2.24145490808915
GPR87	0.362090368566842	0.0734479774711693	0.958632496286648
GPRASP1	0.0487658764959756	-0.204836622599676	0.678963033663242
GRID2IP	0.00744806934884736	0.204836622599676	-3.03507500743224
GSR	0.00593153663045627	0.189102339622237	1.58462673736556
GSS	0.00248815244567335	-0.0598436898731258	1.7342890589938
GSTZ1	-0.225386529156425	-0.256235371595269	0.958224836666511
HAAO	0.271195591445966	0.129550055126259	0.883933107697177
HCRT	-0.00243891472722254	0	3.90994759418991
HES2	NaN	NaN	0.799224913401209
HEY1	-0.234604963061629	-0.218356573370573	-0.927927618343577
HIGD1C	-0.0476991628213875	0	1.40923192772827
HIST1H2BG	0.101748443602213	0	1.19586473199928
HMCN1	-0.10392641448004	0.443484296991812	0.719058978322403
HMHA1	-0.141780766228097	-0.00417079606113743	1.69507628939069
HNRNPUL2	-0.00165445562533144	-0.139373668334515	2.16236081396725
HPS4	0.179378039343981	0	3.04290790275962
HRK	-0.0110005564171665	-0.17069718549973	0.819640942572291
HSD3B7	0.0719876178730563	0	1.26465638263584
HYAL1	0.370605736015032	0.269309250727621	-0.820204235754853
IFNGR2	0.0526817315032925	-0.0184134430378848	0.949269777417843
IGLV10-54	-0.00607518018357753	-0.131013944022344	3.47215547638986
IGLV11-55	-0.0435288062603941	0	-2.39202817454678
IL12B	0.133104475994902	0	174.662098281202
ILKAP	0.0268794678706644	0	1.44134289728377
ILVBL	0.15089139796908	0.250872603002127	0.964870822634322
INTS3	-0.250565705580276	-0.131013944022344	-0.946558797191439
IQCF3	0.227864405301729	0	1.76499235978981
ISCA1	0.0538468245699275	0	6.2467858314021
ITGA5	0.0929839009189707	0	2.62511898947922
ITGAL	-0.0137669822456813	0.00365314018246788	2.29557791695009
KATNAL2	-0.0545037346682043	0	4.24917176726137
KCNK10	-0.251176252118659	-0.00420227421382749	-23.3513234152419
KCNK9	-0.00502423205433426	-0.095927000090661	8.2540291415712
KCNT1	-0.0918964811420061	-0.385034736422246	-0.924535226614511
KCNV2	-0.00179941374116223	0.0647750275631296	1.76987025754989
KCTD18	0.0314409035647083	0	1.57512984080904
KIAA0040	0.278053427936783	0	1.50052468302653
KIAA0355	-0.00433557857646086	0.124290740505723	9.53420836794418
KIAA0415	0.00365703383755268	-0.0647750275631296	1.17199894738985
KIAA0774	-0.00177012372446845	-0.166087070793952	-1.17163648883761
KIAA1949	-0.431855560541971	-0.418121005003545	0.807743822501993
KIF16B	-0.125685872603208	0.00352747401709688	-1.88753344292644
KIF21B	-0.228998798906615	0	-2.76551105422671
KIF2C	-0.00130663088370322	0.0436713146741147	2.09302469800303
KIF3C	0.000807769725840374	0.0436713146741147	1.10517441161065
KIF9	0.100188572210969	0	1.77638058148419
KRT12	-0.456919059225494	-0.367239887355847	0.941578060134124
KRT222P	0.0717935130637889	0	159.642023808947
KRT39	0.365003903073398	0.0244826591570564	0.707097367356874
LACTB2	-0.00396915471861822	-0.218356573370573	2.97824168159715
LATS1	0.00721065917389418	-0.102418311299838	4.76458631991608
LCT	0.000887926887845035	-0.0836242010007091	3.78143952603283
LENEP	-0.186573230743662	0	3.19188852640313
LEPREL2	-0.00691320008887748	-0.0591312395989083	4.39940886392539
LGALS12	-0.0411240604871072	0	106.797114734221
LGI4	-0.453253137111458	-0.354458778479283	0.95747547038201
LHX6	0.0607033714358646	-0.0647750275631296	0.921449136623088
LIMS1	-0.00398542106835362	0.136762580482238	1.8261488343917
LIN7A	0.431947843804944	0.306622070335933	0.780380239942681
LIPK	0.296505327030527	0.305443273449577	0.75970588347957
LPIN2	0.00517171483009055	-0.241284488850129	1.84507362352164
LRRC29	0.207977383708785	0	3.47151883647619
LRRC33	-0.313471796866255	-0.218356573370573	0.751694609689139
LRRC52	-0.000367174071455001	0.0647750275631296	1.52368936042291
LY6K	0.048131761337994	0	42.83629536611
MADCAM1	0.36138758144627	0.122413295785282	0.826851593139084
MAN2A2	0.040896301504248	0	4.55899671663403
MANSC1	-0.278762492035234	-0.239374759492503	0.950375898627614
MAP4K2	-0.177748417047302	-0.0512091556499189	0.959537232012009
MAST3	-0.000391268219201186	-0.0436713146741147	1.14299422211921
MCCC2	-0.0165319212171389	0	2.2513258489377
MCFD2	-0.00730034783125167	0.0527809819359657	-1.55284885827747
MED12L	0.118908490226787	0	4.05459896683595
MED18	-0.148678468113261	-0.129550055126259	0.963965187583984
MEMO1	-0.0455362430459605	0.00394208263992722	-1.61133537726399
MFI2	-0.0027573156175948	0.248824629126695	2.41442571430946
MFN2	-0.00219003052023743	-0.0622487989106782	-2.25156490565433
MFSD7	0.000542820052748352	0.0512470743190538	-1.94656896054269
MLF1	0.612490116082116	0.614509867799027	0.736009768373614
MME	0.280432359586665	0.139373668334515	0.912523631882116
MOBKL3	-0.121887898623793	-0.156042125181223	0.959178290007682
MORN3	0.000803739661263162	0.0591312395989083	142.219201589386
MOV10L1	-0.41456193872748	-0.344036303120921	0.954861744578208
MRPL22	-0.00639233939382207	0.139373668334515	-5.01827260994686
MRPL45	-0.00274384172001881	-0.0647750275631296	1.20799163710839
MRPL54	0.0963237995050509	0	5.02522400874681
MRPS10	0.00456547123506875	-0.277350098112615	3.05329328340601
MRPS30	0.00729488061665878	-0.0965609099170535	1.61205243443914
MS4A8B	0.00285026701135331	-0.0418121005003545	1.75262704040545
MSL1	-0.123332421591738	0	-2.06046463404678
MSRA	-0.101615611162912	-0.058450242919486	-0.961013443308109
MTHFR	0.0918272403202516	0	4.31216938179748
MUS81	-0.0666552955783076	0	1.83059059450032
MYH7	-0.440827670063189	-0.585369407004964	0.767812891866594
MYLIP	-0.00800251446664901	0	2.08563710268433
MYLK2	-0.00203499537962866	-0.218356573370573	1.42327186553408
MYT1L	-0.0241238239835443	0	-4.04044592459011
NCAPG2	-0.314944161590799	-0.270314755771331	-0.889865981585117
NCRNA00152	-0.162995717212861	0	-2.51650985701319
NDUFA11	0.0025660814320056	-0.0916057224828689	1.36963531809616
NDUFA5	0.269778472949897	0.220343932413508	0.963391414479026
NDUFA8	-0.00660957761532051	-0.0591312395989083	1.64381596270679
NDUFAF1	0.162401963928501	0.102418311299838	0.935667303324064
NDUFV1	0.00194987103087479	-0.0244826591570564	1.17293851306211
NEIL3	-0.111850584842587	-0.0436713146741147	0.752316844229421
NEK11	0.00347451982546685	-0.146462201815573	4.25991303264402
NEUROD4	-0.00497937220713021	0.0436713146741147	1.74493548502326
NEUROG1	0.00258318135880666	0.0436713146741147	1.58903768508355
NPSR1	-0.00743690916523268	0	1.43113072361737
NR1H2	-0.0766886753244956	0	-2.56367705771195
NRAP	-0.0706879134607088	-0.0965609099170535	-0.732913472089337
NT5C	0.00398911097394866	-0.0436713146741147	-1.40760735421783
NT5DC3	-0.0960583766834945	0	-1.66409507369559
NUMBL	0.00584518005723127	0.139373668334515	1.04326335716605
NUPL2	0.00249730125001674	-0.131013944022344	1.59346646193004
NXPH4	-0.473643512563602	-0.418121005003545	0.935780119001322
NXT1	0.00435630271709633	0.0244826591570564	1.79245919781263
NYX	0.19212944940078	0	7.94651817420405
OAT	-0.0516876823871853	0	1.30466480256781
OAZ2	-0.00368322324389011	-0.0836242010007091	2.61382015448662
OLAH	-0.462058796938423	-0.529619939671158	0.79068798020837
OR2AE1	0.0362309771611244	0.122413295785282	0.719690129130589
OR51E2	-0.129272689468652	0	87.9898214918307
OR51M1	-0.130512815059826	0	81.5603133009868
ORAOV1	-0.14571740325637	0	-1.83331196935948
OTUD7B	0.00773826001946376	0.227596247332973	-2.47897847961199
OXSR1	-0.380105005059387	-0.269309250727621	0.796120994374818
PACS2	0.00652727463624822	0.124290740505723	-8.97240259612083
PAFAH1B1	-0.27256973700306	-0.171378614099395	0.814328885353475
PARK2	0.390432878610445	0.505266268192203	0.946173132781758
PARK7	-0.0226193851784754	0	1.31878420402121
PCDHB16	0.559031862207032	0.362371537669739	0.859413968758772
PCSK7	-0.00691760673988419	0.0444353023185749	-2.90870334324954
PCSK9	0.396200007286777	0.250872603002127	0.94140788955317
PDE1A	-0.00105258152081407	-0.0899349611937635	3.64272108452647
PDE4A	-0.0910199887317047	-0.00355928236156679	-1.46998065876202
PDK1	-0.0549230277569127	-0.00377775632391389	1.79589178457262
PER1	-0.0542859843037644	0	-1.42271046005541
PEX5L	0.00679458368640047	-0.208627515148803	-1.62422130105675
PFAS	0.262119175485001	0.410622618130109	0.953769336346186
PFDN2	-0.00637257936155339	0.131013944022344	5.04163353602559
PGLS	0.00367923910513932	0.122140963310492	0.949615972619343
PGRMC2	-0.203240318680256	-0.256045778249595	0.932895358103981
PHF1	0.125692996217531	0	1.13788989274522
PHF11	-0.0115525598158837	-0.00377007013828326	1.36764123006326
PHOSPHO2	-0.0358974122840879	0.00389054993191739	1.52905137844187
PITX2	-0.187218166947363	0	160.702158741682
PKDREJ	0.00163461675664281	0	0.965650014722344
PLA2G4F	-0.163026662024292	0	22.4247708323435
PLAGL2	0.00308520713562567	0.275643929698399	-1.96664394682912
PLUNC	0.00304282140408753	0.0436713146741147	1.59421594960803
PNPO	-0.358548080805665	-0.171378614099395	-0.701953145664387
PNRC2	0.0444341113883969	0	-1.86738747856895
POLQ	0.145680151983834	0.00352747401709688	1.2270400334971
POLR2J4	-0.00324660625666409	0.0894826484341	-1.31853543476943
POM121	0.0359373356367141	0	2.03251833837211
PON3	0.470982729665774	0.0734479774711693	0.946587323528255
POP1	-0.00696719667934906	-0.122413295785282	1.02682126371914
PPP1R1C	0.00566913456911297	0.0470440502357191	-1.26225321337564
PPP4R1	-0.07451170473478	0.00365314018246788	1.64545574211778
PRDM4	-0.0970390327048669	-0.124290740505723	0.943854544692628
PRDM9	-0.0907521327870876	-0.0482804549585268	-0.915073546985764
PRKAR2B	0.608031390670689	0.550957824228445	0.941207358912942
PROS1	0.477988252556177	0.473870472337351	0.888522088553202
PRSS16	0.542232555614626	0.563300712149108	0.941492388870346
PSMA8	0.471583520389137	0.579365459502321	0.758264472165644
PSMD7	0.0298479905951809	0	2.17220168172271
PTCD3	-0.133097856949247	0	3.1851247788418
PTMA	0.0350075928977127	0	1.9080003247418
PTPLAD2	0.170241652273244	0.0647750275631296	0.820738489849976
PUS7	0.120905472086664	-0.00389054993191739	1.94535173910641
PYGO1	0.0688465191187035	0.0512091556499189	0.955376728359362
RAB21	NaN	NaN	0.926635609041464
RAB27B	-0.590982737905063	-0.709997115554637	0.804378648905506
RAB30	0.00322638104118839	-0.00752486135453105	1.09141964678512
RAB34	-0.00218053766363175	0.0734479774711693	-1.52643872669137
RAB40B	-0.296925406814556	-0.0796586865665405	-0.865978200813153
RAB4A	0.230136123606286	0	5.43329167357862
RALBP1	0.0517573970088801	0	2.95871526405757
RASAL3	-0.38374123943415	-0.612066478926411	0.748437087944138
RB1CC1	-0.00505934353355746	0.133733952671562	-2.8153539449454
RBM12B	0.137401279292066	0	8.790311797162
RBM15B	NaN	NaN	0.967150635588069
RBM22	0.285543967282998	0.367239887355847	0.889906739994648
RBM24	0.723317360223167	0.78978163617923	0.947919529727371
RBM26	0.0242754137629004	0	-1.34386830120522
RBP3	0.363985259038252	0.269309250727621	0.903169015913022
RECQL5	-0.103968809706948	0	-2.287378998624
REEP5	-0.00622356586120871	0.193304613836065	1.15927701444426
REG4	-0.00773035849749875	-0.218356573370573	-16.4172175248251
RFC2	0.520268174397451	0.612066478926411	0.963062980215133
RFTN1	0.866659151566475	0.769438866291043	0.927250610825172
RFTN2	0.299407693553376	-0.00370294185988124	2.9814884990685
RHBDD2	-0.342872817502238	-0.362371537669739	0.955245411442615
RHPN2	0.444129179817929	0.418121005003545	0.79010317462409
RNF185	0.15323318003977	-0.122413295785282	0.82701063571129
RNF39	0.269970154868325	0.171378614099395	0.9603004043689
RNF4	0.00680907698677304	0	-1.45451157017022
RNPC3	-0.143104202602387	0	2.22265269443704
ROPN1B	-0.193960482905014	-0.235211014268703	0.903810839545596
ROR2	0.3876102120094	0.359802349743881	0.834886011327283
RP11-694I15.1	0.0429378573467997	0	4.90514071036371
RP11-844E22.1	-0.520467256486983	0	-14.5251278449129
RP11-90M5.1	0.00477586522314386	0.0436713146741147	1.55549953889852
RP11-98D18.1	-0.00706078978436451	-0.027874733666903	-3.0023698177052
RPN1	0.00127403837374184	-0.087463854429953	3.58379565520253
RPS28	-0.00402319802033162	0	-2.61283264095996
RSAD2	-0.190976000129397	0	-29.8682991983367
RTP3	0.195914681607987	0	14.1665496034542
RXFP1	0.0470427479232134	-0.00356574791160335	1.82246629658582
RYBP	0.00689242470843874	-0.102418311299838	2.08937954204256
S1PR3	0.400218213071623	0.382078943036111	0.853885373986244
SAMD12	0.724672068172323	0.64306618579295	0.961034153000235
SAMD5	0.0379321156383188	0	1.6806015094813
SAMD9L	-0.445760269374619	-0.362371537669739	0.766362838578776
SAV1	0.0121549227768461	0	3.07354632975465
SCARF1	0.198503240554016	0	2.44192778641972
SCN11A	-0.0956741435485113	0	6.89094010559152
SCUBE2	-0.196142843025679	0	-5.08031477055608
SDAD1	0.0580593188422849	0	2.40376967787353
SDF2	-0.00366567805276404	0.218356573370573	3.39177528191093
SEC61A1	0.0927271881080815	0	1.33176331239144
SECISBP2L	0.00555086972367018	-0.0836242010007091	2.3431485589952
SFRS3	0.00377625462352222	0.0836242010007091	0.998556522229723
SGCD	0.0468645291780823	-0.0035337674637011	-5.66346685411993
SGCZ	0.00446821122976588	-0.159304262210693	7.17972373995475
SIDT2	-0.0232574210188231	0	1.54286679345429
SIX1	-0.00394098818981717	0.154020879801211	-2.13841133459482
SLC12A8	0.5632718524741	0.601518719104788	0.933796597807369
SLC16A7	0.00548192812287837	0.105141498652745	2.40192608120222
SLC17A7	-0.00159101557552668	0.204836622599676	-3.57748900515796
SLC19A2	0.00468166460499244	0.123638046434081	1.11845413639136
SLC22A24	-0.119419255199865	0	-3.41000564947043
SLC26A10	-0.00146502662584188	-0.0647750275631296	2.54970399816157
SLC28A2	-0.00516707546898831	-0.157334061966543	3.77620287955105
SLC2A13	-0.470473845726559	0.00355928236156679	-4.18192175779344
SLC34A1	0.318985963762546	0	3.22310515210882
SLC35A4	-0.00689501324774754	-0.129550055126259	5.9880730937807
SLC39A11	0.157020577974869	0.00354009471579317	4.80769603820065
SLC39A3	0.000154187827735914	-0.027874733666903	2.64220754354466
SLC3A2	-0.13919716253064	0.0038089779814932	-2.09056447619763
SLC40A1	0.0724491416042977	-0.0436713146741147	0.90375043123799
SLC46A1	-0.266600823146494	-0.305699202718803	0.906383906896235
SLC5A11	0.00344835398199921	0.292684703502482	1.55243735809952
SLC6A4	0.1054481370995	0	2.26357763011107
SLC9A3	-0.0431827402247652	0.0836242010007091	0.919953963647154
SMU1	-0.125019453161739	0	1.24988303274769
SNAP23	-0.363754101767655	-0.323875137815648	0.952398877917878
SNHG11	-0.154840758752669	0	3.8926249375237
SNRPA	0.163097115548051	0	2.28927547982645
SNRPEL1	0.138164741948337	0	4.6619186352126
SNTG1	0.146795651336764	-0.00350879352911252	3.60199824238873
SNX5	0.0999885610926094	0	2.58617280134753
SORCS2	-2.90575969881802e-05	-0.0140599493768919	4.48611495301163
SPARC	0.00261140188099402	0.325322092768719	16.7733309374799
SPARCL1	-0.135985362139915	-0.00391606200810599	2.8018770631825
SPATA18	-0.0669877296390416	0	3.58093564068472
SPRED1	-0.00452786055373611	0.118262479197817	1.98334710019435
SR140	0.167066693333691	0	2.74284936878239
SRGN	-0.0821684460605466	0.00460336075947121	0.800582613491786
SSBP4	0.284985176160892	0	-2.39850308531866
SSTR5	0.542521097890172	0.46088240084927	0.743865648930262
SSX2IP	-0.0457073791805355	-0.00359861264239609	-1.52392671499025
ST6GALNAC6	-0.00330657244622725	0.0642218575065362	-1.44450137371479
STAT4	0.661253975801377	0.655554777357089	0.964072327884418
SURF1	0.0571184702049884	0	2.54103944072882
SYPL2	0.512682101685475	0.512091556499189	0.888262860300673
TARBP2	0.0997955396990069	0.0436713146741147	0.811752379875073
TBCC	0.0625527979143918	0	4.81204755731673
TBX18	-0.00343656658419605	-0.0145571048913716	2.56848394187464
TBX20	-0.110634376804689	0	1.5689048990443
TBX6	0.00226822789068459	-0.0210113710691375	2.71841281211969
TCN2	-0.00740606670259418	-0.137123207333755	-3.19235381585045
TCP10L	0.0264580893713451	0	2.03992415096789
TFAP4	0.0130235371032676	0.1700823354676	-0.948204623132713
TGFBI	0.693268491806102	0.592941358843968	0.962048543432596
TH	-0.00308983890385219	-0.0836242010007091	42.9437637260699
TIGD4	-0.00702152776360444	0.250872603002127	33.496942386318
TM9SF2	-0.00624744662275849	0.131558702896054	-1.58258965242438
TMBIM4	-0.136831786459714	0	2.01646247883396
TMC6	0.00701805568640653	-0.122413295785282	2.86202875274936
TMEM106B	0.0140167756392852	0	1.36632615694654
TMEM116	-0.128413741040866	0.00372491796889729	-1.79007077232565
TMEM136	0.0123106246105162	-0.0436713146741147	0.907122426554388
TMEM178	-0.246307282772993	-0.0734479774711693	0.942401184909886
TMEM221	-0.17069896058572	0	-91.9474046764693
TMEM48	0.00340040911859201	0.206155609973125	-2.25323615483531
TMEM69	-0.0796230931780824	0	1.9066375819501
TMEM99	-0.00321444887739941	0.0436713146741147	1.50257794944826
TMOD4	-0.0172157385454999	0	-1.42516814688229
TMPRSS9	-0.01251136173265	0	-1.4261943964022
TNFAIP1	0.00257520164111374	0.0230168037973561	-1.24627348530365
TNFRSF18	0.00286218325520177	0.0647750275631296	2.62357709145319
TNFRSF1B	-0.699700889463303	-0.696868341672576	-0.929583737963854
TNFSF13B	0.00325498273298101	0.0837191745702164	2.16522933562153
TNXB	0.181141563345976	0.244253755955305	0.931848934491248
TP53AIP1	0.0741676659480509	0	25.1680012794888
TP53I13	-0.347729357107242	-0.269309250727621	0.903985487902002
TP53TG1	0.0342816184397204	0	1.97223045441074
TPM3	0.0727226620490218	0	1.49208118287293
TPTE2	-0.392801517493732	-0.0734479774711693	0.946740895193547
TRIM13	-0.00394214435545439	0.131013944022344	4.09630349685369
TRIM6	-0.0222784749628398	-0.0756409358488949	0.880726299382577
TRMT5	0.515332259040306	0.514135842298185	0.739754795418509
TRPC1	0.493167441775887	0.473870472337351	0.759072195616865
TRPC3	-0.00167054083827733	-0.136557748399784	2.06739303478542
TRPM6	0.46045814564503	0.318274569041734	-0.924567481333644
TRPV4	0.0166606409506992	-0.00389054993191739	2.80892317018505
TSEN15	0.00163952124126357	0.0836242010007091	2.15326085110776
TSEN34	-0.010579256184089	0	2.21680538671927
TSHZ3	0.458262761838827	0.636099322909364	0.861400616880783
TSLP	0.3466886547827	0.204836622599676	0.796901588407631
TSPAN1	0.110458673748082	0	4.66803596132167
TTC26	0.0841215244104006	0.0244826591570564	-0.962925711613907
TTC7B	0.257295311651502	0.0499204707624468	0.922673631708256
TTF1	0.142221354194494	0	1.89390751679773
TUBA1A	0.114193139635219	0	3.19075259765999
TUBA8	-0.205684524646439	0	1.33968165687928
TWF1	-0.163408178602449	0	4.20425611619777
U2AF1L4	0.406230209555282	0.256045778249595	0.779586631766419
UBAP1	0.0206952333186428	-0.00417079606113743	2.57569479588904
UBASH3B	-0.00621238034119807	-0.0461870741177257	-4.55043032181602
UBR5	-0.00519563583448183	-0.147828098997271	-1.16368146448535
UBTF	0.00236561822746696	0.14673020240899	-1.46018190217386
UCHL5	-0.153639764194445	0.00420227421382749	1.47032799959359
UGCG	0.476174900979316	0.46088240084927	0.87406798700249
UNC84A	0.0939865155160381	0.00359861264239609	1.81464490220697
UNK	0.0515856247885624	0	1.24930270914313
USP16	0.0251870253925519	0	1.41778380098808
VRK1	0.00750305725759812	-0.292684703502482	3.81989298885016
VTI1B	-0.00691169201250796	0.0436713146741147	1.29492877142674
WARS2	0.00745676263100575	-0.0836242010007091	1.25559538014641
WDR4	0.00688525311701904	-0.0546295647797574	1.86844062465273
WDTC1	0.107970088087865	0	1.55441932636653
WNT2	0.447370131844932	0.318274569041734	0.700585076723211
WRB	-0.109666971497495	-0.0161267017087932	0.733554152598422
XKR3	0.381246741320616	0.367239887355847	0.661816681355942
YES1	-0.13001308458277	0	-2.459146062182
Z82195.1	-0.00407747843013081	-0.236524958395633	118.192543149373
Z94721.1	-0.296207911539127	-0.218356573370573	0.878956596686528
Z95889.1	-0.000300089785438777	0.180596672508745	-2.55611835956496
ZAP70	0.0459075311575862	0	1.2315404604798
ZBTB42	-0.591064566670496	-0.563300712149108	0.808065081282863
ZBTB48	0.206972964451925	0	1.32911012103301
ZDHHC7	0.0166857764498577	-0.00389054993191739	-1.57357927108395
ZFC3H1	0.138707818165122	0	1.89729807912018
ZFYVE26	0.406093517255492	0.409673245199351	0.695563138816048
ZGPAT	0.126695732535835	0	6.80714054944307
ZKSCAN3	-0.000986307419117582	-0.185110059871781	2.40319273274492
ZNF202	0.476933148099804	0.647750275631296	0.923469450587262
ZNF224	0.489481428634875	0.473870472337351	0.787879357595656
ZNF227	0.209479681611759	0	3.72010430947386
ZNF254	-0.0464503226655036	0	2.40695553649178
ZNF296	0.18100221095387	0.218356573370573	0.932544001166319
ZNF469	-0.00401491165713578	-0.118262479197817	29.2664221192112
ZNF544	-0.234280933177451	-0.0244826591570564	0.881207652553069
ZNF564	0.16320103965281	0	7.05578579908523
ZNF577	-0.00701929099061244	-0.218356573370573	3.008321858114
ZNF600	-0.589270184767279	-0.409673245199351	0.950553677280992
ZNF702P	0.479275317223997	0.408454615421676	-0.885745966641754
ZNF706	-0.0125052372629916	0.064447050632597	0.87205055992195
ZNF720	-0.482803568596619	-0.473870472337351	0.887534780478264
ZNF767	-0.0026575185260798	-0.146125607298715	2.14691355568499
ZNF770	-0.00675792927047135	0.250872603002127	-8.54298400932896
ZNF79	-0.230556032959685	-0.187371485942865	0.966626370231251
ZNF837	0.00663553557497302	0.118262479197817	2.17184124167923
