# Supplementary material for: Functional transcription factor target discovery via compendia of binding and expression profiles
Source: Sci Rep. 2016 Feb 9;6:20649. doi: 10.1038/srep20649 (PMC4746627; doi:10.1038/srep20649)
Supplement: Supplementary Dataset [file srep20649-s2.zip › Supplementary Dataset/43180_2_data_set_1775598_nz79pb.csv]

Gene	PC	SC	CARS
ABCA4	0.602131603722551	0.603859639855542	0.899400354311234
ABCB5	-0.134226022632899	0	1.30440245041758
ABHD13	0.00512833919451143	0	-2.60837133360246
ABHD4	-0.00406051267186934	0.0580258853185659	1.26929006111255
AC002472.1	0.527136448994342	0	11.7347797332378
AC002511.1	0.00902296315127639	0.174077655955698	1.4641770371533
AC006076.1	-0.00818413305818931	0.14213381090374	1.2064949701017
AC007040.1	-0.423214570148332	-0.348155311911396	0.796907489111711
AC007314.1	-0.190789997376872	-0.284267621807481	0.914350265105798
AC007349.1	0.00249946042792133	0.224733287487747	1.95592841913633
AC008080.5	0.00249946042792133	0.224733287487747	1.95592841913633
AC008281.1	0.00477087124046715	0.0870388279778489	3.13235250439956
AC008533.1	-0.614562070944429	-0.426401432711221	0.730773010223783
AC008743.1	-0.617737536505675	-0.497468338163091	0.871821622770755
AC011322.1	-0.00731108103438676	-0.0268010084069123	-2.44121286003019
AC013283.1	-0.0251915108805438	0	3.62973812498342
AC018890.2	0.414046695592074	0.568535243614961	0.65910335499299
AC021188.1	-0.552033081171347	-0.435194139889245	0.895488595747659
AC021218.1	0.417293069123409	0.348155311911396	0.804184357900196
AC022389.1	-0.300938680554897	-0.174077655955698	0.899459429674553
AC024559.3	0.00883227920334179	-0.174077655955698	1.54671089696748
AC036222.2	-0.455021299567272	-0.609271795844942	0.848939192493494
AC053545.1	0.00702853613803939	0.29012942659283	4.68903073380242
AC063952.1	0.00821380748611417	0.0870388279778489	2.81997464417553
AC068282.1	-0.193143813591797	-0.121099835758459	0.892043590983318
AC068308.1	-0.00844506499536662	0.0657951694959769	-2.39308729046732
AC069155.1	0.507921639126158	0.797724035217466	0.900617260864064
AC073834.1	-0.421846815691415	-0.522232967867094	0.858699151769873
AC091806.2	0.445343256068619	0.355334527259351	-0.871971185770076
AC093019.1	-0.390148731409443	0.14213381090374	0.785618735963976
AC093642.6	-0.490613415416928	-0.493829164658431	0.885834697233652
AC093833.1	0.00590304451047928	0.174077655955698	7.39042336486098
AC097495.1	-0.00486604073036704	0.0580258853185659	3.46822167986023
AC098617.1	0.445232408753518	0.502518907629606	0.885920483839972
AC099681.3	-0.0073877062909752	0.406181197229962	36.202054372742
AC104135.2	-0.0107075326074918	-0.174077655955698	1.54470241239719
AC104306.4	-0.0011208206251073	0.184226474588735	-1.35393376305169
AC108058.1	0.000860015099391184	0.167506302543202	-1.38705928139608
AC116533.1	0.592961775807131	0.721750317577707	0.853104347324905
AC117834.1	-0.60458189571242	-0.56980288229819	0.77706751044243
AC133865.1	-0.0101861807271314	-0.14213381090374	1.07257004071886
AC135000.2	-0.182560840885008	-0.0402015126103685	0.906775738540821
AC233282.19	-0.0074622055009201	0.406181197229962	8.77536818189643
ACACA	0.032010021517396	-0.0870388279778489	0.877365846494565
ACADSB	0.0580504643748057	0	2.04804974024414
ACCN1	-0.00152923766976441	0.341881729378914	2.8586350292039
ACCS	-0.341306826219874	-0.174077655955698	0.848328458078148
ACOT1	0.454147569087183	0.265908011739155	0.841193443415787
ACOT2	0.558324577314547	0.568535243614961	0.772171592445432
ACPP	0.00115360291745633	0.174077655955698	1.68478266040494
ADAM19	-0.127418030337995	0	2.48717311240125
ADAM33	0.00425863484041757	0	1.73313689510257
ADAMTS4	-0.219752860421167	-0.174077655955698	0.841114484574941
ADD3	0.00266881797610651	-0.174077655955698	3.14355334836393
ADORA2A	0.00832780419221475	-0.174077655955698	2.71303073858249
ADPRH	0.323951274421787	0	6.35803539754736
ADRA1D	-0.259049612273713	0	-3.43995895839068
ADRM1	-0.00916410255029525	-0.0778498944161523	4.77262633759375
ADSSL1	0.493787876709274	0.56980288229819	0.858704728846845
AE000658.3	0.000635348154668867	0.174077655955698	1.66301701564434
AEBP1	-0.0136453342529264	0	1.40891613764969
AEBP2	-0.0345612883191033	0	1.4226460637553
AFF1	0.0982284162468359	0	1.47830986978078
AKAP8L	0.00117122559186092	-0.174077655955698	1.14948273924645
AKR1CL2	-0.102784221024934	0	1.23719730080154
AKR1D1	-0.530855555407035	-0.710669054518701	0.656498533454905
AL020998.1	0.00883227920334179	-0.174077655955698	1.54671089696748
AL021408.1	-0.000861391151770889	0.189934294099397	20.7483007840098
AL021937.1	0.00974033744647457	0.313339780720256	-1.87101626561552
AL022144.1	-0.402281293117549	-0.507255134615201	-0.698062654198409
AL031671.1	-0.109065655864461	0	0.903161834102756
AL034549.4	-0.329663826731227	-0.174077655955698	0.829767748423994
AL035090.2	-0.00920372587934316	0.0710669054518701	1.18833264880392
AL109614.3	0.00682926883899139	0.113960576459638	1.29946988057528
AL109923.2	0.00427957037441309	-0.110096376512636	1.20088577284103
AL121748.1	0.00782089167028083	0.0580258853185659	1.48094387842658
AL133260.3	-0.0107472037128491	-0.0379868588198793	1.78030921881553
AL137145.1	-0.000194679260830554	-0.243708718337977	1.90218884948307
AL137244.2	0.432777922840101	0.21320071635561	-0.781648986910951
AL139331.2	0.243693384395536	0	0.722710631413562
AL139415.5	0.179917223805701	0.265908011739155	0.913571865107117
AL157935.3	-0.418257774199842	-0.406181197229962	0.762650972336976
AL160271.1	0.00765600637032691	-0.174077655955698	3.92084130643773
AL160408.5	-0.640853805256737	-0.781735959970572	0.693348803273478
AL161787.2	0.00726737342845724	0.29012942659283	15.859270601575
AL161937.1	0.00203425359745124	0.231362997807867	1.19557909777526
AL161937.3	0.656295377312559	0.797724035217466	0.872320250294294
AL162414.1	-0.176102552699176	0.174077655955698	0.897410213383987
AL356415.1	-0.175516088996181	0	4.98534657262052
AL358176.5	-0.00678230940067762	0	1.80452346219423
AL359636.1	-0.00920372587934316	0.0710669054518701	1.18833264880392
AL360013.2	0.00343710235334539	0.284267621807481	1.14002459640369
AL360169.4	-0.00965060618861561	0.295363749269611	-1.5065737376948
AL391152.1	-0.541925296064316	-0.497468338163091	0.82778511261414
AL445430.1	-0.528929711458215	-0.568535243614961	-0.849582857128413
AL445483.1	-0.356605430872647	0.113960576459638	0.808306766037703
AL445645.3	0.000781173375239002	0.174077655955698	7.54161553450094
AL591890.2	-0.00978105172485233	0.189934294099397	2.18837302771499
AL662789.1	0.00967479405384781	0.0710669054518701	1.42061458501077
AL731540.2	-0.255619465506767	-0.29012942659283	0.857856819004395
ALG14	-0.00218711081454285	-0.14213381090374	1.10954288116611
ALOX12B	0.09232586100347	0	4.23677246565828
AMPD1	0.580232994577822	0	79.5708810373532
ANKRD12	0.00116092352796116	-0.113960576459638	3.63569585662547
ANKRD13C	-0.0644973252353435	-0.14213381090374	0.79618871938229
ANKZF1	-0.0288673306549647	0	-1.42649958626731
ANPEP	-0.0333934551971926	0.113960576459638	0.87143031464634
AOF1	0.00505315177927783	0.29012942659283	3.99863870095386
AP000253.1	0.190154678531977	0.417855447018673	0.897770574344101
AP001066.1	-0.296422082809954	-0.294099601127686	0.837668679803655
AP001432.1	0.0692056133531681	-0.0580258853185659	0.846307374649664
AP006216.4	0.00570095449310527	0.174077655955698	4.41552797665948
AP006216.5	-0.367659256908502	-0.426401432711221	0.854090742997458
AP1M1	-0.0820064300317452	0	4.21561986876124
AP4S1	0.0213805526467636	0	2.62294070909352
APBA2	0.338945620538067	0.14213381090374	0.812627040172986
APEX1	-0.0573327066127509	0	1.67745520336971
APP	0.424160180971114	0.284267621807481	0.748680710334706
AQP8	0.195590362681607	0	51.8977845443446
ARHGAP20	0.419786619021489	0	4.69827893553992
ARHGEF18	0.0247853973425038	-0.0580258853185659	0.904558936186097
ARID5B	-0.00641276233229034	-0.209912539530047	1.88311373256012
ARRDC2	0.455419140697122	0.355334527259351	0.826943178687899
ARSK	0.0107702622592984	0.00864998826846137	1.26895353235677
ASCC1	-0.00811219532411341	0.29012942659283	5.57268442688566
ASPDH	-0.513240703284612	-0.0710669054518701	0.695413236420648
ATG16L2	0.000155091223672291	-0.0670025210172808	2.16348720493916
ATP5F1	-0.0686031291222362	0	1.25642074485375
AVL9	-0.102588149594919	0	-4.05430513611059
B3GALTL	-0.0101080556698917	-0.082402205412174	2.52433012706507
BAT1	0.00549844131464747	0.00693541982147066	1.49100426297558
BCAS2	-0.0474677871513662	0	-3.59620366613429
BCMO1	0.14570479972365	0	15.9779019033152
BEST4	0.388510789761391	0.261116483933547	0.866593213428726
BTBD1	0.00106915405694113	-0.0580258853185659	1.97558689425103
BX284668.2	-0.00121152804096695	0.174077655955698	2.34406363426731
C11orf20	0.00205229177591524	0.155699788832305	3.2155547381843
C11orf31	0.551399527328187	0.497468338163091	0.898041093553121
C11orf44	0.363238199906777	0.113960576459638	0.900760313459915
C11orf82	1.65747592447922e-05	0.0778498944161523	6.96035024997396
C14orf105	-0.399617099248066	-0.261116483933547	0.765493946170636
C14orf43	-0.309863216697108	0	-2.58606557498294
C14orf49	-0.0705654916805761	0	1.67297286998152
C16orf53	0.126236158340085	0	2.60237061269475
C16orf61	0.0553143003873057	0	0.955470172022354
C17orf103	-0.0916899314638443	0	1.76873961803704
C17orf61	-0.00614271567462218	0	1.337367613228
C17orf74	-0.197563369914711	0	2.43365826652428
C17orf85	0.142432773279366	0	11.1568802318333
C19orf42	-0.000301274289467449	0	1.13032176855039
C19orf68	0.323567252821795	0.0710669054518701	0.767274664769721
C1orf163	-0.00875190189194946	0.174077655955698	1.0577421499197
C1orf200	0.0064217966013471	0.224733287487747	38.4728665826774
C1orf97	-0.54123719511109	-0.522232967867094	0.748885207188899
C20orf108	-0.270071822671497	-0.426401432711221	0.83560229072338
C20orf114	0.00207715166065741	0.330289129537908	1.36049022845056
C20orf118	0.186100890597874	-0.14213381090374	0.814247536313386
C20orf72	-0.140469916165742	0	-1.29649052218431
C20orf82	0.149781562384438	0	10.1673739244908
C21orf130	-0.00884993786529441	0	1.19996831166821
C2orf15	0.15509366134236	0.0710669054518701	0.820611513372354
C2orf60	0.00760062702732603	0	1.73632995213775
C3orf33	0.521528200719872	0.56980288229819	0.832635638285247
C3orf49	-0.00564268012471924	0	1.40276059093395
C5AR1	0.00888875322771198	0	2.33232677687481
C5orf32	-0.11266943099469	0	1.33592826486049
C5orf40	0.0058347996680415	0.055048188256318	1.13170895493468
C5orf43	-0.024437526448171	0	1.74717297269483
C5orf51	0.456197251289243	0.568535243614961	0.6881708650251
C6orf105	0.088323732823779	0	1.13503324507619
C7orf68	-0.297591798382547	-0.14213381090374	0.860899388187848
C8orf86	-0.0109632666329426	0.259459721959589	2.34971191914838
C9orf29	0.00788503440079376	0.174077655955698	7.78553600128349
C9orf47	0.186353316668245	0.0580258853185659	0.887209250885565
C9orf72	-0.00796692838776461	-0.0197385508487931	-1.66938196023701
C9orf97	0.00715629865338321	0.0277416792858826	1.45757706215195
C9orf98	0.0659251559368403	0.174077655955698	0.901914248281287
CALB2	-0.0573031995514828	0	2.75986010912604
CAPN7	0.00490114827561258	-0.119857753326799	4.15429760911967
CARS2	-0.11887469245327	0	-1.30907745608934
CATSPERB	-0.199988252466138	0	0.931016075311867
CBLC	-0.503854999499412	-0.265908011739155	0.838781482676537
CCDC103	0.523558998834993	0.56980288229819	0.80414069554607
CCDC137	0.00984931339633232	0.0580258853185659	1.32453084430252
CCDC148	-0.270881211186319	-0.0898933149950989	0.872515724274297
CCDC88B	0.00197590269978602	-0.0554833585717653	1.56791664759894
CCKBR	0.00455847993061484	0.56980288229819	15.497100159861
CCT3	0.00450601193879254	0.0870388279778489	-4.95657567635504
CD244	-0.276770246869134	0	1.44002423435673
CD248	0.000552104239644327	0.0778498944161523	2.15304421656105
CD44	0.438336208916156	0.51320232206862	-0.872263002542298
CDC26	0.0214866141557231	0	2.41821388436686
CDC2L5	-0.0658646656025653	0	1.59997015960055
CDC40	0.00831783242488817	0.0737027731190089	0.866543862375714
CDH26	-0.4902451774569	-0.568535243614961	0.907967095906842
CDYL	-0.00417643090766663	0.174077655955698	4.23295650804411
CEACAM21	-0.171453027665294	0	36.1905955850478
CEBPD	0.423769801374237	0.265908011739155	0.797317280495365
CENPN	0.114786825994334	0	1.42102079700656
CENPV	-0.188035508481176	0	2.38065853961844
CEP192	0.112154432675217	0	6.0688017354895
CEP78	-0.194098096698504	-0.0710669054518701	0.844783793130455
CERCAM	-0.0285232223487644	-0.113960576459638	0.797974902244887
CFDP1	0.0804515627468898	0	1.87659825604556
CHEK2	-0.000134418735668349	-0.113960576459638	1.21084033555348
CHGB	-0.070351671241519	-0.0580258853185659	0.828345587814489
CHL1	0.171808354755476	0	5.44882970615847
CHMP5	-0.00214439836179799	-0.0172999765369227	-3.94626486609928
CKAP4	-0.267574031488716	0	6.92902327792948
CLCC1	0.0073315373294802	0.0710669054518701	-1.55717587379662
CLDN14	-0.498552636495552	-0.522232967867094	0.827856561260532
CLEC10A	0.00286186820980147	0.29012942659283	5.56122135629799
CLEC16A	-0.0112179157602474	-0.0379868588198793	1.65959680336515
CLEC3B	-0.00512743932528964	0.337349542469993	3.69827254185949
CLMN	-0.0051850416419601	0.0518999296107682	22.2207066684064
CLN8	-0.53060954034016	-0.50721827471081	0.903223794114309
CLUAP1	0.0108471812385023	-0.0379868588198793	1.22150044567842
CNTN6	-0.0338162401888973	0	1.09120878843041
COPS5	-0.00358698323454139	0.0580258853185659	1.5515537387711
COX5B	-0.352766044856951	-0.341881729378914	0.895849527435828
CPT1B	-0.618948699037756	-0.639602149066831	0.656886645436046
CRNKL1	-0.0284855930769229	0	3.23783945865497
CSF2	0.36233372373148	0	73.2130919043108
CSF3R	0.486535332475612	0.578433970808993	0.841220372809561
CSNK1G2	0.0052024554693789	0.0898933149950989	1.30298075882678
CSPP1	0.00158518318926629	0.29012942659283	2.94450452367788
CTF1	-0.104188773987153	0	-2.07934782647564
CXCL9	-0.252856291881659	0	1.31851287914547
CYB5R2	-0.00889374870082585	0	1.053581285178
CYFIP2	-0.00472180724560756	-0.29012942659283	5.7926995072745
CYP27B1	0.00904512796124534	0	1.26792933221168
DAPK2	0.00454994043471656	-0.174077655955698	1.72726110787054
DBF4B	0.0480009800416078	0	1.18071629563497
DBN1	-0.159929760211272	0	-1.85985402823554
DCLRE1C	-0.0689144445293314	0	-2.62951836281787
DDHD1	-0.317481876571807	-0.355334527259351	0.827446363590963
DDN	0.0107436976038275	0.174077655955698	1.77086009667269
DDX42	-0.00238008108040567	0.0224733287487747	1.43342964841616
DEFB114	-0.040916693648213	0	1.57102411392024
DENND2C	0.270845977466559	0.302749589396148	0.894662020964449
DENR	-0.0820818179081458	0	1.39250782137015
DEPDC5	0.0428914847079476	0	1.01111423395811
DERL1	-0.673472026033024	-0.639602149066831	0.882988143367929
DEXI	0.00631213865192933	-0.174077655955698	1.48362876847734
DFFA	-0.723612751826759	-0.721750317577707	0.795911160685302
DGKE	0.442983672851632	0.348155311911396	0.768694251597011
DGKQ	0.200412613216454	0	2.16952438247428
DGKZ	0.0655341722873989	0	2.54139490453303
DNAH10	-0.0263763562306115	-0.0580258853185659	0.839403163652301
DNAJB9	-0.0313639839895865	0	1.49458523871642
DNAJC15	0.380539049678924	0.284267621807481	0.809108758097769
DNAJC3	-0.186767516540703	0	1.62517951002427
DOCK10	0.0477379078847507	0	3.09259646049253
DOPEY1	-0.422276508015694	-0.406181197229962	0.859620924156292
DQX1	0.0356144091734126	0	2.85090507265857
DRG1	-0.129377172901634	0	2.15366036013328
DSE	0.06238718850574	0	-1.92767094351727
DSP	0.360021337643227	0.265908011739155	0.900878843863782
DYNC2LI1	-0.00369875430204958	0.0348155311911396	-1.85127704731509
EAF2	-0.200090518680578	0	-2.10869113725928
EARS2	0.00656424830497177	-0.21320071635561	1.39030379315954
EGFR	0.64206485264269	0.710669054518701	0.826650070626989
EID2B	0.668596333651547	0.797724035217466	0.871320496782681
ELAC1	0.000985760650928808	-0.0402015126103685	1.44752767241213
ELANE	-0.00944111682283768	0.113960576459638	1.48238780426708
ELL	0.515028506071529	0.493829164658431	0.788726596036076
ELP3	0.0103319722687282	0.0580258853185659	2.30811804166061
ENKUR	-0.23641925277355	0	1.14099911263777
EPM2AIP1	0.00795398626940807	0.0778498944161523	1.58869840826812
ERI3	0.00413945814830086	0.113960576459638	1.13831469652566
ERP29	0.0463482547938091	0	1.8881673686515
ESD	-0.27292759195159	0	-2.71175302577182
EVI5	-0.00355012099939172	-0.174077655955698	1.55162740098199
EVPL	-0.210888471265653	-0.174077655955698	0.795990841705769
EXOSC4	-0.123079422770207	0	0.96481429933936
FADS2	-0.0100775444746091	-0.0379868588198793	1.34644386389791
FAIM	-0.00859927838267316	-0.29012942659283	4.01434684495019
FAM117A	-0.431245445504109	0	-16.6447291180738
FAM118A	-0.0271746821962544	0	2.32739631869736
FAM135A	-0.119892323464665	0	4.29664583627519
FAM19A2	0.231690974409662	0.56980288229819	0.851723514885358
FAM47E	0.113872004094056	0	-1.48897419867046
FAM83F	0.483561214226371	0.710669054518701	0.887374749514064
FAM84B	0.0105576400539281	0.112449847489998	2.3065915193937
FAM89B	-0.0162426785811221	0	1.34020984722575
FAM91A1	-0.000588038399072675	-0.113960576459638	4.6774446409786
FARP1	0.628048357528856	0.781735959970572	0.901144804893811
FASTKD3	-0.00832095336225289	0.174077655955698	-1.96355609412946
FAT1	0.157499207075124	0	3.6163740992943
FAT2	-0.542033737539085	-0.417855447018673	0.801233530073777
FBLN1	0.330455521530586	-0.113960576459638	0.828255499177649
FBXO4	0.0639001988032804	0	2.14854957873377
FCER1G	0.113675772277086	0	0.967064725391479
FDX1L	0.0642468837853957	0	3.93678125552294
FERMT1	0.497458715576088	0.56980288229819	0.855259641359228
FFAR2	0.104243480379606	0	129.256259053699
FGR	0.00776401925545106	0.174077655955698	9.9141135317867
FICD	0.277330124753096	0.0870388279778489	0.677035851182776
FIG4	0.00350697505079625	0.0710669054518701	0.753706449703328
FIGNL1	-0.1220486898793	-0.21320071635561	0.822026341900302
FKBP14	0.0699541757237819	0	1.01441099699149
FKBP3	-0.238590399040795	0	-7.95053777938397
FMO6P	-0.116976368402669	-0.284267621807481	0.808976378940481
FRAT1	-0.0486898838864956	0	4.90980183553926
FUZ	0.416575406916834	0.355334527259351	0.831642397013377
FXYD1	0.492687818335647	0.639602149066831	-0.887777708294611
FXYD5	0.555343949003157	0.568535243614961	0.715126899075693
FZD9	0.00641566158428949	-0.0580258853185659	3.09620030475054
GABARAP	-0.00998683905338905	0.29012942659283	8.10153113675187
GALM	-0.00290942030470626	0.0335012605086404	1.32598541812805
GALNT13	0.146060948011665	0.113960576459638	0.874820748704509
GALR2	0.560668509542517	0	20.0735341578464
GCC2	-0.0990021505528347	0	0.963048415325337
GEMIN6	-0.0132457397794649	0	2.35305447427393
GHc-362H12.1	-0.00153006598680227	0.247206616236522	91.2312005241618
GJB7	-0.163338163059575	0	25.6560051013497
GLTP	0.0107159810409614	-0.0580258853185659	2.01376922025337
GLYCTK	-0.00460493475177073	0.0469017647120966	1.06187000537016
GMDS	-0.0951920202573112	-0.14213381090374	0.86494193095255
GNAI3	0.00205816684851162	-0.14213381090374	3.16604386954064
GNAQ	0.322101050654777	0	6.48800650497014
GNMT	0.706353661339331	0.710669054518701	0.908101603754474
GNPAT	0.0137642909229958	0	-1.44076738897806
GNPDA1	-0.154351430575217	-0.0710669054518701	0.8894631048813
GNPNAT1	-0.0971314225983479	-0.174077655955698	0.826468143743706
GON4L	-0.00567432240287284	0	2.01038938883507
GPATCH3	-0.146000810794343	0	1.89296692178844
GPATCH8	0.0223884587671793	0	3.37512174616537
GPC5	0.00878984605073518	0.174077655955698	2.72725923787196
GPR146	-0.00438122723201411	0.0973844245780238	2.91826306112626
GPR19	-0.0790494079828533	0	1.15398562741963
GPRC5B	0.0520715888402594	0	2.4980385575352
GPX7	0.504039546346209	0.341881729378914	0.823446500626043
GRIN2C	0.0896888488188283	0	3.24218045763691
GRIN3B	0.0735696031761829	0	2.05460912364157
GTF3A	0.119851346743214	0	1.66844817165122
GUK1	-0.35239022702312	-0.355334527259351	0.851151894927406
GULP1	0.438182370103759	0.522232967867094	0.830398684351927
GYS1	0.00425963324145929	-0.142331082075573	3.38346089440352
GZF1	-0.0107727416438624	0.171357525240139	3.12154709172562
GZMB	0.0103104440727914	0.29012942659283	56.1233815112163
H1F0	0.00973030071049796	0.324374560067301	-1.6383203774832
H2AFX	-0.253893596333066	0	1.12705912586839
HES5	-0.112112504280853	0	1.79257243724927
HEXIM2	-0.0664198792370614	0	-2.88387343359407
HIRIP3	-0.0423911746984294	0	1.35863759647845
HIST1H1B	-0.10866019022565	0	1.42958821933793
HIST1H2AE	0.00402029047314069	0.189934294099397	1.00324404669328
HIST2H2AB	0.00952111661556892	0.308138759245725	1.242905123992
HNRNPUL1	0.009761762031729	0.00629379093374467	1.32149411436026
HOMER2	-0.236520560529548	-0.14213381090374	0.883354197924228
HOXA4	0.337285120845939	0.261116483933547	0.801013549093427
HOXB3	0.315783291256053	0.0870388279778489	0.724240106588658
HOXD10	0.442273718727488	0.568535243614961	0.855081976520133
HOXD11	0.486754883356397	0.781735959970572	0.841143954138116
HSD17B6	-0.465285724111652	-0.174077655955698	0.809405361648937
HSD17B7P2	0.544503214162098	0.493829164658431	0.835514410776881
HSPB2	-0.00369401121666441	0.113960576459638	5.41741162657356
IAH1	0.443293255847199	0.568535243614961	0.826873712384059
ICAM5	0.474185471092085	0.471939903724269	0.900328423348431
ICT1	0.108969061583028	0	1.69688797025444
ID4	-0.00601187460347278	0	1.08779266784081
IGF2	0.131234975513619	0	3.3035881352736
IL16	0.0507078806709376	-0.134839972492648	-0.863029084381936
IL17RA	0.0711147486992244	0	1.31860285931842
IL18R1	-0.0427073548986287	-0.0580258853185659	0.848475031104166
IL1B	0.000920422380345954	0.0710669054518701	-1.56590090097331
IL1F6	-0.126947610921563	0	1.55907232661575
IL1F8	-0.16874321269096	0	7.49742764325356
IL22	-0.171268868678878	0	2.64049015257436
IL3	0.114177340698963	0	2.4449261383046
IL31	0.00933934286926948	0.189934294099397	2.25716569351185
ING3	0.0594285909968068	0	1.2232556668166
IPO4	0.0101405568002734	-0.0710669054518701	1.06303593716685
IRGM	0.00057306686408432	-0.113960576459638	1.53686931511068
ISX	-0.175419465718768	0	1.60967492055988
ITGB5	0.21527290479142	0	3.17262417936626
ITPRIPL2	0.288903689675191	0.189934294099397	0.87429791981259
JMJD1C	-0.120637555443302	0	-2.500894948267
JMJD7-PLA2G4B	0.0277279370400061	0	1.25985020878165
JOSD2	0.36104133591943	0.497468338163091	0.893883784137213
KANK4	0.72115266494783	0.781735959970572	0.853286038632196
KBTBD10	-0.66069564125021	-0.710669054518701	0.841555994678473
KBTBD3	-0.0973534099515619	0	1.32888045594131
KCNK12	-0.269631858659412	0	3.47098729343917
KCNMB2	-0.395640429300262	0	-57.7590520558928
KCP	-0.0844766238516182	-0.0710669054518701	0.890057084193079
KCTD19	0.509849909894759	0.781735959970572	0.731128393100665
KCTD21	-0.00790778583949566	-0.075397311105661	0.956357383783506
KDM3B	-0.00272057222276824	0.174077655955698	2.41590612771172
KIAA0195	0.129594861975064	0	1.91127367725364
KIAA0226	-0.00687519895572973	0.0898933149950989	-2.19484418325808
KIAA0319L	0.0270219816123798	0	0.931281444128242
KIAA1609	0.418843282564573	0.355334527259351	0.706926608933614
KIAA1614	-0.284145003675416	0	-4.22055325730814
KIF14	0.00241073472499937	0.0674199862463242	3.53793992259652
KIF2C	0.00187641554918725	0.29012942659283	5.36526801971855
KIF4B	-0.214914095074732	-0.189934294099397	0.831760908319215
KLHDC8B	0.474225835769416	0.781735959970572	0.720273597135111
KRI1	-0.025588200296159	0	-1.31695667168299
KRT38	-0.00609768225470419	-0.113960576459638	1.58817624382614
LAG3	-0.230845516760124	0	1.93973520934553
LAMB3	0.32292254171963	0	3.59212435337903
LAMP3	-0.386216082891622	0	0.933511617553047
LHFPL2	-0.317113407397243	-0.341881729378914	0.84104927719906
LIG1	0.0704898915014828	-0.0710669054518701	0.854743728786034
LIMD2	-0.0990170890005821	0	-5.40427072643543
LRG1	0.784799577497678	0.756644449203734	0.890266309599064
LRP1	0.273131721745954	0.0379868588198793	0.853827430911359
LRRC31	0.00152563604480885	0.189934294099397	2.17865583865038
LRRC37A3	0.0193225780412075	0	1.7756830890501
LRRC8C	0.199131466370445	0	2.24281240631574
LRRFIP2	0.0765172126062153	0	1.34763303414434
LSM10	-0.0683812600503037	0	-4.40573390939822
LTK	0.014839842552927	0	3.0433567000561
LY6E	-0.0577775620595552	0	1.09423163549192
LY6G6F	0.00218794156537049	0.155699788832305	44.44616351273
LY96	-0.120190575046068	0	-2.29500793338872
LYNX1	0.580533359395205	0.497468338163091	0.833726919345011
LYPLA2	-0.654601235333986	-0.721750317577707	0.912170729339163
MAGEA10	0.378537066200622	0.355334527259351	0.79247874854491
MANBA	-0.506541108699004	-0.568535243614961	0.862644111675135
MANSC1	0.397522323726335	0.341881729378914	0.913379132687369
MAP2K7	-0.0469271413868089	0	1.56117768099098
MAT2A	-0.00421075372898255	0	2.78788489897938
MCM3AP	0.124532224009796	0	1.10646147122437
MCM3APAS	0.0101026752916053	0.102814515144083	-3.42437099804214
MED25	0.185623160849152	-0.14213381090374	0.842015699829133
METTL1	0.0932290606562491	0	2.29467506030269
MIB1	0.00843269286174654	0.0778498944161523	2.38059387663083
MIIP	0.00706457327887146	-0.198774729278561	1.57115471360104
MIOX	0.459926197041325	0.417855447018673	0.732348164000707
MLF1	0.499665103396008	0.341881729378914	0.852052857645164
MRP63	0.108861762028603	0	-1.09220892355442
MRPL14	-0.0576598910875336	0	4.04250308012311
MRPL41	0.0450598453363424	0	-1.15355927707825
MSMP	0.00110620814171634	0.0379868588198793	1.18022796209687
MSTO1	-0.0792960243703293	0	3.20174859464493
MTERFD2	-0.00650098942500358	-0.0580258853185659	2.60989311679197
MTMR4	0.00254592935316303	-0.131772976607943	1.38884656518797
MTUS1	0.521068585573682	0.431820963605149	0.899595229434907
MUDENG	-0.00702984867950588	0.0670025210172808	1.53719647998147
MUS81	0.428929166117356	0.568535243614961	0.835241478875427
MXD1	-0.0925884918427394	0	-4.1028385798585
MYLK3	-0.00515517077693436	-0.0580258853185659	1.25823794992043
MYLK4	-0.599459301450839	-0.56980288229819	0.881998115326362
MYOM1	0.538103160969239	0.710669054518701	0.836509879088233
NACC1	-0.02452663640219	0	-1.22265784383855
NAPG	-0.000350034434569444	0.0379868588198793	1.14431406965848
NCRNA00119	-0.00996337431093202	-0.0580258853185659	1.87664489012853
NDST2	-0.0103267668144863	-0.055048188256318	1.13417424481455
NDUFS7	0.000884446630580685	-0.0580258853185659	-1.05247677805254
NEK9	0.00389219446664029	-0.0379868588198793	2.66262469809922
NGDN	0.126905590638971	0	2.61956188612125
NIPAL2	0.469836219704471	0.355334527259351	0.871169762227901
NISCH	0.0022490821741986	-0.0580258853185659	1.4627568313668
NLRP4	0.00650238456224356	0.406181197229962	5.56607657503898
NMB	-0.21272282712064	0	-14.0778039573638
NOC4L	-0.372147989749108	-0.406181197229962	0.839254622410366
NOL6	-0.36875776470322	-0.435194139889245	0.844605257890157
NRARP	0.0531232363016497	0	3.54567663888902
NRSN2	-0.150859286434594	0	-2.87320245600544
NTN3	0.238807230453583	0	2.47578201199312
NUDCD2	0.0100546658284596	0.156243245244967	1.30694799170976
OPA1	-0.00545514414817336	0.0379868588198793	-2.24697868179998
OR10A7	-0.165309496970697	0	3.5746339644181
OR12D2	0.49249892721297	0	371.541776787829
OR2T11	-0.064830083270231	0	1.10651364306064
OR5D14	-0.138600002789627	0	5.37941105919277
ORC4L	-0.566307036573228	-0.56980288229819	0.869879080446164
OSTM1	0.100831734625461	0	3.40482137868709
P2RX6	0.0104753598120505	0.261116483933547	2.4463272568187
PABPC1L	0.00964507509533686	0.055048188256318	1.44000658730369
PACRG	0.0028386645185315	0.0580258853185659	16.4198958235381
PACSIN2	-0.0418008904859463	0	1.96994504683194
PAK6	-0.00076692225819162	0	1.04995310292685
PAPD4	0.0298124719364126	0	-2.5597172199051
PARP10	0.343281803163324	0.14213381090374	0.766717194456846
PCDH12	-0.441392602608677	-0.493829164658431	0.878046858629063
PCDH18	0.372859421807692	0.355334527259351	0.881754166951031
PCDH21	-0.399237178218172	-0.174077655955698	0.844791054787103
PCGF6	0.0112938803780931	0.0402015126103685	-1.85204816240831
PCMTD1	0.2204212390714	0.113960576459638	0.84815775217575
PCMTD2	-0.846940595133399	-0.852802865422442	0.803847086662751
PCSK5	0.18876010988699	0.174077655955698	0.880455597965426
PENK	0.149181065953805	0.0870388279778489	0.811591609049057
PEX12	0.00854029308694149	-0.174077655955698	1.5781283466269
PFDN5	0.00135375581580058	0.284267621807481	-0.980041184982103
PGAP2	0.000966172499454688	0.0778498944161523	1.86471777743737
PHAX	0.00417888070185181	0.0348155311911396	1.36668897292214
PHF11	-0.00570427660885282	0.0580258853185659	1.92252363630115
PIF1	0.00871690708877247	0.174077655955698	2.37103959712474
PIWIL1	0.290747251449588	0.562821176545159	-0.885474474328675
PLXDC2	0.118515337379202	0.14070529413629	0.8447593504277
PNMAL1	-0.410187180807609	-0.426401432711221	0.891502809175713
POLR2E	0.00144279476494597	0.0518999296107682	-1.55973520125881
POP4	-0.0928586535621116	0	1.04337465333647
PPIB	-0.290879831899905	-0.359573259980396	0.907087442749656
PPIL1	0.00666889230855057	-0.00749110958292491	2.4701652459817
PPP1R9A	0.680868754012054	0.710669054518701	0.895908680491072
PPP4R2	0.0724802640672787	0	1.73445081163783
PRELID2	0.347269817072875	0.189934294099397	0.793594818492739
PRKAR2A	0.0169503858118857	0	2.25446329700539
PRKD2	-0.373788944208174	-0.417855447018673	0.89618413676558
PRKD3	-0.0218946796945034	0	1.50969145185656
PROCA1	-0.0390724724047294	0	1.24579744686061
PROL1	0.0111487534742312	0.0870388279778489	3.1397736960861
PRSS33	-0.0183141380296325	0	4.05592115316325
PSPH	-0.584448967351925	-0.493829164658431	0.853177077930335
PTCH1	-0.00238626197192149	0	1.46497772180681
PTP4A1	0.0867255452299303	0	0.898623749433348
PTRH1	0.338084424061921	0	2.83293700702288
PTTG1	0.0777064493955452	0	1.46747686838159
QDPR	-0.0963312509270197	0	-3.41667614936455
RAB11FIP5	-0.00329649306375667	-0.0973844245780238	2.43504884072805
RAB1A	-0.0361133614653883	0	1.15990873063398
RAB42	0.0926609538933557	0	2.13221707688282
RAB5A	0.14732087601781	0	1.47226596283004
RABGGTA	0.0127059749623994	0	1.17007418852927
RANBP3L	-0.239268746935761	0	19.1050125427126
RAPGEFL1	0.254812352508185	0.284267621807481	0.834996304952264
RASGEF1B	-0.00723415806666671	-0.055048188256318	2.23884369138002
RBM6	-0.000211228912697467	-0.0778498944161523	1.06855522150646
RGS11	0.017843387465468	0	2.74163110538383
RGS5	0.148651520476294	0	0.813441297746167
RHOBTB1	0.105145774075226	0	8.14654090319887
RHOF	-0.0922083022351955	0	-1.2181261342889
RHOT2	-0.12221164829327	0	-1.35267453660705
RIBC1	-0.00555641739107089	0	1.48001518090182
RILPL2	0.119136230646371	0.265908011739155	0.774413886247291
RNF215	0.0109743510559507	0.0710669054518701	-1.53500054891731
RP1-74M1.1	-0.408583877838711	-0.113960576459638	0.819463318690979
RP11-163E9.1	-0.0508296166005313	0.0710669054518701	0.897038696888004
RP11-27I1.1	-0.585885786805675	-0.497468338163091	0.901529509538772
RP11-286H14.2	0.468421421149317	0.426401432711221	0.86460967739004
RP11-478K15.1	-0.0355060678167262	0	1.78251013020904
RP11-85L21.2	-0.00920372587934316	0.0710669054518701	1.18833264880392
RP5-1068E13.1	-0.492491993136255	-0.417855447018673	0.732511319834649
RPL21	-0.00914631124526551	-0.174077655955698	-2.98494770030176
RPS24	0.125191110882221	0	10.0565780750485
RPS27L	-0.074868464612637	-0.0580258853185659	0.83131658878599
RPTOR	0.00741351593939188	0	1.09401404904189
RRAS2	0.00933050967342843	0	1.42732530155248
RSPO2	-0.00833288949483333	0.189934294099397	2.25821720353069
RTN4R	-0.000666042418240401	-0.174077655955698	3.76162713773607
RXFP3	0.495704332882939	0.639602149066831	0.793044403053634
S100A5	0.0681591849619366	0	30.4942538250202
S1PR2	0.252928722490112	0.29012942659283	0.9087161841719
SALL1	0.408539693270005	0.174077655955698	0.832992557479941
SAMHD1	-0.123687390906778	0	1.35801939296604
SCAMP3	0.0545605719993064	-0.0580258853185659	0.772449193953425
SCARF2	0.00163394531687054	0.382970843102535	-2.01386310083674
SCRN1	0.294156020252152	0.21320071635561	0.718338134145231
SDCBP	0.00990854241866146	0.113960576459638	3.30671969019493
SERP1	0.00508707962691997	-0.0762770071396474	-1.81018942419409
SERP2	0.14104855219892	0	47.8843415602666
SETD2	-0.0113436959491926	0.104446593573419	-1.67510278681341
SETDB1	0.0099440940359608	0.179786629990198	5.23664580225958
SGTB	0.00778822194775375	0.0416125189288239	1.6144186306081
SIGLEC14	0.163117528785152	0	6.23801141542344
SKI	-0.0152548024607324	0	1.0407747442626
SKP2	-0.0018564113214921	-0.0959602141344776	-1.52180368320705
SLC25A34	-0.37848513277444	-0.406181197229962	0.843715516401147
SLC2A10	0.635762771933915	0.797724035217466	0.860013743301051
SLC2A4	0.501072534709762	0.284267621807481	0.783670955035837
SLC43A3	0.620353143042084	0.665800302861183	0.902366305123824
SLC47A2	-0.0347144469644298	0	5.86307375642614
SLC7A14	-0.263447264365945	0	3.33457789716284
SLC7A6	0.00495019368111842	-0.134839972492648	2.28822200640868
SLC9A3R2	0.0111648611019712	-0.174077655955698	5.08091423619205
SLFN11	0.0441949744054738	0	2.08864376779523
SMARCA5	0.00424770601788788	0.104446593573419	-1.33523187919997
SMARCAD1	-0.0629512795940845	-0.0778498944161523	0.907907883403961
SMEK2	0.0935015651861347	0	1.60550500084201
SMPD2	0.12106015488858	0	4.37994930609342
SNX13	-0.0233803631810866	0	-2.85074571430941
SNX15	-0.0357569029336903	0	4.89213320535866
SNX5	0.0633749576401308	-0.165144564768954	0.910064534243761
SOAT2	-0.443460528268157	-0.355334527259351	0.886929712186468
SOX9	0.708564585315207	0.843079024181482	0.844117398216236
SPACA1	-0.411479637097985	0	-12.6698541159085
SPATA13	-0.000699900563082086	-0.174077655955698	4.51147047052935
SPATA2	0.0256011378093836	0	-1.62189577122045
SPATC1	-0.338430493192559	-0.284267621807481	0.85891756200729
SPHK1	0.552613365379021	0.639602149066831	0.867375624461759
SPIN1	0.00394568447236308	0.261309831967395	-2.28440139498104
SPIRE2	0.597673896002358	0.645776599937948	0.87937136563485
SPOCD1	-0.132067999107644	-0.113960576459638	0.875322053214835
SPP1	-0.0909563292140117	-0.0580258853185659	0.829577263094579
SPRR1B	0.0661093884615482	0.174077655955698	0.867462660847374
SPTY2D1	0.176568996467787	0	0.905153422682238
SRP14	0.0502701364812002	0	2.53314704686831
SSBP3	0.00115417644487057	-0.0580258853185659	1.16547171192608
ST5	0.504983691977645	0.797724035217466	0.752778546095954
STARD4	-0.364342727592678	-0.426401432711221	0.889018852239015
STK33	-0.609018633764806	-0.852802865422442	0.8597567807058
STT3A	0.00301594784376607	0.0379868588198793	1.47821179167401
SUCLG2	-0.00428346442128691	-0.174077655955698	2.15443897109558
SYNJ1	0.0607700149058538	-0.0580258853185659	0.915001388832303
TADA1L	-0.0668287542658122	-0.152579236072354	0.856016228625442
TAF12	-0.135214912997701	0	1.42919720010258
TAP1	-0.545392173534217	-0.497468338163091	0.792645879076513
TARSL2	0.0652455892337557	0	1.41458146305961
TBC1D10A	0.421231237321088	0.284267621807481	0.71228920303802
TBC1D12	0.00527737270101859	0.0348155311911396	1.60095495941437
TBC1D7	8.55642755379259e-05	0.110096376512636	1.94832519186754
TBL3	-0.00290835734859806	0.174077655955698	2.31018096665961
TBX3	0.540220191543871	0.681690972046167	0.908625932381203
TCEB3	0.00692801048523707	0.0691999061476909	1.01621897066373
TCFL5	-0.124754178766764	0	1.30173301657972
TDP1	-0.152381823091203	0	-2.71299132791261
TFAP2E	-0.100177914086848	-0.137620470640795	0.900148427290488
TFCP2L1	-0.278281642768591	0	1.49815936948965
THAP7	0.503518015342004	0.609271795844942	0.831238296953029
THAP9	-0.00413094996556989	0.14213381090374	-1.62016091182547
THNSL1	-0.184512166080983	0	-6.57588577882548
TIFA	0.382679039152474	0.21320071635561	0.698457684266381
TIMM17A	0.164988629203529	0	2.88547748670242
TIPRL	-0.00143636693778946	0.0693541982147066	1.14790132270303
TK2	0.00286950903040085	0	1.49967717600987
TLE6	-0.273078950201344	0	-5.30272195641867
TLN2	0.000180114353436798	-0.0580258853185659	2.50828491894638
TM2D1	0.072518670492602	0	1.77465046883506
TM6SF1	0.550635736581079	0.56980288229819	0.793657894431814
TMEM102	0.00466844395824187	-0.0402015126103685	1.88837856496416
TMEM111	-0.00465720485358953	0.0172999765369227	2.69232825945038
TMEM145	0.283598209082965	0.174077655955698	0.848148894088999
TMEM161B	-0.00670406550171852	0.174077655955698	3.67496188029746
TMEM175	0.407337822862927	0.341881729378914	0.719704570148773
TMEM176A	-0.00849973360402993	-0.110966717143531	3.22099521978302
TMEM178	-0.025010181686997	0	-1.70898445871415
TMEM194B	0.00799494721939656	-0.174077655955698	2.69725278580809
TMEM2	-0.000817117238686022	-0.0580258853185659	1.54639592181257
TMEM39A	-0.0473518343798582	0	1.28910231962556
TMEM55A	0.213744666436851	0	1.96833284015407
TMEM79	0.505803508126212	0.426401432711221	0.77277745188318
TMPRSS9	-0.449715738152367	-0.435194139889245	0.915895727404344
TNFRSF19	0.597462507338722	0.56980288229819	0.86856030930541
TNRC4	-0.40430608839671	-0.21320071635561	0.742150197371882
TOMM34	-0.00722012255054868	-0.055048188256318	-1.54847766727877
TOX	0.476889839585547	0.355334527259351	0.90508289504313
TPH2	0.0071043849142781	-0.0580258853185659	3.61734402742108
TRA2A	-0.0823167109151957	0	1.35275661144147
TRAF2	0.0528265151387798	0	1.66418297908564
TRIM23	0.0386544595756791	0	1.3649350662198
TRIM47	0.565008886229699	0.645776599937948	0.805064298132702
TRIM59	-0.358087239309885	-0.406181197229962	0.856959859896167
TSC1	-0.00443963804274052	0.0870388279778489	1.79749146405907
TSN	-0.00984896834428168	0.0460566186471838	-1.23036096448443
TTBK2	0.367531829747671	0.348155311911396	0.737938758297368
TTC7B	0.0103445197282785	-0.174077655955698	0.898875057968378
TUBE1	-0.683257220694821	-0.710669054518701	0.891203306348994
TUSC4	0.120159451278482	0.21320071635561	0.838708064619531
TXNDC9	0.00722285874708642	-0.0870388279778489	1.77420464176501
UBA3	-0.00802166054546424	0.0898933149950989	2.79166268990944
UBE2E1	-0.106562110015524	0	1.67889974962864
UBE2R2	-0.146058921769132	0	-4.25352642521034
UBN2	-0.00263695141861094	0.00648749120134603	1.54840421852027
UBQLN1	0.101949944588121	0	1.44508383348037
UBTD2	0.186428428986735	0	3.95415570320954
UBXN2B	0.0838494305221191	0.0379868588198793	0.764035576250981
UQCRC2	-0.0060750875324194	-0.0416125189288239	1.44889400587204
URB1	-0.00317850314237619	0.0328975847479885	1.48278988979936
USP35	-0.00421017342318217	0.0137086020192111	0.915151218805022
USP38	0.0698411470041219	0.0710669054518701	0.696679800904747
USP4	-0.00668690318692739	0.0898933149950989	1.93922927151568
USP50	-0.355526934956638	-0.174077655955698	0.870443020259914
USP53	0.546711701492255	0.599288766633993	0.780908752098959
VAMP2	-0.00261797682829839	-0.100503781525921	-1.81983420982286
VEZF1	0.0652955524056969	0	1.48561967060096
VIL2	0.176944128719145	0	3.4715369384125
VMO1	0.0237952238656124	0.220192753025272	0.731139632569179
WDR7	0.197608958464773	0	3.40923395736
WDYHV1	0.00731822735838028	0.0379868588198793	-1.35047578026655
WIF1	0.529242464339468	0.797724035217466	0.8993017814417
WIPI2	-0.212716281698288	-0.21320071635561	0.78953326684387
WNT7A	0.454530998834193	0.639602149066831	0.865758249259697
WSB1	0.141057380809207	0	-1.36134717532601
XAB2	-0.095871150405828	0	1.89414519129324
XKR3	-0.412943704014163	-0.426401432711221	0.667483476950267
YAF2	0.00142839498354522	-0.29012942659283	7.28870755366555
YME1L1	0.0695260510494223	0	1.80439904852423
Z82196.2	-0.005208272695721	-0.0469017647120966	1.51801724847483
ZBTB3	0.467937853941824	0.355334527259351	0.736403319293054
ZBTB5	-0.00929789334907629	0.230283093235919	-1.72424879698417
ZCCHC4	0.229380468573506	0.113960576459638	0.753826185840659
ZNF17	0.000189199937608456	0.0778498944161523	0.997047729050163
ZNF280A	0.0428288852062924	0	1.24663396810194
ZNF324	0.311923498826893	0.14213381090374	0.719138255908333
ZNF384	0.00135813047492658	0.0973844245780238	-1.02398196897278
ZNF408	-0.00463137257289757	-0.0580258853185659	3.81929850045246
ZNF417	0.210353707329384	0	0.938131469892566
ZNF44	0.222580267517585	0	4.54354607295476
ZNF441	0.105281268281193	0	0.951346005484324
ZNF443	0.135114335269482	0	1.50586709458819
ZNF483	-0.0584477650163588	0	1.49275788644665
ZNF588	-0.470636548631936	-0.417855447018673	0.898079964730018
ZNF608	-0.444439081937988	-0.522232967867094	0.887357837286692
ZNF613	0.489367984987304	0.609271795844942	0.820563696304243
ZNF620	-0.00418082422687805	-0.113960576459638	-1.48700498514502
ZNF638	-0.00604710060946088	0.0346770991073533	3.60625846853524
ZNF646	0.0586439366505454	0	2.09262095614386
ZNF772	-0.00356709113441292	0.0348155311911396	-1.8443590623584
ZNF785	0.494503093138246	0.56980288229819	0.835528986909701
ZNF831	-0.438792986581075	0	5.21988335571868
ZNRF3	0.0339955652976535	0	2.03053524203215
ZSCAN5B	0.466516923619165	0.56980288229819	0.882791904936032
ZWILCH	0.00988658577930915	0	1.74862482408663
