# Supplementary material for: Functional transcription factor target discovery via compendia of binding and expression profiles
Source: Sci Rep. 2016 Feb 9;6:20649. doi: 10.1038/srep20649 (PMC4746627; doi:10.1038/srep20649)
Supplement: Supplementary Dataset [file srep20649-s2.zip › Supplementary Dataset/43180_2_data_set_1775599_nz79pj.csv]

Gene	PC	SC	CARS
AADACL2	-0.129385304245311	0.0129749824026921	0.910191159678005
ABCC2	0.00840615887741683	-0.285090055165881	-1.38304789378004
ABLIM2	0.352361300400836	0	3.16064737267046
AC002472.6	0.0697359615978829	0.0580258853185659	0.826842959953911
AC004009.2	0.00176958193261143	0.137679020088515	1.93716253659329
AC004988.1	-0.160252604101871	0	3.29645468427758
AC005154.5	-0.799375708040513	-0.852802865422442	0.836293817492038
AC005304.1	-0.419929648246407	-0.261116483933547	0.821131417121821
AC006227.1	-0.034695408422652	0	2.38313364459233
AC007285.2	-0.367899768934843	0.0416125189288239	0.879291986315329
AC007391.1	-0.166088596803235	0	8.68486430294998
AC007970.1	-0.150496602999487	0	9.55897188561884
AC008080.4	-0.00452076700195819	0.209751068321898	1.18743017710898
AC008281.1	0.00477087124046715	0.0870388279778489	3.13235250439956
AC008937.3	-0.00859829877450791	-0.0921132372943677	1.61656721816768
AC009065.1	-0.00193393375321802	-0.0379868588198793	1.2127218765214
AC009133.1	0.00852860147043934	-0.0938035294241931	-2.10909004034604
AC011747.1	-0.00143871142821887	-0.157313301241423	1.44275154820619
AC012445.1	-0.034695408422652	0	2.38313364459233
AC013727.1	-0.171268868678878	0	2.64049015257436
AC016683.1	-0.387314141356297	-0.522232967867094	0.809640261034807
AC018832.1	-0.034695408422652	0	2.38313364459233
AC022389.1	-0.300938680554897	-0.174077655955698	0.899459429674553
AC024559.3	0.00883227920334179	-0.174077655955698	1.54671089696748
AC034228.1	0.00883227920334179	-0.174077655955698	1.54671089696748
AC063952.1	0.00821380748611417	0.0870388279778489	2.81997464417553
AC068295.1	-0.178286276750134	0	107.017730900754
AC069504.1	-0.00642255484143537	-0.0379868588198793	2.1248479817371
AC074363.1	-0.000983559736420509	0.314626602482846	13.7760024577555
AC078941.1	0.451132124202579	0	137.250016971059
AC078960.1	-0.282518167819901	0	1.07619808546693
AC079760.1	-0.00319777592039425	0.0381385035698237	-1.68622021997688
AC083876.1	-0.171268868678878	0	2.64049015257436
AC092295.2	-0.0847014599364989	0	1.59716850170126
AC092392.1	-0.175065260120844	0	3.13666433467372
AC092637.1	-0.034695408422652	0	2.38313364459233
AC092765.2	-0.318786223742856	0	-1.58132859203887
AC093415.4	0.00907490534233972	0.233549683248457	-2.68656768982089
AC096639.2	0.008679929632224	0.155699788832305	18.5660171145535
AC097262.2	0.229621142703735	0	20.8275721764251
AC097495.1	-0.00486604073036704	0.0580258853185659	3.46822167986023
AC098654.1	-0.00140983624129446	-0.181649753637689	1.47084870421661
AC099795.1	0.245889257338179	0	4.35129907883277
AC104306.4	-0.0011208206251073	0.184226474588735	-1.35393376305169
AC104794.2	-0.171268868678878	0	2.64049015257436
AC110015.1	0.0507634315591161	0.0580258853185659	0.92866132725645
AC114488.2	0.155414808819695	0	-1.68458864733041
AC114808.1	-0.034695408422652	0	2.38313364459233
AC117469.2	-0.0260100406480255	0	2.46501608070368
AC121158.1	-0.126937012643309	0	3.56352151358816
AC130223.1	-0.124211827487949	-0.10403129732206	0.862067205981834
AC134509.2	0.00670336808906177	0.0870388279778489	3.13756228839578
AC140481.8	-0.386726662502298	-0.189934294099397	0.838319223016014
ACADM	-0.0789053153349916	0	1.18700340531517
ACAP1	0.00202359572843086	-0.0710669054518701	1.04803367105727
ACCS	-0.580900084742899	-0.522232967867094	0.863239217164127
ACOT1	0.454147569087183	0.265908011739155	0.841193443415787
ACOT2	0.558324577314547	0.568535243614961	0.772171592445432
ACSM4	0.0077969199637536	-0.174077655955698	4.26762195273688
AD000671.1	-0.142158517396195	-0.113960576459638	-0.876013995683401
ADAM29	-0.00834541104330348	-0.174077655955698	4.12139937533052
ADPRH	0.323951274421787	0	6.35803539754736
ADRM1	-0.00916410255029525	-0.0778498944161523	4.77262633759375
AEBP1	-0.0136453342529264	0	1.40891613764969
AGK	0.00716798992508857	-0.0449466574975495	-1.66796826478517
AKAP8	-0.360879808479357	-0.493829164658431	0.76607568392089
AKIRIN1	-0.154649627643627	0	1.02387300393088
AL021919.1	-0.172908615229027	0	1.66825920107306
AL023581.2	-0.0710096038002025	0	1.28207306859681
AL033379.2	-0.395593643555607	-0.348155311911396	0.82776538891202
AL034370.2	-0.277984643569355	-0.201127174822649	0.903949270797631
AL034549.4	-0.329663826731227	-0.174077655955698	0.829767748423994
AL034582.1	0.059669332373954	-0.14213381090374	0.861893516096494
AL049646.7	0.54154141173844	0	5.61003806061318
AL050318.1	-0.0630257368497847	0	-2.01990112148124
AL078645.2	0.379339039834302	0.0870388279778489	0.92833116230221
AL109811.1	0.00873582013270107	0.0580258853185659	2.20337153262573
AL109839.1	-0.485517635795795	-0.426401432711221	0.876640026340113
AL117338.2	-0.171268868678878	0	2.64049015257436
AL121672.1	0.0739791529706119	0	2.55258457662597
AL132660.3	0.00883227920334179	-0.174077655955698	1.54671089696748
AL133343.2	-0.422639475546528	0	-2.48805692754175
AL136147.1	0.00858814800960729	0.350463373315365	11.70857679694
AL136419.1	0.44571932840291	0.341881729378914	0.819616338807771
AL137186.1	-0.245726573051325	0	6.59394354037523
AL137244.2	0.432777922840101	0.21320071635561	-0.781648986910951
AL137802.2	-0.0395748844398006	0.14213381090374	0.835971647681621
AL138759.2	-0.367221326526312	-0.341881729378914	0.894734073438923
AL138962.2	-0.166437908064624	0	19.7025774475084
AL138999.3	0.319935438753145	0	4.42097374306305
AL139331.2	0.204715478151198	-0.00864998826846137	0.855654882675876
AL157702.3	-0.581755228488817	-0.426401432711221	0.746504171617979
AL160157.4	-0.263081049635811	0	1.33041562382561
AL160271.1	0.00765600637032691	-0.174077655955698	3.92084130643773
AL354824.2	-0.034695408422652	0	2.38313364459233
AL355472.3	-0.00680372059039888	0.0983421572060825	2.79761806863733
AL356952.1	0.00826083233777814	0.174077655955698	85.4655165545776
AL357558.1	-0.158697522076901	0	2.59001612605159
AL360013.2	0.00343710235334539	0.284267621807481	1.14002459640369
AL391152.1	-0.541925296064316	-0.497468338163091	0.82778511261414
AL391724.1	0.00741336976246214	-0.174077655955698	3.76865272628104
AL445259.1	-0.281463274059345	0	2.23618512732767
AL445645.3	0.000781173375239002	0.174077655955698	7.54161553450094
AL450489.1	-0.341455161827407	-0.295808173886	-0.853445704561375
AL512604.1	-0.166349597635215	0	18.5806394104802
AL513323.1	-0.00428716277467936	-0.174077655955698	6.6526699322996
AL513327.2	-0.48976183854023	-0.284267621807481	0.739432398557959
AL590068.4	-0.034695408422652	0	2.38313364459233
AL590143.2	0.00883227920334179	-0.174077655955698	1.54671089696748
AL591171.2	-0.175065260120844	0	3.13666433467372
AL606758.1	-0.273611187128815	-0.117902136965001	0.890705300389304
AL662797.2	-0.00908678310651759	0.0254256690465491	1.10142112557166
AL731532.2	-0.171268868678878	0	2.64049015257436
ALS2CR4	0.00799767003386851	-0.172295520407273	2.96090087638451
AMBN	0.00397878142812301	0.0710669054518701	1.55055903379221
AMFR	0.00148537578819828	0.00617389822147197	2.34993090246997
AMOTL1	0.51559162529167	0.70208007050514	0.852125764170106
ANAPC1	-0.190953091269707	0	4.15375560828786
ANKMY2	0.513615900080567	0.651372178010171	0.926119736661757
ANKRD10	-0.00666452349954707	0	-1.60232481815773
ANKRD39	-0.00627826783935904	0.112366643743874	1.36111718630838
ANKZF1	-0.0288673306549647	0	-1.42649958626731
AP000235.2	0.000320283608451066	0.0458930066961718	2.38531611528144
AP000253.1	0.190154678531977	0.417855447018673	0.897770574344101
AP000303.2	0.0481702899762365	0	1.33850884547394
AP001066.1	-0.296422082809954	-0.294099601127686	0.837668679803655
AP001628.2	-0.235663641647551	0	24.0483018593332
AP1M1	-0.0820064300317452	0	4.21561986876124
AP1S1	0.0636512560146823	0	2.69270105046981
APEX1	-0.0573327066127509	0	1.67745520336971
AQP8	0.195590362681607	0	51.8977845443446
AQR	0.040988899409384	0	1.47252916200581
ARFIP2	-0.0187513504512445	-0.113960576459638	0.918577600525707
ARHGAP17	0.0064501491048564	-0.0800094691365663	2.09701669670466
ARHGEF16	-0.0308889405877029	0	2.12033535073627
ARL3	-0.304171080688651	-0.178211826249744	-0.906770813962494
ARMC9	0.00120639783719428	0.0370433893288318	-1.68974407507166
AS3MT	0.124079132533143	0	0.975522944135079
ASPDH	-0.513240703284612	-0.0710669054518701	0.695413236420648
ASTN2	0.00244074117680891	-0.0364743326208039	1.59212389070263
ATM	0.0745354949023117	0	1.62570303738975
ATP13A4	0.000689125714309656	0.240875003085991	-1.32869748811224
ATP2A3	0.0384842942306842	-0.113960576459638	0.73496069147514
ATP6V1B1	-0.366755212340652	-0.29012942659283	0.89417580997248
ATRIP	0.138114453620939	0	9.27099653150283
AZI1	0.00507347729384114	-0.174077655955698	3.36902173317717
B4GALT7	0.054907976564744	0	6.08366748479652
BAHCC1	0.122604057437781	-0.0379868588198793	0.863579351014494
BAIAP2L1	-0.00316307316101884	0.207695100813574	1.08713636493681
BAT1	0.00549844131464747	0.00693541982147066	1.49100426297558
BBS7	0.18016346845545	0.0710669054518701	0.698338782744489
BCAS2	-0.0474677871513662	0	-3.59620366613429
BCL11A	0.0568732592469466	0	3.10445817009216
BEST4	0.388510789761391	0.261116483933547	0.866593213428726
BIN2	-0.194022226961322	0	7.33048428751741
BLOC1S1	-0.0389111767870729	0	-2.17642131192603
BMS1	0.143962619060779	0	1.81986843508918
BRD1	-0.120229462218434	-0.229465033480859	-0.891117679420956
BRPF3	0.00236299571364539	-0.0580258853185659	1.38892698122119
BRSK2	0.200531388739866	0.174077655955698	0.88294100549315
BRWD1	-0.0590283525984805	0	-2.40685962571651
BSDC1	0.458605482997863	0.434484355809645	0.882172556718695
BSPH1	-0.034695408422652	0	2.38313364459233
BTBD1	0.00106915405694113	-0.0580258853185659	1.97558689425103
BX322557.1	-0.0616577111189239	0	3.41261921402028
BX322559.1	0.00462289683171908	-0.020806259464412	1.28292893902208
C11orf20	0.00205229177591524	0.155699788832305	3.2155547381843
C11orf31	0.551399527328187	0.497468338163091	0.898041093553121
C11orf44	-0.00525591629226329	-0.0721175819511272	-5.58343086784876
C12orf28	-0.00276386860242558	0.21815429766864	2.37456253133442
C13orf23	0.00202590013499844	0.0580258853185659	2.27489220593233
C13orf28	-0.0753996754143342	0	3.09834247284577
C13orf38	-0.413160888956946	-0.522232967867094	0.789537909681127
C14orf105	-0.399617099248066	-0.261116483933547	0.765493946170636
C16orf53	0.126236158340085	0	2.60237061269475
C16orf58	0.00796844350227687	-0.0317820863081864	-1.88711552532825
C17orf39	-0.378771144112089	-0.471608547860005	0.875258452429438
C17orf61	-0.00614271567462218	0	1.337367613228
C17orf64	-0.160633723509981	0	4.25716095244414
C17orf65	-0.000870612670928092	-0.0196684314412165	2.12126966051495
C17orf74	-0.197563369914711	0	2.43365826652428
C19orf10	-0.124097085053939	0	-3.28249296101613
C19orf15	-0.0941849163272276	0	6.17296150707419
C19orf54	-0.151812152434868	-0.166450075715296	0.901453872497276
C19orf68	0.323567252821795	0.0710669054518701	0.767274664769721
C1QL1	0.0347784049894404	0	1.5417271111867
C1orf77	-0.0440004140197795	-0.0379868588198793	0.892608196728708
C1orf98	-0.238798044274614	0.0692317002711914	-0.869833913490074
C20orf199	-0.459778002694379	-0.497468338163091	0.805465595294315
C20orf39	0.000533697613676703	0.562052682787654	5.30323494638016
C20orf7	-0.00157750076672478	-0.0818192821386808	1.28223153770386
C21orf131	-0.175065260120844	0	3.13666433467372
C22orf34	-0.463056334852765	0	-3.86189527307064
C2orf60	0.00760062702732603	0	1.73632995213775
C3orf1	0.00203495433176517	0.110096376512636	1.11315382403953
C3orf48	-0.13447907417573	0	-1.50535699173046
C5orf43	-0.024437526448171	0	1.74717297269483
C5orf50	-0.171268868678878	0	2.64049015257436
C5orf51	0.456197251289243	0.568535243614961	0.6881708650251
C6orf222	-0.175344729659797	0	29.4609037666678
C7orf10	-0.00763454682317705	0.00606060606060606	-2.0693639334193
C9orf29	0.00788503440079376	0.174077655955698	7.78553600128349
C9orf47	0.186353316668245	0.0580258853185659	0.887209250885565
C9orf96	0.204918458585964	0	1.70432566763706
CABLES1	0.00767486162732186	-0.189610426216207	-2.9697071507484
CACNA1A	-0.00763329390378376	-0.255320328345627	-2.15230930710585
CACNG5	0.00560285456512551	0.145643816250884	-1.64162046186565
CAMLG	0.358637663828842	0	5.77028120389894
CAMTA1	-0.00577319824182898	-0.296969696969697	-1.40417151260445
CAPN5	0.186274694745208	0.174077655955698	0.925591554056624
CASP8AP2	-0.0370309110431139	0	0.97144154789761
CCDC103	0.523558998834993	0.56980288229819	0.80414069554607
CCDC134	0.0431629044081762	0	1.74942097051833
CCDC151	0.00361994702401564	0.155699788832305	4.58324913958584
CCDC84	0.0371266276402727	0	1.95172332096154
CCDC90B	0.00503612549109757	-0.0379868588198793	1.01227256993669
CCKBR	0.00455847993061484	0.56980288229819	15.497100159861
CCNB2	-0.0731758449016555	0	8.6521585788061
CCNI2	-0.42213172345333	-0.348155311911396	0.878338930875966
CCNL2	0.0975477034946706	0	1.17439683674404
CCS	0.122996913172108	0	4.29491651465465
CD5L	-0.00440917935686866	-0.154105798339746	-2.64441301401352
CDC26	0.0214866141557231	0	2.41821388436686
CDC40	-0.161325680632732	-0.165266848802569	-0.913958824820401
CDC45L	-0.470492636212334	-0.426401432711221	0.860422635620486
CDH9	-0.250837610462579	0	-6.28611193941884
CENPK	-0.00598324304661023	0.0259499648053841	2.84856604016291
CENPV	-0.188035508481176	0	2.38065853961844
CHD7	0.00182284569184646	0.124659598667794	1.62176024708056
CHGB	-0.070351671241519	-0.0580258853185659	0.828345587814489
CHMP5	-0.00214439836179799	-0.0172999765369227	-3.94626486609928
CHORDC1	-0.172159907474668	0	1.55446734045711
CHRNA3	-0.164746264030126	0	-4.59260808555998
CHST10	-0.205200338066974	-0.256610533394414	0.745281670950814
CISD1	-0.0174339256639215	0	-2.08160745680614
CKAP5	-0.00538047516365689	0.242577321108337	1.76221387102849
CLCC1	0.0073315373294802	0.0710669054518701	-1.55717587379662
CLEC10A	0.00286186820980147	0.29012942659283	5.56122135629799
CLEC12A	-0.125699780236702	0.14213381090374	0.883478553074243
CLRN3	-0.163251610883952	0	3.60302713871774
CNOT7	-0.283460610685204	0	-1.70409092025754
COPB2	0.0530391420244349	0	4.58751480504624
COX5B	-0.352766044856951	-0.341881729378914	0.895849527435828
CPA5	0.138600296337478	0	3.7977802241954
CPN1	-0.388946735087719	-0.261116483933547	0.896798409698361
CPN2	0.00927211231407504	0.0402015126103685	-1.75386673353787
CR628408.1	0.0039664086331406	-0.087103277322465	3.06268141383006
CREBBP	-0.00793151625074086	-0.31676672796209	2.01503608006896
CRNKL1	-0.0284855930769229	0	3.23783945865497
CRYBB1	-0.265522161092564	0.0710669054518701	0.886605474328267
CSNK2A2	-0.114793236795863	0	-3.3422827805444
CSRP2BP	0.00382322620758688	-0.0498638394671177	1.15125637522755
CTCFL	-0.00657610312184679	0.174077655955698	12.7667705930916
CXCL9	-0.252856291881659	0	1.31851287914547
CYB5B	0.242518526618668	0.371077707456797	0.922691389548841
CYBRD1	-0.192148686722768	0	-3.10073072609554
CYP3A5	0.172912041189472	0	1.15429604157493
CYP51A1	-0.515183589816213	-0.617252364110889	0.922931793970337
DACT3	-0.0352532093574453	0	1.35354214916295
DBF4B	0.0480009800416078	0	1.18071629563497
DCLK1	0.00288963305065192	-0.0978634457890098	2.690157539882
DDO	-0.00709414167272122	-0.100503781525921	1.35706165455237
DEFB119	-0.034695408422652	0	2.38313364459233
DENR	-0.0820818179081458	0	1.39250782137015
DHRS4	0.358478654906476	0.284267621807481	0.787826416798322
DHX16	0.121504796330258	0	2.2880083264385
DLEU7	-0.48286530989598	-0.265908011739155	0.815854851351949
DLGAP5	0.000652559304239552	0	1.71233062442154
DNAJB9	-0.0313639839895865	0	1.49458523871642
DNAJC28	-0.546557331341659	-0.426401432711221	0.9186677418964
DNMBP	-0.0634938083519725	-0.213988891747319	-0.864192206583239
DONSON	0.00748530461278633	-0.0590052943236495	1.24385824917941
DOPEY1	-0.555723641106006	-0.649058237560144	-0.910155968235787
DYNC1LI1	0.00893338116329113	0.0327807190686942	1.19392205823756
DYRK4	0.442326893112213	0.493829164658431	0.71746049461617
EEF2	-0.0033413229726884	0.166450075715296	-1.5745703173576
EFCAB4B	-0.182372145061792	-0.174077655955698	0.842158715108552
EFHD1	0.0034619431420765	-0.13937736030332	2.1208147135753
EID2B	0.668596333651547	0.797724035217466	0.871320496782681
EIF3M	-0.000171456916038218	-0.113960576459638	1.47214491101886
EMB	-0.0555425024477645	0	1.38526623025911
ENKUR	-0.387234059838825	-0.113960576459638	0.696418686352959
ENOPH1	0.00173282571517819	-0.0710669054518701	1.17533103119306
EPHA6	-0.00236304170966075	-0.0672811189799443	1.90523710147462
EPM2AIP1	0.00795398626940807	0.0778498944161523	1.58869840826812
EPS8L3	0.0339005970528405	0	1.64628638074896
EPSTI1	-0.00705949092135051	0.0614509867799027	2.31009898271684
ERI3	0.256451774590633	0.327216605738014	0.922768892106456
ESM1	0.17990217280967	0	9.36862686476745
ETFA	-0.318138303217012	-0.426401432711221	0.87949645864478
FAHD1	-0.00216245155789319	0.00693541982147066	1.45112338529894
FAIM	-0.00859927838267316	-0.29012942659283	4.01434684495019
FAM122A	-0.157710198183966	-0.174077655955698	0.883228034444345
FAM126A	0.00698031160863531	0.141676682829616	1.25573641655739
FAM18B2	-0.168163850636894	-0.0692317002711914	-0.904017303266608
FAM55D	-0.152641883629129	0	4.53783194110204
FAM69A	-0.107999437688445	-0.018881372801234	0.880251773398647
FASTKD3	-0.00832095336225289	0.174077655955698	-1.96355609412946
FBLN7	-0.389958694936673	-0.27524094128159	0.926228803356118
FBXO4	0.0639001988032804	0	2.14854957873377
FCER1G	0.113675772277086	0	0.967064725391479
FDX1L	0.0642468837853957	0	3.93678125552294
FFAR2	-0.00859217300874214	-0.113960576459638	85.0399221283485
FIBCD1	0.11799030305307	0	1.3864163937658
FICD	0.27712638246231	0.103799859221536	0.902504857887924
FIGNL1	-0.1220486898793	-0.21320071635561	0.822026341900302
FKBP3	-0.238590399040795	0	-7.95053777938397
FKBP9L	0.310840597044416	0.426401432711221	0.89086098583483
FRMPD3	-0.111550078812401	0	-2.83394716293648
FSD1	0.144897623181958	0.0870388279778489	0.805706018880632
FTSJ3	-0.430841119585973	-0.435194139889245	0.744311406826103
FUT9	-0.177142825554056	0	10.7713417485758
FXYD1	0.492687818335647	0.639602149066831	-0.887777708294611
GABRR2	0.00253959736608286	0.0778498944161523	7.09727561441209
GATS	0.00259723753596131	-0.134839972492648	-2.32666773138951
GCM2	0.636979649592097	0	237.084431716859
GHRHR	-0.195026935303913	0	-2.55693804871171
GHRL	0.165290168740467	0	3.83806461497355
GLB1L3	-0.00120843274210023	0.355334527259351	1.36923491656107
GLYCTK	-0.00460493475177073	0.0469017647120966	1.06187000537016
GNG4	-0.205205148928965	-0.103441309413638	-0.782652357894223
GNMT	0.706353661339331	0.710669054518701	0.908101603754474
GNPAT	0.00572894152533758	-0.100503781525921	1.35008398047428
GNPNAT1	-0.0971314225983479	-0.174077655955698	0.826468143743706
GPR157	-0.00800587442691277	0.311464445820227	-2.91983880582935
GPR63	0.690338237157054	0.710669054518701	0.8636712354261
GSK3B	-0.00544171181562294	-0.0690065559342354	1.45357355059884
GTF2H3	0.0241968902740007	0.0710669054518701	0.878090478642525
GTF3A	0.119851346743214	0	1.66844817165122
HBM	0.505646722671538	0	234.410508931419
HEATR1	-0.00221435985577201	0.161627045958809	-1.82099440474077
HELLS	0.0201166688709201	0	1.4067831827051
HEXIM2	-0.0664198792370614	0	-2.88387343359407
HIBCH	0.0508047833104766	0	1.12670879797007
HIRIP3	-0.0423911746984294	0	1.35863759647845
HIST1H2AE	0.00402029047314069	0.189934294099397	1.00324404669328
HIST1H2AL	0.451289510310837	0.568535243614961	0.827002749266136
HIST1H2BL	0.000659314314925817	0.174077655955698	-1.80444174727137
HIST1H3E	0.0976034453710668	0	1.64870346578083
HIST3H2A	0.507627801458241	0.568535243614961	0.777488209881349
HIST3H2BB	0.457491859875415	0.417855447018673	0.833785542173236
HNRNPA0	-0.0235383542761911	0	-5.88646402645817
HNRNPM	0.00363076081754458	-0.21499801446559	2.11300805674049
HOMEZ	0.271305552225019	0	0.918289433547378
HOOK3	0.548160432868996	0.452383866633966	0.80359464566383
HOXA5	0.683234079804524	0.568535243614961	0.862184173928043
HOXB3	0.767541553146364	0.875075754296493	0.892514580965106
HOXB7	0.620290235346473	0.633054164947657	0.851657917324565
HOXD11	0.486754883356397	0.781735959970572	0.841143954138116
HPN	-0.388602272855386	-0.174077655955698	0.861220072031091
HRH2	0.413641396986236	0.355334527259351	0.896906242919444
HSD17B7P2	0.544503214162098	0.493829164658431	0.835514410776881
HYAL1	-0.187501153647133	-0.174077655955698	0.787375199193428
IAPP	-0.00177674397346983	0.189934294099397	1.98685195397165
ICAM2	-0.240582418329097	-0.0580258853185659	0.847910857728234
ICT1	0.108969061583028	0	1.69688797025444
IFI35	0.1867948859879	0	3.41259172618998
IFT80	0.366046856698226	0.055048188256318	-0.828326555666159
IGSF21	-0.358663819068582	-0.0710669054518701	0.822813284067076
IL16	0.130018957659161	-0.00633533455924181	0.886016175969322
IL17RE	-0.0583152837390287	0	-1.5351717206451
IL1B	0.000920422380345954	0.0710669054518701	-1.56590090097331
IL22	-0.171268868678878	0	2.64049015257436
IL28RA	0.445420992134757	0.426401432711221	0.90384460470573
IP6K3	-0.000264016414859649	0	-2.09086979939676
IPO13	-0.00175577659031635	-0.0277416792858826	1.26048052509673
IQCB1	-0.00448934366523333	-0.0348155311911396	-1.56299159296383
ISCA1	-0.00290333031460757	0.0580258853185659	2.19545266432984
ISX	-0.175419465718768	0	1.60967492055988
ITK	-0.00646558831358703	-0.258603273534094	3.28210352608659
IVD	0.325178030293425	0.426401432711221	0.807449696582518
JAK2	-0.023060816059528	0	1.37395804204914
JAK3	-0.199757250782654	-0.0870388279778489	0.896346597374176
JAKMIP2	0.103877953254988	0	3.07172420969269
JMJD7-PLA2G4B	0.19022202912924	0	1.89169767764714
JOSD2	0.36104133591943	0.497468338163091	0.893883784137213
KBTBD10	-0.66069564125021	-0.710669054518701	0.841555994678473
KCNJ4	-0.41662978255077	-0.0710669054518701	0.779562902101096
KCNN4	0.242255841109528	0.112366643743874	0.898335081741878
KCNT1	-0.370911076174028	-0.0379868588198793	0.893789857832226
KDELR2	0.101540735364305	0.267163212670097	-0.876918223208398
KDM5A	-0.00759557578333776	-0.0190060036777254	1.60837220543998
KIF2C	0.00187641554918725	0.29012942659283	5.36526801971855
KRT38	-0.00609768225470419	-0.113960576459638	1.58817624382614
KRTAP9-5	-0.103515333452413	0	1.43594840025169
LAD1	-0.44576237927832	-0.348155311911396	0.70275072831473
LAG3	-0.230845516760124	0	1.93973520934553
LAMP3	-0.386216082891622	0	0.933511617553047
LAP3	0.00629084225933384	-0.0580258853185659	1.41204589239376
LAPTM4A	-0.185413086187653	-0.082572282384477	0.910457138259362
LDLRAD1	0.539927151711047	0.710669054518701	0.684488176837094
LEMD2	0.00245239530904692	-0.0870388279778489	0.950129948753822
LEPROTL1	0.00874238419568633	0.185216946644159	-2.48633768263462
LIMD2	-0.0990170890005821	0	-5.40427072643543
LPCAT3	-0.412364106417817	-0.14213381090374	0.705492644476411
LPXN	0.198467305797702	0.42966892442366	0.902921372574363
LRP5	-0.09120281557676	-0.131590338991954	-0.853270449902057
LRRC8E	0.65075607334391	0.852802865422442	0.826900815931089
LRRC9	-0.00579944472679678	0.570384511795278	2.66417809073162
LRRK1	0.442102138055588	0.60333668172518	0.925609014991116
LSM10	-0.0683812600503037	0	-4.40573390939822
LTBP3	-0.00282123917307592	-0.0870388279778489	-1.79260595476594
LYNX1	0.580533359395205	0.497468338163091	0.833726919345011
LYPLA2	-0.654601235333986	-0.721750317577707	0.912170729339163
LYPLAL1	-0.509332862941122	-0.348714398328678	-0.89233032660863
MAGEF1	0.39852112010575	0.355334527259351	0.743108192917008
MAMSTR	-0.00323075780564988	0	2.01380972687344
MAP1LC3B	-0.00149013937507649	-0.044494920831461	-1.86755413603455
MAP3K11	-0.0914469512826403	-0.0710669054518701	0.822834897667882
MAP7D1	0.0690577344180886	0	2.95014461256486
MAT2A	-0.00421075372898255	0	2.78788489897938
MCHR2	-0.00571372571182643	0.29012942659283	6.14592032022986
MED12L	0.00246418131921763	0.0670744176651014	-2.47130577063893
MED30	-0.00415512783735808	0.0196684314412165	-0.964790128457391
MED9	0.0778196324729685	0	8.7087478043285
METTL1	0.0932290606562491	0	2.29467506030269
MIAT	0.0742826506971238	-0.174077655955698	0.765713518228654
MLF1	0.499665103396008	0.341881729378914	0.852052857645164
MMP12	-0.0034124255485496	0	2.24595294787594
MMP17	-0.00551279800074369	-0.0580258853185659	1.49478624086304
MRP63	0.108861762028603	0	-1.09220892355442
MRPL22	-0.08617860633129	-0.114415510709471	-0.90693069706149
MRPL42	-0.284494860498713	0	-5.41061997623388
MRPS23	0.113058525230482	0	5.42796019682837
MSH6	-0.203527743214445	-0.302101964819744	-0.822341541460339
MTERFD2	-0.00650098942500358	-0.0580258853185659	2.60989311679197
MTHFS	-0.168916761843067	0	0.896962595139371
MTMR14	-0.490713818132059	-0.497468338163091	0.916932636867939
MTMR4	0.00254592935316303	-0.131772976607943	1.66674769833625
MXRA7	0.231939699102114	0	3.13616490214346
MYCBP	-0.00293184499726931	-0.265908011739155	1.57176782498089
MYH6	0.000680071706255067	0.174077655955698	25.306357936519
MYLK	0.00938570229607218	-0.0123091490979333	1.28996537657786
MYOT	-0.40361575209131	-0.265908011739155	0.778057333150365
MYST1	0.0988341179262147	0	1.36508688408231
NAPA	-0.230587752744306	0	3.47352991518794
NCF2	0.00682128464331628	0.0870388279778489	1.21651402604818
NCOA3	-0.00217336717345197	-0.0304883716659552	-1.29892421808194
NDUFA12	-0.00537387754126422	0.171623266064207	-1.92414906968505
NDUFAB1	0.00250537283823045	-0.152579236072354	1.8119868094526
NDUFC2	0.00252910553511757	-0.0870388279778489	2.11628196759684
NDUFS7	0.000884446630580685	-0.0580258853185659	-1.05247677805254
NEDD1	0.00186283975709104	-0.261116483933547	6.56747748424056
NFKBIL1	0.00856185907857777	0.0524377670804744	1.34813178369419
NKX6-3	0.364581312658356	0	22.0824322092342
NOC4L	-0.372147989749108	-0.406181197229962	0.839254622410366
NOD1	-0.539908046897523	-0.68529867486535	-0.900700518542706
NOL6	-0.36875776470322	-0.435194139889245	0.844605257890157
NPAT	-0.00735516769614728	0.0592156525463792	-2.5325622692594
NPSR1	-0.00834460757903939	0.18881372801234	-2.85380400492146
NPY1R	0.266501491734355	0.243708718337977	0.688799838000223
NR1H2	-0.31162587759321	-0.313883301997298	-0.910514806528385
NR4A2	0.696598168410427	0.716114874039433	0.930723258388797
NR5A1	0.317484721865465	0.284267621807481	-0.913107074584613
NRARP	0.0531232363016497	0	3.54567663888902
NUDC	-0.140891280888379	0	1.03746722346442
NUP43	0.0941156833691317	0	-1.05775637425361
OCIAD1	0.0638012914854278	0.236862610185517	0.899730231689185
OR52A4	-0.107933539724781	0	1.45812268081877
ORC2L	-0.483589768842395	-0.390695157547516	-0.859294533840216
OSTM1	0.100831734625461	0	3.40482137868709
OTUD7B	0.00854157091062192	-0.220282682681064	2.8734172530583
PARVA	0.525494083082598	0.696886801516599	0.903456196946839
PAX1	-0.537260004166441	-0.355334527259351	-0.757425171957242
PCDH18	0.372859421807692	0.355334527259351	0.881754166951031
PCDHA2	-0.000427661455255609	0.43630859533728	3.79148402882422
PCDHA7	-0.00776742654556283	0.349046876269824	4.3167587469887
PCDHA9	-0.000918733690785823	0.386444755870162	2.23238537082497
PCSK5	0.335848959328556	0.356812016074031	0.835080013791948
PDCD2L	0.00344090864570887	-0.0580258853185659	1.22716719053017
PDE5A	0.514616457585322	0	12.0432639147498
PDE7A	-0.000974244621532907	-0.294846193537188	3.6443678138199
PEX12	0.00854029308694149	-0.174077655955698	1.5781283466269
PFDN5	0.00135375581580058	0.284267621807481	-0.980041184982103
PHACTR2	-0.0997581819992121	0	-1.70858325709503
PIF1	0.00871690708877247	0.174077655955698	2.37103959712474
PIGY	0.160424111901991	0.261116483933547	0.929508315770176
PIGZ	-0.0138016669144218	0	1.19567510392886
PIK3AP1	-0.00344320335834981	-0.0570180110331763	1.76209483305542
PIM3	-0.00063559606251087	0.243708718337977	-1.86044902882428
PION	0.119817348271227	0	3.19586770443139
PKD2L2	-0.167204747775209	-0.189934294099397	0.871535876609049
PLAGL2	0.0940778914603889	0	5.56910989975754
PLSCR4	0.412850247504704	0.247716847153431	0.842657797050736
PLXDC2	0.366041739280495	0.503260935494835	0.789158616622959
PMCHL2	0.00312401877002174	-0.112449847489998	3.63174180005701
PMF1	-0.352388234658812	-0.189934294099397	0.822544666219298
POM121	-0.109064413560067	-0.113960576459638	0.87126280394867
POP4	-0.0928586535621116	0	1.04337465333647
PPIB	-0.290879831899905	-0.359573259980396	0.907087442749656
PPM1A	0.00639310620144249	-0.0314689546687234	1.68500882620187
PPOX	-0.0264912356964343	0	1.44007458901445
PPP2CA	-0.223525059221005	-0.0950300183886271	-0.855289788344201
PRB2	0.0077200881580255	0.277171054568222	1.13330738345738
PROCA1	-0.0390724724047294	0	1.24579744686061
PROS1	0.457236291014561	0.497468338163091	0.910840743663801
PRR19	-0.536142364884459	-0.522232967867094	0.869275442818315
PRSS33	-0.0183141380296325	0	4.05592115316325
PSMA3	0.00736274513412925	-0.174077655955698	3.19837553282969
PSMB7	-0.021500520876014	-0.149212297630959	-0.929963798917095
PSMD7	-0.00180968268699732	-0.113960576459638	1.36280122170066
PSMG2	-0.0032072180089059	0.00635641726163728	-1.74289331353953
PSPC1	-0.00416561376851222	-0.0259499648053841	-1.21570229188479
PSPH	-0.0434438147791768	0	-1.46581655698549
PTMA	-0.0018219039775808	-0.0580258853185659	1.16295864503451
PTPRC	-0.312007924270838	0	1.51374302805644
PTPRD	-0.0083217296581564	0.215410109213832	4.10198600450605
PTTG1IP	-0.00164824631274746	0.0937958099221084	-1.18706777480038
QRFPR	-0.0803368707674067	0	-1.62459339647062
QSOX1	-0.203490539032472	0	-2.5468159978848
RAB11FIP2	0.00755673267778528	-0.0670025210172808	-2.0559841880701
RAB14	-0.00568906248292401	0.168290458201522	-2.13454437168834
RAB27B	-0.437071366888994	-0.261116483933547	0.894745357161308
RAB35	-0.401981243662098	-0.406181197229962	0.888109395654893
RANBP2	-0.408020593653907	-0.341881729378914	0.792650921897958
RANBP3L	-0.49096514068505	-0.276100896056375	0.665135718348446
RARG	0.0185121276751022	0	1.71366542174111
RASGEF1A	-0.00451348033171901	-0.0870388279778489	1.12445715819943
RBM33	-0.150857270276531	0	1.80384179060183
RBM5	-0.328689618060077	-0.29012942659283	0.852539752059709
RHOT2	-0.12221164829327	0	-1.35267453660705
RIBC1	-0.00555641739107089	0	1.48001518090182
RILPL2	0.374745899027987	0.568535243614961	0.916843088008606
RIPK1	0.177489444814198	0.14213381090374	0.926771025618791
RMND5A	-0.0014585236138851	-0.0778498944161523	2.31633755968151
RNF212	0.261632320039994	0	2.60417535151638
RNF40	-0.112230297018719	-0.155699788832305	-0.883459132277534
RNLS	-0.0817645842487192	0.331411861724783	0.906356571523432
RP1	-0.0019193285259785	0.239900535336194	1.80704753169862
RP11-125B21.1	0.00625515276729145	0.0501865861339894	2.31891570793241
RP11-292E2.1	0.00577668177663259	0.0908248768188444	-1.4366328702544
RP11-426L16.1	-0.0302950904014801	0	6.92275229753794
RP11-543D5.1	-0.318983755002385	0	1.35287659157636
RP11-78J21.1	0.00451524944027531	0.269679944985297	1.30647388010137
RP11-85L21.2	-0.00920372587934316	0.0710669054518701	1.18833264880392
RP3-477H23.1	0.0086043951029604	-0.0381385035698237	2.32174079544259
RP4-800J21.1	-0.0855570243329358	0	1.72569176142846
RP5-1068E13.1	-0.492491993136255	-0.417855447018673	0.732511319834649
RPL28	0.543921036431129	0	6.61365303021847
RPL38	0.00847219307962485	0.497468338163091	1.23259206083736
RTN4RL1	0.0045829882139395	0.426401432711221	-1.99470783585141
RUFY1	-0.00879128332757135	0.0224733287487747	1.64255861713142
RUFY4	-0.344477293986613	0	0.999973105494335
RXRB	0.228423494251041	0	2.29999062962653
S1PR2	-0.0055851087959958	0.113960576459638	0.881769335555957
SALL1	0.408539693270005	0.174077655955698	0.832992557479941
SAMD4B	-0.158519855575541	-0.0580258853185659	0.873697616088657
SAMHD1	-0.385828940663722	-0.267317739374616	0.883110088115535
SCAF1	-0.129150745817451	0	2.60570101240448
SCAMP3	0.0545605719993064	-0.0580258853185659	0.772449193953425
SCN2A	0.139950263836478	0.267317739374616	0.891628931783792
SCN3B	0.00195522418106197	0.0348155311911396	1.44277783063429
SCYL3	-0.00407310174391844	0	1.69440588517801
SDC2	0.757673414620218	0.715158852409349	0.895280616376272
SDHAF1	-0.00710957919597233	-0.0580258853185659	-1.66884341156574
SDR42E2	-0.081469123502176	0	1.24010838640127
SEC16B	0.622582500746804	0.56980288229819	0.828655007116457
SEC22A	-0.211727795950699	-0.174077655955698	0.880388384983064
SEPT2	0.058452999757407	0	0.845304249243494
SFRS18	-0.179644323379733	-0.131314133890952	0.8754524103384
SIDT1	-0.00488541034991231	0.0818192821386808	3.06894656257133
SIPA1L3	0.00312042905462931	0.117304066207967	1.27333202422604
SKINTL	-0.475733296338305	-0.497468338163091	0.918426796475165
SLC12A2	-0.00345524962836885	0.194191755001178	1.94023092753915
SLC15A1	0.00151610840627638	0.134839972492648	1.39351098586319
SLC17A6	0.00501433446853725	0.174077655955698	5.2430488871201
SLC22A14	0.1562809243985	0	38.8437399619952
SLC22A17	0.253418008652686	0.189934294099397	0.923902078729464
SLC22A5	-0.112710550471373	-0.121099835758459	0.908250855134963
SLC23A3	-0.00447970990148959	-0.043353835402557	-2.19731776354063
SLC25A34	-0.37848513277444	-0.406181197229962	0.843715516401147
SLC25A46	0.00584926385151735	0.0832250378576479	-1.31078769118485
SLC26A2	0.00333245866210524	0.0518999296107682	-2.00813573086934
SLC2A4	0.465044808970205	0.417855447018673	0.899768433006582
SLC35D2	-0.188377227200427	0	4.21702736446517
SLC38A6	0.00506362644166657	-0.157908406790345	1.35864058380401
SLC38A8	0.443248307905153	0.426401432711221	0.778719031484156
SLC41A1	0.0354806450829443	0.0580258853185659	0.922383568098361
SLC43A3	0.505263040369162	0.610032789854893	0.867271519629901
SLC4A1	0.524333000878435	0.426401432711221	0.7206021216118
SLC5A4	-0.228821564458013	-0.210544542387126	0.906436914229275
SLC6A20	0.550029936125753	0	13.7000541033435
SLC6A5	0.000226417360015207	0.111851788143161	1.47013993924065
SLC9A5	-0.00626242761950315	-0.00623297993338971	1.35835937057441
SLFN11	0.0441949744054738	0	2.08864376779523
SLIT1	-0.00064366718233089	-0.160521353758271	1.75294694764389
SMARCA5	0.00424770601788788	0.104446593573419	-1.33523187919997
SMARCAD1	-0.19167758838145	-0.200746344535958	-0.917993883207614
SMARCAL1	0.0757971866567102	0	1.62287815745557
SMPD1	0.000233042243724874	-0.0580258853185659	4.8773050601542
SMPD2	0.12106015488858	0	4.37994930609342
SMYD2	-0.150862702372123	0	1.89545829025492
SNAP23	-0.00893295307126585	-0.0259499648053841	-1.07076618076118
SNAPC3	-0.0903717042678249	-0.14213381090374	0.894766531739761
SNX16	-0.487072548718734	-0.522232967867094	0.822418885024677
SNX7	-0.117475258469967	0	-2.17934871061027
SOCS7	0.106663765360821	0	2.20838191030682
SOX9	0.708564585315207	0.843079024181482	0.844117398216236
SPACA1	-0.411479637097985	0	-12.6698541159085
SPAG7	0.0739130880758539	-0.0710669054518701	0.930074504079033
SPDYA	-0.564606594271344	-0.522232967867094	0.733142822688302
SPINK9	-0.230156172769182	0	2.42448756400579
SPOCK2	-0.166382392335058	-0.224733287487747	0.888051331401452
SRCRB4D	0.220533647739308	0.216118186895668	0.921604236918792
ST3GAL2	0.00799492855636398	-0.024541724765594	1.40384921280356
STAC	-0.00596124197060672	0.117902136965001	3.39149327832813
STXBP4	-0.0936937473920817	0	-1.54705849319891
SUCLG1	-0.000770246355285988	0.0190692517849118	-2.13922710607493
SUNC1	-0.00442857606207298	0.0580258853185659	10.5701917633123
SUPT7L	-0.0779007475285002	0	-2.41596087450844
SUV39H2	-0.0742127233104849	0	3.50700427843259
SVOP	0.238010909727632	0	1.44810233690591
SYDE1	0.551978769098881	0.568535243614961	0.835291832699954
SYMPK	-0.0108356614689762	0	1.83509054097974
SYNJ2BP	-0.0257268201388142	0	1.35576961717786
TACSTD2	-0.00267422681411567	0.21320071635561	1.7192615810875
TAGAP	0.628892836798636	0	57.4894467696447
TBKBP1	0.230110420594015	0	4.62646111444955
TBL3	-0.00290835734859806	0.174077655955698	2.31018096665961
TCFL5	-0.124754178766764	0	1.30173301657972
TCTEX1D1	0.0076952340081156	0.29012942659283	2.47698675773244
TDRD1	-0.00491381587722793	0.0580258853185659	3.44739862538889
TECTA	-0.319828045699162	-0.265908011739155	0.815161968300647
TERF1	-0.193452027923051	-0.341881729378914	0.837490698320824
TFAP2E	-0.0982033394531818	-0.194307310950114	-0.886134204642192
TFAP4	-0.093573765247923	0	1.73630335182251
TFCP2L1	-0.195253999574717	-0.0590052943236495	0.929976853733587
TFPI	0.0848463407788668	0	2.71810023739511
THAP7	0.503518015342004	0.609271795844942	0.831238296953029
THAP9	-0.00413094996556989	0.14213381090374	-1.62016091182547
THNSL1	-0.184512166080983	0	-6.57588577882548
TIFA	0.382679039152474	0.21320071635561	0.698457684266381
TIPRL	-0.00143636693778946	0.0693541982147066	1.14790132270303
TLCD1	-0.00672580285883086	0.138708396429413	1.09644390785895
TM4SF5	0.503746916120367	0.113960576459638	0.683256795311484
TMEM102	0.00466844395824187	-0.0402015126103685	1.88837856496416
TMEM110	-0.00237233810193486	-0.266969524988766	1.95771766430569
TMEM151B	0.163325574231375	0.14213381090374	0.813396804909642
TMEM167B	0.20532130105444	0	1.8641332195537
TMEM175	0.407337822862927	0.341881729378914	0.719704570148773
TMEM195	-0.199353513663592	-0.116523117163294	-0.900629281934374
TMEM39A	-0.0473518343798582	0	1.28910231962556
TMEM50A	-0.00903585804843504	-0.269679944985297	1.91541642710063
TMEM79	0.505803508126212	0.426401432711221	0.77277745188318
TMUB2	0.33786361049129	0.386812485010591	0.906960263760431
TMX1	0.00406407382030258	0.0508513380930983	-1.57595302253299
TNFAIP8L1	0.43043523069726	0.426401432711221	0.760755994339767
TNFRSF10B	0.00179493299945352	-0.0131590338991954	2.24841063041309
TNRC4	-0.40430608839671	-0.21320071635561	0.742150197371882
TOX	0.332293351849443	0	4.21941355536163
TPCN2	0.366195522553207	0.14213381090374	0.681135707756402
TRAF2	0.0312603533022312	0	1.69011569169993
TRAF7	0.00640409334834334	0.0716114874039433	1.98735337097307
TRIM22	-0.417406153142993	-0.284267621807481	0.849023164234291
TRIM47	0.565008886229699	0.645776599937948	0.805064298132702
TRIM65	-0.294991795968245	-0.113960576459638	0.730531957328029
TRNAU1AP	-0.00276322592932814	0.0138708396429413	-1.92021038480735
TRPM4	0.506284211905016	0.522232967867094	0.899397779864872
TRPV5	0.622273938169064	0	32.6970775898072
TSGA10IP	0.208665169395382	0	11.6100181609555
TSPAN4	0.123574195552071	0	1.26132109526261
TTBK2	0.736833161822205	0.688395100442577	0.892711892485115
TTC21B	-0.0058295972047937	0.113288236807404	1.04149553478488
TTC8	0.318702693421079	0	5.13478895546573
TUBE1	-0.683257220694821	-0.710669054518701	0.891203306348994
TULP1	0.00271447160580335	0.0224733287487747	6.41349013660837
TXLNA	-0.00594373741811668	0.152554014279295	-1.88495335216986
UBAP1	-0.00401017124920305	-0.0807702735979364	1.41271586377142
UBN2	-1.65240716545749e-05	0.0489317228945049	-1.71230926525209
UBQLN1	-0.0015751618184564	-0.182283786119128	1.19945760034822
USP18	-0.00775563005466229	0.0580258853185659	1.58742197192227
USP50	-0.355526934956638	-0.174077655955698	0.870443020259914
UTP18	0.067416235847494	0	3.20208833776205
VNN1	-0.00659804818364098	0.0685430100960554	1.75438024547074
VPS13C	0.00616402776936216	-0.0324374560067301	-1.53812444578672
VPS33A	-0.388265992343563	-0.417855447018673	0.901286732375959
VSTM2L	-0.460518495048771	-0.174077655955698	0.768004116294833
VWA2	-0.212811947126623	0	19.7292911299007
WASL	0.000925572965425926	-0.104302330253774	1.68815051289455
WBP11	0.140233962412421	0	1.49909919590036
WDTC1	0.110468697617548	0	1.41321417969397
WNK4	0.553750005763677	0.645776599937948	0.808137000790367
XAB2	-0.095871150405828	0	1.89414519129324
XKR3	0.402890138431628	0.14213381090374	0.667483476950267
YME1L1	0.0695260510494223	0	1.80439904852423
Z82188.3	-0.115821810713082	0	1.46860822217147
Z82196.2	-0.005208272695721	-0.0469017647120966	1.51801724847483
Z82206.3	-0.0567034846718152	0	1.0311063308182
ZBTB45	0.142374843048106	0	7.02301060223004
ZDBF2	-0.0614178129211793	0	1.42828478782074
ZDHHC4	0.190774085663877	0.201007563051842	0.843958943410142
ZFP1	0.0140897902537823	0	-2.35867149306504
ZIC1	-0.390473732694661	0	7.29230538920418
ZNF300	-0.180665743681724	-0.21320071635561	0.840593036294689
ZNF324	0.311923498826893	0.14213381090374	0.719138255908333
ZNF329	0.635847186471439	0.497468338163091	0.92024709148751
ZNF347	0.1546273972654	0.110096376512636	0.912564296195064
ZNF391	-0.00452198687290405	0.0603022689155527	1.49001934570231
ZNF396	-0.000777606646004086	0.174077655955698	-1.70684739878805
ZNF408	-0.00463137257289757	-0.0580258853185659	3.81929850045246
ZNF443	0.135114335269482	0	1.50586709458819
ZNF512	-0.00211251280171392	-0.044494920831461	1.32481766887091
ZNF588	0.00064700307305037	0.207599718443073	1.83716688949561
ZNF596	0.299493454060391	0.14213381090374	0.914044192579228
ZNF613	0.521921123524413	0.385337317794226	0.737023063805749
ZNF689	-0.168503968321299	-0.0710669054518701	-0.771582351438394
ZNF699	-0.117943591795397	0	1.72048177877167
ZNF710	0.00529369745853849	-0.025683804284314	1.46828928595522
ZNF717	0.0559479130218333	0.0379868588198793	0.703929925855878
ZNF772	-0.00356709113441292	0.0348155311911396	-1.8443590623584
ZNF780A	0.007481595833323	-0.174077655955698	-2.224311680481
ZNF784	-0.00472553383770319	0.0348155311911396	1.30257120986386
ZNF785	0.494503093138246	0.56980288229819	0.835528986909701
ZNF788	0.0328671895571574	0	1.22404326849807
ZNF808	0.000678083703714535	0.14213381090374	-1.64987551364987
ZNF814	0.397813164620247	0.265908011739155	0.886136652320597
ZNF91	0.490827788314786	0.578997491564597	0.89734683092122
ZWILCH	-0.0184279849461162	0	1.44681166446241
