# Supplementary material for: Functional transcription factor target discovery via compendia of binding and expression profiles
Source: Sci Rep. 2016 Feb 9;6:20649. doi: 10.1038/srep20649 (PMC4746627; doi:10.1038/srep20649)
Supplement: Supplementary Dataset [file srep20649-s2.zip › Supplementary Dataset/43180_2_data_set_1775605_nz79pj.csv]

Gene	PC	SC	CARS
AACS	-0.000795964598413178	-0.0436713146741147	2.41957356732771
AAGAB	0.288650051416444	0	12.0471579620509
AATF	-0.00996093836654171	0.0647750275631296	-2.43273726465181
ABCC10	0.025776964900197	0	1.15924435036027
ABI2	-0.00411238434646216	0.122413295785282	1.69466477336313
ABL1	-0.00510795164502115	0.0640911923508155	2.62978342207105
ACBD7	0.197045031694648	0.131013944022344	0.927398636564008
ACCS	0.448578411353548	0.362371537669739	0.812369238364694
ACSM5	0.00916427220364143	0	-28.6444012916452
ACTG1	-0.00128993464700807	-0.179346460391077	-2.39639953853652
ACVRL1	-0.00429022319823401	0.393041832067032	39.6530286131099
ADAM15	-0.00968030982563795	0.0436713146741147	4.60833839404669
ADCY4	-0.0102929424772355	0.102135777489023	6.56556902513842
ADRA2C	0.209860646292251	0.325322092768719	0.921850585027506
ADRBK1	-0.00691910556104021	-0.0690504113920682	1.93011044733184
AGFG2	-0.508450075502678	-0.46088240084927	0.893154558215354
AHR	0.436843848969867	0.46088240084927	0.710559477071837
AKAP8	-0.0362728776626194	0	2.38912118638337
ALG5	0.542513743895487	0.367239887355847	0.724302131551472
AMDHD2	0.0605975823700722	0	2.11205947675742
AMFR	-0.00320858737481198	-0.131013944022344	4.0965873537437
ANGEL2	-0.0323721408853812	0	1.57881071675087
ANKRD32	0.00961224702871887	0.0965609099170535	-1.65444850945283
ANKRD55	-0.430440791770117	-0.612066478926411	0.698852201973625
ANP32B	0.0284120690511716	0	1.80158009801488
ANXA5	-0.0806435979038393	0	-13.970654900364
APOBEC3A	-0.00480021295849187	0.156514265822021	-4.42010900305195
APOBEC4	-0.222555055205537	0	13.1747846690437
ARGLU1	0.0179303426581753	0	1.03694082251558
ARHGAP28	0.0840254110176296	0	5.40163002888281
ARID5B	0.00861337606498101	-0.259100110252518	1.83458865309226
ARL6	0.313555545573183	0.241900525631897	0.933802542484536
ARPC1B	-0.00603196783393074	0.0836242010007091	3.51513025259383
ARR3	-0.282689776727557	0	-3.21783083789024
ARRB1	-0.00408252423041434	0.0630733222388355	1.43921831400389
ARRDC2	0.00101318230928374	-0.355482418548599	1.97960374936855
ASB13	0.252622130360417	0	2.06960934317158
ASB2	0.136610805963905	0	3.68414479367365
ASH2L	0.506642630448053	0	4.44912530956825
ASPDH	-0.0053918805179425	0.388650165378777	133.711624671584
ASRGL1	0.485104517985422	0.46088240084927	0.821906541827581
ATL3	0.402187305548991	0.46088240084927	0.921298709729266
ATP13A5	-0.370591980598133	0	-1.76030417371532
ATP5A1	-0.019162485095198	0	1.12251941681412
ATP6V0A2	0.0105635049236983	0	-6.66356683021635
ATP6V1G2	0.121008179778411	0	3.47145108562322
ATP8B3	0.129326389413639	0.0436713146741147	0.942635229018246
B3GNT4	0.23081955271256	0.305699202718803	0.943913738596509
B4GALT6	0.010006785792314	-0.131013944022344	5.45612872847602
BBS1	0.00632598944531011	0	1.93063154831398
BBS4	-0.00132140668772391	-0.102418311299838	1.27214877981691
BCCIP	-0.0097062911164346	0.0734479774711693	1.22700887422613
BIRC7	0.196544888080109	0	1.12539503682548
BNC1	-0.0041163762018982	0.305699202718803	4.00344694150325
BNIP1	-0.0221675782456473	0	-1.42016395174303
BPHL	-0.332673514467513	0	-7.14996748251417
BTBD7	-0.177202848811173	0	3.41920173772662
C10orf12	0.271698211249755	0.256045778249595	0.874762470350361
C11orf24	-0.00905378091024992	0.025213645282965	1.41919107518263
C17orf62	-0.0056246971941616	0.0512091556499189	1.53471006042746
C1orf194	-0.00568404448194543	0.585369407004964	66.7811016747693
C1orf198	-0.00338183957220963	-0.0763381020690574	-1.14778029096889
C22orf23	0.0194602236852745	0	5.3328731602965
C2CD3	0.474696750005299	0.367239887355847	0.742824947853191
C2orf43	-0.0929037908200734	0	1.01742518647321
C3orf17	-0.210560911632947	-0.0512091556499189	0.874086147590271
C3orf52	0.473660510166723	0.473870472337351	0.742813122986892
C3orf55	0.142139371283243	0.465170523984072	0.770214847199379
C4orf22	0.00160640599932839	0.0418121005003545	-31.4197408283287
C5orf24	0.5032763118282	0.563101160612298	0.942547070992834
C5orf28	-0.00861999402936951	0.027874733666903	4.74620201444919
C5orf56	0.388037716165504	0.474146158225535	0.851289826437926
C6orf106	0.00120531613576348	-0.0806335085439658	-2.08398154249802
C6orf52	-0.0513282541222997	0	1.48826571872435
C7orf61	0.00542380386513317	0	0.919484076537308
C9orf142	-0.0246823666653434	0	4.06012278932936
CAB39	-0.155165823080611	-0.0512091556499189	0.889473274260724
CACNB2	0.236773521224474	0.195123135668321	0.944608445517943
CAMK1D	0.203412726863411	0	1.18852744536057
CAPN2	-0.154257377756477	0	1.48236911384469
CAPN3	0.0741399071087159	0	0.888309550567489
CASC5	0.110723984505569	-0.122413295785282	0.714880758143122
CASP2	0.216613787868341	0	2.87718334268867
CCDC144NL	-0.117553958859024	-0.204836622599676	0.751237575310828
CCDC149	-0.409829725235055	-0.367239887355847	0.94543709311229
CCDC158	0.00883654725293642	-0.0734479774711693	1.23436342991727
CCDC93	-0.11079190250009	0	1.67854307887108
CCNA2	0.00162954982670922	0	2.76332667962145
CCNK	0.00369181434032454	0.0233432995915043	-1.72057389684702
CCR7	0.102106855760295	0.288598074414962	0.807979565703486
CCT6B	-0.446226966257629	-0.386243639668214	-0.9427745370879
CD320	0.00342324398666749	0	2.37778665816067
CD34	0.00641930246912896	-0.0913846430164946	6.78051506504871
CD38	-0.165474180434078	0	25.4722197852813
CD40	0.174726948617984	0.307254933899513	0.939202813320158
CD70	-0.0836225958419164	-0.1378219648492	-0.917104636214789
CDADC1	0.00765043951783818	0.0436713146741147	1.30726239688422
CDC37L1	0.140041463199501	0	1.40001090554412
CDCA5	-0.0641718886932354	-0.0734479774711693	0.876947035663207
CDK2AP1	0.00157963782916132	0.0966523069180324	1.36390827944797
CDKN2C	0.174071445761576	0	5.26103663953093
CDX2	-0.202262121502304	0	9.43700179775231
CECR5	0.361878568447614	0.318274569041734	0.681213803456682
CENPL	-0.0191780220332795	0	2.82728300000531
CENPP	0.148603200698245	0	1.57493664975803
CEP170	-0.0867963903948288	0	-4.5834455470414
CERCAM	0.117545376049779	0	2.40846029674937
CFD	0.0911839214453257	-0.0512091556499189	0.900391302778726
CGRRF1	0.0872778754184807	0	1.81769010539729
CHST2	-0.0106479674869866	0.00920672151894242	1.2113666802423
CIDEC	-0.19127842373482	-0.131013944022344	0.823356008667974
CLDND2	-0.170720924792851	0	19.1573671591191
CLECL1	-0.140404046129453	0	102.856996588041
CLN6	0.00751474232396505	-0.0436713146741147	1.80513473281159
CLTA	-0.0220570610810345	0	1.01910667046917
CLYBL	0.441347015250451	0.563300712149108	0.922181325534288
CNDP2	0.249385203366121	0	1.83298940122986
CNPY3	0.00423996833592814	-0.0436713146741147	1.73815701111369
COL20A1	-0.0643160406108174	0	2.24743222685497
COL9A2	-0.0186346138958149	-0.0647750275631296	0.889619911988672
COMTD1	-0.000580639248160275	-0.241900525631897	7.04217788800483
COPS3	-0.0139695733404713	0	2.63240774621504
COX6A1	0.108851050880664	0.0836242010007091	0.92066359954681
CPNE1	-0.0310431463523377	0	-1.38883024708769
CPSF1	0.118072225131402	0	1.40123398079209
CPSF7	-0.278672822499714	-0.409673245199351	0.900372775130348
CRBN	-0.0050819864103227	0.0244826591570564	2.01700865877549
CRHBP	-0.00746176252251107	0.305699202718803	72.2894978775002
CTHRC1	0.0843240172372785	0.0690504113920682	0.933419466249796
CTSF	0.402023692397167	0.362371537669739	0.821514874621818
CUL4A	0.00194506252059592	0.0839719122759632	-1.5072726798599
CWF19L1	-0.248090290049084	-0.220343932413508	0.868518694073015
CX3CR1	-0.258788814416872	0	20.8706488795466
CXCL2	0.228933950362441	0.231149391159369	0.928648768964268
CXCR5	-0.0863883403145091	-0.131558702896054	0.930593859764861
CXorf31	0.00378545181438908	0.418121005003545	7.80231089803666
CYB5R2	-0.15467283907234	-0.0436713146741147	0.876268355443416
CYP2W1	-0.405350956643461	-0.269309250727621	0.742010359397243
CYTH4	0.186433060093286	0	3.3646654266534
CYTL1	0.389452637285896	0	114.833642136228
DCST1	0.00771993949541418	-0.0512091556499189	1.35234737699108
DCTN3	0.22664245690689	0	4.25795232185026
DCXR	0.387550364974308	0.388650165378777	0.718910865841096
DDX27	-0.1427535524163	0	-2.94110962587672
DDX51	-0.369878759830518	-0.269309250727621	-0.689415232524211
DECR1	-0.00160635126941648	-0.0244826591570564	1.37714495540462
DENND2A	0.00185016806043226	-0.129550055126259	1.40609332079922
DENND2C	0.0057885698299835	0.0436713146741147	1.23573558515629
DENND2D	-0.217425240840058	-0.131013944022344	0.838949800878863
DFNB31	0.00989518602716142	-0.131013944022344	1.57826097248796
DGAT1	0.00442969196458986	0.0244826591570564	-2.44826907895424
DGCR5	NaN	NaN	0.802614515862521
DHCR7	0.0344269254211761	0	2.83714098077693
DHTKD1	-0.0763811401249112	0	1.77634357666974
DIP2A	-0.0789542484037185	0	1.12999274243403
DIS3L2	0.171678272465688	0.0734479774711693	0.857297675820295
DKK3	0.532290637232003	0.550957824228445	0.959781628878697
DMWD	-0.170927614768272	-0.129550055126259	0.821319577254914
DNAH17	0.00090169926770687	-0.0558127830468109	1.08256611268406
DNAH2	-0.0062835139432245	-0.0647750275631296	108.484242100059
DNAJB13	0.000752832302847309	-0.0244826591570564	2.81295931449427
DNAJB6	-0.089298138025977	-0.09198662110078	0.88827219917012
DNAJC17	-0.0316540974070164	0	0.980689072000982
DNALI1	0.388762757457952	0.362371537669739	0.863090342355727
DOK4	-0.16873653363409	-0.30256374339558	0.952011168192506
DPF1	-0.00782789360157978	-0.133798721601135	1.35358361869559
DSE	-0.425526301127821	-0.480384461415261	0.920156281588551
DTWD1	0.0059703321023688	0.14484136487558	-1.56115547174518
DTX1	0.0842951206592221	0	2.08970162212939
DUSP15	0.462789419112327	0.362371537669739	0.925405402435539
DUSP8	-0.0477175929811308	0	2.38296590298574
DVL3	-0.522220517118968	-0.661031797240524	-0.744889526183477
E2F2	0.0366732943151386	0	3.41516405111944
EAF2	-0.0682219175744085	-0.195123135668321	0.760653687695744
EDC4	-0.352421864235079	-0.512091556499189	0.959841228529777
EEA1	-0.236242384889468	-0.367239887355847	0.823809755763129
EFNA4	-0.236847982554971	0	-6.21037044589992
EFR3B	0.00657777231992694	-0.0138100822784136	-5.19562896432117
EID2B	0.118294747966128	0	-1.5623937235329
EIF3G	0.0215516970462041	-0.102418311299838	0.890059590837817
EIF4H	0.00629215084930481	0.0836242010007091	1.34233359241641
ELL	0.00521434696375892	-0.10665138348181	-1.73535468050203
ELMO1	0.102476159957311	0.0391606200810599	0.844697269556061
ELP2	0.0435573300155308	0	1.98858648331163
ELP3	0.0675465144052378	0	1.7467795847964
ENTPD4	0.00218464402163891	-0.0505771491149261	1.83554148218334
EPB41L1	-0.00307129251211295	-0.00786670309832715	1.75395932281319
ERP44	-0.150461317170001	-0.153627466949757	0.960409036509207
ESCO2	-0.087507894850165	0	-3.58776881179404
ETHE1	-0.321745452746625	-0.250872603002127	0.860992159474942
F2R	0.0102268244897251	0	3.04479886454154
FAM105A	-0.0666781807224126	-0.0436713146741147	0.887437122945214
FAM107A	0.26823085530825	-0.00370294185988124	1.77541643155114
FAM13A	0.159774991770838	0	2.25170895081472
FAM13B	0.0673345932282154	0	2.32520984089343
FAM160A2	0.0883366836359294	0	2.90756169855852
FAM163B	-0.00200361953327889	0.44079651337368	117.025084169785
FAM168A	0.0547602418736336	0	1.9778623554009
FAM179A	0.001222290517038	-0.0916057224828689	-2.43718892664354
FAM21C	-0.158673660107542	-0.122413295785282	0.764806465398241
FAM46B	0.254625427710556	0.388650165378777	0.835709878589489
FBXW11	0.0372897983274111	0	0.905188350760152
FECH	0.00659363148252513	-0.0836242010007091	2.06037820272432
FES	0.0329719392425129	0.0436713146741147	0.902371073291422
FFAR3	0.305524820533614	0	246.525010163766
FGF9	-0.000445034453174289	0.393041832067032	144.043495317491
FIBCD1	-0.105036961114719	-0.166632383694656	0.907964531754225
FIP1L1	-0.0112807658144659	0	2.29254361873179
FJX1	0.213590162264401	0.102418311299838	0.843459543949876
FLAD1	-0.00190017562765231	-0.027874733666903	3.10944832307954
FLT4	-0.0103667807439064	0.0436713146741147	2.17394375510816
FMO4	-0.336039411454526	-0.171378614099395	0.827105785721455
FNTB	0.0434653551961457	0	1.56005794412518
FOXM1	0.00135549383015266	-0.0436713146741147	1.88851574814643
FRMD4B	-0.0607768955825159	0	1.6727867397717
FRS3	-0.100379203388485	0	-5.36983951244055
FRY	-0.0152176507592887	-0.0436713146741147	0.806605216625702
FYCO1	0.355732105788762	0.171378614099395	0.768866201407914
GAB1	0.429460590010755	0.349855417719812	0.840034284175463
GAB2	3.13264409241407e-05	0.116872174286781	-2.31050414312897
GAD1	-0.0619345055728578	-0.0229014306207172	0.958216678805113
GALNS	-0.0058739182102254	-0.131013944022344	3.33004893377368
GANAB	-0.00386916536329634	-0.027874733666903	2.0904982920526
GAS6	0.00549939635558283	-0.207151234176205	1.77426916200827
GATA6	-0.00737017329772951	-0.123638046434081	1.15573609137075
GATAD2A	-0.00662674133154484	0.0763381020690574	-2.39095794258811
GBE1	0.00988246768299798	-0.115612193454108	1.46027453846245
GBX2	-0.353233539835474	-0.305699202718803	0.850410215455584
GDF1	0.00478401395938706	-0.218356573370573	2.25145355345409
GDF10	0.313547676999736	0	135.433328386409
GFER	0.0916024632373452	0	2.65046367774144
GFM2	0.00247749211587958	-0.0512091556499189	2.81604673397247
GGNBP2	0.0924911021831696	0.0244826591570564	0.906235459842994
GLRX5	-0.0107101256846363	0.0436713146741147	1.96986474888721
GLUD1	0.200933386106127	0	4.18537969660925
GMFB	-0.0907207422242553	0	6.7693730926787
GMPS	0.00296839149441776	0.256045778249595	3.13330342445869
GNA13	-0.00234465544791798	0.00797325472097299	1.42539605439287
GOLGA5	-0.0294014370608003	0	1.16832697910163
GOLGA8B	-0.00731009052976879	-0.0647750275631296	1.19333051577403
GORAB	-0.0102630656880881	0.0116716497957522	1.43001043624106
GOT2	0.0591122412328805	0.0757459198492434	-0.944397428794301
GP2	-0.238939894025012	-0.221761346119291	-0.844986362379457
GPR1	0.00196569503108123	0.131013944022344	12.4275646583254
GPR107	0.0051953488807098	0.0836242010007091	1.6289836097634
GPR171	0.168401949853915	0	6.26701555701602
GPR19	0.0915486887984534	-0.0436713146741147	0.897680259728725
GPR20	-0.363235541077861	-0.367239887355847	0.788395583355222
GPR37	0.828554285809481	0.875373734681413	0.852900038809101
GPR56	0.238572793238679	0	1.57294445038912
GPR61	-0.258555236522922	0	16.4844215411461
GPX4	0.0886775691978745	0	2.08539336751569
GRIK2	0.199853397167094	0.372872221517168	0.914517325986357
GSG2	0.0313376776608794	0	-1.64976016445217
GSN	0.000382014820406486	-0.0389054993191739	1.65859375045689
GSPT1	0.0395524261981372	0	3.12206134708206
GTDC1	-0.375516988296019	-0.318274569041734	0.766836166303824
GTF2E2	0.169128376090044	0.204836622599676	0.91217821222984
GYS1	-0.312778286278577	-0.362371537669739	0.830376618781721
HAX1	0.106824039369586	0	3.02156707217894
HCFC2	0.131102140245813	0.027874733666903	0.941945247203629
HDAC7	-0.325206140487715	-0.220343932413508	0.859928872629904
HERC5	-0.326887103847033	-0.388650165378777	0.960590626225218
HIP1	-0.00793292200853495	0.207151234176205	1.24621182532619
HIST1H2AK	0.100031626458603	0	2.01497306025873
HIST1H3B	-0.154437800081608	0	-0.992489266179567
HIST1H3C	-0.00464630282526983	-0.102418311299838	1.36683565414637
HIST1H3I	0.172114404943534	0	3.37833375497221
HIST1H4C	-0.00851672737168049	0.027874733666903	6.3109752623236
HLTF	0.0017467455497118	0	1.21354050942586
HMGCR	0.085967700974141	0	-1.79604858842915
HNRNPAB	-0.00418264476659044	-0.165883086084464	1.48474937709385
HNRNPU	0.134751216888416	0.00372491796889729	1.4570590014028
HSD17B3	-0.329330727644912	0	1.60375096419969
HSPA12A	-0.0008048119360862	-0.131013944022344	2.97539011287956
HTATIP2	-0.0059630711840949	0.0647750275631296	1.94122677826378
HTT	-0.00958227177909717	-0.0836242010007091	1.821825969704
HYPK	0.0194716323629708	0	1.68106792020365
ICA1	0.26934571435309	0.479868888997956	0.838000054243043
IDH2	0.448110347691206	0.514135842298185	0.929161772196256
IFIT2	0.0906415027271675	0	0.748081385971258
IGF2BP1	0.502953340936007	0.407620598741267	0.933612227109715
IGSF8	-0.421526844216089	-0.220343932413508	0.849498981093697
IL10	-0.00960973832232067	0.274153929049484	211.807135555603
IL11	0.0552512275220852	0	2.83053911465936
IL15	0.0895518965147876	-0.027874733666903	0.957237901741945
IL15RA	0.331500991243275	0.248581481011445	0.940477421068229
IMP3	0.0797449917591498	0	3.14030985599895
INCA1	-0.303739058051612	-0.218356573370573	0.915729701126386
INCENP	-0.0103089246839184	-0.131013944022344	1.97199663638331
INHBC	0.0016116743713998	-0.0647750275631296	43.9170720740186
INS	-0.15040976270834	0	21.2618910621956
INTS1	-0.313370520741633	0	-3.32866073830259
INVS	0.000525633492184339	-0.0436713146741147	1.94066306972202
IPP	0.00971694226355106	-0.151491839698487	1.84556905406294
IQGAP1	-0.244194573083084	-0.220343932413508	0.857784200000292
IRF2BP2	0.00210914065167585	-0.178939271230475	2.14950498933868
IRF9	-0.00649780823448504	0	1.89513692123667
JPH4	0.411411767425652	0.306622070335933	0.830943359202433
KARS	-0.057212427168665	-0.367239887355847	0.83353401905114
KCNA6	-0.0090872607992545	0.194325082689389	23.3917240910841
KCNJ16	0.00280481358350891	0.236524958395633	21.4780907156056
KCNN3	0.138494557023238	0.28575464654027	0.93408797384584
KCNS2	-0.00816963524182944	-0.166306611371929	-2.54672777911042
KCTD21	0.474239120602703	0.512091556499189	0.863184323148383
KDM6B	0.00284477559628793	-0.373236943690043	4.11463585403779
KEAP1	0.0640602293072978	0	1.44966860339392
KIAA0040	-0.393704694837702	-0.480384461415261	0.910568907919017
KIAA0196	0.010369217084657	-0.0436713146741147	1.93066388543288
KIAA1324	0.310956619811271	0.472002185899629	0.913575655952894
KIF13B	0.00986818420024833	0.0597994104072974	-2.94572974330072
KIF22	-0.00813550752335231	-0.015946509441946	-1.09509156431381
KIF26A	0.217256660267347	0.248581481011445	-0.892960358006893
KIF3A	0.00759088256706058	-0.0436713146741147	1.59564802357458
KIF4B	-0.360032771216795	-0.305699202718803	0.711806877706938
KLF2	-0.291592593353532	-0.129550055126259	0.696105516914783
KRT85	-0.185961288245801	0	3.89520147756667
KRTAP20-2	0.0352932375371151	0	3.15709562692127
KRTAP4-7	0.0165859875524967	0	9.43006213038772
LARS	0.00640283997048707	0.102418311299838	4.50129593861031
LCMT1	0.0392443216049204	0	1.0860281624362
LEMD2	-0.00434089127907454	0.00797325472097299	-1.2935332190938
LEMD3	-0.00759179109301152	0.0512091556499189	-1.61979563525084
LIAS	0.00397230661283884	0	2.00110095551109
LINGO1	-0.0226310799787351	-0.10085458113186	-0.862119077164565
LIPT1	0.177600090188288	-0.0512091556499189	0.936225157166261
LMAN1	0.00901991817566297	-0.027874733666903	2.1999161954914
LMLN	-0.0065726725075248	-0.027874733666903	-2.22970353035778
LMOD2	0.0107947638894955	0.218356573370573	21.3966530775795
LPIN2	0.184820931814344	0	3.09595318401395
LRFN1	0.401437438619562	0.453425192941907	0.774874949817237
LRGUK	0.418607409491255	0.364153995732757	0.934162854973404
LRRC10	-0.38566381260077	0	6.84316760785823
LRRC61	0.1329410880964	0	4.50254254248136
LRRFIP2	-0.160078798729098	-0.0734479774711693	0.855945839793998
LSM12	-0.0195212050534049	0	2.08043178286801
LSP1	0.175955070996948	0	2.13297663330713
LUC7L2	0.57024027280344	0.612066478926411	0.909032439717508
LXN	0.030425795721396	0	2.13703786361425
LY9	-0.361524963718121	-0.480384461415261	0.910994505364737
LYPD5	0.182139698232283	0.204836622599676	0.897702715225876
LYST	0.00947838934480513	-0.0603211222125322	1.18963198667046
MACROD1	0.214729451123544	0	2.80183483010154
MAGIX	0.167405526663251	0	-1.04343519926233
MAK16	0.193896429584549	0.269309250727621	0.890875244308594
MAML3	0.434940381205005	0.361868342523049	0.884784900035855
MAP3K12	-0.00168712920217853	-0.131013944022344	2.82409909443183
MAP3K14	0.142246262608099	0.00361201534294909	1.84652245560801
MAP3K19	0.107518513861754	0.131013944022344	0.930758935499839
MAPK11	-0.0594606238360201	0	-2.48792377967275
MAPK6	0.00755872995348986	-0.00788416527985444	-1.66717211610981
MAPKBP1	0.42493857966763	0.362371537669739	0.886981474940405
MARCH10	-0.000753217263777457	-0.00917894854007196	22.5061533891199
MAST3	0.130481274197076	0	3.22336896651848
MATN2	-0.168096634866254	-0.131013944022344	0.773451770223016
MCM4	-0.00853746727980301	-0.0482804549585268	-1.52263604132994
MDH1	0.0502359466134703	0	2.21950606317309
MDM1	-0.244367506899507	0	1.20014034008859
ME3	-0.00264721252354739	-0.0276201645568273	1.8882948724204
MED1	0.179189349428996	0.220343932413508	0.932870887043962
MED6	0.0843514646583343	-0.0512091556499189	0.851214321206957
METRNL	0.377395677033581	0.245054558988412	0.926468572955086
MFAP2	0.391971431531129	0.388650165378777	0.790871406472483
MFSD10	-0.00193538534344364	0.204836622599676	2.2733828417492
MGAT4C	0.00423079070866485	0.393041832067032	29.6297432439254
MIB2	0.206899572711406	0	2.45221338991062
MIF	-0.180667037105327	0	-5.14965014539574
MITF	0.395166298257644	0.394694787223094	0.902581249253411
MMACHC	0.000749327942431659	-0.129550055126259	2.93581773934691
MME	-0.00502994183443161	0.0436713146741147	1.26346411956573
MMP19	0.0267601562482879	0	1.41360833499593
MORF4L1	0.0935195403103067	0	4.25792049259408
MRGPRX2	0.00759191500505453	0.118262479197817	49.9007133891911
MRPL10	-0.00810809057708663	-0.0734479774711693	1.8577193174368
MRPL14	-0.00314608692442369	0.0558127830468109	1.88215553686214
MRPL18	0.0804747029696237	0	2.25357077892353
MRPL33	0.0102253127164226	0.175074746936283	1.34509199776009
MRPL4	-0.00876777820034019	0.0836242010007091	2.58751357722387
MRPL51	-0.446289714018831	-0.465170523984072	0.774746339616063
MRPS25	0.0410402430499862	0	1.93380747830442
MRPS30	0.00899454608728541	-0.133497462024665	1.46574194572528
MRTO4	0.00916851814673621	-0.0336181937106199	1.38719205760156
MSH2	-0.403593026830109	-0.318274569041734	0.759736192260808
MSH6	-0.0842722757475764	0	1.87290124914383
MSX1	-0.0828762018894917	0	-2.18314008660451
MTBP	-0.0107539916431544	0.027874733666903	-4.65637740682635
MTHFD2	-0.00819737156082079	-0.0484239335956647	1.4232301114595
MTHFSD	0.0230465286003811	0	-2.37317084760972
MYBL1	0.0565848932927057	0.0436713146741147	0.948446737436968
MYBPC3	0.206688980552011	-0.220343932413508	0.79371146015245
MYEF2	-0.0102783717981534	-0.305699202718803	9.06983158837253
MYH14	0.0419449237974808	0	2.98868475003235
MYO1A	0.000932204158491014	0.131013944022344	114.549689166102
MYO1E	0.418177073567572	0.367239887355847	0.854912848240424
MYOZ2	-0.472216379025225	-0.269309250727621	0.851105689667638
NDRG1	0.0045340918281927	0.346258943940648	2.42487781374518
NDUFS8	-0.0639055121933015	0	-1.48435040398546
NDUFV2	-0.00746677677278467	-0.0836242010007091	2.75459435576165
NEFL	0.000244686147360711	0.248581481011445	3.51435629715122
NEK8	0.183468437709521	0	2.3360375787308
NFIA	-0.00935923791006362	-0.0188503506914163	2.67959053403715
NFKBID	-0.00492190367973611	-0.122413295785282	-1.45376226671055
NHLRC1	0.00787510239972417	-0.0836242010007091	2.53452613184689
NHLRC3	-0.0978645677042511	-0.0436713146741147	0.841676450960286
NLRC5	0.00779245948851162	-0.120642244425064	1.99203757423769
NNMT	-0.0340310415470469	-0.119598820814595	0.828043483663577
NOC3L	-0.518256185476726	-0.514135842298185	0.731427168458383
NOTCH1	-0.0175485909872523	0	1.40896936070565
NPAS1	0.00601373182639312	0.0568990618332432	-0.941815759668488
NPL	0.403286161292831	0.499927752972588	0.847720059864468
NQO2	-0.368255292616933	-0.473870472337351	0.857965510101559
NR4A3	0.229046422573794	0.129550055126259	0.901801637325187
NR5A1	-0.113499792755601	0	2.83012883316353
NRXN3	0.000345129477549659	0.039866273604865	5.4469991583477
NSFL1C	0.00893671013566699	0.0647750275631296	1.39780418027689
NSMCE4A	-0.0830171506440165	0	4.79075890223555
NUDT19	0.622684952275024	0.563101160612298	0.750835572611653
NUDT21	0.0983038600343941	-0.0244826591570564	0.859534341534582
NUP93	-0.056264724216802	0	1.54812332420687
NXT1	0.412829064669592	0.518200220505037	0.910715346408943
OLFM1	0.487355252574717	0.474856986162507	-0.902321037347996
OMG	-0.00170125745854146	0.323875137815648	58.4171918399813
OPN5	0.00387700557414319	-0.305699202718803	9.45462328358419
OPRK1	-0.146650944933224	0	121.546566099412
OR5K1	-0.163503247570338	-0.0272338495234217	0.898514646118053
OSBPL7	0.314803749415392	0	4.12429942379918
OXSR1	0.0574360072112301	0	1.45113743631271
PACS1	-0.00763299678618879	-0.131013944022344	1.54319181317091
PACSIN1	-0.120453550949833	-0.263402794576955	0.887983887113165
PAX8	0.0756185779410352	0	-1.59632870060822
PCDHA1	-0.311744763744509	-0.218356573370573	0.913841472960098
PCDHAC1	0.249853549137061	0	2.41925591107379
PCDHGA12	-0.00524714317154155	-0.131013944022344	5.21450516111255
PCOLCE2	-0.16177303980084	0	-7.3334325697417
PDE3B	0.445486693295225	0.46088240084927	0.931804707104912
PDE4A	0.384283017404328	0.153627466949757	0.870964601255797
PDHX	-0.0657452580130953	-0.250872603002127	0.88420812943893
PEX1	-0.0446444987470591	0	2.17277677842793
PFAS	-0.138668743535868	0	2.28272313665753
PFN3	0.00806717654148326	0.225564677214089	-8.00949630395071
PGBD3	0.0133114242237883	0	1.27742461289566
PGF	0.088529706403092	0	1.30379712944997
PHF23	-1.5483551870029e-05	-0.0836242010007091	1.52657572414176
PIGF	-0.0497366068298295	0	-2.70027586086082
PIGL	0.106878600226046	0	2.57686143580576
PIGP	-0.0332867866378717	0	1.11721821123864
PIGU	0.00836757532913993	0.0836242010007091	1.88158568817955
PIGZ	0.00465171394326499	-0.0436713146741147	1.04411335497603
PIK3C2A	7.72917561780902e-05	0.0734479774711693	1.18771790028783
PITPNB	-0.0345200006277277	0	1.03218642601345
PLA2G16	-0.310469575753347	-0.194325082689389	0.875437007520625
PLAA	0.095659404541429	0	1.78018655304951
PLAGL2	-0.004159784741838	-0.0436713146741147	1.60735808421217
PLAUR	-0.00566494536365829	-0.0512091556499189	1.42416867887929
PLCXD3	0.0426498404897757	0	237.64585232273
PLEKHG1	0.00679167523538306	0.0647750275631296	-2.53771822440728
PLEKHG4	0.337279247299113	0.195123135668321	0.845796768713542
PLEKHG6	0.114452777950915	0.11766367798717	0.762248509519077
PLEKHO1	-0.0178179566322061	0	4.0727070407672
PLK3	0.00678846519859025	0	1.52173786920836
PLOD3	-0.0996089257581835	0	-1.68036343709018
PLSCR1	-0.00789900000604131	-0.131013944022344	3.99636643447053
PLXDC2	0.0839892862269383	0.131013944022344	0.891565925285853
PLXNB2	0.000769665820424669	-0.155891449851667	5.37547498566495
PLXND1	0.00976242755338574	-0.214334929486204	-2.5567998506254
PMPCB	0.0225863178921875	0	-1.79774761437738
PNPT1	0.000466582382435031	0.027874733666903	2.21980971757854
POLD3	-0.0056465920121516	-0.269309250727621	2.56130097368068
POLR3H	-0.00970212091745528	0.323875137815648	6.8298885039381
POU4F3	-0.00895391926343019	-0.0672363874212399	2.14071540958333
PPAPDC2	-0.00283386654638016	-0.0836242010007091	3.0792802655063
PPM1G	0.0571500191893983	0	1.60855119635469
PPP1R12B	0.209290386155977	0	2.0032423778238
PPP1R7	-0.0545284374636447	0	1.91675058254731
PPP2R1A	0.076948247197049	0.122413295785282	0.95436156726963
PRICKLE1	0.0770523801158944	0.0647750275631296	0.954679225770667
PRLR	-0.30067814214053	-0.131013944022344	0.954887670616726
PRMT3	0.00279570269613374	-0.122413295785282	2.28255770798666
PRMT8	0.0644404509176844	-0.212710599118009	0.945590190412259
PROCR	-0.356185740616636	-0.306622070335933	0.900055744612325
PROKR1	0.0102983571899176	-0.194325082689389	3.67935047719018
PRR5	0.00843870276891892	-0.0230168037973561	2.9386716159985
PSEN1	-0.00735791690120834	-0.0840454842765499	1.26258102513742
PSME3	0.0729753482974439	0	1.44940017443684
PTK7	0.565047123292663	0.512091556499189	0.837146353404698
PTPN21	0.363601157441703	0.318274569041734	0.881771435909092
QSOX1	-0.35060976654388	0	-3.02538086290836
RAB17	0.0453108265944215	-0.0436713146741147	0.8591803546781
RAC1	-0.124048601809909	-0.102418311299838	0.89877144537708
RAC3	0.538910196434795	0.585369407004964	0.801270643298513
RALGPS1	-0.08571120205404	-0.131013944022344	0.954872545655363
RANBP6	0.0609422213230497	-0.0734479774711693	0.8696773385248
RARA	0.00471302151728295	-0.017926790194118	1.13929731021307
RASGRF2	NaN	NaN	0.95703022292918
RASGRP2	0.249119391874451	0.305699202718803	0.886292583608046
RBM19	0.010464575986693	0.0482804549585268	-1.50357341710141
RBM24	-0.122294407292835	-0.0647750275631296	0.768447715858611
RBM6	-0.00134770167309133	-0.171378614099395	0.889456196093127
RCC2	-0.00420715130196304	-0.131013944022344	2.73084290951295
RCOR2	0.00842765512872032	-0.194325082689389	2.41919925326443
RELL2	-0.28860288198178	0	-1.81100909572889
RGL2	0.386524678436557	0.318274569041734	0.944009915225882
RGS12	-0.358425472504228	0	-7.12176019028408
RGS16	0.0218313291125944	-0.00537556723626439	0.945823484431872
RGS22	-0.00847308259297605	0.153627466949757	2.58697085531019
RHPN1	-0.00740915337973787	-0.0197104131996361	-1.83808523868406
RIPK1	0.0811006175957197	0	1.5890610049636
RLF	0.0854729991215201	0	5.95127258896001
RNF122	0.00844845072213693	-0.218356573370573	7.16871254505122
RNF135	-0.00854854408511731	0.01680909685531	-2.85854673653689
RNF40	-0.00312190734560764	-0.0244826591570564	1.39853431596217
RNFT1	0.15191414084681	0	2.98873406571891
RPAIN	-0.00892053759869826	-0.0512091556499189	2.6138010205794
RPL13A	0.00504974971868793	0.153627466949757	-2.82540002335998
RPL38	-0.00255020198592829	0.0276201645568273	4.77836664639139
RPLP1	-0.147294461265284	-0.132278697685191	0.698187617439972
RPS6KA5	0.37705375444535	0.323875137815648	0.820343788846304
RPS6KB2	-0.0477149479527322	0	1.38848012987006
RRAGC	-0.0990006873014015	0	1.64081133944713
RSC1A1	0.00721138953654705	0.0436713146741147	1.9588884002972
RSPRY1	0.0417704712576378	0	2.37017990827963
RTEL1	-0.00633218572987358	0.139373668334515	1.68996932766352
RTN4IP1	-0.0816445381400428	0	2.86083947197881
RTP4	-0.22456172505181	0	1.55410462975741
S100A3	-0.0421051677342055	-0.0436713146741147	0.93692603154148
SACS	0.00694438510377715	0.0717592924887569	-1.96163701435725
SAMD10	0.0942804493565434	0	-1.40476037596129
SART1	0.00443647301890316	-0.0734479774711693	1.5701560666686
SAT2	0.00314696957054407	-0.194325082689389	3.86263934415458
SBK1	0.134003860620201	0	1.64584773121433
SCAF1	-0.16020877533748	0	-1.71920159886797
SCN11A	-0.0995140968760709	0	50.8503383073968
SCPEP1	0.171295507573939	0	16.0227873503321
SEPT7	-0.00118483776259676	-0.204836622599676	3.70595367824951
SERPINB6	0.00646888845945221	-0.131013944022344	5.77249819912645
SESN3	0.136118957146093	0.131013944022344	0.797538493990275
SET	-0.128418657729268	0	1.52746245320463
SETD6	0.00750560527113848	-0.0436713146741147	1.2430477751747
SGOL1	-0.0870481459898512	0	-3.40217432990675
SH3BP5	0.0107583891273135	0.0322235253162985	-1.66083987090895
SH3RF1	0.352431972377092	0.386682303795582	0.828212253955401
SH3YL1	0.16525630264984	0.131013944022344	0.940885978983098
SKAP2	0.222231199957345	0.0244826591570564	0.959175582882472
SKP2	-0.468474493513645	-0.400492386073995	0.890463821036591
SLC14A1	-0.487218950634333	-0.409673245199351	0.915051655448777
SLC16A14	-0.546843402277816	-0.696868341672576	0.783400283139609
SLC25A24	0.000718931825609377	-0.0244826591570564	1.70068233577674
SLC25A45	0.00859555741835413	-0.236524958395633	-1.87230061593152
SLC27A5	-0.0130553715241983	-0.0512470743190538	0.833606278430152
SLC2A4	-0.0766526879944624	0	1.9792904451172
SLC35A1	-0.0561562665758339	0	3.03260933820582
SLC35B2	0.0597912793590126	0	1.56895672230223
SLC35D3	0.536087316231864	0	386.29093209113
SLC38A1	0.0399152904938387	0	2.40342838172653
SLC4A3	0.574679503471822	0.661031797240524	0.864075512638643
SLC5A9	0.448013170835664	0.416205205669959	0.685331567930807
SLC7A1	-0.000550361887980461	0.0647750275631296	1.41911466409914
SLC8A3	0.0694434077602275	0.0038089779814932	6.53640673613663
SMARCC2	-0.00726065478200697	0.0295656197994541	1.81267344328267
SMC3	0.0105329399664009	0.0438529009653515	-1.32719907592868
SMG7	0.00442751707022946	0.131013944022344	2.87700415530469
SMU1	-0.180866303764148	-0.195123135668321	0.878949879771145
SNRNP27	NaN	NaN	0.836065085311926
SNTB2	-0.455932452561853	-0.378204679244474	0.936943053410797
SOBP	0.203264242601095	0.474146158225535	0.756994823996562
SOX7	-0.187642748268844	-0.194325082689389	0.760302174302388
SPATA12	-0.106937784809678	0	68.1908308221443
SPATA5L1	0.196600704170115	-0.0244826591570564	0.931645017265944
SPATC1	-0.321400806527169	-0.153627466949757	0.865188456473306
SPHK1	-0.0016792148612176	-0.252651660104426	1.90332522192858
SS18L1	0.00628620334859336	-0.209060502501773	2.60857174674699
SSBP4	0.164274375903418	0.220961316454618	0.946302767125075
SSH2	-0.00663530846373511	0.274817167448607	-1.70961203027276
SSPO	0.0240416820319931	-0.0436713146741147	0.912690701995164
SSSCA1	-0.0211379170618578	0	2.12071109923387
SSX5	-0.137532370355209	0	180.115913540032
ST20	0.227669127074385	0.0244826591570564	0.831945370389461
ST3GAL1	-0.00501369164613299	-0.0342808018334388	-2.34573090410595
ST7L	0.176570846721215	-0.0244826591570564	0.784247699321567
STARD4	0.111394494668027	0	5.14430308549672
STARD9	0.159652095318099	0.0647750275631296	0.933550341729304
STAU1	0.308221090661585	0	8.31645518617619
STC2	-0.00828658164180028	0.0394208263992722	1.63819367487593
SYNPO	0.000841045892062607	-0.0300994454181242	-2.45207859345888
TAF12	-0.063625476390618	0	1.38313031198614
TAF3	-0.109197633406864	-0.0244826591570564	0.722729937405583
TAPBP	0.00790824956297553	0.131013944022344	2.57101169164901
TARDBP	-0.0166770582875946	0	1.24399286968934
TARS2	-0.0340902269435926	0	1.60256483813751
TBC1D21	0.00517943717700276	0.1184941395162	2.73823844824651
TBC1D2B	-0.141647511467756	-0.305699202718803	0.938007273873968
TBCA	0.00725238862394998	-0.0512091556499189	2.33306113884196
TBX21	0.00156770929736419	0.0591312395989083	19.8262714909257
TCEA2	0.0358771454144432	0	1.98729230363425
TCEB1	-0.00985565094956141	0	2.38416034560422
TCFL5	0.226455982498797	0	1.28062370298194
TCHP	-0.169110256895731	0	-3.80629406820918
TCP1	0.21213230015572	0	1.73928707855179
TEK	-0.00589849819670561	-0.0647750275631296	7.64735889779409
TEKT4	-0.000266460486436683	-0.131013944022344	1.41617377193943
TFAM	-0.134417636661064	0	1.69570939668549
THOP1	-0.0547029196572496	0	1.82539534693425
THRA	0.510692291437185	0.465170523984072	0.851664826348679
TIA1	0.00679398603654448	-0.131013944022344	1.11431993812006
TIE1	0.094194136083562	-0.0436713146741147	0.961069157830158
TIGD5	0.280074868866679	0.194325082689389	0.959853875253055
TIMM17A	-0.0774108510387472	0	1.75531853751153
TIMM50	-0.00840463274872134	0.0550669216882901	2.19794540029563
TLK1	0.119506815598902	0	2.28365138667125
TLK2	0.17410473405009	0	2.35295678466658
TLR8	-0.281554383919695	0.0778109986383478	0.855856179465555
TM2D3	0.068282075373885	0	1.02595239080789
TMEM106C	0.0070462517409321	0.15946509441946	-1.9430881778777
TMEM131	0.00334829592606606	-0.0394208263992722	1.72431725063058
TMEM145	-0.0490545727436881	0	-4.31517303250472
TMEM9	-0.107370956750822	0	1.12509901366905
TMOD3	0.00508899615265347	-0.171378614099395	3.10527213364781
TMX3	0.0768062622930393	0	2.52985713676855
TNNI2	-0.261457797932783	0	2.28309574008819
TNNT1	0.518727480563326	0.514135842298185	0.85531743397512
TOMM5	-0.0819104549322269	0	-1.64157989443139
TOMM7	0.00425270608036868	0.064447050632597	2.1840895511209
TP53I11	0.468761951812374	0.569810127044025	0.960111563069683
TPCN2	0.297003558067415	0.122413295785282	0.714105315309633
TPD52L3	-0.228826143544632	0.220343932413508	0.78869976594852
TPRG1L	-0.0516176227291941	0	1.81585792861675
TRA2A	0.214269526926549	0.153627466949757	0.88240210542556
TRAF3IP1	-0.00237491200883265	-0.21287246255607	2.40993523393564
TRAFD1	-0.00160779647935671	-0.0836242010007091	1.98695766961352
TRAPPC2L	-0.362813458111518	-0.269309250727621	0.853151250634707
TRIB1	0.00813274635043237	-0.043183351708753	1.55358893851761
TRIM23	-0.355363997879639	-0.305699202718803	0.92065263949037
TRIM29	-0.411759821794824	-0.409673245199351	0.754678166900429
TRIM65	-0.0595655188923051	0.129550055126259	0.947888268263535
TRIM7	0.0338225701045954	0	1.6988139458179
TRIP11	0.343398884093722	0.220343932413508	0.875622510259413
TRPC1	0.341617918910561	0.269309250727621	0.893208998258393
TRPM7	-0.0320995794651592	0	1.75361674239249
TSPAN14	-0.0126496877935607	0	2.4293871218702
TTC21B	0.0781491668384223	0	2.40415278094816
TTC30A	-0.00773669587819659	0.102418311299838	1.62083005995749
TTC31	0.247242936359649	0.122413295785282	0.896611541641209
TTLL13	-0.142673319980823	0	2.85074241254609
TULP1	-0.00567402003057071	0.388650165378777	92.6062559039317
TWF1	-0.0032732768308365	-0.194325082689389	3.62677215882825
TXNDC5	0.00844627422232794	0.0647750275631296	1.77366636814179
TYW3	-0.399603356287003	-0.465170523984072	0.908177731013866
UBAC2	0.0238262139126607	0.0436713146741147	0.753574503715187
UBAP2	0.00939704112137352	-0.0778109986383478	-1.85246998685278
UBE2U	-0.00120865132014755	-0.305699202718803	8.78281133935501
UBXN8	0.338836553482019	0.306622070335933	0.950117488041415
UCHL1	0.763594998451644	0.827837354384716	0.817670035975559
UCK2	0.00618041860694967	-0.0933731983660174	-1.14909502357687
ULK3	0.121913163005501	-0.0734479774711693	0.754048922682525
UPF2	0.0872380936281671	0	2.73870183444003
USP38	0.320896849384518	0.307254933899513	0.681698235964166
UTP18	0.158566109815769	0	1.58300357526369
VASH1	0.126969556973349	0	1.14237144263717
VAT1	-0.0837797660539754	-0.171378614099395	0.83721874319948
VDAC2	-0.00178168890356156	-0.149799140317234	-1.28305147401981
VILL	0.249720359559022	0.182769286032989	0.848728088863044
VPS13A	-0.0885810244162472	0	1.65332234579624
VPS33A	-0.0048928313882302	0.0836242010007091	-2.8096515642364
VPS4A	0.0292996968232979	0	5.71223605033755
VPS53	0.162856692051212	0	-1.67479946149228
VWA3B	-0.343263219276017	-0.193121819834107	-0.724300555476962
VWA5A	0.116965752138055	-0.0836242010007091	0.748729294432559
WDFY4	0.0078755248502106	0.473049916791266	296.816778161332
WDR48	-0.0284208569146694	0	2.8347800734926
WDR77	0.016849103963104	-0.0436713146741147	0.8710777991277
WFS1	-0.0100708990211634	-0.26894554968496	-2.6593616363965
WISP2	-0.00288617677169609	-0.0506369683541833	56.1488473544759
WNT2	-7.62266068938899e-05	-0.0436713146741147	30.8936851780162
YARS	0.0122632197944795	0	2.7105300583208
YDJC	0.145239806262716	0.139373668334515	0.902627001956687
YWHAG	-0.26290419975581	-0.0734479774711693	0.954942342262086
ZBED5	0.0877204630737374	0	1.81869523385557
ZBTB25	-0.252084085979097	-0.204836622599676	0.867220604474621
ZBTB3	0.130181621963181	-0.0647750275631296	0.737223363482953
ZBTB6	0.176827822138382	0.139373668334515	0.942241266438599
ZBTB9	-0.157033343781502	-0.204836622599676	0.893622798195941
ZC3H12C	0.375234014682674	0.349855417719812	0.835612324384477
ZCCHC3	0.159979921192363	0	2.31132740822954
ZCCHC6	0.382103914209473	0.46088240084927	0.831148947866004
ZCCHC7	0.161677357456398	0	1.726525039459
ZCRB1	-0.144616504095761	0	2.08877755995754
ZCWPW1	0.0931999685541944	0	-1.80240189339031
ZDHHC12	0.0132409122388179	0	2.75364283055131
ZDHHC14	-0.00811956321841753	0.131013944022344	1.78686867063937
ZDHHC17	0.0102715400763333	-0.107638938733135	-2.1091974658145
ZFP30	-0.0029698354782919	-0.194325082689389	8.89715754050552
ZFYVE20	0.056186830003862	0	1.43513394954927
ZG16B	0.0542143228105162	0	-1.7715621453081
ZMYND8	0.150159820289503	0	2.21128521220422
ZNF14	-0.171411263893025	-0.129550055126259	0.862258690567844
ZNF141	0.240050578273282	0.0647750275631296	0.935546357229297
ZNF195	-0.123813117226017	-0.171378614099395	0.840694338368169
ZNF197	-0.193696337682943	0	6.6222328686407
ZNF226	-0.455102774923795	0	8.68471064275176
ZNF250	0.520662908227535	0.529619939671158	0.821779065306888
ZNF296	0.00190138524630579	0.0836242010007091	-1.96220720704138
ZNF30	-0.0278111062542162	0	-1.37684080559198
ZNF35	0.377588654432322	0.256045778249595	0.79160405175967
ZNF473	0.123978471845032	0	-1.46169843890469
ZNF511	0.18704154720062	0.027874733666903	0.896853208307255
ZNF574	-0.00490368508751412	-0.0782571329110106	-1.93952996265153
ZNF576	0.452134787007908	0.409673245199351	0.840455203824888
ZNF622	-0.0569514283538598	0	1.68499808666855
ZNF623	-0.000156251818049703	0	-2.43998191962005
ZNF708	0.00306972586865392	-0.0836242010007091	1.38463730039452
ZNF85	-0.320592624453702	-0.131013944022344	0.786098166130109
ZNF91	-0.0389873326639174	-0.195123135668321	0.771543163679212
ZXDC	-0.258629255443596	-0.218356573370573	0.883627001323656
