# Supplementary material for: Functional transcription factor target discovery via compendia of binding and expression profiles
Source: Sci Rep. 2016 Feb 9;6:20649. doi: 10.1038/srep20649 (PMC4746627; doi:10.1038/srep20649)
Supplement: Supplementary Dataset [file srep20649-s2.zip › Supplementary Dataset/43180_2_data_set_1775606_nz79pk.csv]

Gene	PC	SC	CARS
A2ML1	-0.128155999123021	0	3.89367499959897
ABCC11	0.470182569104915	0.433012701892219	0.847416702609049
ABL2	0.00723308420794763	-0.163194675505273	2.55009879488415
AC003043.1	-0.378729096544047	-0.418717894679312	0.906960344890706
AC003958.4	-0.251331971279293	-0.367029813984834	0.913355827772086
AC004862.4	0.00442875671978699	0.247435829652697	22.03357447567
AC005082.1	0.36294134056344	0.130930734141595	0.879220063383019
AC005104.3	-0.326980730709864	-0.231455024943138	0.750593407583083
AC006329.2	-0.213410256792198	0.185576872239523	0.915338994800007
AC006378.2	-0.00747443770674533	-0.340224265772458	1.32378382245611
AC007405.2	-0.368159953272758	-0.139572631559771	0.777297155443629
AC008073.1	-0.21535929364207	0.0618589574131742	0.708780325769238
AC009171.1	-0.00194864618648333	-0.0306345814532098	4.74482290679224
AC010789.3	0.0058196792335251	0.244252105229599	-1.37922416994643
AC013267.3	-0.306464693904246	-0.309294787065871	0.768034272813694
AC013461.1	0.439318172729294	0.340224265772458	0.918251918954228
AC013553.1	-0.00202247713532915	0.309294787065871	144.863830561929
AC016735.3	-0.000227124252464051	0.185576872239523	28.0315408254914
AC017006.1	-0.329367798668218	-0.278365308359284	-0.784547707357012
AC017096.1	0.103096262705393	0.0306033239463205	0.826710609570653
AC020630.1	-0.00567964267763059	0.087807594328096	-3.23262332923199
AC051649.5	-0.064355543261361	0.0309294787065871	0.862811173402539
AC074289.1	-0.0358078924466392	0.0907841299003204	0.897764412086043
AC087859.1	0.00140180003590058	-0.185576872239523	20.1384040262957
AC091212.2	0.00760809601228213	0.231098665955893	1.02924325881035
AC100793.3	0.228030303164773	-0.278365308359284	0.658573754652375
AC103801.2	0.444667876586926	0.371153744479045	-0.805897012342344
AC119428.1	-0.00323101116512921	-0.123717914826348	3.07269013125543
AC121247.3	0.419122312618223	0.409461512426663	0.90778017047319
AC135279.3	0.000813483141706286	0.247435829652697	37.0732374709067
AC144450.1	0.252438528823532	0.371153744479045	0.912599260861688
ACAN	-0.48786187865148	0	13.3240396505614
ACP1	-0.00662693201774505	0.0470317081001772	2.39458276374062
ACP5	0.00390928153655975	0.138846770419685	4.08475565982665
ACSL3	0.00155827440857739	0	1.96699083124369
ACTR3	0.283320920368945	0.278365308359284	0.877571756350445
ADCY3	0.00189000725417832	-0.0235077082951006	3.13820468113326
ADORA1	0.54375442128535	0.624273703574237	0.862268193197203
ADRA2B	0.00119649536358448	0.0348931578899427	1.6710354198944
ADSL	0.0017330257751475	-0.134726613941722	2.21772070283825
AGPAT4	0.521902985263288	0.566946709513841	0.896502162253027
AIMP1	-0.262054045911435	0	5.51312017795311
AIP	0.0542115102520199	0	1.36897260858057
AKR1C4	-0.00774985529209597	0	1.25957470277558
AL021155.1	0.000622289307017006	0.185576872239523	-1.44527249253522
AL031005.1	0.454323656963125	0.185576872239523	0.663473040875556
AL031428.1	-0.0232017620558151	0	0.816725735195645
AL031665.1	0.00484484822697977	0.181452941745311	1.42388004415691
AL035446.1	0.209539958428277	0	0.694687393490612
AL117209.1	0.00192285775522371	-0.0618589574131742	1.72783836335256
AL121580.1	0.00641471020726121	0.314237160954004	1.58865635886244
AL133480.1	0.214249902059927	-0.0927884361197613	-0.644814325639615
AL136218.1	-0.550933372880801	-0.453611052569255	0.881736635474402
AL137141.5	0.335818986413595	0.115727512471569	0.765095260431319
AL157834.1	0.205748702992068	-0.0309294787065871	0.643238621403839
AL158069.1	-0.363110487431985	-0.314038421009484	0.716139312907042
AL161787.2	0.00618744755435444	0.123717914826348	27.9727540304068
AL354889.2	-0.00184184932324904	0	1.54524754479496
AL357558.1	-0.40571542998551	-0.661437827766148	0.657507786065498
AL359715.1	-0.265461892922515	-0.185576872239523	0.798278296933822
AL360169.4	0.00636461492178415	-0.123717914826348	3.31999043966154
AL451063.2	0.003691194310484	0.0705231248853018	-7.28413109373764
AL513326.1	-0.00602832852294536	-0.0179028718509858	266.034806142601
AL590666.2	-0.00330618443753267	0.247435829652697	39.3310475800354
AL590822.2	-0.308594621805233	0.0944911182523068	0.698466765504564
AL591845.1	0.0617016071757902	0	1.60559836719187
AL662800.3	-0.0949517133685431	-0.272352389700961	0.748671233188356
ALDH1A1	0.246185201353388	0.337597012047161	0.924604034563705
ALDH2	0.112799611003917	0	2.85062527233794
ALDH7A1	0.514937695933965	0.28347335475692	0.699101564817349
ALX1	-0.180764212178395	0	97.2752503789138
ANKDD1B	0.312653632066011	0	61.7232796078914
AOX1	0.362815169977076	0.408528584551442	0.815715378791842
AP000473.1	-0.353422468123359	-0.154647393532935	0.745136036913577
AP000911.1	-0.0079009962347982	0	34.3201992527618
AP001432.2	-0.496322286759933	-0.308606699924184	0.921659695693311
AP3M2	0.00562267907079998	0.0243975018237133	2.44231111343598
AP4B1	-0.0823273848938881	0	1.48372678388411
APH1B	0.250676967600707	-0.0944911182523068	0.668500892697554
APOE	0.00181587766746457	0	1.59326894103537
APOL1	0.0346069046507305	-0.0453920649501602	0.844512997882757
ARF6	0.00747091918967806	-0.00612066478926411	-1.52390865564572
ARG2	0.00170267095091147	-0.0348931578899427	2.38727636711628
ARHGAP1	0.00947038442947841	0	1.28526833753215
ARHGAP17	-0.0186637317810399	0	1.99274686218952
ARHGEF4	0.454595323210533	0.515032518101749	0.923849326846753
ARID1B	-0.0513962745869805	0	1.47604603861935
ARL3	0.00165906735979441	-0.0865276975079196	2.00346963690899
ARRDC4	0.394703782395704	0.278365308359284	0.82918641144272
ATP13A4	0.0624155986029195	0	18.6970962605279
AURKAIP1	-0.102445813228976	0.21650635094611	0.752514664253264
BAG5	0.423976857377857	0.433012701892219	0.920161936973659
BAZ2B	0.00801368456291534	0.195982373975546	2.42629949632347
BBS4	-0.23364766121391	0	-5.46146358010734
BDP1	0.462660698259657	0.247435829652697	0.799663125249519
BEST4	-0.044570883554791	0	-1.47832844912084
BMP4	0.367934401409827	0.404093393207966	0.749139370952199
BNIP1	-0.00781193136325374	0.034236839400873	1.74788481097013
BNIPL	0.00509064289115552	-0.247435829652697	9.26653817297669
BRAF	-0.203128765123048	0	3.22414299620187
BTBD3	-0.000994867759647829	0	2.02034942261032
BTBD8	0.0719732682578622	0	1.28234268377313
BX284668.2	-0.00283845242909822	0.139572631559771	15.2827677012967
C10orf55	-0.180275539772977	-0.123717914826348	0.894524318392332
C11orf68	0.000651011511927709	0.104679473669828	-4.66982142028262
C14orf106	-0.393860806867923	0	-7.6490978922887
C14orf43	0.00389799083950061	-0.00899303848545241	-1.58162282303301
C15orf27	-0.00315952763742772	0.0449358517136459	2.3249925205085
C16orf5	0.00186202561867321	0.115727512471569	-1.38557416106137
C16orf55	0.320259958234078	0.247435829652697	0.694015164191994
C16orf57	-0.00335978162619328	0.0281718084909506	-1.62586739628792
C17orf81	-0.0670972815726664	-0.0927884361197613	0.913456264580644
C19orf2	-0.0728185682650716	0	2.4727713167744
C1orf194	-0.00688746736679785	0.503837964949172	80.6692973416449
C1orf223	-0.224870830559789	-0.494871659305394	0.700088845931021
C1orf65	0.00769117573237782	0.408528584551442	104.014720698454
C20orf100	-0.117488953219962	0	2.36127779235912
C20orf3	-0.0961606819491283	0	-1.45599929442302
C21orf91	-0.00392847982690909	0.174465789449713	-4.17611415433418
C22orf23	-0.358479197346819	0	-11.3306351804521
C2orf49	0.210375394404188	0.494871659305394	0.797700736417361
C2orf50	0.00734638630841597	0.278773290251065	8.89451458786302
C4BPB	0.00180712671007218	0.181568259800641	29.7916371268367
C5orf51	0.385236812288074	0.409461512426663	0.769072352618074
C6orf114	0.150754761585424	0	2.05173414435614
C6orf162	-0.369634597409289	0	-14.8927639735138
C6orf168	-0.171112092740415	-0.118733922536494	-0.855736179599886
C6orf226	0.426323006844996	0.558290526239082	0.911257902477481
C7orf46	0.435626133185052	0.228083300578775	-0.884128032204015
C7orf60	-0.0073678591927015	-0.0629940788348712	-1.74992244737672
C9orf102	-0.0204885404811599	0	-1.90747914953515
C9orf125	0.0596908989058255	0	1.36347840270685
C9orf47	0.0698755183620159	0	3.55801856952755
C9orf6	-0.00388998580101355	-0.0618589574131742	1.39691936450355
C9orf75	-0.104917914429899	0	3.34280836331664
CACHD1	0.164649103126095	0.0618589574131742	0.752462328218058
CACNA1B	-0.00420326686734008	-0.0106310813890641	-1.24417300015147
CAD	0.0017398838985107	-0.0976570103973536	1.67815609044807
CALHM3	-0.342968121997559	-0.181568259800641	0.922405501644102
CALM3	-0.00557432408751969	-0.123717914826348	1.50466184494411
CAND2	0.000693778531585721	0.250566494893007	-1.67591354252304
CARD8	0.337591863964251	0.347182537414707	0.744457098444827
CBX1	-0.462224570191283	-0.425524885960185	0.888240052763525
CBX3	-0.000697669083986941	0.160062077448439	2.1746366974784
CCDC127	0.0028591110725417	0.136176194850481	1.53714135612771
CCDC144B	0.0420376962433434	0	2.14879093809681
CCDC43	-0.125251551880841	0	-15.3553230662859
CCDC53	0.0983877382751839	0	12.1274875424999
CCDC58	-0.00480394927847885	-0.034236839400873	-1.54127072766807
CCDC83	-0.000712072526331476	-0.104679473669828	246.168257199849
CCDC87	0.180840520533399	0	64.6072047352676
CCNDBP1	-0.00678380708432347	0.163663417676994	-2.20257083691191
CCNE1	0.194584749055117	0	3.88596797246872
CCNT1	0.771632753658441	0.804166446371265	0.865571570706852
CD34	0.00772487698935227	0.247435829652697	58.4736560949056
CD6	-0.184217008099036	0	30.7986048782885
CDH15	-0.0031122348062242	0.0276758665547739	-0.979702416925308
CDH22	0.00730780152489029	0.429549942483202	47.1872150999707
CDH24	-0.00606672301267769	-0.220585795948733	3.38309761627912
CDK2	0.0339746114469874	0	1.48986718355029
CDKN2AIPNL	-0.440230982770952	-0.525801138011981	-0.801966525420412
CDNF	-0.233336470399103	0	-5.94341436479604
CDS2	-0.0707699466978065	0	2.59247335727369
CENPT	-0.00526167988817861	0.194203045216118	-1.67618832098011
CEP152	0.495767957942288	0.475090649411276	0.759498946175773
CEP63	0.0011689078058231	0.3427121182903	8.58599960043474
CERCAM	0.276425964947398	0.224636798158029	0.926549076245053
CHKA	-0.00287001795452863	0.187322867899938	2.01028838123608
CHRM3	-0.00286153528243229	-0.0543313449468332	382.301590022087
CHST2	0.211899849491342	0.136176194850481	0.814626770766639
CILP2	0.00368593541874858	0.270030862433661	70.6842813698451
CLASP1	0.00117388712032547	0.00197889870894157	-2.0757149969351
CLCNKA	0.264870624181188	0.33166247903554	0.873600916387336
CLK4	0.102498031562436	0	3.70744588223996
CLP1	0.0266581189174377	0	1.50009682847683
CLU	0.050640877286718	0	1.63238497144536
CNOT6L	0.445012548462114	0.497955001655239	0.740644700752535
CNOT7	0.044123517321072	-0.0944911182523068	-0.82008184362342
CNTN4	0.116320498424232	0	13.8506160185154
COL15A1	-0.00263596912394118	-0.105236424831911	2.79552719439718
COX10	0.00616882853921843	-0.0618589574131742	1.13941966093221
COX4I1	-0.129246097461464	0	3.2018202498985
COX7C	0.151944604505755	0.0927884361197613	-0.912792032981865
CPAMD8	-0.00156870688799482	0.038363296823541	-4.10976242233277
CPN2	0.656567608196632	0	589.784466514931
CPSF3	-0.15311527538899	0	-1.5513118804007
CR2	0.058252419505544	0	1.85876756480297
CRK	0.029147829718779	0	2.74568812158008
CRKL	-0.110847916340755	0	1.99850529943549
CRNKL1	0.17980644277547	0.433012701892219	0.805839328849415
CSF3	-0.490265968837769	-0.767649473578738	0.807909505603301
CTCF	-0.00302931790377273	-0.118939928479995	2.15364618200387
CTDSPL	0.131270627693145	0	-1.88285422115
CTPS	-0.00142929773803928	0.101892393242403	1.33662564204174
CTXN1	0.320351648692592	0.377964473009227	0.731100663737875
CUL2	-0.241493340379287	0	-4.68083025083264
CXCR5	-0.00686068316942257	-0.0281718084909506	1.905090118118
CXorf25	0.381462012606252	0	157.660021876185
CYP2E1	0.108319775437801	0	2.29782715454026
DAG1	-0.00524818931392765	-0.144294714905073	3.72774226244137
DAPK2	0.0137459316680813	0	2.3470970662174
DAPL1	0.0104889519067251	0	1.62679396159617
DCAF5	0.000679076465013598	0.034643413702417	2.57893194074184
DCP1B	0.0533420301868664	-0.157485197087178	0.819598721919014
DCTN6	0.00765287255075749	0.213211593665704	-5.27281922497825
DCXR	0.130662099560925	0	1.42944498978173
DDX23	-0.00400576467870175	0.0701068184015974	1.9329236955344
DDX27	-0.00596201732200463	-0.0623804330871048	1.27979309208695
DDX28	0.067504347688416	0	2.38790967360393
DDX49	-0.0969613010957676	0	1.64192576290243
DENND4A	0.0652969403585901	0	-1.46322452258502
DERL3	0.426685312152422	0.279145263119541	0.885871312985833
DHX15	0.146532399177393	0	1.66587763062354
DLL1	0.380842518681289	0.317744454651121	0.803712319667656
DLX2	0.222704999638551	0.249210576280481	0.863671912549293
DNM1P17	0.00394209770021208	-0.0453920649501602	3.51691428713828
DNPEP	0.000348843653977438	-0.036427993211046	6.09388132375435
DOC2B	-0.156772977233708	0	25.5966891692604
DPEP1	-0.143861237072309	0	28.8423231983537
DRG1	0.00208554534950199	-0.0598784950852096	1.86851374442883
DRG2	0.00413385899648094	0	3.20439839558842
DSCC1	0.130046425017531	-0.0944911182523068	0.791559188386387
DTWD1	-0.00681793047052087	-0.0618589574131742	-2.46606894616613
DUS3L	0.0578803396134245	0	2.91376622507239
DUSP11	0.0132674165011345	0	1.42733966894119
DUSP14	0.0814896317699023	0	-4.15100887144279
DUSP3	-0.0342307446150138	0	2.32070536596123
DUSP4	-0.215064872998407	0	-8.52612782205235
DVL2	0.141891113281629	0	3.31544251760354
DVL3	0.362190327884488	0.314038421009484	0.777326985400233
E2F4	-0.00797151437888046	0.0150755672288882	4.20736363082679
ECM1	-0.0241813646085034	0	2.34695259169645
EGFLAM	0.00253119574105291	0.136299283534964	4.47905112301433
EIF3D	-0.0350822515163604	0	9.34046550265289
EIF3E	-0.0071859905051525	0.0363766418634276	1.52933595987012
EIF3H	-0.0053370439805769	0.116449541118985	2.08312533303318
EIF4B	0.00696496212902285	-0.0553283335172488	1.26099415662153
EIF4E1B	-0.0520459784548496	0	7.99538964991704
EIF6	-0.00500200112985701	0.00402454407013579	-1.39164123109208
ELOVL3	0.187982676502635	0.0618589574131742	0.830207089025236
ELP4	0.0128268781324887	0	7.59010170240611
EMID2	0.00510832346783586	0.167453405485812	2.641148777076
EMILIN3	0.05848613647202	0	3.08466962911845
ENTPD5	-0.0138882505280729	0	-1.45312664162668
EP400	0.138612060799904	0	4.64354849117017
EPHB2	0.533102904592932	0.628076842018968	0.902508941950208
EPHB6	-0.00451383574770179	-0.123717914826348	2.42375112592957
ERI3	-0.0039236650514356	-0.0377964473009227	1.47619658504517
ERLIN1	0.0592307650136171	0	-2.6535340460131
ESPL1	0.280899411598713	0.463942180598806	0.734080830089643
ESYT3	0.233071293660291	0	51.9183227863644
ETS2	-0.00262077638748036	-0.146974087813054	1.02831079829406
EVL	-0.00742288323197719	-0.195672724532701	3.10028671628416
EXOG	-0.148645923460932	-0.0618589574131742	0.841261217733313
EXT2	0.0131314254219305	0	3.82359283809535
F2RL1	0.112490177805821	0	2.16636976308245
FAM110C	0.317602390756597	0.272352389700961	0.856661655580099
FAM113B	-0.00768143514372009	0.180799057118754	1.8961796286584
FAM161B	0.342755989460296	0.188982236504614	0.716091315182604
FAM171B	0.260459231332288	0.0907841299003204	0.844727747177939
FAM179A	-0.0638436382069164	-0.192879187452615	0.729403973931562
FAM19A2	0.00107336648437855	-0.0890504419023708	-3.26275227894123
FAM24B	0.291603395433393	0.123717914826348	0.770836874530342
FAM76A	0.000338652512271244	0.091804956407976	-5.15982856755352
FBLIM1	-0.0238430633742022	0	2.88503025098978
FBXO38	0.0677331338317883	0.123717914826348	0.884151704116538
FBXW7	0.467022138520921	0.687386354243376	0.831543602501591
FGF2	0.25273863567898	0.181568259800641	0.883112336473328
FHOD1	-0.000617325444342289	-0.00426323926315468	1.42583643290316
FOLR3	-0.427007042573444	-0.488796437867501	-0.656753300346803
FOXC1	0.32430151509925	0.317744454651121	0.816590840091096
FSIP2	-0.0711013138910487	0	-3.56829463332372
FZD4	0.140977592805237	0	0.687784706277661
G0S2	0.0114234691696538	-0.0618589574131742	0.74429277360763
GABBR2	-0.159175157656321	0.0491845906988168	0.863367576369788
GADD45A	-0.00608476768291727	0.18536310309313	-2.0944970689012
GBAS	-0.00298639118173045	0.0920719123764985	2.27591059845304
GBX1	-0.000777680537398302	-0.12784184532056	3.75021162410572
GCNT7	-0.0914900580746956	0	51.6875177911356
GDA	0.00354112705251929	-0.0654653670707977	1.88203344090894
GDAP1	0.40888558150793	0.341191390023034	0.699602899531012
GDAP2	-0.0851236503271897	0	3.39907485453971
GJA3	0.23792137990604	0	4.95067382276156
GJA9	-0.234666625356964	-0.453920649501602	0.927047681265412
GLI3	0.329141050609655	0.077151674981046	0.824849774874557
GLRX	-0.00696704503150669	-0.126773138209277	5.01174211041512
GLYCTK	0.135265632427886	0	6.93188090478584
GMFG	0.00561811970298425	-0.244252105229599	1.5792583456714
GMPR2	0.0354010341723444	0	4.07924247709797
GNA12	-0.00521416228712919	-0.136088286215316	1.45806970461885
GNA15	0.000154179701338967	-0.0204022159642137	2.69685868009032
GNB4	0.341607931259837	0.314970394174356	0.748412258790219
GNL2	0.0354099680221898	0	3.09275174369732
GOLGB1	-0.0721774751784101	0	1.67621758115268
GPC6	-0.00444329919810266	-0.0179028718509858	1.17367311584708
GPR153	-0.0201610965661698	0	2.43747355864316
GPSM2	-0.00941843431811455	0	-2.61236827239048
GPX1	0.725169090354306	0.598443748931276	0.713627166486017
GPX4	0.0349966679508487	0	-2.25735610707901
GRIK2	0.271387233614747	0.309294787065871	0.892275107621236
GRM2	0.00778183738696628	-0.0618589574131742	42.9599610253201
GRM5	-0.0868459312719149	0	23.6085417920123
GRWD1	0.0150573136316444	0	1.37944000703441
GTF2I	-0.347067383029124	-0.363136519601281	0.917931498393707
GTF3C6	-0.0055938882606877	0.202870556229912	5.47634480743315
HABP4	-0.0189918574779518	0	2.66164798504937
HAUS8	0.404063706135334	0.618589574131742	0.72167797022986
HBQ1	0.35646544308401	0.488504210459197	0.91154115881343
HDAC3	0.00220593214967267	-0.00430730492253948	3.65472489333134
HDHD3	0.0574484602927087	0	5.66809098246621
HERC3	0.00783687228862531	-0.136752691751566	-2.00289459803679
HIST2H3D	-0.147440488410312	0	-12.254520768933
HOOK3	0.282803519476974	0.301511344577764	-0.856183522049864
HOXB4	0.219373793818243	0.068853717305982	0.859594779769375
HOXC8	-0.130870048397354	0	340.727714189271
HS3ST4	0.126911972334725	0	55.0142660201961
HSDL1	-0.0052393901476805	0.084602870323426	2.82465921216213
HSPA13	-0.239372892495879	0	6.69628943836114
HSPA4	-0.00603490821405282	0.00940221768055752	2.6148169518177
HSPA5	0.0654921832351841	0	2.55804228224842
ICAM1	0.13636840163501	0	-1.66275169403142
ICT1	0.39123758203052	0.309294787065871	0.897383448078246
IDH1	-0.0600859463686763	0	-1.25364139652812
IDUA	0.00518784886677174	-0.169407731794735	3.38908564857392
IFI35	0.258446838429409	0.231455024943138	0.914916480761743
IFT57	0.416238897027386	0.490990253030983	0.761502866301411
IFT81	3.35283657240424e-05	0.053611096424751	1.86846176264381
IGFALS	-0.218226535332257	0	1.00672943618401
IGFBP2	0.312834057984087	0.392792202424786	0.863409328954576
ILF2	0.00579425291163952	0	-1.66528460483875
IMPACT	0.0508692290310578	0	3.62217876227211
INTS6	0.0858901402506395	0	5.19868693064402
IPO8	0.141211741557043	0	6.28679882796225
ISY1	-0.491905231541704	-0.402083223185632	0.764901683652593
ITPR2	-0.00782530868223758	-0.0629940788348712	1.05568188742132
JMJD8	-0.00448314014019174	-0.0257539376818856	1.85718819818472
JPH4	-0.10385241121676	0	2.112104940282
KAT5	0.0798595134664836	0	1.75471675777966
KBTBD6	0.195828990465516	0.0618589574131742	0.883492568718843
KCNE2	-0.200936943897279	0	8.98015331689647
KCNH1	0.00496833774794655	0.0434784030666799	55.9326232092049
KCNH5	0.0831976811763692	0	1.02466962921463
KCNJ10	-0.00431140922261769	0.279145263119541	2.23293122020443
KCTD6	0.254908549727678	0.0697863157798853	0.884888319191418
KDM2B	-0.0075551712260766	0.1014665534458	-2.24319794417736
KDM4B	0.00346699183648489	0.125003480876068	-2.06890259121637
KIAA0196	0.156894559483625	0.21650635094611	0.927215986239154
KIAA0564	0.0170846009924714	0	1.24173210765485
KIAA0895	0.341720713148212	0.321666578548506	0.86990997164378
KIAA1199	0.00507819887979895	0.376422596514142	1.97495347216
KIAA1467	-0.0050624332052403	-0.228543525082516	-1.45945261677726
KIAA1598	0.00588154241666863	0.00922138891954147	5.49732382798639
KIF12	0.331262049746574	0.226960324750801	0.764286897812326
KIF20B	-0.154464417979337	0.0927884361197613	0.736176958415467
KIF26A	0.385921186701992	0.408528584551442	0.860461219016044
KIF3A	-0.191565118357799	0	-6.34705763347954
KLHDC8A	-0.00382612186934829	0.154303349962092	17.4130324591659
KLHDC8B	0.484104241520828	0.523722936566382	0.776408393370862
KLHL5	0.000823091016414544	-0.185576872239523	5.89084029734517
KLHL7	-0.125525995376584	0.154647393532935	-0.811060699009399
KNDC1	-0.308944193723873	-0.309294787065871	0.923042398167428
KRT19	0.00649367412167832	-0.229128784747792	2.38067237771718
KRTCAP3	0.489528006931968	0.463942180598806	0.829324787865159
LENEP	0.073757646056106	0	60.6087097045755
LEPREL2	0.189646912935539	0.139987409982533	0.918901082895603
LHX9	-0.212169076270727	0	6.91722340768493
LIN7C	0.217991726291072	0.185576872239523	0.726714947945144
LMNB1	0.00390148313507378	-0.0333141265709589	2.82119914813524
LMOD1	-0.00528568792152513	-0.0845154254728517	-0.973146000825386
LOH12CR2	0.274280075525426	-0.0629940788348712	0.925333739535777
LPAR3	-0.00060736816005352	0.223362195892537	7.04255271657862
LPAR6	-0.0891959876627536	0	31.8279034096117
LPCAT3	0.116404370893805	0	10.3584396619292
LRFN3	-0.0356143838082488	0	1.81614541289863
LRPPRC	0.0171805232237161	0	-3.53370179094234
LRRC63	-0.161988870829965	0	14.2849250347525
MANEA	-0.231576933860595	0	7.50268052841192
MAP1S	0.0414468787298627	0	1.75225625735052
MAP3K19	0.0615569533144921	0	2.82399512788656
MAP4	0.286995422207218	-0.196396101212393	0.687902300580348
MASTL	-0.00572377965074114	-0.0462910049886276	1.37618256973227
MATN3	0.233357322714279	0.185576872239523	0.832450356052415
MBD1	0.0443834485761354	0.0309294787065871	-0.820601883396996
MCF2L2	0.400181642618133	0.641358487434672	0.865727139346129
MDFI	0.00719518128357697	0.139572631559771	22.6838053364095
MDH1B	0.205043455104524	0.123717914826348	0.750508082582462
MEA1	0.414941023316639	0.409461512426663	0.881741536112837
MED27	0.00739750607539659	0.0327326835353989	1.9111389370372
MED28	0.599841307306435	0.598443748931276	0.86041400043524
MELK	-0.17439535971645	0	-4.85350963331574
METTL14	-0.196964623536252	0	6.27927283419372
METTL2B	0.543775487217864	0.556730616718568	0.878226119387107
MFAP2	0.125115188515752	0	0.777737116596496
MGAT5B	0.00385260822910747	-0.00430730492253948	2.6823068129496
MIA3	0.0180356852202332	0	-1.61327129661654
MKI67IP	0.00275378849622077	0.181568259800641	5.10768183310865
MRAP	0.124063409017649	0	4.8272089783637
MRAP2	0.49331109024553	0.628008919790801	0.772402357942552
MRPL10	0.157214596043572	0.0618589574131742	-0.842744969880826
MRPL39	-0.00730909451294124	0.493006648591635	-11.6488394674041
MRPL46	0.354401482504403	0.188982236504614	0.754921345086796
MRPL55	-0.190937599399071	-0.0618589574131742	-0.876330190548605
MRPS26	0.249733194252769	0.185576872239523	0.884441462350989
MSH6	-0.00531355243329809	0.0449358517136459	2.71941879757784
MTA2	0.00325874241300727	-0.0772392975816656	3.34954794354055
MTAP	0.542898897981887	0.433012701892219	0.768031956398431
MTBP	-0.32224059187825	-0.229128784747792	-0.845148961773783
MTF2	0.0107182864049711	0	-3.63994704328434
MTHFSD	0.191287950463862	0.139572631559771	0.866978352819489
MTRR	0.00558967950261897	0.0926070558345988	-1.46267360914556
MTTP	-0.152041451970796	0.0927884361197613	0.778670478476589
MTX3	0.131558652058278	0.115727512471569	0.864199077913373
MUT	0.00473123520447458	0.402083223185632	-2.82458213381639
MX2	0.0383851768687702	0	-1.91193325506088
MYBL1	-0.0228607004330637	0	19.6160520062021
MYO6	0.00178581504033003	0.0997445717412067	1.61997375952984
MYPOP	0.437152235203756	0.424334212395753	0.742077315267233
N6AMT1	0.102096203110616	0	-5.25777755004926
NAPRT1	-0.00732591793986641	-0.272352389700961	4.58049125442744
NAPSB	0.322221718899499	0.309294787065871	0.737049425085278
NDUFB6	-0.00512017432340753	-0.16321772771371	-10.7105891096318
NECAP1	0.381516142349862	0.371153744479045	0.92659254766582
NEIL3	0.575734919848216	0.694365074829414	0.840660399558944
NFE2L1	0.237876939410787	0	2.34719940128415
NFKBIL2	0.0070345729344063	-0.0515432395116818	-2.10274305006778
NGRN	0.000398910134943206	-0.220479275922049	2.99849274732484
NID2	-0.16030865518885	0	2.03750856621851
NKAIN1	-0.314755672922068	-0.181568259800641	0.786189505427969
NLRP12	-0.339829264808828	-0.347182537414707	0.789960620034947
NLRP6	-0.167088398102559	0	27.7185373552572
NMT2	-0.225285345130218	-0.247435829652697	0.80971188057594
NOL4	-0.00148619273101048	0.181568259800641	9.76929142361714
NOP10	0.0393705536360853	0	-3.67423399672622
NOP56	-0.02686207506315	0	-4.4096444483227
NOVA1	-0.219419869363565	0	13.0419909569386
NPEPPS	0.0657338632552921	0	5.20727455830246
NR0B2	0.399236786265992	0	478.43959387488
NR1I2	0.0468804784774654	-0.247435829652697	0.663173310572338
NR5A1	0.00736363904866136	-0.10309826235529	2.41759574998707
NUCB2	-0.00750886955005378	0.198240625736693	1.99249959192836
NUDT18	0.034354283142371	0	-5.85583925681219
NUDT2	-0.0324682762597242	0	-4.47758507512089
NUDT5	0.0845235309545179	0	2.53673393840751
OAF	0.166689421628386	-0.038575837490523	0.722171600440766
OFCC1	-0.133442646050052	0	115.060064337427
ONECUT2	0.0062266946684331	-0.0453920649501602	2.55049387456237
OPLAH	0.343725676140214	0.317167523708273	0.917803126202953
OPN5	-0.0661764408269695	0	108.788553326166
OSBPL1A	0.377394869798256	0.22985165564123	0.734304060261544
OSGEPL1	0.402510090993339	0.220479275922049	0.837028146854718
OTUD1	-0.083588421819671	0	8.17695595116302
OTUD7B	0.101413228424842	0	7.5324418836197
P2RX2	0.27330460307659	0.0927884361197613	0.75747720691213
PACRG	0.00426431534589851	0.0453920649501602	18.4914850455153
PADI4	-0.000547469904955647	0.265335505356766	8.39191117892969
PAICS	0.00105641240725484	-0.142931528252893	3.3064808684709
PCDH21	0.169796866171321	0	0.938141237789368
PCNX	0.0810497875216138	0	5.36171623326193
PDCD2L	0.0812736573402179	0	-1.02822300692457
PDE6B	-0.158576609393204	0	52.4383259771478
PDIA2	-0.162819641294555	0	-4.73243554686293
PDLIM4	-0.0236383963264589	0	1.05167717918295
PDZRN3	0.115982088203429	0	7.0955664017067
PELI2	0.0869011955852051	0	1.98688578041063
PEX7	0.320411551705087	0.525801138011981	0.689543561713572
PFDN5	-0.00568158677517743	-0.0199648926562481	-1.19546847150339
PGAM5	0.211467136144434	0.41565492502506	0.891197445633806
PGAP3	-0.0342530539500296	0	3.57281925304911
PHACTR1	0.558582674287033	0.633490955163179	0.880992227469398
PHC1	0.00149763548635684	0.247435829652697	3.41640760871078
PHF17	-0.000981025367733352	0.294930326696467	-2.32360143822544
PHPT1	-0.00431877801146081	0.0792428851750327	-3.98234977530333
PHTF1	0.0697918354073351	0	3.19158044088215
PIGB	0.322313800791472	0.409461512426663	0.776660548275645
PIGO	0.00361032809820378	0	2.62587521443524
PKM2	0.00104813745222153	0.038575837490523	1.98403220618515
PLA2G4D	0.0286123309179656	0	38.8890514046589
PLAA	-0.0429166109780434	0	1.73371159951798
PLAUR	0.136037252015172	-0.0697863157798853	0.753702868760279
PLCE1	-0.080495634950434	0	2.12632321042501
PLEKHF1	0.72790984036532	0.811960776780691	0.855874294468795
PNRC2	-0.0046306099667574	0.26763218066403	-1.82419794852241
POLG	0.165117888165168	0	3.59954378154145
POPDC2	0.0635805978407242	0	0.812295363340806
PPAP2A	0.161883385923724	0	4.5775699090248
PPIE	0.0500770157773445	0	3.93116855769497
PPP1CB	0.113522220542254	0.123717914826348	-0.915244892492416
PPP1R12B	-0.00608831723728449	-0.00725380811544827	2.45016036114493
PPP1R13L	-0.00439628705884508	-0.0408079697315867	2.03706206840637
PPP1R15B	-0.00492985255871142	-0.0724417932624443	1.24113756797442
PPPDE1	-0.169613307186826	0	1.20436271140726
PRKCQ	0.570794141339993	0.73609204711877	0.905343218446478
PRKCSH	-0.495942745681409	-0.463942180598806	-0.898570434477091
PRLHR	-0.102337753049083	0	5.26014524010687
PRPF39	-0.0827511765691932	0	-1.15829405858512
PRR19	0.00703970230663273	-0.0327326835353989	1.38513460156621
PRR5L	0.0050311241908357	-0.154303349962092	35.5379696312936
PRSS29P	0.049344124495727	0	3.9043056575902
PSEN2	-0.00765328559110625	0	1.63475931488454
PSKH1	0.00229799271425288	-0.142931528252893	3.45244167773302
PSPC1	-0.0597371872858969	0	1.19826677844723
PTPLA	0.005759315138251	-0.139572631559771	6.866317610344
PTPN21	0.231822135912618	0.139572631559771	0.904942400265025
PTPRG	0.295224463079682	0.599756958008765	0.886982209593307
PUM1	0.000550135195261727	0.0178296491643824	-1.20367896176073
PVRL1	-0.00638983474682802	0.0907841299003204	-1.86456807458549
PWWP2B	0.00659431762786929	0.0391510148270324	1.75752868411617
PYGO2	0.0015091509546185	-0.119878055954039	4.18015826114172
PYY	-0.00146693153359788	0.468032221247201	25.8755636292029
RAB11B	-0.0575442556734152	0	-6.91881213424767
RAB39	0.0503615081003105	0	153.885910602043
RAB7L1	0.00123166899267803	0.0981980506061966	-1.91229590389937
RANBP17	-0.000338693718769307	0.0120736322104074	4.01674442680906
RARS2	-0.108909549043288	0.247435829652697	0.777448983435221
RASL10A	0.00348061446080859	0.077151674981046	-2.53588452789978
RBM14	-0.00228081961196036	0	1.29805434271846
RBM15	0.00794278710657539	0.0481976021141874	2.00637828537094
RBM47	-0.00311755989153075	0.0101892393242403	-2.87586189413974
RCE1	-0.00438720277110338	-0.154944946700228	2.36908285434176
RCOR2	0.00115483776706534	0.111700306737921	-2.88950396666208
RDH14	-0.00372849902489307	0.1636775870565	-4.30557717053014
REG4	-0.195090252601303	0	101.226364417745
REL	-0.133867201516466	0	1.8173672543807
REPS1	0.00205963451495812	0.0348931578899427	1.58196001377247
RFXANK	-0.00248492717236439	-0.540061724867322	14.7094769621194
RGMB	0.800858182930022	0.866025403784439	0.78682705211403
RHEBL1	0.60108745427209	0.66296999990891	0.877827144606883
RIBC1	-0.154453505643056	-0.278365308359284	0.813582852994618
RIOK1	0.114216238593236	0	2.41590116253667
RMI1	0.0340190924284432	0	1.81928660291593
RNF135	0.52711714678566	0.687386354243376	0.710607832703836
RNF141	0.298289846498334	0.433012701892219	0.676406749836285
RNF183	-0.33999629100745	-0.115727512471569	0.802808146763171
RNF212	0.39574941271533	0	258.981702735573
RNF216L	0.0386524490379743	0	4.36223053893694
RNLS	0.208326336790261	0	3.02374312558872
RP1-199H16.1	-0.00429458642015639	-0.275414869223928	2.90440592227677
RP11-383C5.1	0.11938062805437	0	0.843676613792793
RP3-477M7.1	-0.322927498693376	-0.136176194850481	0.8745159330411
RPAP2	-0.00550676613430405	0.441260562880643	-4.79566774162308
RPL24	-0.0153987699512052	0	-2.99876504391779
RRAGA	-0.0235894275697641	0	2.73165208024102
RRP1	0.00663754851654174	0.0422577127364258	2.29775219365284
RSPO4	0.11591426758438	0	207.316364959345
RTN2	0.00797588126838315	0.0666569801359566	1.98301796464985
SAAL1	-0.0748230923078183	0	-0.907093447114449
SCAND1	-0.0775184440864346	0	8.02243293919472
SCIN	0.100407023992188	0	1.33094636910589
SCN2B	0.41845431127169	0	182.146988485507
SCN5A	-0.00648079693010922	-0.402127754288647	3.43617082643997
SDSL	-0.000693465010394377	-0.192879187452615	-1.44431281208329
SEC16A	0.0661883576825576	0	2.65669621747181
SEC16B	-0.293776289709943	-0.433012701892219	0.791623326075695
SEC23IP	-0.396250734578415	-0.360059518889387	0.852787969444743
SETX	0.00608658757072543	-0.0453920649501602	5.33920863121597
SFRS4	0.0179150891595151	0	2.12898801759049
SHANK1	-0.32857718069671	-0.376855017789995	0.761482260403993
SHMT2	-0.124517510037497	0	-0.95124718659325
SHPRH	-0.00531235346936014	0	4.73951705421122
SIL1	0.0308481683312499	0	2.5725487402434
SLC12A2	0.00209225419342092	0	1.65912491891484
SLC12A7	-0.00539296161161599	-0.207378765501563	-5.59904620821593
SLC24A1	0.558885843119498	0.618589574131742	0.781075799846795
SLC25A23	0.477676645722218	0.424334212395753	0.747121375449748
SLC25A41	0.638411877212238	0	378.930177776341
SLC28A1	-0.00770872454740586	-0.096477466370756	7.0679524493962
SLC2A6	-0.0715149728591576	0	-7.46794177097575
SLC30A1	-0.00499636954538055	-0.0138675049056307	-1.99667326672705
SLC34A3	-0.299781439464521	-0.271497700988491	0.803528394131189
SLC35A1	-0.0356223262023935	0	1.93615078244679
SLC35E3	-0.258992522249694	-0.185576872239523	-0.898478378610134
SLC37A3	-0.00427203674033829	0.0567308628931176	2.78009799696491
SLC46A3	-0.00499664572892891	-0.123717914826348	2.03681632568555
SLC6A13	-0.11616924651454	0	198.30430551969
SLC9A11	0.398568509439389	0.535449670096405	0.821513131968925
SMPD1	0.337229918773019	0.229128784747792	0.883339876453651
SNTG2	0.398014671418745	0	641.787822895162
SNUPN	0.109069132588173	0.371153744479045	0.836371460265764
SP1	0.116287057069152	0	1.4136911345112
SPNS1	-0.493657262143676	-0.472455591261534	0.876866200280887
SPRY4	-0.0886130917934342	-0.163663417676994	0.762099866794086
SRRM1	0.00210632245277701	-0.219198345837967	2.08844620560066
STARD3NL	-0.0194243542914994	0	2.17344644846214
STEAP2	-0.00229811424059379	-0.0907841299003204	1.85235415834245
STOX1	-0.00662987784232926	-0.123717914826348	7.14573002484575
SUFU	0.00208193144754948	-0.13465462536381	3.30430749151855
SUPT6H	-0.00463620793977679	-0.0981980506061966	3.39851510719198
SUSD4	-0.0952023159848236	-0.221313334068995	0.705551513655701
SV2C	0.00566457471710399	0.185660165274345	-80.561921178995
SYN2	-0.00557090579038917	-0.0453920649501602	76.9383919106685
TAF10	0.417549778721849	0.371153744479045	0.878084398348766
TAOK2	0.170987506230902	0.348931578899427	0.911974743336514
TBC1D10C	-0.00292287163284307	0.424334212395753	199.456152967089
TEX261	0.0911978567151685	0	4.13294384234309
TFAP4	-0.00341860072522541	-0.102415351874531	1.82509320148558
TIMM17A	0.258080318863741	0.346467433591792	-0.854318339177394
TIMM44	0.147758452474153	0	3.11589529191356
TIMM50	0.318724478585056	0.21650635094611	0.914533891635329
TLN2	0.114348346578185	0	2.26520526670621
TM2D3	-0.0031985848958248	-0.00942089141828013	1.33456894624725
TMC1	-0.00757023732907688	-0.0512822594068371	3.34032486152582
TMEM132C	0.0442032849957491	0	9.53356758065184
TMEM179	0.00241502938998429	0.303792932744331	17.781538937338
TMEM184C	0.00635915541012827	-0.0907841299003204	2.27317939852729
TMEM216	0.352608122956469	0.28347335475692	0.7152441529969
TMEM22	-0.271557176815465	-0.077151674981046	-0.808964905089779
TMEM42	0.118665202022058	0	8.56391577992639
TMEM55A	0.350003172736325	0.123717914826348	0.771323903543531
TMEM65	0.495812004410969	0.390360029179413	0.677378437954933
TMEM84	-0.497449459442761	-0.377964473009227	0.752715014649027
TMOD2	-0.00354977936866774	-0.173913612266719	4.58977002485854
TMTC4	-0.0036109853662307	0	2.37364010935751
TNFRSF14	-0.194760939375664	0	2.13513891123494
TNFRSF19	0.094810784154057	0	1.0246220926958
TNFSF14	0.440361738263952	0	393.421122684062
TNIP1	-0.00751625499069581	0	1.73316437536309
TNNT2	0.078054203210453	0	15.066097375782
TOM1	0.0237017030922391	0	2.82617631245691
TOMM5	0.106752115765629	0	-2.85726485494917
TP53INP1	0.31793378077667	0.317744454651121	0.897351772263102
TPO	0.0525635490488024	0	1.02591711258726
TPPP3	-0.223797451588325	-0.123717914826348	0.854204210723502
TPRG1L	-0.030141333398425	0	5.81077176558829
TRAF3IP1	0.00465209802600004	0.196931590360844	-8.52667924848651
TRAF3IP2	0.00524679849564657	0.123717914826348	1.90470566412301
TRAK2	-0.00671810153445608	0.0697863157798853	1.66318826317898
TRAPPC6A	-0.00269666051161343	0.0364698404312899	-2.04038811195097
TRAPPC9	-0.000146147787681289	0.348099798028892	-9.5065538663778
TRDN	-0.213939724113726	0	3.94806517396828
TREM1	-0.369526449054989	-0.558290526239082	0.928824669035474
TRIM4	0.2992414617588	0	0.690007688687279
TRIM50	0.00514074456999658	0	1.71540545397123
TRIM9	0.0605455840086136	0.135550315443178	0.888352104870106
TRIP11	0.652826826753794	0.458257569495584	0.795999194186157
TRMT2A	-0.00437511801022416	-0.175459057292238	-1.87879231545641
TRNAU1AP	-0.0403246282401024	0	2.29627360339395
TRPM4	0.395123410335764	0.309993643665964	0.726462575922274
TRPM5	-0.137192111097078	0	33.441441710996
TSFM	-0.114522786463662	0	-4.05589818177735
TSGA14	-0.373722700100582	-0.340224265772458	-0.921288391930856
TSPAN4	-0.00670804966395196	0.084204133713576	-2.04891867788238
TTC14	-0.151436338278955	0	-12.9461115891048
TTC24	-0.0765493562574971	0	141.505225455041
TTLL12	-0.0769655275513951	0	-1.99623632831368
TTLL5	-0.00317027568165509	0.0281718084909506	-2.14584080514795
TTPAL	-0.00146496191470659	-0.0927884361197613	-0.830544300269855
TUBA1	0.000645152237199891	0.016321772771371	-1.34319148136427
TUBD1	0.29100198575957	0.0618589574131742	0.794438025929992
TWIST2	-0.00567695273666797	0.0618589574131742	49.2878290591574
UBA7	-0.0704779452041287	0	1.27868937344239
UBE2R2	0.101054361945388	0	2.17678399841793
UBE2W	0.502868356160967	0.598443748931276	0.892134390228251
UBXN2B	0.522978906933028	0.558290526239082	0.856247965985819
UCHL3	-0.0150215543441438	0	5.16989808698199
UFM1	0.129797488614413	0.340224265772458	-0.791032838493774
UNC50	-0.124032936043654	0.123717914826348	-0.675681548348343
UNC5A	0.00567635576984951	0.226144981176712	4.60730426189124
USP14	-0.306489713964423	-0.136176194850481	-0.667823301580545
USP16	0.0599947923741464	0.433012701892219	0.778191779590458
USP25	0.311991910553137	0	1.55386976308125
USP28	0.0973008171742274	0	6.59021822171953
USP36	0.208259321275478	0	3.13909062391014
UTP3	-0.110968227817957	0	-1.25236621915499
VARS2	0.00569847081929532	-0.0169239918250035	1.78887395690409
VWA5A	0.173621231496536	0.077151674981046	0.92324052817898
WDFY3	0.534606495284009	0.593183684129025	0.764680338486012
WDR19	0.374142799043837	0.347182537414707	0.867173023720955
WDR63	0.00496397248845152	-0.319493801341309	74.3790615573924
WDR65	-0.00703967382717595	-0.0749657831087625	-1.28280559445841
WDR75	0.00608181906575873	0.0453920649501602	-2.2937020711141
WDR8	-0.0176533038240344	0	2.41146845500351
WFS1	0.621166122151923	0.607329994078067	0.733291636380276
WTIP	0.125246596356838	0	165.134496277187
XKR9	0.17399732490756	0.123717914826348	0.851464274039912
XKRX	0.143061819155603	0.0453920649501602	0.779302621848898
YIF1A	0.00127157044502795	-0.0644609942540431	1.50297591754149
YIPF7	0.36311439192785	0.409461512426663	0.88787557236793
YPEL1	0.598134340572276	0.536482256784978	0.764750544795491
Z82198.2	-0.450482815320947	-0.371153744479045	0.703861384084349
Z94721.1	0.290971595989622	0.433012701892219	0.864161746145601
ZAP70	-0.278151329698662	-0.123717914826348	0.81087148321285
ZBTB8OS	0.0865506575035479	0	3.34554614458811
ZC3HAV1L	0.421802478856226	0.392792202424786	0.712413892928624
ZFPL1	-0.0477929527348897	-0.157485197087178	0.92724728920202
ZFYVE1	0.131252469271822	0.154647393532935	0.751383010014962
ZHX1	0.439453508561521	0.494871659305394	0.754042097291695
ZKSCAN2	0.461999183023755	0.309294787065871	0.798414653640811
ZMAT2	0.107047920202526	0	8.61781884224238
ZNF100	-0.131163328990383	-0.181568259800641	0.761113856332734
ZNF180	0.547314264176968	0.185576872239523	0.824395761620682
ZNF181	0.122884536320589	0.125988157669742	0.761660910740819
ZNF2	0.00410739226927611	-0.130930734141595	4.89668708864662
ZNF211	0.414625185814773	0.408528584551442	0.862326859053819
ZNF248	0.316748230941585	0.0927884361197613	0.688625216193585
ZNF267	0.0196955653292321	0	1.82856630974974
ZNF28	0.00281448205294994	0.0453920649501602	2.02166149806091
ZNF296	0.0594571764280234	0.0607176740718916	0.881227505830447
ZNF324	0.452837243689751	0.251976315339485	0.719474232990209
ZNF324B	0.574164529325064	0.835095925077852	0.71241835643716
ZNF337	0.00689115303030179	-0.104679473669828	1.59722853233389
ZNF33A	-0.0042392055259147	-0.247435829652697	-1.14000514391723
ZNF385B	-0.338306322799378	-0.077151674981046	0.847054418362447
ZNF527	0.0672001851195795	0	3.19506808848383
ZNF568	0.00502146742554665	-0.0618589574131742	4.15684751146847
ZNF605	0.112230079767965	0	38.1775578163014
ZNF620	0.227602464564929	0	35.7011028791099
ZNF627	0.439950704866985	0.3096254116595	0.920546216502322
ZNF664	6.80097246295589e-05	0.00767265936470821	1.34031847784348
ZNF665	0.39946493534107	0.433012701892219	0.928647136700019
ZNF689	0.00502941109864815	-0.159426825323788	1.5030116310818
ZNF781	0.00528634462981232	0.371153744479045	50.7181185611463
ZNF843	-0.153986390797695	-0.125988157669742	0.895493499692309
ZP1	0.354461060313071	0	60.028418723992
ZSWIM1	0.207010748316782	0	17.5325991799608
