# Supplementary material for: Functional transcription factor target discovery via compendia of binding and expression profiles
Source: Sci Rep. 2016 Feb 9;6:20649. doi: 10.1038/srep20649 (PMC4746627; doi:10.1038/srep20649)
Supplement: Supplementary Dataset [file srep20649-s2.zip › Supplementary Dataset/43180_2_data_set_1775607_nz79pk.csv]

Gene	PC	SC	CARS
ABCA3	-0.00661772739225283	-0.039866273604865	2.06840644806758
ABHD4	0.00421315173364458	-0.027874733666903	2.11776634924055
ABI1	-0.112702346479072	0	-2.98270809380736
ABL2	-0.212484213333825	0	-3.35425571864133
ABTB1	0.211554351859712	0	3.89424401246839
ACACA	-0.0854825817361627	0	-1.78040283253056
ACOX1	0.00152342641819632	0.218356573370573	9.23614836291379
ACOXL	0.452194011820271	0.518200220505037	0.897003173218417
ACSL6	0.0015565038228332	0	1.52901595430346
ADAP2	0.00194596163466536	-0.145140315379138	2.14606028816136
ADORA1	0.237474279174312	0	295.465871277559
ADRA1D	-0.165232548994161	0	-5.96977032688362
ADRA2B	0.049232046126646	0	2.17829868585535
AGPAT4	0.132323708818925	0	4.17575808167931
AIM1L	0.434250081840471	0.388650165378777	0.948234342788558
AK2	-0.0754628155855126	0	-5.05398129344025
AKAP12	0.0861871784722073	-0.00389054993191739	1.78689686202289
AKTIP	0.328134150902361	0.334587294144896	0.98117726935974
ALOXE3	0.0825508051867384	0.0109803955341475	3.94638780098302
ANKRD13B	0.00941460151944127	0.0583582489787609	-2.07113645774164
ANKRD18B	0.54393817630473	0.512091556499189	0.753833109900812
ANKRD42	-0.00613732428601827	0.136169247617109	4.30943753634234
ANXA2	0.0113992885505157	0	1.4763415453214
AP3M2	0.00502346409512309	0.256364769403262	1.97107450845161
APH1A	-0.0363154514333642	0	-2.70093328525587
ARCN1	-0.00872211132971886	-0.131013944022344	-2.80903177059406
ARHGAP26	0.158703475132676	0.00460336075947121	3.00167729043015
ARHGEF18	0.0459494240981347	0.0436713146741147	0.933334803456126
ARID1A	0.125322022022846	-0.00355285185520967	2.18288974288213
ARL4A	-0.0102758547744405	-0.0272338495234217	-1.2745085977816
ARL5A	6.49503905660664e-06	0.204836622599676	2.58982639688023
ARRDC1	-0.00229587106726917	0.00744983593779457	-1.48340469959718
ASCC1	-0.281451611194853	-0.220343932413508	1.01707742796811
ATAD3B	0.0112038212599558	-0.027874733666903	1.17101938152133
ATF7IP	-0.00218623445733637	0.102418311299838	1.3049463085722
ATG16L1	0.0353972182552672	-0.122413295785282	0.929903570505923
ATG4D	0.0718644146339801	0.0591312395989083	0.948374390861092
ATG7	-0.083662113741263	-0.0244826591570564	1.01491459035364
ATOX1	-0.132190037318467	-0.269309250727621	0.98341735962236
ATP10D	-0.110395062157869	0	1.35517646432013
ATP6V0E1	0.00413868878173837	-0.030535240827623	1.34412658891124
AVEN	0.0564667756168466	0	1.21840014218846
B4GALNT3	-0.00957516929384036	0.027874733666903	-2.78060607452082
B9D1	0.00756689669386917	-0.00394208263992722	1.5988200530311
BASP1	0.596676253085263	0.742425436903578	0.87918362744023
BAZ1A	-0.0468638743583072	0	1.87785771744896
BAZ2A	0.0119168427964221	0.00391606200810599	3.15323618142743
BBS12	-0.00310225596908434	-0.027874733666903	3.02357399784756
BCAR3	-0.113207213298318	0	1.55010521235638
BCAS3	-0.0904187963547561	-0.0734479774711693	0.89889282900776
BCAT2	0.0693743127947831	-0.00917894854007196	8.55353623968213
BCL2L12	0.00440698785641635	0.0965609099170535	-1.48879961238216
BDH2	-0.412102401173213	-0.171378614099395	-0.699707495485149
BEND3	-0.00817416180647546	0.125165906055112	1.33770762903793
BHLHE23	-0.0111360795515149	0.131013944022344	8.64004505833666
BIN3	0.00498992498807487	0	-2.26365253151616
BNIP2	0.000218319044893825	-0.027874733666903	1.89996003934546
BSG	0.0128100266000054	-0.00786670309832715	1.72611486336243
BTBD6	0.492926224428873	0.358464089549432	0.869288777413696
BTN3A2	0.0110364777843372	-0.0647750275631296	2.94346555882727
BZW2	0.279078161964089	0.269309250727621	0.846624558865394
C10orf25	0.00871155008158824	-0.177393718796725	2.54856298366076
C11orf74	0.487760136387007	0.563101160612298	0.797447267660419
C12orf73	-0.00840903770970236	0.156514265822021	4.2634113814726
C14orf1	0.00354361284668551	-0.222720533332857	1.36273820208131
C14orf159	-0.0998713980901793	0	-4.73878196058038
C16orf72	-0.0596481554775474	-0.00778109986383478	2.03231132667834
C17orf70	0.0826500366216742	-0.00417079606113743	1.47880323841152
C17orf80	-0.0839004954037875	-0.153627466949757	0.975209605127565
C18orf21	0.250120271232438	0	3.72471594435794
C1D	0.219668387438308	-0.00788416527985444	1.45443183265612
C1RL	0.0225290748682068	-0.0512091556499189	1.01637153814213
C1orf109	0.00623211366537359	0	1.91541073981632
C1orf177	-0.15607760698599	0.00460336075947121	65.883342409718
C1orf74	0.136129449497612	0	5.77661690341572
C2orf44	0.0111259200094066	-0.027874733666903	1.58760133257319
C6orf100	0.00777876272396331	0.0547050321928952	7.19351552041105
C6orf120	0.407989497915519	0.358464089549432	0.846881714543
C6orf226	0.460776482690255	0.716928179098865	0.732724397240291
C7	0.512209425558101	0	128.561993727458
C7orf31	0.00236285243488479	-0.0836242010007091	2.02047571403853
C9orf40	0.0739570490025775	0	1.89421831136968
C9orf62	0.0836826557755152	0	3.02557952866926
C9orf78	0.0578248515401486	0	-1.84636476616435
CABP1	0.577611625731358	0.540219154319687	-1.0096890945293
CADM4	-0.298417368940027	-0.131013944022344	0.945429210336303
CALM1	0.140082426644184	-0.00920672151894242	1.26268035336139
CALR	0.0638242743274098	0	-3.06302149644368
CANX	-0.00711561168056552	-0.133733952671562	1.79384550975504
CAPRIN2	-0.0153474692278754	0	1.39223338043094
CBFA2T2	0.18498271511722	0	2.11252641531405
CBX2	0.488298169346939	0.493382785904184	0.955724774083104
CCDC108	0.00875809533259315	-0.102418311299838	-1.92413813945084
CCDC14	-0.120362133140562	0	3.34629796480271
CCDC146	0.00470879617902688	0.0482804549585268	-1.58063816602268
CCDC25	-0.00027396597293572	0.0436713146741147	1.31715836444151
CCDC34	-0.277141046573875	-0.122413295785282	0.86767478334121
CCDC38	0.386173973335709	0.367239887355847	0.759514105192686
CCDC85C	0.503664791963524	0.473870472337351	0.854802011537707
CCL27	-0.00376582093754612	-0.251157523710649	3.25806564446324
CCNB1	0.0139602559651915	0	2.0776535841265
CCNE2	-0.105015235735154	0	2.23065475410355
CCNF	5.24528023758036e-05	-0.133497462024665	1.67058733370458
CCNY	0.378242015833607	0.307254933899513	0.976767036146574
CD248	-0.0385777137306892	0.367239887355847	0.799241602044257
CD53	0.667643048309219	0.723736685046098	0.700672717604488
CD69	0.473148926118169	0.418121005003545	0.701538440737445
CD84	0.407853432545213	0.453425192941907	0.701176377979812
CDK8	-0.207203219988362	-0.358464089549432	0.951895541122842
CDKN1A	-0.0320306743372701	-0.0111088255796437	2.25122572617612
CDKN3	-0.33094456411242	-0.358464089549432	0.87315069185567
CEP68	0.00790301076948972	0.188503506914163	1.42013005313108
CEP70	-0.510093332279819	-0.46088240084927	-0.729966821035362
CERKL	-0.0438017889745693	-0.0436713146741147	0.864952864175564
CHAC2	-0.00395643485961789	0.306622070335933	-3.26333838982346
CHAF1A	0.0442080009876431	0	2.46326528166523
CHEK2	0.310339290591676	0.318274569041734	0.960986510989444
CHRM4	0.186960488447038	-0.00744983593779457	1.99296481329358
CHRNB3	0.20530764553555	0	3.25911873815378
CISH	0.00867245695368447	-0.0436713146741147	4.4226552145342
CKAP2L	-0.00298871278434161	0.0512091556499189	1.76574177781867
CLDND1	-0.237583588439781	-0.275776211645714	0.941929495577892
CLIC3	0.340455373510779	0.388650165378777	0.744415261125516
CLIP4	0.378198625109693	0.271598284808801	0.983991560062036
CMBL	0.306529764713445	0	2.9495905872316
CNNM4	-0.0496188864148673	0.00840454842765499	-2.03092134203597
CNOT6L	0.00116313756854946	-0.222176511592875	2.49267366160835
CNPY1	-0.0490885798532819	0	5.80514505065285
COL5A3	-0.244702256396534	-0.218356573370573	0.766657676404696
COL6A3	-0.0845719965431219	0	1.34802376705549
COMMD2	-0.0117381873823657	0	1.50891328925814
COQ10A	-0.126829233969446	0	-9.08346717861294
COQ5	-0.00111943789181347	-0.0436713146741147	1.16368022324009
CORO1C	-0.0201530059089901	0.00377007013828326	-1.12829713847949
COX16	-0.00493651651256064	0.0322235253162985	1.60145451883245
CPNE3	-0.00362424375192711	-0.0436713146741147	1.19208264896291
CRLF2	0.594245303455387	0.716928179098865	0.726417036520322
CSTL1	0.0109256041493191	-0.0647750275631296	7.35308135040911
CTCF	0.102807025341228	0	2.63633677648905
CTDSPL	-0.297851517502337	-0.218356573370573	0.967370131689085
CTNND1	0.00937001696930912	0.218356573370573	6.02483289928119
CTRC	-0.196478876680295	0	91.0407859073248
CTXN1	-0.559181806805803	-0.64111887433877	0.957078058576577
CUTA	0.119634862696294	-0.0111088255796437	2.14153486425851
CXCR5	-0.489057195104717	-0.647750275631296	0.790078060294218
CXXC5	-0.119414391668886	-0.00377775632391389	-1.69833372529279
CYB561	0.541738643572841	0.798432100627224	1.01504821171263
CYB5R1	-0.00245311055101105	0	2.38241385898308
CYLD	0.641936238440527	0.731934360755923	0.959588500378211
CYP1A1	-0.0687016883908164	-0.129550055126259	1.01049849358833
CYTH1	0.00550263137345458	0.156514265822021	1.89093456398516
DAZAP1	0.00522778411436381	0.0793328828021918	-1.82440666338943
DBF4B	-0.0432824648378573	0	1.73479465404703
DCP1B	0.00264621320473749	0.0591312395989083	6.19852761707582
DCTN3	0.0555782107696736	0	2.19511033987686
DCUN1D1	-0.00716890888897774	-0.139373668334515	-2.69253203965922
DDX17	-0.0424893045500579	0.0038089779814932	1.29597969813233
DDX19B	-0.254556461558837	-0.171378614099395	0.831842814899416
DDX6	-0.00653129495008419	-0.12929467789526	1.95152708423351
DEDD2	-0.226579743194283	-0.250872603002127	0.962124729229987
DENND1B	-0.120821659411338	0.0512091556499189	0.96149991274614
DENND5B	0.376375296616412	0.362371537669739	0.774845200630791
DEPDC4	-0.368399296782656	0	-114.070882405457
DERL1	0.00285508051569948	-0.122413295785282	1.2508631437699
DES	0.176164308759724	0.0436713146741147	0.883110126408352
DGAT2	0.438082297680986	0.418121005003545	0.870761424618
DGKA	0.0753695489477594	0	1.89432952695105
DHX37	0.24323575422402	0.195123135668321	0.954399388207842
DIP2C	0.679735970707984	0.856893070496975	0.783837603703806
DNAH2	0.336205362298319	0	2.13353162879744
DNAJB4	-0.437786331443931	-0.416205205669959	0.984876782553722
DNAJC1	-0.00190177341057976	0.0512091556499189	1.22723212033178
DNAL1	-0.00586181902434177	0.306622070335933	-68.7205272237292
DPP8	-0.147206891116293	0	2.84191670849764
DRG2	-0.0061808055298679	-0.125436301501064	2.24303571625992
DUS4L	0.00623881523869483	-0.0436713146741147	-2.18706972094761
DYNLL1	0.0996928651918814	-0.00840454842765499	1.80524619531589
DZIP1	0.54688965657232	0.614509867799027	0.853510107879799
EAPP	-0.00669247954147508	0.0244826591570564	1.37951986933494
EBPL	0.210900093402904	0.0244826591570564	-1.01677359075473
EDEM3	-0.00925195549891978	-0.0558127830468109	-1.55732881962301
EDN1	0.165613748564448	0.027874733666903	0.98446490247084
EDN2	0.276269296525972	0	1.03817230116843
EFHC1	-0.110925636595129	-0.00797325472097299	-2.55008025458522
EHD2	0.229655296700881	0.307254933899513	0.929355202836991
EIF1	-0.0106260738823173	-0.0591312395989083	1.34773998825072
EIF4H	0.00601708100462563	0.0436713146741147	7.1027493004947
EIF5A	0.00589979147538446	-0.039866273604865	-1.49374140894377
EML2	0.119975336649522	0.0107363562738285	1.29140595220923
EMX1	0.443120837318069	0.216357955695147	0.736357159562827
ENOX1	0.0753956804905964	-0.0436713146741147	0.983139041570532
ENTPD7	-0.00539579633462882	0.139373668334515	1.8964408993009
EPC1	-0.00730810740074435	0.0672363874212399	-1.58111872437267
EPN1	-0.30937147327115	-0.213746685793361	0.922338406160628
EPS8L1	0.394633486651661	0.388650165378777	0.776089350030547
ERCC4	-0.0110325171734545	0.0436713146741147	3.21471967044833
ESCO1	0.00745406880836699	-0.0677726651282704	2.61606234270051
ETV1	0.370568857260958	0.311782899703334	0.929788382493134
EVC	0.265514241390984	0.358464089549432	0.885251989563099
EXOC1	-0.294396492834512	0	3.80469278519748
EXOSC5	0.00466586756371159	-0.171378614099395	1.10622191098982
EXPH5	-0.128594191981097	0	33.6328583373615
FABP6	-0.00791463260653761	0.14484136487558	-2.10165352017186
FAM111B	0.691278034732517	0.768137334748784	0.867520119661371
FAM131A	-0.0591608722123882	0	-1.5038672153621
FAM131C	-0.0179575521462487	0.0229014306207172	0.895257255043687
FAM13A	-0.134293925594874	-0.136169247617109	0.932102771993161
FAM167A	0.529505266932312	0.626138857860297	0.752417587953439
FAM168A	-0.0107922482150351	0.129550055126259	3.76807778925252
FAM173B	0.242390091743673	0	1.19439286520341
FAM183A	0.126236935407496	0	162.91251735162
FANCC	-0.00976354391060948	0.0647750275631296	1.83976284492231
FAT2	0.0974492660174734	0	1.50626417340033
FBXL6	-0.0101874091490288	-0.0836242010007091	-2.9885808731774
FBXL8	0.106460882915525	0	9.07705395133038
FBXO16	0.461142097819961	0.122413295785282	0.762217557944417
FBXO27	0.00136407744299451	0.0894826484341	2.09750835734022
FBXO44	-0.00242886924284015	-0.0215022689450575	2.34034238528857
FDPS	-0.0842496310472382	0.00786670309832715	1.59028860648094
FEM1C	-0.0055422742483092	-0.027874733666903	1.94168773919903
FEZ2	-0.0743088701841857	0	1.48261416654243
FGFRL1	0.43390674237172	0.585369407004964	0.709173038637939
FH	-0.0835289315704046	0	3.43373432707516
FHOD3	0.183226946081857	0.0436713146741147	1.0177543711803
FILIP1L	-0.277586516380917	-0.00460336075947121	4.23454474630798
FIP1L1	4.63391537388631e-05	0.0436713146741147	1.5401841572856
FKBP15	-0.0358253736971181	0	1.82097407744275
FNDC4	0.575954778036511	0.752617809006382	0.841935013877437
FOSL1	0.122234045126586	0.139373668334515	0.855087973865031
FOXN3	0.591732257410356	0.612066478926411	0.787227787178588
FXN	-0.00634325430276365	0.0197104131996361	1.58536222902874
GAL	0.418966003388642	0.306622070335933	0.921719403710305
GDF15	0.565731678799689	0.591312395989083	-0.914982915095626
GGT6	-0.187831319635431	0	26.7437736768381
GHDC	-0.109879128006941	0	7.06230364769911
GIMAP5	-0.331394086377837	-0.393041832067032	0.871118703789113
GLB1	0.0294193282819169	0	1.64905337679464
GLDC	0.447842995488714	0.416205205669959	0.814571582536912
GLRA2	0.102622138998274	0	4.39660606640537
GLRX3	0.133453910791612	0.00460336075947121	2.71268398429584
GMCL1	0.0071042792029695	0.027874733666903	2.20879318294517
GOLM1	0.0961380763288017	0	3.86481914242783
GPR19	0.00443667293569242	0.103682372076675	3.62970828179503
GPR56	0.282611814447226	0	4.41206911448279
GRAMD1B	0.321832667909643	0.248581481011445	0.947768068426936
GRM8	0.0415674220645734	-0.00763381020690574	1.94979209992279
GSG2	0.00545536589624535	0.0591312395989083	3.33734544512806
GUCY2F	0.00252034365779624	-0.131013944022344	27.4901652496642
GULP1	0.362913328053381	0.388650165378777	0.78415273684557
H2AFY2	0.789576685659995	0.856893070496975	0.935017115432805
H3F3B	-0.0100775837677861	0.26074425782281	-1.41135544119006
HAUS8	0.00763888985611396	0.0591312395989083	8.95603260330851
HCG9	0.00837253634890515	-0.274153929049484	8.86263704617852
HDHD2	-0.140278480341134	-0.256045778249595	0.841916282086325
HECW1	0.0358961358217392	0	2.74750423885612
HIST1H2AB	0.203624130365645	0.218356573370573	1.01720223591227
HIST1H2BB	-0.452871935207349	-0.358464089549432	0.876463630529886
HIST1H3J	0.21237094998761	0.0734479774711693	0.964948823252208
HIST3H2BB	0.00417225452439043	0.102418311299838	5.63257351386148
HJURP	0.00614522540185199	-0.102418311299838	2.68190909652619
HK2	0.000425905052684402	-0.306622070335933	4.1176262806704
HSD17B12	-0.098474887777639	-0.00763381020690574	-1.9991924165347
HSF1	-0.00632071454856936	0.131013944022344	3.0313169607681
IDH3A	0.00860075805611854	-0.259100110252518	6.29329694433287
IFI27L2	-0.205683798239251	0	3.91400015932143
IFIH1	0.593036720231314	0.661031797240524	0.948052976952045
IFIT5	0.322723658772548	0.204836622599676	0.828543886115945
IFNA16	0.0834759019112848	0	3.02060500570747
IFT122	0.00319183041404182	0.131013944022344	2.01769711386371
IGF2BP2	0.494270099941413	0.529619939671158	0.838186427868158
IGF2BP3	-0.207809678703245	-0.123038285231881	1.0042206392663
IGFBP3	-0.00729383704754919	-0.0647750275631296	1.46225199653945
IGSF9	0.0693844926290215	0	-1.21341590362617
IKBKAP	-0.00500908604910871	-0.204836622599676	-9.13033467467024
ING3	0.00666086902488054	0.131013944022344	2.07087276532662
INPP5F	-0.0787398210413422	0	3.86097063384866
INPPL1	0.0808596823286118	0	1.69354524635264
INSR	-0.0088569136451192	0.0836242010007091	3.26990145880694
INTU	0.0109972365485593	0.177393718796725	3.47976727377872
INVS	0.0224903414190463	0	1.44570030358515
IPO8	-0.00538554497125576	-0.0436713146741147	-2.17883837434092
IQCE	-0.0882442808578466	-0.00797325472097299	-1.6440069180881
IRAK2	0.224572678206962	0	3.5233006380024
IRF1	0.00847660011314864	0	-1.44957174992716
IRGQ	-0.490648831772003	-0.204836622599676	0.681963488134689
ISCU	-0.0107467934798804	0.039866273604865	-1.63566186848833
ISL2	-0.00692893755669625	-0.126146644477671	2.37173644895927
ISY1	-0.471214094203157	-0.418121005003545	-0.741077473910429
ITCH	-0.00572799593224498	0.0436713146741147	6.30333777446298
ITGB5	0.45346212919791	0.451570685403829	0.96786234754371
ITM2C	0.0235055788178563	0.102418311299838	1.00595648600389
ITPK1	0.0503288768816594	0.122413295785282	0.767435094770072
JMJD6	-0.00395537664089877	0.131013944022344	4.33778453694011
JRK	-0.19668844695313	0	2.23603484474519
KAT2A	0.00235369417077594	0.0436713146741147	1.79644928493166
KBTBD8	0.00559288941601149	0.131764746409771	-1.11181153609124
KCNB1	0.0049273989823509	0.102135777489023	85.5933172361308
KCNJ15	0.092600742947643	0	4.10281487857428
KCNJ9	0.139739632366478	0	22.4157551781759
KCNN4	-0.00516654876610201	0.0252841074006436	-2.84173856407537
KCP	0.353887555961425	0.153627466949757	0.950357474093787
KCTD20	0.192198901243306	0.256045778249595	1.00660269268272
KCTD3	0.177937770489552	0.204988297276215	0.919041100596201
KCTD9	-0.0965872565486818	0	3.3723139020042
KDELR1	0.246167897792031	0.195123135668321	0.938714908003131
KIAA0040	0.471742256250999	0.614509867799027	1.01114958364259
KIAA1522	0.5907471285445	0.747967843548244	0.823036630332606
KIAA1731	-0.00909834145430186	-0.118262479197817	5.99753837817606
KIAA1841	-0.153994957118682	0	3.38178694513852
KIF1B	-0.00287378572591968	-0.0667327369781989	2.06456386652938
KIF26B	0.414085907584184	0.465170523984072	0.946843630769015
KLF2	0.0155029408193275	0	1.75910227988174
KLHDC3	0.128456247637326	0.122413295785282	0.998137394999855
KLK13	0.432537989907842	0	230.368560169875
KRBA2	0.0078421911539389	-0.0734479774711693	2.30000745630333
KREMEN2	0.119936449038291	0.00537556723626439	8.95432646350288
LAMB2	0.663518538429225	0.819346490398703	0.828325761131803
LBR	-0.168880341852711	-0.00778109986383478	-2.43665400901696
LCE2D	0.00255958818518883	-0.131013944022344	6.29802571055449
LCP2	0.37077672680507	0.259100110252518	0.685698902471528
LDLRAD2	0.0713241341729928	0	2.16951466509731
LIMD2	0.0124281807560284	0	1.11681608392529
LMBR1L	0.211625235921489	0	7.24495621522648
LOH12CR1	-0.379260813887328	-0.358464089549432	0.994057796980542
LPAL2	-0.122937643597394	0	-1.95654321208237
LRIG1	0.685732474405439	0.75896243386875	0.903418703417704
LRPPRC	0.00869282047784461	0.0591312395989083	3.73696035245647
LRRC16B	0.00788921391936167	0.00917894854007196	108.784025209991
LRRC31	-0.189087496871681	0	11.3210481050936
LRRK2	0.603300509738857	0.696868341672576	0.903655184217854
LYST	-0.00574422811728084	0.0588318389935849	-2.42325128113082
MACROD1	-0.206754219472648	0.0734479774711693	0.736956393935659
MAN1B1	0.0110059895235453	0.0591312395989083	1.41270313544895
MAPK14	-0.00395496973937569	0.0482804549585268	1.68086980891207
MAPKAPK3	-0.0783650595921191	0.039866273604865	0.911291743048366
MARK2	0.425803480684795	0.473870472337351	0.70467668295084
MCM6	0.00770013448177266	-0.129550055126259	1.91927679942953
MCTP1	0.00213599525338456	-0.0647750275631296	2.02726371828192
MED17	-0.123774256461358	0	-2.1075628671425
MED19	0.0227654827042603	0	2.51974605669548
MEGF8	0.0116031533548106	0	2.06170297812413
MEIS1	0.521065094218581	0.525224240808848	1.00179778179954
MEST	0.582229555918065	0.709997115554637	0.864346977430424
METAP2	-0.00388832340102739	0.0630341132074124	1.75991052757912
MFN1	NaN	NaN	0.86208695767188
MKL2	0.408186192357169	0.318274569041734	1.00551895018652
MKRN3	0.306238997777375	0.241900525631897	0.936602763007297
MLLT10	0.0920074626569424	0.156446554693686	0.900001220729704
MMP17	0.296393817734638	0.311243994553391	0.972444617790448
MOCS1	0.703660488170462	0.807927752182862	0.999382930897208
MORC3	-0.00639717859717225	-0.0591312395989083	2.13333146643528
MPHOSPH10	-0.00227584247602173	0.131013944022344	1.19099771028485
MPZL3	0.00954709932344193	0.295656197994541	4.50336242707057
MRPL20	-0.00174699111035308	0.131013944022344	1.63862228918205
MRPS11	-0.00471022150530296	0.027874733666903	1.48067000162554
MRPS14	0.0168632190266004	-0.00778109986383478	1.74930261552032
MRPS2	0.197854280030384	0.322235253162985	0.905236031907877
MRPS34	-0.00282012741782163	-0.131013944022344	3.02929765119197
MRPS5	-0.00875056976413772	-0.0591312395989083	1.13352030666281
MTA1	0.217042006793353	0	1.97942498515458
MTF1	-0.0434120441952979	0.00778109986383478	-1.97279830436257
MTG1	-0.0329432778305844	0	-1.94310449768122
MTHFD2L	0.00510965678375646	0.131013944022344	5.89520848526451
MTL5	0.548955502455787	0.708917556958567	0.991251295631675
MTSS1L	0.566984390543011	0.614509867799027	0.817433586893907
MXRA8	0.182968048675925	0.00460336075947121	2.55029893940665
MYL12B	-0.214050537408759	-0.155607243087379	-0.921110551978487
MYOC	0.284987121026492	0	1.56464682998278
MYOM3	0.369888351718948	0	6.67192759682186
N4BP2	0.00802597324846837	0.118262479197817	1.33188527375331
NAP1L1	0.107696923683704	0.027874733666903	0.897802648040058
NAT8L	0.373080948065697	0.501766322782362	0.761542653841372
NCK2	0.00460721509105946	-0.139373668334515	2.62061770556433
NCKAP1	0.393048138366447	0.362371537669739	0.842676531027019
NCL	-0.00811848590117053	0.131013944022344	3.36714358008227
NCOA5	0.00296668764049423	0.0436713146741147	1.62039577459647
NCR3	-0.00658699228205328	-0.027874733666903	1.70821771189842
NDUFA4	0.00928311539222791	0.0418121005003545	1.91799491573086
NECAP2	-0.0196920675148878	0	1.74318701321065
NEK1	-0.290166649054999	-0.131013944022344	1.01412230551601
NEK4	0.00863408562791512	0.194325082689389	2.29643273630012
NENF	0.00159889312177709	0.0512091556499189	-0.888051269321245
NET1	0.0106394387190485	0.19604364719073	1.97820859581951
NEURL2	0.113632664623586	0	10.686894157284
NEUROD2	-0.00450295720965826	-0.177393718796725	60.4427046566089
NEUROG3	-0.00335149703855021	0.131013944022344	6.81968592161164
NFIA	0.413983872808262	0.177393718796725	0.872327353159438
NFIC	0.118680627659164	0.00366013184471585	2.32440988661783
NKX6-1	-0.0581456113274809	-0.0965609099170535	-0.973911543749433
NME1-NME2	0.00529960384414145	0.0647750275631296	-3.87819402307921
NOP10	0.0495576193560455	0	1.57950846488564
NPAS4	-0.0410911565806274	-0.233432995915043	0.961426539007398
NPAT	0.247171640918012	-0.00778109986383478	3.75880156238764
NR1H2	0.0599693324827425	0.00788416527985444	1.88659767652989
NR6A1	0.392815596822078	0.595437196138648	0.982994727266582
NRARP	0.00533768858401863	-0.122126877977652	1.90592816506439
NTNG2	0.265614581141929	0.295656197994541	-1.00268832561842
NUDT3	-0.0531956777995298	0.00417079606113743	-1.72903731421529
NUP93	-0.218184947555678	-0.169999034576125	1.0077189605763
NUPL2	-0.0902053898576169	-0.119326331020935	-0.999951903661971
NUTF2	-0.0938922144751436	0	-3.61951795979009
OAS1	-0.00519169179096755	-0.0647750275631296	1.32577148181957
OAZ2	0.220742089778635	0	2.40207104484954
OCEL1	-0.322911380368564	0	-2.57607684183797
OGFRL1	0.387612094791166	0.220343932413508	0.73540527915271
OIT3	-0.160041543009497	0	66.0979637595555
OLFML2A	0.543698102161173	0.367239887355847	0.805156768880288
OPN5	-0.00482059279068218	-0.35478743759345	126.992031313508
OSBPL5	0.701499161157381	0.819346490398703	0.901794591627351
PAIP1	-0.36794754812908	0	-4.13347696947398
PARD3	0.208407795669637	0.153627466949757	0.899050745886167
PARD6A	0.192240969919599	0	1.55826020913725
PAX9	-0.304478579957555	-0.218356573370573	0.990645885527633
PCMT1	0.143809800025495	-0.00389054993191739	2.49128979276529
PCMTD1	-0.00658973330322653	-0.207151234176205	4.21442036317752
PDCD4	-0.00717976770237115	0.0788416527985444	1.32086916013785
PDIA5	0.663518196781912	0.856893070496975	0.91011819123694
PDRG1	-0.113897297257224	0.122413295785282	0.933813679949493
PDZK1IP1	0.425102032026738	0.256045778249595	0.906793304022337
PELI1	0.390077946531404	0.367239887355847	0.920143102742591
PELO	-0.0694776980175079	0	2.84924574152793
PEX16	0.0688485350376401	0	1.60099478157886
PGAM5	0.0380926513973591	0	1.13047261741832
PGAP1	0.580295398478485	0.612066478926411	0.889629732095265
PGD	-0.0179372301276878	0	-3.07128573193129
PGGT1B	0.00677725229663551	0.218356573370573	4.45796950296008
PHACTR2	0.194215145518695	0.204836622599676	0.929201054173335
PHLDA1	-0.0497512943247941	0.155621997276696	-0.999055463087392
PHLDB3	-0.0867593987206234	0	2.00484052480617
PIK3CG	0.637674376737321	0.416205205669959	0.798449134494342
PITPNB	0.0084122599455177	-0.0836242010007091	1.30031922931983
PKMYT1	0.42795019098376	0	4.78017029655586
PLEKHA4	-0.00492589098225509	0.344586485533854	1.75445204558607
PLEKHH1	0.33448829686886	0.250872603002127	-0.9396376087969
PNO1	-0.165825806239689	-0.0734479774711693	0.947065335952113
PNPT1	NaN	NaN	1.01287682906039
PODXL	-0.00609583220818186	-0.250872603002127	3.93331395048802
POLB	0.00446921970711895	0.0690504113920682	2.16374049652258
POU3F2	-0.37428633498088	-0.305699202718803	0.974597648790539
PPFIA1	-0.0264233909578877	-0.129550055126259	0.947481330551236
PPIA	0.000138971886386036	-0.0777617790575061	1.51727208395575
PPIG	0.0643316371240863	0.136169247617109	0.86839694248491
PPM1A	0.131453075511139	-0.027874733666903	0.987458122024711
PPP1R3C	-0.00282507272234465	0.129550055126259	-4.31769589400306
PPP2R3A	0.00436601360848865	-0.139373668334515	3.14102147566893
PPP3R2	0.0908589170513346	0	3.384653516031
PRKACA	0.0807981105220617	0	-1.37393744181798
PRKAR2A	-0.0108754374594724	0	1.50796162623762
PRKCA	0.626283155683348	0.716928179098865	0.819615377990464
PRKCI	0.694310778954541	0.612066478926411	0.801395141675747
PRMT3	-0.516573653496355	-0.514135842298185	0.846591411484953
PRSS21	0.596286386415898	0.696868341672576	0.927584716089644
PSMA6	0.00562197177834408	-0.195123135668321	1.95903404281507
PSMB6	0.00779089463459636	-0.0855920985021826	1.85407564496971
PSME2	-0.234976298566484	-0.259100110252518	0.936271075807598
PTCD1	0.00145835823201078	-0.194325082689389	-4.83984096423846
PTGER4	0.389432155314063	0.323875137815648	1.01387027104693
PTGES3	-0.00825828225492007	-0.0822373021702258	-2.42134732730751
PTMA	-0.127865846000294	0.00755551264782779	2.06778718679394
PTPN22	0.812664105429939	0.856893070496975	0.785321040734377
PTPN23	0.00340465125411322	0.0436713146741147	1.63971428708865
PTS	0.00343078219968743	-0.194325082689389	5.0436824306373
PURG	-0.000587798499338228	-0.0882477584903774	4.34828624807435
PYCRL	-0.00619907929599315	-0.0436713146741147	-2.37226973212328
PYROXD2	0.160809603371758	0	1.96489150480689
R3HCC1	0.00530859813193752	0	2.32085027029584
RAB1A	-0.582987974219064	-0.512091556499189	0.945906195938994
RAB30	0.214033850932294	0.0436713146741147	1.0130559829069
RAB3IL1	0.0138599425445508	0	1.87579837613983
RAB3IP	-0.297113975152842	-0.269309250727621	1.01051936250843
RAD51C	-0.198518743409973	-0.318274569041734	0.993191702306599
RAE1	0.0851198939391612	0	1.83786869974093
RAP2A	0.305714166742744	0.220343932413508	0.918303639552476
RASL10A	0.339342519776862	0.259100110252518	0.943992196739241
RAVER2	0.516394084913928	0.367239887355847	0.713725984870218
RB1CC1	-0.331842677035651	-0.269309250727621	0.986103336381193
RBBP9	-0.0577643803301222	0	2.27932953874705
RBM33	0.0220684040342351	0	3.97002140510598
RBM47	-0.0102712599839388	-0.0956790566516759	-1.99591730088931
RDH13	0.577420896268013	0.614509867799027	0.761445217261614
RETSAT	0.540594220714319	0.514135842298185	1.01750892185922
REXO2	0.109741534475478	-0.0512091556499189	0.967458047614833
RFESD	0.180732560656015	0	-1.4871904493829
RFX7	0.0036831286392894	-0.134908972081027	1.49631178158372
RGP1	0.139775475063913	0	2.93991721677518
RHBDD1	0.00901906404732212	-0.0734479774711693	1.56416998125192
RHOH	0.678170674230984	0.769777953000025	0.904389029884685
RILP	-0.00831405386428746	0.025213645282965	1.47628226343492
RIMS2	0.37280372761752	0.269309250727621	0.838734597123184
RMI1	-0.00761268435443634	0.0436713146741147	4.5666818589356
RNF186	0.428020552806369	0	244.122748810499
RNF20	0.190445150887804	-0.00797325472097299	1.87789404878982
RNF38	-0.306101869847233	-0.220343932413508	0.976517384100231
RNGTT	0.00962137877374386	-0.220343932413508	1.27381829922184
RPL22	-0.217136187457508	-0.220961316454618	0.784140543925438
RPL23	0.0183239132917136	0.0378204679244474	0.76043286917336
RPN2	0.037556728128247	0	2.3104429388232
RPRD2	-0.000388686302049963	-0.0138100822784136	1.66874140690643
RPS19BP1	-0.00397685104889973	-0.0591312395989083	-1.74548755353726
RPS5	0.267131933505088	0	1.93766025086225
RPUSD2	0.194943904437935	0	4.07950257648722
RPUSD3	-0.118541295446774	-0.0734479774711693	0.927603895094845
RSPH9	-0.00404278922674557	-0.131013944022344	3.00789727945281
RTN3	0.00908992028915312	0.249569503916118	1.2932188897944
RUFY2	-0.146803052662078	0	-3.46953144725965
RUVBL1	-0.0777356810959603	-0.0734479774711693	-0.998965191178195
RWDD2B	0.195227972560014	-0.00420227421382749	2.48673049427521
RYR1	0.239299901989399	0	154.30687305918
S100A2	0.33122817615982	0.00370294185988124	3.92351820959306
S100A4	0.349034654309445	0	5.68675403381583
S100A6	0.179726211473044	0.00755551264782779	1.59051829387286
SALL2	0.254661580616285	0.194325082689389	0.866470814962217
SAMSN1	0.398379409447787	0.647750275631296	0.862837077230347
SATB2	0.582344227534725	0.54314281962946	0.870206085539873
SCAP	0.0723387022704113	0	-1.50183804576892
SCLY	0.00715432702841357	0.0836242010007091	-1.7524551341719
SCN9A	0.408908987283104	0.362371537669739	0.949738825242676
SCNN1D	-0.00332958125326751	-0.218356573370573	2.81128757435287
SCO1	-0.100541541409633	0	1.45454301123479
SCRN2	0.139653628121958	0	1.54742014218482
SDCCAG3	-0.00946678455410408	-0.0436713146741147	2.16252515626706
SDF4	-0.005628770084911	-0.131013944022344	2.38994435590707
SELT	0.00669683056432433	-0.29195572427962	1.56319442444541
SEMA6B	-0.564995099196423	-0.529619939671158	0.824955792329746
SF3B1	-0.262166980025974	0	-2.77056531953658
SF3B3	0.0311731579896842	0.122413295785282	0.940563995778395
SFTPB	0.00600067513172127	-0.305699202718803	16.5603174302897
SGCB	0.0096656555792528	0.250872603002127	-3.77640767444885
SGPL1	0.00541075183176097	-0.15946509441946	2.05417348847874
SGSM3	0.00754862229312521	0.102418311299838	1.74826346770735
SH2B1	0.000582824779001532	0.275077287873568	-2.48935712785597
SHC2	0.570009049548801	0	602.152249443486
SHISA4	0.24660962759133	0.220343932413508	0.865645465357852
SIGLEC7	-0.00407801858713129	-0.305699202718803	22.7727543649113
SIN3B	0.116023013865112	0.167248402001418	0.979660284638479
SLC10A7	-0.00154704698538082	-0.0591312395989083	4.45420192597414
SLC12A2	-0.136643564791091	0	2.45295842139228
SLC16A1	-0.0830217714999047	0	-1.48315797451349
SLC16A11	0.0138683763323232	0	1.9469110755532
SLC16A9	0.161143322636771	0	6.1484988723818
SLC1A1	0.377580104446272	0.129550055126259	0.895446249577032
SLC20A1	-0.0650824984948061	-0.0436713146741147	0.999998438873977
SLC25A22	-0.304865318568596	-0.358464089549432	0.994151130386127
SLC25A23	0.00454446969578551	0.147840897412861	2.98732874585293
SLC25A39	0.0470814421169743	0.00374729004974015	1.90477251863588
SLC25A40	-0.0805727113059829	0	2.11888043165467
SLC25A45	0.0235709844992345	0	1.78955190269495
SLC27A3	0.00366774078839523	0.0793328828021918	-1.61473751361586
SLC27A5	0.0930966499263059	0.220961316454618	0.967779061798897
SLC29A3	0.009918450507612	0.0491108322108806	-1.36221287396907
SLC34A1	0.773338325035753	0	240.942927810646
SLC35F5	0.00272357349859057	-0.131013944022344	3.22122574987001
SLC37A2	-0.34692635112159	-0.0734479774711693	0.716775717461665
SLC37A3	-0.00338386385955179	-0.00797325472097299	-1.50216210302951
SLC6A12	0.224074896706604	0.0647750275631296	0.982232859868464
SLC9A2	0.192042102555525	0.139373668334515	0.929275062004523
SLMAP	0.0239451181416609	0	2.28880010579023
SMAD7	0.540276582369205	0.520354908470393	0.952532454807008
SMURF2	-0.00451830996648734	-0.039866273604865	1.80816730817887
SNAPC3	-0.266567299488439	-0.236524958395633	0.820536153898562
SNED1	-0.00193961191841238	-0.120607047889439	-3.07575183633551
SNORD62A	-0.0706373013143839	0	3.5574738565533
SNORD76	-0.0101270758328133	0.0436713146741147	2.69130577101346
SNRK	-1.7470987406924e-05	0.0647750275631296	2.53157358571195
SNTB2	0.540209798087376	0.563300712149108	0.85944135138526
SNX6	0.00485812260647649	0.0591312395989083	1.04495814846338
SOS2	0.241784199028489	0.00763381020690574	2.54457767969211
SPATA2	-0.0907632357132451	0.00763381020690574	-1.62076701237256
SPATA20	-0.127408743111787	0	-4.18778529126053
SPCS2	0.00985574755819698	-0.131013944022344	-1.75220853227368
SPEF2	0.437207890557372	0.514135842298185	0.840051308703679
SPIN1	0.299807613851154	0	3.07947904920546
SPIRE1	-0.106467684682863	-0.122413295785282	1.01327404455726
SPTB	-0.511537661576597	-0.647750275631296	0.895266671365897
SPTLC2	0.0477225509076506	0	1.13783056028189
SRFBP1	-0.273692070810784	-0.102418311299838	0.843259772702782
ST20	0.0108809952958397	-0.0920672151894242	12.3862296977461
ST3GAL1	0.273043167013604	0.194325082689389	0.957515165469655
ST3GAL6	0.505086936220207	0.250872603002127	0.826956532371822
STAM	0.00598418769711324	0.102418311299838	1.2963502227566
STBD1	-0.0773857526121609	0	4.13127455940107
STK33	-0.0104659285069652	-0.193341151897791	-3.89549221700315
STK36	-0.000587030008096615	0.0436713146741147	1.29241980091645
STX1A	-0.00125821923679559	0.0709574875186899	1.79458735158776
SYNGR2	-0.00744250548277045	0.0806776037053963	-1.66514561389649
SYT17	-0.000156975454539847	0.0839719122759632	-2.43988316465439
TACO1	-0.0666775338751909	0	10.2525941236744
TAF1A	-3.63194556687843e-06	-0.195123135668321	3.49849818272332
TAOK1	-0.00924445633375121	-0.259100110252518	5.25057730345036
TARDBP	-0.00516984630087486	-0.0591312395989083	1.65057916923355
TAX1BP1	0.142173639421288	-0.00389054993191739	1.88485590667974
TBC1D10A	-0.102610892922182	0	-9.61086725947035
TBC1D15	-0.0110181451247586	-0.118262479197817	1.74871887641393
TBC1D24	0.502269105383998	0.547799930377074	0.825159708625191
TBCD	0.00112721473221101	-0.0244826591570564	-1.04834875409932
TBL1XR1	-0.00817245949402943	-0.0568990618332432	1.34615595077857
TBPL2	0.0452650867078727	0	3.74852245776552
TBRG1	-0.110455002884138	-0.0436713146741147	0.889592676953029
TCTE1	0.280938294517828	0	4.61425900585875
TEKT4	0.152158429581224	-0.171378614099395	0.877110808494373
TESC	0.114014576685753	0.00840454842765499	2.74898858917524
TGFBR1	-0.0100998300757998	-0.0234963720486359	2.22255120441141
TGS1	-0.00490308145734043	-0.131013944022344	3.35316309115766
THRAP3	0.00845762657043254	0.0591312395989083	3.46492710614567
THY1	-0.0619661298952322	0	1.7205661097272
TLK2	0.0931205229054897	0	4.54370655154938
TLL2	0.000218280099309298	0.139373668334515	-2.99130904750335
TMC7	0.424600962376957	0.256045778249595	0.775205274406844
TMED9	-0.00383332899483646	-0.0436713146741147	1.70112116482434
TMEM117	-0.241587064876685	0	30.8592850333362
TMEM143	-0.00507530749650636	0.00370294185988124	2.26513614332344
TMEM192	-0.462375377921115	-0.362371537669739	-0.772452929374678
TMEM38A	-0.0281068706429829	0	-2.12789192561378
TMEM43	0.00962436692483353	0.0436713146741147	1.94505919900816
TMEM45A	-0.0679254034309548	0	-6.68721414399319
TMEM56	0.539664783200043	0.563300712149108	0.78304360034671
TMEM67	0.0021789101435903	0.131013944022344	2.68863480433275
TMEM88	-0.290928368690644	0	1.9972722628396
TMEM97	0.00824985866092535	0.0215022689450575	2.57181392426297
TMPPE	0.00590360413438524	0.027874733666903	2.18531780193782
TMTC2	0.0553812753058198	0.0039866273604865	3.02307936775894
TNFAIP8L2	0.46030755062251	0.518200220505037	0.970958387438669
TNFRSF12A	0.0142818911781609	-0.0512091556499189	1.00440345479956
TNFRSF1A	-0.00778841224708179	0.0341394370999459	1.20923830196801
TNIP2	-0.130547487527884	0	-1.87514635188256
TNNT1	-0.057334109346669	0	-2.56557457464674
TOB1	0.00899441050814036	-0.0341394370999459	-1.24537086341359
TOMM70A	0.140983007993894	0	2.9211124506896
TOP2B	0.0643516440748375	0.00460336075947121	1.28732590424867
TP53I3	-0.00757826301194761	-0.0244826591570564	-2.70924877562636
TP63	-0.269117637879663	-0.00537556723626439	3.44013497079927
TPR	0.000938986195812487	0.131013944022344	3.57911396228414
TRIB1	-0.15569216656366	0.0038089779814932	-5.0631731704177
TRIM11	0.268432231700232	0.204836622599676	1.01623584091968
TRIM39	-0.00918687628672412	-0.337963184709687	1.93589039169665
TRPT1	-0.00712002857238748	-0.171378614099395	-1.60941361925589
TSN	0.0546586700238451	0	4.38714530276356
TSPAN13	0.321767681836103	0.259100110252518	0.985776722772586
TSPAN9	0.00827891967711939	-0.0734479774711693	1.93327382724739
TTC14	0.276258994919295	-0.0244826591570564	0.700880093854499
TTC32	0.0611612234948329	0	1.76165716952123
TUFT1	-0.252025111773919	-0.318274569041734	0.969494598322558
TUSC2	0.00566049698614824	0	1.21793552755172
U2AF1	0.0567295827463904	0.00763381020690574	1.36182513341479
UAP1L1	-0.0517658468917343	-0.0512091556499189	0.89061790266107
UBA3	0.00611110079222079	-0.0436713146741147	-1.6023078989136
UBB	0.0049196705905964	0.00763381020690574	-1.07484084540012
UBD	0.48280862915329	0.250872603002127	0.755853035337328
UBE2D2	0.469681483907551	0	11.4096645102113
UBN1	0.122428811177419	0	1.62744136093579
UBQLN1	-0.524946107440358	-0.514135842298185	0.826033252636613
UBXN8	-0.0972559387718444	0	5.51234809224129
UCHL3	-0.0259781403225492	0	3.85952077757545
UFSP1	0.141997049085014	0	3.37231427900529
UHMK1	0.00193054871553401	-0.131013944022344	2.06877099350817
ULK2	0.675496634590039	0.856893070496975	0.70320800217779
UNC5B	0.184163244961487	0.120607047889439	0.929472960961747
UST	0.413653774004454	0.388650165378777	0.859558438776768
VAC14	0.00953815809381896	-0.0436713146741147	-2.40593511601349
VAMP3	-0.257319889462607	-0.307353444621474	-0.904037658796681
VCPIP1	-0.0102544779540762	-0.0647750275631296	1.9677518187759
VDR	-0.595829093231144	-0.716928179098865	0.814804823495219
VILL	0.662652254801095	0.591901011710472	0.896380184585164
VPS35	-0.203677568329547	-0.0244826591570564	0.782801494068483
VRK3	0.204632226162201	0.153627466949757	0.987188934823448
WAPAL	0.0109589463632744	-0.0436713146741147	-1.8303661995863
WASF2	-0.0163563870127097	-0.00840454842765499	-1.48184491824611
WBP2NL	0.190942411037374	0	-1.83972281670963
WBSCR27	0.222592014575058	0	5.59469561750895
WBSCR28	0.36018309183113	-0.0244826591570564	0.751731886312633
WDFY2	0.389376186763121	0.416205205669959	0.843848862786093
WDR12	0.00921031712134005	0.250872603002127	-8.03240962121085
WDR19	0.035679762439469	0.0734479774711693	0.754619577879465
WDR20	0.00281753325013663	0.0436713146741147	3.89691192588162
WDR25	-0.368372144855417	-0.323875137815648	0.954765723452784
WDR35	0.0101267148267732	0.0734479774711693	-2.32511478240953
WDR37	-0.0448387683540566	0.00460336075947121	4.13647140472314
WDR43	-0.00794360196494933	-0.00389054993191739	2.1256221578358
WDR59	0.00672292761601608	-0.171378614099395	-1.13754905786511
WDR86	0.0251349949695039	0	1.99729577327339
WNK1	-0.0914707011489253	0.00754014027656653	-1.23342309474471
WNT7B	-0.00407407893456	-0.0672363874212399	1.23782195085115
XPO6	0.0577257702696011	0	-2.08708719301984
XRN2	0.054337229820556	0.111625566093622	0.911556246833954
YME1L1	-0.00918043627470573	0.0436713146741147	2.86384341531707
YTHDF3	0.00420022672981388	-0.131013944022344	2.73264696152901
ZBTB1	-0.317540947740236	-0.305699202718803	0.997443964078372
ZC3HAV1	-0.00824686569247183	-0.140059797549026	1.66400888393102
ZCCHC11	0.0760224013987665	0	1.73648587913058
ZFHX4	0.181607191592071	0	8.4752585011597
ZFP91	0.267762095602936	0.0734479774711693	0.841211086851114
ZFR2	-0.147660063935178	0	59.8941764458853
ZFYVE1	-0.249514642314948	0.0512091556499189	0.991926766627368
ZGPAT	0.140834867648537	0	8.10973895974486
ZKSCAN5	-0.0744531653678883	-0.00740588371976249	-2.77808440103601
ZMAT3	0.06451452580067	0.0039866273604865	2.65492272863986
ZNF138	-0.00615062430082499	0.0965609099170535	-1.54551196355355
ZNF195	-0.0985136542455347	-0.118262479197817	0.91622615007927
ZNF224	-0.483253589937555	-0.563300712149108	0.763348129799597
ZNF248	0.160195422614589	0	18.3975865516819
ZNF343	-0.00313699308293289	-0.0444353023185749	1.97573860891545
ZNF416	-0.334789260104553	0	-2.3215031824608
ZNF430	-0.0908412960787923	0	-3.04875565580524
ZNF462	0.511498889058115	0.613532035218814	0.940670975803888
ZNF487	-0.00926410179170267	0.305699202718803	7.90009418454278
ZNF540	-0.184597153399532	0	30.7628042505565
ZNF595	-0.549832889627093	-0.250872603002127	0.815448013759374
ZNF598	0.00368641988776312	0.123638046434081	2.0056937681493
ZNF665	-0.102384189186733	-0.129550055126259	0.866403495212763
ZNF672	0.140896058415768	0	-1.50990217875136
ZNF746	0.268853491713727	0.0512091556499189	-0.980072262587079
ZNF783	0.0271327034270488	0	-1.37652208012367
ZNF786	-0.183739282015117	-0.253109673702231	0.994901337546587
ZSWIM3	0.158575561023624	0	2.05974843120412
ZSWIM4	-0.0100706576854119	0.204836622599676	0.964911435045828
