# Supplementary material for: Functional transcription factor target discovery via compendia of binding and expression profiles
Source: Sci Rep. 2016 Feb 9;6:20649. doi: 10.1038/srep20649 (PMC4746627; doi:10.1038/srep20649)
Supplement: Supplementary Dataset [file srep20649-s2.zip › Supplementary Dataset/43180_2_data_set_1775608_nz79pk.csv]

Gene	PC	SC	CARS
A2LD1	-0.138493832345307	0	-2.73999374541956
AARSD1	-0.010614969149651	0.038575837490523	3.15890738135384
AB019438.5	-0.00151155330989137	0.0348931578899427	287.429414379768
ABCC11	0.470182569104915	0.433012701892219	0.847416702609049
ABCC4	0.0364336641846072	0	-1.27337633282497
ABI1	0.0010814565637785	0.196396101212393	2.30627039575865
AC004562.2	-0.36180537003186	-0.139572631559771	0.739474736641541
AC005104.3	-0.326980730709864	-0.231455024943138	0.750593407583083
AC008060.3	-0.25028447861342	-0.154647393532935	-0.904608848169691
AC008073.1	-0.21535929364207	0.0618589574131742	0.708780325769238
AC009171.1	-0.00194864618648333	-0.0306345814532098	4.74482290679224
AC013553.1	-0.00202247713532915	0.309294787065871	144.863830561929
AC017006.1	-0.329367798668218	-0.278365308359284	-0.784547707357012
AC017096.1	0.103096262705393	0.0306033239463205	0.826710609570653
AC051649.5	-0.064355543261361	0.0309294787065871	0.862811173402539
AC068473.1	-0.00184201284855705	-0.0944911182523068	18.9247457025607
AC098484.2	0.321990964887481	0.0981980506061966	0.788879125093149
AC103801.2	0.444667876586926	0.371153744479045	-0.805897012342344
AC105760.2	0.47459394054768	0.371153744479045	0.864959375867173
AC114947.2	-0.140716556217225	0	11.1608198462548
AC119428.1	-0.00323101116512921	-0.123717914826348	3.07269013125543
ACAD10	-0.18719763201189	0.278365308359284	0.785075329238429
ACP1	-0.00662693201774505	0.0470317081001772	2.39458276374062
ACP2	-0.338585065158449	-0.409461512426663	-0.684218110042466
ACP5	0.00390928153655975	0.138846770419685	4.08475565982665
ACSL3	0.00155827440857739	0	1.96699083124369
ACTR3	0.283320920368945	0.278365308359284	0.877571756350445
ADORA1	0.467292701132004	0.590096844352082	0.862268193197203
ADRA2B	0.00119649536358448	0.0348931578899427	1.6710354198944
ADRBK2	0.187080857474963	0	5.37454908995301
AGBL3	0.474125045052686	0.535449670096405	0.875409592426159
AGRP	-0.244964702296628	0.0927884361197613	0.669876560660818
AIMP1	-0.262054045911435	0	5.51312017795311
AIP	0.0542115102520199	0	1.36897260858057
AKR1C4	-0.00774985529209597	0	1.25957470277558
AL035446.1	0.209539958428277	0	0.694687393490612
AL117209.1	0.00192285775522371	-0.0618589574131742	1.72783836335256
AL136218.1	-0.550933372880801	-0.453611052569255	0.881736635474402
AL137141.5	0.335818986413595	0.115727512471569	0.765095260431319
AL157786.1	0.00672268844983009	-0.123717914826348	3.61137098661362
AL157937.1	-0.00961036106484333	0.309294787065871	37.1910791032082
AL158069.1	-0.363110487431985	-0.314038421009484	0.716139312907042
AL161452.1	0.366340674158594	0.272352389700961	0.792606585545226
AL161787.2	0.00618744755435444	0.123717914826348	27.9727540304068
AL357558.1	-0.40571542998551	-0.661437827766148	0.657507786065498
AL359715.1	-0.265461892922515	-0.185576872239523	0.798278296933822
AL360169.4	0.00636461492178415	-0.123717914826348	3.31999043966154
AL365259.1	0.00109358343052959	0.0716114874039433	1.40172887805557
AL391056.1	-0.0553961077499564	-0.038575837490523	0.859221980040229
AL441992.3	0.00332302045049483	0.0618589574131742	1.55490152092731
AL512306.3	0.0102219835224523	0.185576872239523	1.50794662989053
AL513326.1	-0.00602832852294536	-0.0179028718509858	266.034806142601
AL590666.2	-0.00330618443753267	0.247435829652697	39.3310475800354
AL591845.1	0.0617016071757902	0	1.60559836719187
AL645608.9	-0.0100840595913526	-0.0309294787065871	1.5652587387975
AL645922.5	0.0100670542188566	-0.0362208966312221	60.9077966323587
AL662800.3	-0.0949517133685431	-0.272352389700961	0.748671233188356
AL669918.2	-0.297973052959298	-0.314038421009484	0.769129678591727
ALCAM	0.394309366818175	0.229128784747792	0.837892027522515
ALDH7A1	0.514937695933965	0.28347335475692	0.699101564817349
ALKBH6	0.0082982095503048	0.03659625273557	-1.25272112085271
ALPL	-0.00892279198674135	0.123717914826348	24.4925749666419
AMBRA1	0.173843733725671	0	15.8765343244102
ANAPC7	0.0107152585468381	-0.0348931578899427	-1.93358574068082
ANGEL1	-0.0107598921966555	0.077151674981046	2.0591936552573
ANKFY1	-0.00592192794410069	0.109974784227484	1.54937777097862
ANP32A	0.0451638428197542	0	1.97666360696968
AP000911.1	-0.0079009962347982	0	34.3201992527618
AP3M2	0.00562267907079998	0.0243975018237133	2.44231111343598
AP4B1	-0.0823273848938881	0	1.48372678388411
APOE	0.00181587766746457	0	1.59326894103537
APOL1	0.0346069046507305	-0.0453920649501602	0.844512997882757
AQR	0.144019165036451	0	2.90014161609009
ARF6	0.00747091918967806	-0.00612066478926411	-1.52390865564572
ARFGEF1	0.00420757691752143	0.125320102956901	1.29285861874971
ARHGAP1	0.00947038442947841	0	1.28526833753215
ARHGAP22	0.0086436342602566	0	2.40120041457334
ARHGEF4	0.331318267377274	0.226960324750801	0.887249424363679
ARL3	0.00165906735979441	-0.0865276975079196	2.00346963690899
ARL6IP6	-0.000441063374363629	-0.0243256386283664	-2.41792723769047
ASPN	-0.0107483237061938	0.077151674981046	28.0798070951723
ATN1	0.00330930286440294	0.192582221629911	4.67915527511687
ATOX1	-0.0191489035087711	0	2.1473755239633
ATP13A4	0.0624155986029195	0	18.6970962605279
ATP5SL	0.222237444679646	0	16.0464497059936
ATR	-0.0107846618452584	0.226960324750801	4.71426251597728
BBS4	-0.23364766121391	0	-5.46146358010734
BCAS3	-0.205569344432286	-0.340224265772458	0.6874988276287
BCCIP	-0.00806616808037768	0.0164957219768465	-7.10773398923798
BDP1	0.462660698259657	0.247435829652697	0.799663125249519
BEST4	-0.044570883554791	0	-1.47832844912084
BHMT2	-0.00803768919039351	0.247435829652697	40.1006819081041
BMP4	0.367934401409827	0.404093393207966	0.749139370952199
BNIP1	-0.00781193136325374	0.034236839400873	1.74788481097013
BNIP2	0.00811573733579406	-0.181568259800641	8.09862788346552
BNIPL	0.00509064289115552	-0.247435829652697	9.26653817297669
BRCA2	-0.0109639664226897	-0.106650417858599	-1.29113767229231
BTBD11	0.249222070132602	0.185576872239523	0.823814379711106
BTBD3	-0.000994867759647829	0	2.02034942261032
BX072579.2	0.195355317092772	0.188982236504614	0.823024014749676
BX284668.2	-0.00283845242909822	0.139572631559771	15.2827677012967
C10orf26	0.0774811127947983	0	3.15628585266064
C11orf51	0.00958017696716043	-0.270275677409089	2.26596916400909
C14orf118	0.00881341622402376	-0.0562661686745269	3.17659817958857
C16orf5	0.00186202561867321	0.115727512471569	-1.38557416106137
C16orf55	0.320259958234078	0.247435829652697	0.694015164191994
C16orf57	-0.00335978162619328	0.0281718084909506	-1.62586739628792
C16orf62	0.327822445003293	0	23.2068398680958
C19orf2	-0.0728185682650716	0	2.4727713167744
C1orf194	-0.00688746736679785	0.503837964949172	80.6692973416449
C1orf212	-0.0234348352973618	0	2.38104572218402
C1orf65	0.00769117573237782	0.408528584551442	104.014720698454
C1orf66	-0.0104728467137227	0.038575837490523	1.38439231423612
C20orf26	0.203284635400593	-0.402083223185632	0.767938511204324
C20orf3	-0.0961606819491283	0	-1.45599929442302
C21orf70	-0.221900789089939	-0.0927884361197613	-0.855657227418656
C21orf91	-0.00392847982690909	0.174465789449713	-4.17611415433418
C22orf23	-0.358479197346819	0	-11.3306351804521
C2orf49	0.210375394404188	0.494871659305394	0.797700736417361
C2orf50	0.00734638630841597	0.278773290251065	8.89451458786302
C4BPB	0.00180712671007218	0.181568259800641	29.7916371268367
C4orf32	0.163032032565439	0.154303349962092	0.848170296850872
C4orf48	-0.00958587504119893	-0.123717914826348	2.56288569010025
C5orf45	-0.00070180502631172	-0.231455024943138	-3.14319798085975
C5orf51	0.385236812288074	0.409461512426663	0.769072352618074
C6orf134	0.138866213286744	0	2.99187611490055
C6orf162	-0.369634597409289	0	-14.8927639735138
C6orf25	0.00622708492976264	0.338061701891407	1.57107461608123
C7orf10	-0.203528366996469	-0.21650635094611	0.745627256227704
C7orf46	0.517136571511526	0.424183890298908	0.891921721811014
C9orf117	0.00809404387200843	0	2.5133730874336
C9orf125	0.0596908989058255	0	1.36347840270685
C9orf6	-0.00388998580101355	-0.0618589574131742	1.39691936450355
C9orf75	-0.104917914429899	0	3.34280836331664
C9orf9	0.0105343903242508	0.0654653670707977	-3.54611798271809
CACNA2D4	-0.00846739480909178	0.371153744479045	57.06052799681
CAD	0.0757651224963388	0	5.49073953621683
CALM3	-0.00557432408751969	-0.123717914826348	1.50466184494411
CBLB	-0.00998300481173884	-0.283730356944573	7.39417889582911
CBX1	-0.462224570191283	-0.425524885960185	0.888240052763525
CBX3	-0.000697669083986941	0.160062077448439	2.1746366974784
CCDC127	0.0028591110725417	0.136176194850481	1.53714135612771
CCDC144B	0.0420376962433434	0	2.14879093809681
CCDC53	0.0983877382751839	0	12.1274875424999
CCDC58	-0.00480394927847885	-0.034236839400873	-1.54127072766807
CCDC77	-0.00138441252333866	-0.0629940788348712	2.80261905442547
CCDC83	-0.000712072526331476	-0.104679473669828	246.168257199849
CCNDBP1	-0.00678380708432347	0.163663417676994	-2.20257083691191
CCNE1	0.194584749055117	0	3.88596797246872
CCNG2	0.00959377784350234	-0.209358947339656	3.34902252121861
CCNT1	0.771632753658441	0.804166446371265	0.865571570706852
CD37	0.000823154584467067	-0.0322748612183951	1.38599589820615
CD72	0.00804381592390267	-0.0348931578899427	2.88711315907658
CDC123	0.00920873257501259	0	-2.96025729060813
CDC42EP5	0.115510146841403	0	2.04803460287092
CDCP1	0.214613392473913	0.0907841299003204	0.793286934989823
CDH24	-0.00606672301267769	-0.220585795948733	3.38309761627912
CDK2	0.0339746114469874	0	1.48986718355029
CDKN2AIPNL	-0.440230982770952	-0.525801138011981	-0.801966525420412
CDS2	-0.0707699466978065	0	2.59247335727369
CDX1	0.00748518439299077	0.408528584551442	24.6750978853979
CEP152	0.512132145984843	0.470290834896615	0.759498946175773
CEP192	0.415191916901583	0.587660095425155	0.727083343372015
CHCHD3	-0.00918212651243397	-0.214444385699004	2.49272785500644
CHCHD6	-0.0254382962279212	0	1.30078221621016
CHKA	-0.182530448788262	0.0927884361197613	0.697688424308696
CHMP6	0.0864545332878752	0	1.54780209140784
CHRNB2	0.00201445185563668	0.038575837490523	1.02143318345275
CHST2	0.211899849491342	0.136176194850481	0.814626770766639
CILP2	0.00368593541874858	0.270030862433661	70.6842813698451
CLK4	0.102498031562436	0	3.70744588223996
CNOT7	0.044123517321072	-0.0944911182523068	-0.82008184362342
COL4A3BP	0.00262492834834667	-0.115549332977946	2.86572849154557
COL5A1	0.101375407818272	0	1.70313167737333
CR2	0.058252419505544	0	1.85876756480297
CRKL	-0.110847916340755	0	1.99850529943549
CRNKL1	0.17980644277547	0.433012701892219	0.805839328849415
CRTC3	0.0846602487820399	0	16.2665683026837
CSF3	-0.490265968837769	-0.767649473578738	0.807909505603301
CTCF	-0.00302931790377273	-0.118939928479995	2.15364618200387
CTSH	0.141913005636099	0	4.31414295827981
CTSL1	0.0100201546647225	-0.327326835353989	7.45287836765876
CTSZ	0.26191940616704	0.154303349962092	0.771626150942092
CUL2	-0.241493340379287	0	-4.68083025083264
CYP2E1	0.108319775437801	0	2.29782715454026
D87014.2	0.00970420724056608	-0.038575837490523	2.24105912360637
DAG1	-0.00835338552750933	-0.175206389471288	6.34313900049626
DAPL1	0.0104889519067251	0	1.62679396159617
DCP1B	0.0533420301868664	-0.157485197087178	0.819598721919014
DCPS	0.255099662750816	0.0327326835353989	0.903751112835915
DCTD	0.471675069337827	0.494871659305394	0.790719474279413
DCTN6	0.00765287255075749	0.213211593665704	-5.27281922497825
DCXR	0.130662099560925	0	1.42944498978173
DDX23	-0.00400576467870175	0.0701068184015974	1.9329236955344
DDX25	-0.235190711404626	0	82.1252752177834
DDX27	-0.00596201732200463	-0.0623804330871048	1.27979309208695
DDX49	-0.0969613010957676	0	1.64192576290243
DENND4A	0.0652969403585901	0	-1.46322452258502
DENND5A	0.254392914082652	0.278365308359284	0.782878353401282
DERL3	0.426685312152422	0.279145263119541	0.885871312985833
DHX15	0.146532399177393	0	1.66587763062354
DHX38	-0.426060492136909	-0.371153744479045	-0.796360406024138
DIP2A	0.0105007960823152	-0.0230021853114118	1.12068223751216
DIRAS1	-0.00876837889728534	-0.181568259800641	38.2232608464266
DLEC1	-0.128504048505349	-0.077151674981046	0.784615675069803
DLEU1	0.442460400510959	0.587660095425155	0.741150836824993
DLGAP4	-0.133852808901767	-0.0309294787065871	-0.809786990907111
DLL1	0.380842518681289	0.317744454651121	0.803712319667656
DNAJB12	-0.142278548929599	0	-1.92896256582413
DNAJC24	0.00814687804804895	0.28347335475692	-4.01644370519389
DNM1P17	0.00394209770021208	-0.0453920649501602	3.51691428713828
DOK1	0.0928249441037521	0	3.91134244153513
DPEP1	-0.143861237072309	0	28.8423231983537
DRAM1	0.40303549090656	0.21650635094611	0.812835173144812
DRG2	0.00413385899648094	0	3.20439839558842
DSCC1	0.130046425017531	-0.0944911182523068	0.791559188386387
DTWD1	-0.00681793047052087	-0.0618589574131742	-2.46606894616613
DTYMK	0.140278520803041	0.309294787065871	0.796696896621719
DUS3L	0.0578803396134245	0	2.91376622507239
DUSP11	0.0132674165011345	0	1.42733966894119
DUSP14	0.0814896317699023	0	-4.15100887144279
DUSP22	0.222934990624365	0	6.69587219795299
DVL2	0.141891113281629	0	3.31544251760354
EBF4	-0.020132149694729	0	1.38493460227433
ECHS1	0.135124541268553	0	4.67914781830721
ECM1	-0.0241813646085034	0	2.34695259169645
EHD4	-0.0088365486643823	0.120204996713762	2.28234337685807
EIF3D	-0.0350822515163604	0	9.34046550265289
EIF4B	0.00696496212902285	-0.0553283335172488	1.26099415662153
EIF4E1B	-0.0520459784548496	0	7.99538964991704
EIF4E3	0.0781081994970646	0	1.67508081903714
EIF6	-0.00500200112985701	0.00402454407013579	-1.39164123109208
ELMO1	-0.0593361836814239	0	3.19520370595312
ELOVL3	0.530926306309102	0.507176390574781	0.790298760439319
ELP4	0.0128268781324887	0	7.59010170240611
ENDOD1	0.47051907051319	0.655789237338891	0.82763452340851
EPAS1	0.106913076679508	0	1.51310027248247
EPHB6	-0.00451383574770179	-0.123717914826348	2.42375112592957
ERLIN1	0.0592307650136171	0	-2.6535340460131
ETFB	0.00189063593232499	-0.0850962943396763	2.26850571284808
EVI5L	0.000390455567439654	-0.244252105229599	5.58411016653236
EXOC6B	0.0538334804267553	0	1.56297355182759
EXOG	-0.148645923460932	-0.0618589574131742	0.841261217733313
EXOSC3	0.248988705168199	-0.0309294787065871	0.694896728673794
EXT2	0.0131314254219305	0	3.82359283809535
F2RL1	0.112490177805821	0	2.16636976308245
FABP6	0.0330334463271198	0	3.07522078244487
FAM110C	0.317602390756597	0.272352389700961	0.856661655580099
FAM116A	0.00887262154308898	-0.425524885960185	6.55227911923489
FAM117A	0.330653796129858	0.163663417676994	0.815844472676688
FAM131A	-0.00257949342701812	-0.468205277680678	5.7124393796437
FAM161B	0.342755989460296	0.188982236504614	0.716091315182604
FAM171B	0.260459231332288	0.0907841299003204	0.844727747177939
FAM176B	-0.000845500185373297	0.0853912563829967	2.34601113252731
FAM184A	0.561798533748006	0.697863157798853	0.852345748006907
FAM20C	0.355750266464692	0.139572631559771	0.735258272458229
FAM24B	0.291603395433393	0.123717914826348	0.770836874530342
FAM46C	0.00941734394339568	-0.0907841299003204	2.98377021767589
FAM59A	-0.00544327550953996	0.0907841299003204	7.04928217410142
FBRSL1	-0.00372251739050662	-0.173205080756888	2.83661300394553
FBXL13	0.101570792547669	0.154647393532935	-0.848452238220045
FBXW7	0.467022138520921	0.687386354243376	0.831543602501591
FDX1	0.424721057373671	0.392792202424786	0.79735970821223
FER	0.114969252571881	0	4.70587877916405
FGB	-0.00801395952146231	0.309294787065871	203.679929653083
FGF2	0.25273863567898	0.181568259800641	0.883112336473328
FGFRL1	0.0860818957513877	0	15.1956330932106
FHAD1	0.0985122389538807	0	0.964337510253031
FLII	-0.00839806573963648	-0.194019015870329	-2.17860630008187
FNIP2	-0.00348936295425564	-0.181568259800641	9.19997898262435
FNTB	0.0261914098045128	0	4.26364068084817
FOLR3	-0.427007042573444	-0.488796437867501	-0.656753300346803
FOXC1	0.32430151509925	0.317744454651121	0.816590840091096
FZD4	0.140977592805237	0	0.687784706277661
G0S2	0.0114234691696538	-0.0618589574131742	0.74429277360763
GANC	-0.0106452386636988	0.177079939085975	1.6555943728178
GAS1	-0.00848660320897154	-0.136176194850481	7.68261785174945
GAS7	-0.00260002807045408	-0.185576872239523	28.9208908527763
GATA6	0.0277408161632469	0	1.52130607022587
GCK	-0.110174527475062	0	-1.70209881965426
GDAP1	0.342244455894409	0.39239304683824	0.699602899531012
GIT1	-0.000805885916472707	0	-1.41523007829206
GJA3	0.23792137990604	0	4.95067382276156
GLI3	0.256801913160063	0.0453920649501602	0.829562941004055
GLS	-0.0816786498001148	0	1.11458930938556
GLYCTK	0.135265632427886	0	6.93188090478584
GMFG	0.00561811970298425	-0.244252105229599	1.5792583456714
GMPR2	0.0354010341723444	0	4.07924247709797
GNB4	0.341607931259837	0.314970394174356	0.748412258790219
GNL2	0.0354099680221898	0	3.09275174369732
GNRH2	0.37941363347681	0.309294787065871	0.713535372047388
GOLGB1	-0.0721774751784101	0	1.67621758115268
GPR137B	0.00836123138646365	-0.0618589574131742	3.38246912913385
GPR153	-0.0201610965661698	0	2.43747355864316
GPSM2	-0.0619717490463021	0	2.58835895678867
GPX1	0.725169090354306	0.598443748931276	0.713627166486017
GPX4	0.0349966679508487	0	-2.25735610707901
GRB10	0.141529152557211	0	3.57909260210972
GRIK2	0.271387233614747	0.309294787065871	0.892275107621236
GRIK4	-0.181959626344355	0	2.4806168743052
GRM2	0.00778183738696628	-0.0618589574131742	42.9599610253201
GRM4	-0.340779104307903	-0.038575837490523	0.836853121963911
GRWD1	0.0150573136316444	0	1.37944000703441
H6PD	-0.00217750473398368	-0.123717914826348	2.86848029413881
HAAO	0.00318082738045091	0.222507121576538	2.17705600266922
HABP4	-0.0189918574779518	0	2.66164798504937
HARS2	-0.00847335445674961	-0.163663417676994	-1.09542033697693
HAUS8	0.404063706135334	0.618589574131742	0.72167797022986
HDAC3	0.00220593214967267	-0.00430730492253948	3.65472489333134
HDHD3	0.0574484602927087	0	5.66809098246621
HESX1	0.00682271514080936	-0.174465789449713	64.6109528813305
HIST1H1E	0.0077310673995251	0.259807621135332	-4.91878535799741
HLCS	-0.11792224651183	0	-3.52567532195883
HMCN1	-0.0185808497522217	0	2.01226949920904
HMGN1	-0.00868186151934265	0.0904363092782368	-2.90443873820252
HOOK3	0.282803519476974	0.301511344577764	-0.856183522049864
HOXB3	0.214054336809919	0.0981980506061966	0.725319481670047
HOXB4	0.219373793818243	0.068853717305982	0.859594779769375
HOXB6	0.353923957758669	0.196396101212393	0.787714193724832
HOXC8	-0.130870048397354	0	340.727714189271
HPCA	0.0665204795657781	0	2.93085729327233
HPCAL1	-0.00113501632140503	-0.0213980246255456	1.57616609885002
HS3ST3A1	0.198312169186024	0	0.924216582123327
HSF5	-0.0120072517499363	0	14.8830599980705
HSPA13	-0.239372892495879	0	6.69628943836114
HSPA4	-0.00603490821405282	0.00940221768055752	2.6148169518177
HSPA5	0.0654921832351841	0	2.55804228224842
HSPD1	0.0471771381242696	0	-1.01379443841853
ICAM1	0.13636840163501	0	-1.66275169403142
ICT1	0.39123758203052	0.309294787065871	0.897383448078246
IFT57	0.416238897027386	0.490990253030983	0.761502866301411
IFT81	3.35283657240424e-05	0.053611096424751	1.86846176264381
IGFALS	-0.218226535332257	0	1.00672943618401
ILF2	0.00579425291163952	0	-1.66528460483875
IMPACT	0.0508692290310578	0	3.62217876227211
INPP1	0.070375960054981	0	1.88922275810178
INS	-0.00411617447109402	0.136176194850481	1.92498939695855
INTS2	0.0850627164808524	0.278365308359284	0.82431952004542
IPO8	0.141211741557043	0	6.28679882796225
IQCK	0.0261819432389434	0	2.57949743974129
ISY1	-0.491905231541704	-0.402083223185632	0.764901683652593
ITGA1	-0.00648659015017907	-0.185576872239523	2.67217929606821
IWS1	-0.150599084877064	-0.157485197087178	0.770492548923482
JMJD8	0.0059089404833207	-0.00194301170170663	2.57730963510308
KAT5	0.0798595134664836	0	1.75471675777966
KBTBD6	0.195828990465516	0.0618589574131742	0.883492568718843
KCNE2	-0.200936943897279	0	8.98015331689647
KCNH1	0.0921260349762285	0	66.7883444412127
KCNIP2	-0.0071965493846343	0	2.03102730414427
KCTD6	0.254908549727678	0.0697863157798853	0.884888319191418
KDM4B	-0.00742124748444969	0.0629940788348712	1.03122577288806
KHDRBS3	0.188072229245542	0.077151674981046	0.843592979880002
KIAA0196	-0.00561274848853461	0	2.37022016190177
KIAA0355	0.154090169899707	0	10.1094273734536
KIAA0564	0.0170846009924714	0	1.24173210765485
KIAA0895	0.266560287461299	0.196396101212393	0.86990997164378
KIAA1467	0.340121264273813	0.226960324750801	0.768047250328849
KIAA1549	0.100057494108818	0	2.84693635846384
KIF12	0.331262049746574	0.226960324750801	0.764286897812326
KIF13A	0.0631574482371191	0	8.61211218572602
KIF20B	-0.154464417979337	0.0927884361197613	0.736176958415467
KIF23	0.0688242977995923	0	-1.4909494063349
KIF26A	0.228885451999742	0.185576872239523	0.812839944569077
KIF3A	-0.191565118357799	0	-6.34705763347954
KIFC3	0.13932114865494	0	1.36907504040506
KLHDC8A	-0.00382612186934829	0.154303349962092	17.4130324591659
KLHDC8B	0.484104241520828	0.523722936566382	0.776408393370862
KLHL21	-0.0335502443613857	0	1.97872348534697
KLHL5	0.000823091016414544	-0.185576872239523	5.89084029734517
KLHL7	-0.125525995376584	0.154647393532935	-0.811060699009399
KRT19	0.00649367412167832	-0.229128784747792	2.38067237771718
KRTCAP3	0.489528006931968	0.463942180598806	0.829324787865159
LAMC1	0.465564157569275	0.0618589574131742	0.667067219859035
LARP1	0.0803145228644403	0	6.59522320907977
LATS2	0.0061041315215057	-0.0322748612183951	-3.32702992989184
LENEP	0.073757646056106	0	60.6087097045755
LIN7C	0.217991726291072	0.185576872239523	0.726714947945144
LINGO1	-0.00459355547536228	0.0907841299003204	1.49123043756264
LL22NC03-86G7.1	-0.00806853776485312	0.0430730492253948	-1.69901104100926
LMOD1	0.120619635574372	0	0.877679357489526
LOH12CR1	0.477977931063231	0.409461512426663	-0.884432484411732
LPAR6	-0.0891959876627536	0	31.8279034096117
LPCAT1	0.00271711982244884	-0.178092411254002	-1.37179435920762
LPCAT3	0.116404370893805	0	10.3584396619292
LRFN3	-0.0356143838082488	0	1.81614541289863
LRPPRC	0.0171805232237161	0	-3.53370179094234
LRRC63	-0.161988870829965	0	14.2849250347525
LY75	-0.00872815065048171	-0.0453920649501602	2.15785985795121
MANEA	-0.231576933860595	0	7.50268052841192
MANSC1	0.494331810802326	0.501485887376799	0.898929280620342
MAP1S	0.0414468787298627	0	1.75225625735052
MAP3K19	0.0615569533144921	0	2.82399512788656
MASTL	-0.00572377965074114	-0.0462910049886276	1.37618256973227
MATN3	0.233357322714279	0.185576872239523	0.832450356052415
MBD1	0.0443834485761354	0.0309294787065871	-0.820601883396996
MDH1B	0.205043455104524	0.123717914826348	0.750508082582462
MECR	0.103769387615024	0	-2.26204982749453
MED15	0.0831301648638241	0	6.15231835205554
MED28	0.599841307306435	0.598443748931276	0.86041400043524
MEI1	-0.00698009407547506	0.0618589574131742	2.2201817539834
MELK	-0.17439535971645	0	-4.85350963331574
METTL14	-0.196964623536252	0	6.27927283419372
METTL2B	0.543775487217864	0.556730616718568	0.878226119387107
METTL8	-0.0817650833974979	0	3.47600610173587
MFAP2	0.125115188515752	0	0.777737116596496
MFGE8	-0.000650129293757993	0.038575837490523	1.52745056662508
MICAL2	0.443837028784193	0.488504210459197	0.707253357759775
MKI67IP	0.00275378849622077	0.181568259800641	5.10768183310865
MMP15	0.00920404056846308	-0.367575075159755	4.86125425227953
MOBKL1B	-0.0190543096254738	0	3.18175047946912
MRPL10	0.157214596043572	0.0618589574131742	-0.842744969880826
MRPL39	-0.00730909451294124	0.493006648591635	-11.6488394674041
MRPL46	0.354401482504403	0.188982236504614	0.754921345086796
MRPL48	0.0255122361571271	0	-2.33479373864294
MRPL55	-0.190937599399071	-0.0618589574131742	-0.876330190548605
MRPS26	0.249733194252769	0.185576872239523	0.884441462350989
MTAP	0.477793525822956	0.409461512426663	0.79026168004822
MTBP	-0.32224059187825	-0.229128784747792	-0.845148961773783
MTF2	0.0107182864049711	0	-3.63994704328434
MTHFSD	0.115169541581504	0.115727512471569	0.867054912664025
MTTP	-0.152041451970796	0.0927884361197613	0.778670478476589
MTUS1	0.362121440569178	0.115727512471569	0.721981257915844
MTX3	0.131558652058278	0.115727512471569	0.864199077913373
MUT	0.00473123520447458	0.402083223185632	-2.82458213381639
MYEOV	0.512631261587191	0.569334731177358	-0.867076271628945
MYO9B	0.0275892211546603	0.123717914826348	0.794237015052062
MYPOP	0.300634951562552	0.181568259800641	0.683505198349598
N6AMT1	0.102096203110616	0	-5.25777755004926
NCOA3	-0.415157589472661	-0.21650635094611	0.665376618375147
NDUFC1	-0.124893925752798	0	-2.37875323328151
NEDD4L	0.0411589673062756	0	2.12727919346016
NEIL3	0.575734919848216	0.694365074829414	0.840660399558944
NENF	0.0761282696936477	0	1.50931151966185
NFIB	0.0309533073197945	0	5.75222827054958
NGRN	0.000398910134943206	-0.220479275922049	2.99849274732484
NLRP6	-0.167088398102559	0	27.7185373552572
NMT2	-0.225285345130218	-0.247435829652697	0.80971188057594
NOL4	-0.00148619273101048	0.181568259800641	9.76929142361714
NOP56	-0.02686207506315	0	-4.4096444483227
NOVA1	-0.219419869363565	0	13.0419909569386
NPHP4	-0.0962288660398821	0	1.64518133863985
NR0B2	0.399236786265992	0	478.43959387488
NUDT18	0.034354283142371	0	-5.85583925681219
NUDT2	-0.0324682762597242	0	-4.47758507512089
NUDT5	0.0845235309545179	0	2.53673393840751
NXF1	-0.0193968150736933	0	3.88120803434689
OAF	0.166689421628386	-0.038575837490523	0.722171600440766
OGFOD1	-0.00484708085161801	0	-2.1230474803532
OLFM1	0.0298649285448908	0	0.678739644374649
ONECUT2	0.0062266946684331	-0.0453920649501602	2.55049387456237
OR6B2	-0.198919227957371	-0.0927884361197613	0.821492787950872
OSBPL1A	0.377394869798256	0.22985165564123	0.734304060261544
OSGEPL1	0.402510090993339	0.220479275922049	0.837028146854718
OTUD1	-0.083588421819671	0	8.17695595116302
OXCT1	-0.0888099968810586	0	-3.99072044007059
P2RX3	0.176469346241591	0.185576872239523	0.721533390325247
PABPN1	0.00851670049718595	-0.0353881210219187	2.10541732951903
PAICS	0.00105641240725484	-0.142931528252893	3.3064808684709
PAK1	0.403249145117925	0.327326835353989	0.853573650143271
PALLD	0.38103067661059	0.499312714451762	0.828728971474537
PARD3	0.372175291533601	0.29459415181859	0.880340262038568
PARD3B	-0.00821720920287822	-0.313914437470592	6.3185777378941
PARN	0.00895461839079751	-0.0700825557885152	2.19429277301105
PCNX	0.0810497875216138	0	5.36171623326193
PDCD2L	0.0812736573402179	0	-1.02822300692457
PEX7	0.320411551705087	0.525801138011981	0.689543561713572
PFN1	0.00941955763562829	-0.267882058641845	2.43109064516232
PGAM5	0.211467136144434	0.41565492502506	0.891197445633806
PHACTR4	0.00092840878599085	0.0309294787065871	2.42104764124891
PHC1	0.00149763548635684	0.247435829652697	3.41640760871078
PHPT1	-0.00431877801146081	0.0792428851750327	-3.98234977530333
PHRF1	0.00975967190533233	-0.107417231105915	2.09297332466162
PICK1	0.0100378084800499	0.0373541277453587	-1.34618046092147
PIGB	0.322313800791472	0.409461512426663	0.776660548275645
PIGO	0.00361032809820378	0	2.62587521443524
PILRB	-0.0521172636698124	0	-4.44018160134682
PKM2	0.00104813745222153	0.038575837490523	1.98403220618515
PLAA	-0.0429166109780434	0	1.73371159951798
PLCXD2	-0.00571016869628998	0	0.84465606259365
PLEKHF1	0.287132211384652	0.272352389700961	0.842489700780866
PLLP	-0.0484502195468809	0	3.48030441465104
PLS1	0.534298187482177	0.654653670707977	0.777351127053168
PNRC2	-0.0046306099667574	0.26763218066403	-1.82419794852241
POLE4	0.00910713496357353	0.0907841299003204	2.21140893117606
POLG	0.165117888165168	0	3.59954378154145
POLN	0.501487650724956	0.488504210459197	0.746892594905276
POU2F1	-0.00605541733126218	-0.13852290962591	2.2059653912812
PPAP2A	0.161883385923724	0	4.5775699090248
PPFIA4	-0.0962624408558588	-0.525801138011981	0.84677387220803
PPIL2	0.153467860540159	0	1.09693161993886
PPP1R13L	0.00547901922162565	-0.018602920739017	1.78532999985999
PPP1R15B	-0.00492985255871142	-0.0724417932624443	1.24113756797442
PPP1R3B	-0.00416034603202418	-0.38575837490523	5.07635158234243
PPPDE1	-0.169613307186826	0	1.20436271140726
PPPDE2	-0.0329956954558385	0	3.92908037116451
PRKCSH	-0.495942745681409	-0.463942180598806	-0.898570434477091
PRKRIP1	-0.130935004773038	0	-3.06562177298214
PRLHR	-0.102337753049083	0	5.26014524010687
PRMT7	0.0548798559208506	0	1.66716304347212
PRR19	0.00703970230663273	-0.0327326835353989	1.38513460156621
PSEN2	-0.00765328559110625	0	1.63475931488454
PSKH1	0.00229799271425288	-0.142931528252893	3.45244167773302
PSPC1	-0.0597371872858969	0	1.19826677844723
PTPN9	-0.0472562028224301	0	1.29152475401513
PWP1	0.0105864038482826	0.185576872239523	2.88226456583461
PYGO2	0.0015091509546185	-0.119878055954039	4.18015826114172
PYY	0.00298373715630672	0.408528584551442	25.8755636292029
RAB7L1	0.00123166899267803	0.0981980506061966	-1.91229590389937
RALGPS1	0.118597246826407	0	4.74781278844782
RANBP17	-0.000338693718769307	0.0120736322104074	4.01674442680906
RARS2	-0.108909549043288	0.247435829652697	0.777448983435221
RBM14	-0.00228081961196036	0	1.29805434271846
RBM15	0.00794278710657539	0.0481976021141874	2.00637828537094
RBM4	0.16647619767241	-0.0618589574131742	-0.770766733829436
RCE1	-0.00438720277110338	-0.154944946700228	2.36908285434176
RCOR2	0.00115483776706534	0.111700306737921	-2.88950396666208
RDH14	-0.00372849902489307	0.1636775870565	-4.30557717053014
REG4	-0.195090252601303	0	101.226364417745
REL	-0.133867201516466	0	1.8173672543807
REPS1	0.00205963451495812	0.0348931578899427	1.58196001377247
RFT1	0.00419955754891559	0.0118864327762549	1.57980365683251
RFXANK	-0.00248492717236439	-0.540061724867322	14.7094769621194
RGMB	0.800858182930022	0.866025403784439	0.78682705211403
RHEBL1	0.60108745427209	0.66296999990891	0.877827144606883
RHPN1	0.561917397069414	0.490990253030983	0.815026786770034
RIBC1	-0.154453505643056	-0.278365308359284	0.813582852994618
RIOK1	0.114216238593236	0	2.41590116253667
RNF135	0.52711714678566	0.687386354243376	0.710607832703836
RNF141	0.298289846498334	0.433012701892219	0.676406749836285
RNF183	-0.33999629100745	-0.115727512471569	0.802808146763171
ROPN1L	-0.144754998126691	0	1.80152164768889
RP11-195F19.2	0.00012109006352541	-0.0563436169819011	1.57917906815856
RP11-383C5.1	0.11938062805437	0	0.843676613792793
RP13-530H6.1	0.00894844497740565	0.0654653670707977	1.73457427255732
RPL24	-0.0153987699512052	0	-2.99876504391779
RPL27A	0.482974748559682	0.433012701892219	0.856334272416435
RPS11P5	-0.011327594537794	0	2.52365105788045
RPS6KB1	-0.3671874541599	-0.185576872239523	0.717591497341294
RRAGA	-0.0235894275697641	0	2.73165208024102
RRP1	0.00663754851654174	0.0422577127364258	2.29775219365284
RSBN1L	0.00955330639300734	0.160989981322996	-3.58742031675002
RUSC2	0.0107191503038403	-0.115727512471569	3.18368572062505
SAAL1	-0.0748230923078183	0	-0.907093447114449
SCAND1	-0.0775184440864346	0	8.02243293919472
SCN2B	0.41845431127169	0	182.146988485507
SCN4B	-0.00394623061917599	-0.247435829652697	21.9463676596643
SCNN1A	-0.0753203876715938	0	1.94647025319964
SDC2	-0.159328469319499	-0.272352389700961	0.796521811336821
SDSL	-0.000693465010394377	-0.192879187452615	-1.44431281208329
SEC23IP	-0.396250734578415	-0.360059518889387	0.852787969444743
SETX	0.00608658757072543	-0.0453920649501602	5.33920863121597
SFI1	-0.0103585053501078	-0.0309294787065871	-1.84294312701295
SH3BGR	-0.00689163688021371	0.309889893400456	-2.51828655025539
SH3GL3	-0.102482109405632	0.077151674981046	0.809271313305517
SH3TC1	-0.16108224208898	0	5.19554430482871
SHB	-0.0584316529421606	0	-2.69190308891632
SHPRH	-0.00531235346936014	0	4.73951705421122
SIGIRR	0.367593662942245	0.346467433591792	0.726091449929914
SKAP1	-0.00562521215052116	0.462910049886276	94.7465350035279
SLC24A1	0.558885843119498	0.618589574131742	0.781075799846795
SLC25A23	0.431446968886107	0.499312714451762	0.747121375449748
SLC25A42	0.403332180776463	0.301122963665124	-0.799928587618918
SLC29A3	-0.00857307507050077	0.0288120768657449	-1.06407339035478
SLC2A12	0.0861629406927729	0	6.17912288265969
SLC2A6	-0.0715149728591576	0	-7.46794177097575
SLC30A1	-0.00499636954538055	-0.0138675049056307	-1.99667326672705
SLC35A1	-0.0356223262023935	0	1.93615078244679
SLC35E3	-0.258992522249694	-0.185576872239523	-0.898478378610134
SLC37A1	0.00579646415584914	-0.185576872239523	5.30970881403876
SLC37A4	0.00158778078091388	0.0256776295506548	-1.65036418041701
SLC39A1	0.00405074832668745	-0.0274057103789227	2.01329745654521
SLC46A3	-0.00499664572892891	-0.123717914826348	2.03681632568555
SLC7A11	0.356244589343409	0.157485197087178	0.779054123355743
SLC7A2	0.207972360843698	0.154303349962092	0.879026022588426
SLC7A6OS	-0.140900428203525	0	1.71269775422245
SLC9A5	0.180435893015126	0	71.8454171428494
SLCO3A1	0.170836844458295	0	1.75861658182546
SMAD7	0.0200151918001952	0	2.00160763249341
SMPD1	0.337229918773019	0.229128784747792	0.883339876453651
SNUPN	0.109069132588173	0.371153744479045	0.836371460265764
SNX19	0.565832979503736	0.835095925077852	0.732809266607612
SP2	0.0280253519029733	0.0629940788348712	-0.865661321593246
SPNS1	-0.493657262143676	-0.472455591261534	0.876866200280887
SPRY4	-0.0886130917934342	-0.163663417676994	0.762099866794086
SPTLC2	0.00628478217516629	0.0948504013668671	1.47880104031487
ST8SIA6	0.0665619897167733	0	0.819963647570312
STOX1	-0.00662987784232926	-0.123717914826348	7.14573002484575
SUPT6H	-0.00702734206530564	-0.104679473669828	3.55027801036528
SUPV3L1	0.00936499697515248	-0.0618589574131742	-3.81510752749165
TAF10	0.417549778721849	0.371153744479045	0.878084398348766
TBC1D10C	-0.00292287163284307	0.424334212395753	199.456152967089
TBC1D8	0.00942847433697455	-0.0753778361444409	2.40972380990352
TCP11L2	-0.0798022549812937	0	1.39476143559219
TECR	0.00750744543145069	-0.115727512471569	4.47227528988449
TEF	-0.450484245899355	-0.409461512426663	-0.807885511546637
TEX261	0.0911978567151685	0	4.13294384234309
THOC5	-0.0248728637751861	0	2.86303891946647
THPO	0.421640491374401	0	225.261298836361
TICAM1	0.170327593491814	-0.115727512471569	0.660296425149387
TIMM17A	0.258080318863741	0.346467433591792	-0.854318339177394
TIMM44	0.147758452474153	0	3.11589529191356
TMEM184C	0.00635915541012827	-0.0907841299003204	2.27317939852729
TMEM216	0.352608122956469	0.28347335475692	0.7152441529969
TMEM22	-0.271557176815465	-0.077151674981046	-0.808964905089779
TMEM42	0.118665202022058	0	8.56391577992639
TMEM55A	0.224220153934258	-0.0629940788348712	0.726057775067357
TMEM65	0.495812004410969	0.390360029179413	0.677378437954933
TMEM84	-0.497449459442761	-0.377964473009227	0.752715014649027
TMTC4	-0.0036109853662307	0	2.37364010935751
TNFSF14	0.440361738263952	0	393.421122684062
TOMM20	0.00605563250589692	0.0453920649501602	1.5954629120199
TOMM5	0.106752115765629	0	-2.85726485494917
TP53INP1	0.31793378077667	0.317744454651121	0.897351772263102
TPH2	0.229493281796269	0	50.3622265414916
TPPP3	-0.223797451588325	-0.123717914826348	0.854204210723502
TPRG1L	-0.030141333398425	0	5.81077176558829
TRAF3IP2	0.00524679849564657	0.123717914826348	1.90470566412301
TRAPPC6A	-0.0946103844014115	0	-2.37138141885031
TRIM37	0.0284423155437898	0	1.42078221669503
TRIM4	0.2992414617588	0	0.690007688687279
TRIM50	0.00514074456999658	0	1.71540545397123
TRIP11	0.759325421547728	0.661437827766148	0.795843783549578
TRMT2A	-0.00437511801022416	-0.175459057292238	-1.87879231545641
TRPM5	-0.137192111097078	0	33.441441710996
TRPV3	0.294416472113452	0.392792202424786	0.802830058662929
TSFM	-0.114522786463662	0	-4.05589818177735
TSPAN4	-0.00670804966395196	0.084204133713576	-2.04891867788238
TTC14	-0.151436338278955	0	-12.9461115891048
TTC39C	-0.124592797980391	0	8.26514782153619
TTLL12	-0.0769655275513951	0	-1.99623632831368
TTPAL	-0.00146496191470659	-0.0927884361197613	-0.830544300269855
TUBA1B	-0.00153818944078936	0.305706102651152	2.1150753853584
TUBD1	0.29100198575957	0.0618589574131742	0.794438025929992
U2AF2	-0.00780520392806283	0.0877295286461189	1.80647336129362
UBE2O	0.16930183564875	0	4.32401480637354
UBE2Q2	-0.000269893890225704	0	-1.69816971586854
UBE2R2	0.101054361945388	0	2.17678399841793
UBXN2B	0.522978906933028	0.558290526239082	0.856247965985819
UBXN8	0.395763049689405	0.340224265772458	0.830436284630482
UCHL3	-0.0150215543441438	0	5.16989808698199
UFM1	0.129797488614413	0.340224265772458	-0.791032838493774
ULK4	-0.150710611319676	-0.220479275922049	0.842853681397938
UNC50	-0.124032936043654	0.123717914826348	-0.675681548348343
USP14	-0.306489713964423	-0.136176194850481	-0.667823301580545
USP16	0.0599947923741464	0.433012701892219	0.778191779590458
USP28	0.0973008171742274	0	6.59021822171953
USP42	-0.0163991158840611	0	-1.52277414375155
USP6	0.157924423991359	0.0618589574131742	0.83378180783446
UTP3	-0.110968227817957	0	-1.25236621915499
VPREB3	-0.191686681269444	0	1.36062768106515
VPS13B	0.235877397591618	0.185576872239523	0.871545787664397
VPS72	-0.00706188688732632	0.120467720387367	-2.41955587063099
WDFY3	0.300086688497792	0.272352389700961	0.786824919698131
WDHD1	0.00255382053868704	-0.0654653670707977	-2.0705516632631
WDR19	0.374142799043837	0.347182537414707	0.867173023720955
WDR26	-0.0042524088496107	0.174465789449713	3.25344038440547
WDR75	0.00608181906575873	0.0453920649501602	-2.2937020711141
WDR8	-0.0176533038240344	0	2.41146845500351
WFS1	0.273422907315083	0.371153744479045	0.733291636380276
XKR9	0.17399732490756	0.123717914826348	0.851464274039912
XKRX	0.143061819155603	0.0453920649501602	0.779302621848898
YAP1	0.49425248401867	0.593183684129025	0.815946032610976
YIF1A	0.00127157044502795	-0.0644609942540431	1.50297591754149
YIPF7	0.36311439192785	0.409461512426663	0.88787557236793
YPEL1	0.512569912813021	0.359486813709167	0.804740378531972
YTHDF1	0.00862764427768682	0.00798595706249925	1.25326956217291
Z98750.1	-0.269067260577919	-0.0927884361197613	-0.78778400840502
ZAP70	-0.278151329698662	-0.123717914826348	0.81087148321285
ZBTB8OS	0.0865506575035479	0	3.34554614458811
ZC3HAV1L	0.421802478856226	0.392792202424786	0.712413892928624
ZFP30	-0.00348842461974173	-0.185576872239523	6.20905480450457
ZFYVE1	0.131252469271822	0.154647393532935	0.751383010014962
ZFYVE21	0.01084065150302	0.00213161963157734	2.52878994833535
ZFYVE27	0.0529244737934357	0	1.77678138712595
ZHX1	0.439453508561521	0.494871659305394	0.754042097291695
ZKSCAN2	0.461999183023755	0.309294787065871	0.798414653640811
ZMAT2	0.107047920202526	0	8.61781884224238
ZMIZ1	-0.169799585677087	-0.282935581723865	0.898373872538803
ZNF100	-0.131163328990383	-0.181568259800641	0.761113856332734
ZNF180	0.547314264176968	0.185576872239523	0.824395761620682
ZNF181	0.122884536320589	0.125988157669742	0.761660910740819
ZNF19	-0.10045851907139	0	3.96560095697055
ZNF2	0.00410739226927611	-0.130930734141595	4.89668708864662
ZNF211	0.414625185814773	0.408528584551442	0.862326859053819
ZNF248	0.316748230941585	0.0927884361197613	0.688625216193585
ZNF268	-0.208576639177966	0.0309294787065871	0.749019411823235
ZNF28	0.00281448205294994	0.0453920649501602	2.02166149806091
ZNF280D	0.424298026253019	0.305702702002835	0.826618823646688
ZNF296	0.0594571764280234	0.0607176740718916	0.881227505830447
ZNF319	0.358453627288763	0.371153744479045	0.785802351983172
ZNF324	0.452837243689751	0.251976315339485	0.719474232990209
ZNF324B	0.574164529325064	0.835095925077852	0.71241835643716
ZNF337	0.00689115303030179	-0.104679473669828	1.59722853233389
ZNF33A	-0.0042392055259147	-0.247435829652697	-1.14000514391723
ZNF568	0.00502146742554665	-0.0618589574131742	4.15684751146847
ZNF621	-0.0106996297054487	0.157485197087178	2.32915626691399
ZNF710	0.0836832976219762	0	6.17150227910219
ZNF721	-0.116462466145516	-0.185576872239523	-0.782264957245666
ZNF737	-0.00806557188156106	0.247435829652697	133.901331286015
ZNF781	0.00528634462981232	0.371153744479045	50.7181185611463
ZNF843	-0.153986390797695	-0.125988157669742	0.895493499692309
ZP1	0.354461060313071	0	60.028418723992
ZSWIM1	0.207010748316782	0	17.5325991799608
