# Supplementary material for: Functional transcription factor target discovery via compendia of binding and expression profiles
Source: Sci Rep. 2016 Feb 9;6:20649. doi: 10.1038/srep20649 (PMC4746627; doi:10.1038/srep20649)
Supplement: Supplementary Dataset [file srep20649-s2.zip › Supplementary Dataset/43180_2_data_set_1775609_nz79pk.csv]

Gene	PC	SC	CARS
AAAS	0.667420822587022	0.568535243614961	0.936047095610825
ABCB9	-0.128623223439184	0	-2.95257483614763
ABCC1	-0.0130607110021113	-0.261116483933547	2.94491392398213
AC005003.1	-0.0140601563074465	-0.341712857188132	-3.25279994878906
AC010441.1	0.00411187724609823	-0.0348155311911396	-2.74539672213985
AC010982.1	0.0297674083361879	0	2.60027874487403
AC012506.4	-0.0101050352326404	-0.0580258853185659	1.76775262083273
AC018804.4	-0.0136656868213003	0.174077655955698	1.06586108448875
AC022415.8	0.0417353529431668	0	15.760228714995
AC093415.2	-0.0640041664921418	-0.0201007563051842	-1.13688724418537
AC093668.3	0.133651906583372	0	2.034409160087
AC104695.3	-0.358078322588154	0	10.7630669644813
AC106722.1	-0.0180079240209576	0	-2.62001307997009
AC135966.1	-0.0761205470992961	0	-2.20457750049029
AC147651.3	-0.00901810818041573	0.0580258853185659	1.35674614312877
ACLY	0.104887688107326	0	1.29547164474684
ACSS1	0.662349316181559	0.852802865422442	0.807349288548872
ACTR1A	0.219243069492003	0.14213381090374	0.742239561095746
ACTR5	0.0341838863557844	0	1.56172854068716
ACYP2	-0.242306100142219	-0.174077655955698	0.878998228215883
ADCK1	-0.000350550916570885	-0.21320071635561	-1.53772160508128
ADCK2	-0.00380219632759169	-0.174077655955698	4.02860003923952
ADCY6	0.508464365124573	0.696310623822791	0.751290358987756
ADSSL1	-0.00463336052826028	0	1.37158189197128
AHNAK	0.138340067994253	0	2.77344554021826
AHNAK2	0.00418660538733392	-0.104446593573419	-2.57024414910844
AIM1	0.185677992033773	0	2.38211602523018
AKAP5	0.134702729636176	0	2.47233619757678
AKAP8L	-0.213759869151437	0	-4.15574485017742
AL121897.2	-0.0104334931313708	-0.0580258853185659	1.40580727916971
AL136378.1	-0.618885979408333	-0.452601905484814	-0.764619914565398
AL138885.4	0.00495339463606759	0.0580258853185659	1.75445416026881
AL161937.2	0.0167683972792172	-0.406181197229962	28.4316593362064
AL353803.6	-0.156418160747513	0.0580258853185659	0.895221671831509
AL591893.3	-0.352548306968447	0	1.5056710857677
AL645608.7	-0.00643406370662964	-0.21320071635561	-2.23562076192242
AL662871.2	0.351601128685244	0	12.8291762705234
AL772337.5	0.00917174304575218	0.0580258853185659	1.43122594841842
ALOX12	-0.00592573715356292	-0.29012942659283	23.6324879942882
AMPD3	-0.000451503225544764	-0.14213381090374	-1.47254819289187
ANAPC5	-0.00563861117201751	0.0710669054518701	0.944033168377672
ANKRD18B	0.571779003804565	0.524377670804744	0.835863836338304
ANKRD29	-0.0124052150125629	-0.174077655955698	4.15402465033002
ANKRD34A	0.00208513810607424	0.174077655955698	3.85199194582682
ANKRD42	0.00514334991050039	-0.080403025220737	1.00657002837472
ANTXR1	0.526754844396222	0.56980288229819	0.743354424076046
AP000688.4	0.656743378543707	0	598.625212591308
AP000688.5	-0.0101754247892623	0.406181197229962	103.388160934697
AP1S1	0.33101431637385	0	10.6680570541142
AP2A1	-0.391515124636285	0	-2.6822476555517
ARFGAP2	-0.144565929135835	0	13.7320029393275
ARHGAP10	0.483527054503255	0.284267621807481	0.707883435796065
ARHGAP8	-0.360447300506517	-0.174077655955698	0.818899939954643
ARHGDIB	0.682339413966892	0.710669054518701	0.847945983156921
ARHGEF1	-0.0175868303430043	-0.0778498944161523	1.06192211598416
ARHGEF16	0.251216791934283	0.147049800563843	0.81922041319999
ARL6IP5	-0.013815082086866	0	-1.46196327446375
ARL8A	-0.0239861688658983	0	1.74892829091926
ARMC2	0.485301544897385	0.497468338163091	0.790359568810398
ARMC5	-0.0242857062633707	0	1.68329372600086
ARRDC2	-0.497461731528952	-0.56980288229819	-0.803755286390952
ASAP2	0.454077157099725	0.355334527259351	0.94307232101121
ASRGL1	0.530181766411386	0.609271795844942	0.931157784911897
ATG2A	-0.00180647124210701	-0.0778498944161523	1.16833626216992
ATP6V1E1	0.0815626957721212	0	2.57202890128193
ATP8B3	0.468813573976636	0.21320071635561	-0.935347189785003
ATPAF2	-0.00560538079215633	0.406181197229962	7.46533359754185
ATXN2	0.0162467086999276	-0.0580258853185659	0.947853946084246
AURKA	-0.0129135469295075	0.0973844245780238	-1.57384377976964
BAP1	-0.0149028469949081	-0.145643816250884	1.28720803599779
BBS2	0.0171709962270586	0	2.3442596694319
BCAS2	NaN	NaN	0.900678859178961
BLM	-0.0130552442822788	0.174077655955698	2.57662219910126
BMF	0.703599732601781	0.639602149066831	0.876584714354781
BMP1	0.0231648608826221	0	0.86826041726378
BMPR1A	-0.00170988202900241	0.08553372034477	-2.5088772267045
BTN3A2	-0.00997360778171717	0.104446593573419	-1.23354005112242
C10orf4	0.0866377426862258	-0.0710669054518701	0.878700557545906
C10orf47	0.38047040327841	0.284267621807481	0.868024002140594
C11orf35	0.115944902382331	-0.00864998826846137	1.36120930925229
C11orf82	-0.00902634171112885	0	-1.89365232810293
C12orf65	-0.00422131239663621	-0.0580258853185659	0.962083465653325
C14orf1	0.0144482910299256	0.269679944985297	-1.67674074687514
C14orf129	0.0175632573328798	-0.138708396429413	2.78900937576654
C15orf29	-0.0423085901148996	0	-2.0590988530598
C15orf40	0.0442336083753439	0	1.53654121711165
C16orf7	-0.0365084392224545	0.0580258853185659	0.882422826915072
C17orf59	-0.157938711589225	0	1.4427152616568
C17orf79	0.0432673812704373	-0.113960576459638	0.853159630641098
C19orf40	-0.00974924538569703	0	-1.88603602736881
C19orf70	-0.068262918683634	0	1.23336402042164
C1orf115	0.542539085197707	0.56980288229819	0.897536256515074
C1orf148	0.15502748520639	0	76.4259046123892
C1orf53	-0.00447138619742097	0.261116483933547	5.65420616895282
C1orf54	0.0027461477526748	0.174077655955698	2.38935081103083
C2	NaN	NaN	0.844945298976255
C20orf3	0.00906169719395038	-0.0580258853185659	-1.47671704026554
C3orf25	0.32469140097861	0	453.426417127486
C3orf39	0.122757256403454	0.0379868588198793	0.877831339047403
C3orf62	-0.00482449326021712	0.113960576459638	-2.21828250600287
C6orf165	-0.49143309183818	-0.348155311911396	0.76411949240755
C6orf62	0.00507482434725409	0	2.32929915735527
C7orf55	0.00980908203351489	0.0710669054518701	-2.84428455883997
C7orf63	0.477874410811163	0.493829164658431	0.865542119074186
C8orf44	NaN	NaN	0.740490187986558
C8orf83	0.297416785907687	-0.0710669054518701	0.645773050565267
C9orf116	-0.0638135036037213	0.020806259464412	-1.25609279828208
C9orf47	0.142915709355528	0.0870388279778489	0.805523198554385
C9orf85	-0.0131507490960376	-0.113960576459638	2.209210074317
C9orf93	0.00763443033545956	0.0970958775005892	2.15693186235203
CABLES1	0.00895159992109958	-0.0348155311911396	-2.07654891715018
CALU	-0.0645741670401004	-0.0580258853185659	0.893224509167032
CAMK1D	0.526605096885793	0.568535243614961	0.751020829714825
CAMK2N1	0.633694600835987	0.696310623822791	0.920100530548956
CAMTA2	-0.00815495002709579	-0.0710669054518701	0.962313925333465
CANT1	-0.106562132573948	0	-3.14360317230892
CAP2	0.647635803507144	0.497468338163091	0.736515656692019
CAPN5	-0.0105101030464144	-0.0348155311911396	-2.51506482504672
CAPZA1	0.0916012178125734	0.0580258853185659	0.940685955491926
CASD1	0.0166446388102434	0.0580258853185659	3.57474024652598
CASP8AP2	0.181670453139086	-0.0201007563051842	1.77279363848062
CBLB	-0.0717716271462163	-0.14070529413629	-0.893584356382323
CBR1	-0.388495402649415	-0.284267621807481	0.717653569156369
CBX2	0.443487108938585	0.493829164658431	0.796712453335103
CCDC122	0.446493305005509	0.355334527259351	0.879168144893353
CCDC124	0.0048824705852492	0.14070529413629	2.32135319532654
CCDC53	-0.270158456679653	0	-1.22860047399758
CCDC57	0.00765131240878002	-0.164804410824348	1.10197012506604
CCDC9	0.0522046832518913	0	3.70612059545318
CCL20	-0.00993023092912898	0.207599718443073	2.19383859274303
CCNB1IP1	-0.0128581810109875	0.0580258853185659	1.35572039154331
CCND3	0.0117603686431643	-0.0580258853185659	-3.50039587855973
CCNJ	0.037940713781088	-0.0149822191658498	1.50584595525061
CD70	-0.329993067211729	-0.522232967867094	0.908070330392732
CD97	0.501440001904701	0.568535243614961	0.761155748557615
CDC25B	-0.248975241823321	-0.174077655955698	0.851866409943336
CDC25C	-0.0102844179306841	0.0870388279778489	0.963914154674039
CDC45L	-0.00927985576719453	-0.0580258853185659	3.35607761134265
CDKN1A	0.0009458377816822	-0.0348155311911396	1.69536612588688
CENPE	-0.0670951968214319	0	1.45628862650057
CEP152	-0.057312115959958	0.0134005042034562	-2.01599385764986
CEP97	-0.00607613666965052	0.0710669054518701	-1.66533661646304
CGRRF1	0.0806643765062588	0	0.786012274407567
CHMP4B	-0.025048931781026	-0.0149822191658498	1.1528237656155
CIC	-0.370908824034605	-0.426401432711221	0.856811940051398
CIRH1A	-0.00299064177146558	0.0870388279778489	1.32105783239096
CKAP2	0.00197622724318571	-0.174077655955698	5.58441307512822
CLASP2	0.00344348385558801	0.29012942659283	8.55691533143659
CLINT1	-0.0807436604507515	0	-3.13155321363321
CLPP	-0.166384239835822	0	-3.35972917472615
CLSTN2	-0.0105636975355723	-0.406181197229962	65.2173260548334
CNOT7	-0.0173837502496898	-0.0778498944161523	4.99277682622975
CNP	-0.0655512532215068	0.0149822191658498	-2.36291558532639
COMMD4	0.000130881946665955	-0.174077655955698	2.48843392900807
COQ4	0.0171995820792204	0.0580258853185659	1.23615237550632
COTL1	-0.0520885577698024	-0.0149822191658498	1.33312783554386
CRB3	0.558927751052216	0.696310623822791	0.922757277861291
CREB3L2	-0.012367263227511	-0.261116483933547	-2.24108208929444
CSK	-0.071600371314821	0	2.14953915581204
CTPS	0.012580409752545	0.0778498944161523	1.18031464372095
CTSZ	0.525955579479434	0.56980288229819	0.729684264275461
CUL2	NaN	NaN	0.928471640569471
CWF19L1	NaN	NaN	0.889950883700607
CXCR7	0.614406782117133	0.721750317577707	0.824578229843677
CXorf58	-0.0164790676481672	0.174077655955698	1.9823780911651
CYB561D1	0.0703431751616028	0	1.7269833448795
CYP20A1	-0.00677439955313623	0.0580258853185659	1.48314555820864
CYTH2	0.184244874913051	0	-1.71316612676664
D2HGDH	0.0317578662998929	0.0201007563051842	1.18457152382931
DAZAP2	0.0156595563621743	0.261116483933547	2.38611749631781
DBNDD2	0.703253776591732	0.781735959970572	0.824071364468024
DCPS	NaN	NaN	0.902645338416123
DDX18	0.00899574558301262	0.0580258853185659	1.69186995420365
DDX43	-0.272079539256021	-0.0197385508487931	-4.32969075632363
DDX6	-0.147887643005138	0	1.41977611308755
DENND1B	0.00514460788849774	0.354649519006916	1.42693786365851
DENND2C	0.500668707832318	0.56980288229819	0.888182786530417
DGCR6	0.0141029709822194	-0.0379868588198793	1.56383544238552
DGKI	-0.00508463487177329	0.0580258853185659	2.40347838066356
DHPS	-0.0111947924279047	-0.174077655955698	-1.50182709831968
DICER1	0.0201724505014094	-0.21320071635561	0.880509102316104
DIP2B	-0.0163171025453757	0	1.29168486479062
DLG4	0.00760848568453303	0.174077655955698	-4.44446206888023
DNAJB4	0.000325815759458699	-0.0485479387502946	-1.7396225044412
DNAJC19	NaN	NaN	0.940896800678654
DOCK1	0.630386900044125	0.624187783932359	0.926679387911282
DOLK	-0.063139082872881	0	-1.64720693521205
DRAM2	0.242433070215757	0.174077655955698	0.889807773689586
DUSP14	-0.193040868591072	0.00670025210172808	-1.77517572104216
DUSP18	-0.0114744668205793	-0.417855447018673	2.98479010986394
DUSP28	0.42916112912632	0	12.3905394060364
DVL3	0.350035906066883	0.112366643743874	0.886247584383572
DYNC2LI1	-0.00122067191505165	-0.104446593573419	2.09385891672648
DYNLRB1	0.0483108480390747	0	1.17638749475375
DZIP1	0.493927788986737	0.781735959970572	0.925352972842085
E2F5	0.173088932185125	0	5.87575304964435
EAF2	NaN	NaN	0.743036018671574
EBAG9	-0.000196221746797002	0.174077655955698	2.63681014070522
ECE1	-0.00123010997498702	0.14213381090374	-2.2092453488025
ECHDC2	0.353234696651772	0.0710669054518701	0.793212419231677
EDEM1	0.118188541194339	0.0129749824026921	1.56224186766174
EEF2K	-0.00365485814799249	0.174077655955698	5.39335953660205
EFEMP2	-0.0150627011317033	-0.174077655955698	1.80652317692051
EHD2	0.359553560201863	0.261116483933547	0.734227271920402
EIF3B	NaN	NaN	0.875698050936997
EIF3D	-0.0156848483273393	0.29012942659283	4.89626647968099
EIF4G1	NaN	NaN	0.82426431932365
ELK4	-0.0171531572385085	0.0691999061476909	-1.5809053726953
ELL3	0.209278218175172	0	1.63483196711619
EML4	0.0799949151000944	-0.00693541982147066	1.49019471072939
ENSA	NaN	NaN	0.848742886681284
ENTPD5	-0.48953909350061	-0.493829164658431	0.727344624488572
EPHB2	0.283333122217289	0.355334527259351	0.924888008858769
EPHB3	0.0152421907291088	-0.341881729378914	4.07438500038534
EPHB4	0.457597551338945	0.493829164658431	0.828630242541174
ERMAP	0.0384078572399232	0	4.14652903887177
ERP29	-0.013033731767192	0.113960576459638	-2.42908980153945
EVL	-0.385004454094944	-0.284267621807481	0.863974706097362
EXOC6B	0.255828131881975	0.21320071635561	-0.881986896166623
EZH2	0.136471321853337	0	2.25065313155879
F10	0.0761143760258052	0	10.9211791777464
F2RL1	0.546879165636363	0.341881729378914	0.805249106364554
FAH	-0.084309543912166	0.00670025210172808	1.83565433122858
FAM103A1	-0.0981768837908307	0	-1.9656773656543
FAM109B	0.464131420609333	0.435194139889245	0.845886674406668
FAM124A	0.396099225331503	0	1113.03653794205
FAM151B	0.597880683616817	0.645776599937948	0.811602306878207
FAM171B	0.453556896706645	0.493829164658431	0.727346528059338
FAM178A	-0.0865280079620713	0	1.01044394549458
FAM19A4	-0.0159094200711983	-0.522232967867094	10.5365533991188
FAM20B	0.383647641254206	0.568535243614961	0.914691744374224
FAM55C	0.00788982231482937	0	2.74323199168494
FAM73A	-0.214326059844272	0	-8.22495664619998
FANCD2	-0.370367918556553	-0.348155311911396	-0.720422002161805
FANCF	-0.230280552991017	0	-2.31277189318907
FANCG	-0.0971912698584693	0	-4.51586952686506
FASN	0.00644895740902002	-0.0277416792858826	1.54879063142884
FBXL13	-0.0315677712924552	-0.0131590338991954	1.50106559023537
FBXL4	0.147477340680861	-0.0149822191658498	1.71223783433012
FBXL5	0.0144246700341871	0.0580258853185659	3.25773390493079
FBXO32	-0.0162218999388207	-0.417855447018673	2.94191478897309
FBXW5	-0.0137624662662974	-0.174077655955698	1.48836497765786
FDX1	0.144962918980047	0	6.20763687395848
FIP1L1	-0.0832666239538417	0	1.01998270415859
FKBP11	0.213942343930931	0	1.15870693728611
FMNL1	0.239535347954845	0	3.46552050432264
FN3K	0.517411854911509	0.497468338163091	0.844647039321016
FNDC4	0.698740060973371	0.797724035217466	0.902551297297015
FOXP1	0.489039370284541	0.471608547860005	0.729481291107077
FOXRED2	0.0778472028349159	0	-10.0852539433851
FRG1B	-0.0143343664974165	0.0580258853185659	3.5299440534045
FRK	0.282954479517917	0	1.58844384091488
FRS3	-0.000524684815835013	0.21320071635561	-2.53435361636262
FTCD	-0.0409920048575442	0	10.0054331746464
FTO	0.386287670766963	0.14213381090374	0.745583260180166
FTSJ2	0.0048306627953145	0.174077655955698	2.19461296693967
FYCO1	-0.506079760207429	-0.696310623822791	-0.816519193024358
FZD9	0.528706382296379	0.56980288229819	0.783289264133847
GALNT12	0.567453966364939	0.696310623822791	0.834154176807065
GAS2	0.436912017643771	0.522232967867094	0.807853529366826
GBX2	0.330779545046967	0.261116483933547	0.899735736449523
GCSH	0.0262752313323553	0	1.0115186940714
GDF1	0.175128076892299	0.174077655955698	0.906551193395248
GDF15	-0.525920045013874	-0.493829164658431	-0.835818124270554
GGA1	0.00681169019564972	0.265908011739155	4.40110907501301
GHDC	0.379515218522159	0.21320071635561	0.908259444375181
GIPC1	-0.0643385082502116	0	1.39654303339892
GLIPR1L1	0.00595083133576745	0.0580258853185659	3.64740268840164
GMDS	-0.123196500903915	0	-4.86077045855643
GMEB1	0.366505850365893	0.426401432711221	0.923982178486684
GNA11	0.342674767860689	0.0379868588198793	0.659072420807826
GNA12	0.14027511173216	0	2.65706423708155
GNAI1	0.481484670225461	0.522232967867094	0.782153797484684
GNB2	0.00141430394559106	0.0599288766633993	1.82402205030215
GNG10	0.131716420983994	0	4.51441801842358
GOLGA7	-0.479592267238077	-0.493829164658431	0.679227192971265
GOLGA8A	0.0450495916431427	0	2.07541249987604
GOLGA8B	0.0314532121324177	0	2.00318469426484
GON4L	0.330053621358489	0.355334527259351	0.848840209661306
GPC5	0.00960709302309962	-0.265908011739155	1.71985929522675
GPC6	0.788232177046728	0.781735959970572	0.921933166109
GPD1L	-0.334099655691745	-0.406181197229962	0.935385115110257
GPR19	-0.0519285309446195	0	-1.47098199450185
GPR35	0.0537101623491417	0	7.15317438014596
GPX7	0.308052872319976	0	1.56479121676183
GSTM1	0.488184194716358	0.645776599937948	0.714829784216053
GTF2H4	0.0128866573938362	0.313339780720256	-2.10423598695639
GTPBP3	-0.0373869031856443	0	-1.33778321594054
H2AFX	NaN	NaN	0.869528349917278
HCLS1	0.977529377698417	0.870388279778489	0.941149139626161
HCP5	-0.0146595300286998	-0.0603022689155527	1.57047162338096
HEY1	0.139232363846643	0	-1.18824045246743
HGS	-0.197816818770366	0	-4.19001974442446
HIATL1	0.00573182338626399	0.0379868588198793	3.98118582811923
HIST1H2AH	0.0102458555264957	0.0592156525463792	2.0239408056453
HIST1H2BC	-0.00251520383145579	0.113960576459638	1.16474115887791
HIST1H3C	0.607017362606421	0.561769005539123	0.762101300906072
HIST1H4B	0.0568272948551237	0	-2.21040264128437
HNRPDL	-0.107398464089615	0	-3.67230897890037
HOXA9	0.0443355944156805	0	13.3889531881172
HRAS	-0.145762181817236	0	1.57812850690678
HS3ST3A1	0.494223879482119	0.493829164658431	0.881239404458218
HSD17B14	0.200413342521102	0.0580258853185659	0.876974036493007
HSP90AB1	-0.00504765452149573	0.160806050441474	-1.87075162611752
HSPA14	0.00281271099141206	0.0778498944161523	1.98732112084916
HSPA1B	0.0036127139820854	-0.0335012605086404	1.77249627738733
ICA1L	0.0131912603539483	-0.0870388279778489	2.0872810500146
IDH1	-0.00908061196486306	0.0402015126103685	1.12796270646442
IDUA	0.48576052203277	0.56980288229819	0.799760183946963
IER5	0.00380592759538917	0.113960576459638	1.9805949298342
IFIT3	-0.00732142422851755	-0.0870388279778489	1.16862070208776
IFIT5	0.462851003663748	0.568535243614961	0.734540913610008
IFITM1	0.576854535982197	0.497468338163091	0.78165857205465
IFT81	0.359207612243185	0.14213381090374	0.698551548840714
IGFBP6	0.11498336853609	0.174077655955698	0.868376774974331
ILF2	-0.0065101847276706	0.0580258853185659	1.54558075424135
IMPDH2	0.00930451442466863	-0.0580258853185659	-2.20960561608544
ING1	-0.00832617776660659	-0.171357525240139	0.913733088910129
IRF6	0.460119681458275	0.435194139889245	0.889935452812088
ISL2	-0.0112726930297905	0.0526361355967815	1.72850147497165
ITGB1BP1	0.00716695131002021	-0.174077655955698	-2.00827009670246
JUB	0.165574494239993	0.355334527259351	0.80866054289509
KATNAL1	0.016103911774278	-0.104446593573419	1.21525285143737
KBTBD7	0.0247789689257757	0.0710669054518701	0.890313714546136
KCNG1	0.208030213173769	0.174077655955698	0.792779637995757
KCNQ1	0.570780406028874	0.645776599937948	0.869958083732711
KCTD21	0.0641124966889941	0	1.43881138966363
KCTD6	0.620470716414835	0.426401432711221	0.695516386938467
KHDRBS3	0.763371340276676	0.639602149066831	0.890240049446257
KIAA0100	-0.0162875658201222	0.160806050441474	1.17577027138699
KIAA0174	0.0901850241657487	0.265908011739155	0.94295636418214
KIAA1009	-0.0550529148896398	-0.284267621807481	0.748381402989483
KIAA1109	0.0758301246183322	0	1.55077489562975
KIAA1467	0.191243160723474	0	1.64449410343152
KIAA1704	0.291246583974238	0	4.71489635823978
KIF15	-0.00236166894770815	0.406181197229962	21.0750786510245
KIF9	-0.440691587027734	-0.348155311911396	-0.770245837866448
KIRREL	0.612528575471126	0.417855447018673	0.854982190745786
KLF3	0.103548608002184	0.0131590338991954	3.69186309072126
KLHDC8B	0.582954953651966	0.568535243614961	0.721721262543982
KLHL18	-0.00408388575677194	0.134839972492648	1.4035647099104
KLHL32	0.686579704821056	0.676725462274536	0.902657532726659
KPNB1	0.0220575596357939	-0.0138708396429413	2.27721620623984
KREMEN1	-0.35418087392147	-0.29012942659283	0.819164809758007
KRT19	0.473476197767502	0.522232967867094	0.793731369225659
LAMB2	0.599238902433073	0.540962746074711	0.875909029697112
LAYN	0.466849503129611	0	138.991568957908
LCMT1	0.0428662558025675	0	1.56607064648319
LENG8	0.0320929388573638	0	-1.51941667560757
LEPREL2	0.539806198090309	0.539359889970594	0.941483324623289
LIAS	NaN	NaN	0.940406057964081
LITAF	0.00629051134940548	-0.0580258853185659	1.97257691202375
LMTK2	-0.0145900276207933	0	1.4599234748328
LPCAT2	0.214966650468192	0	1.10965215379246
LPCAT3	0.0154818815135708	0.315816813580689	-2.77471584067233
LPXN	NaN	NaN	0.696579343182928
LRRC33	0.766112021455524	0.852802865422442	0.802047517428899
LRRC56	0.0433060496791465	0	1.63576845685922
LRSAM1	-0.0164904712874352	0.174077655955698	2.49406956945525
LSM11	-0.116970306658313	0	-3.5477168769056
LTB4R	-0.00332041660513549	-0.174077655955698	1.20436540065515
LTBP2	0.22892283460745	0	66.9241583030875
LTBR	-0.36218206646474	-0.522232967867094	0.792279186416123
LY6E	-0.00876057000273206	0	1.00109451785847
LYPD5	-0.43340132415323	-0.243708718337977	0.718722412978132
LYPLA1	-0.0062384616763564	-0.174077655955698	-1.65029726986723
LYPLAL1	NaN	NaN	0.915427339860445
LZTS2	0.393069070218633	0.341881729378914	0.900867436089671
MAFK	-0.0708373407700703	-0.00693541982147066	-1.25472912754355
MAK	0.489581874037789	0.355334527259351	0.873697497094473
MAP3K11	0.0138194444972734	0.134839972492648	-3.0080316046456
MAP3K3	0.017225504753686	-0.404403759566727	2.06657880397118
MAP7D1	-0.161828219682217	0	2.69836559949292
MARCH8	0.571028680452236	0.639602149066831	0.910977966447514
MARCH9	-0.00350099139265968	-0.276799624590764	2.0257275730251
MBD6	-0.0744778488612889	0	1.65634123092378
MBP	0.498972050839086	0.497468338163091	0.801483766250629
MCAM	0.0905780222412442	0.113960576459638	0.859532607919429
MCC	0.261469853961063	0.493829164658431	0.907367724744822
METRNL	0.0127771390725253	0.113960576459638	1.95580670739249
METTL7A	0.50059029564151	0.493829164658431	0.853072277771119
METTL7B	0.293071316401723	0.341881729378914	0.844049966252967
MFI2	0.186921845284187	0	5.93878467944306
MFSD2	0.527236571217779	0.284267621807481	0.772915789365143
MGAT4B	-0.111153350274571	0	-1.1458614224552
MICALL1	0.000217078372337468	0.243708718337977	-1.95946462574254
MKI67	-0.485152414430292	-0.426401432711221	0.921249585117311
MLX	-0.130465860568123	0	-2.83085718863361
MLYCD	-0.237180158025743	-0.284267621807481	0.933654767295792
MOAP1	-0.079631781731118	0	1.94446243831873
MOCS1	0.493925865696793	0.417855447018673	0.901750049620263
MPHOSPH8	-0.00275852624218756	0	1.64087917984553
MRM1	-0.0137946244727567	-0.0580258853185659	-1.50608076189033
MRPS30	0.0520756080078364	0	1.85961395418026
MRPS31	NaN	NaN	0.902853582504404
MSC	0.680236638061405	0.770674635588452	0.840252072331195
MTDH	-0.010298133323468	-0.113660284563612	1.14817519432161
MTFR1	0.124970673451775	-0.0201007563051842	1.78136191409109
MTL5	0.513910901521952	0.696310623822791	0.795427562725235
MUPCDH	0.281290653258511	0.284267621807481	0.878571934640608
MX1	0.0197013654611681	-0.0870388279778489	0.763130674415767
MYEF2	0.427465677056982	0.497468338163091	0.746689325472495
MYL12A	0.132430854891725	0	1.8810092369185
MYO10	0.389032190969449	0.189934294099397	0.889491455773586
MYO15B	0.174580946148285	0.0580258853185659	0.796061739809632
MYPOP	0.373187608768225	0.189934294099397	0.763496527369926
NAAA	0.296690145204735	0.00749110958292491	0.881827569288043
NAGLU	0.016015361907023	0.0379868588198793	-1.42817785629411
NAPA	0.131690157322905	0	1.44869111773314
NARFL	-0.0110899713091615	0.0870388279778489	-2.19776355952841
NBR2	-0.00248817366512721	-0.0778498944161523	-1.88311180011776
NCAM1	0.65390752901293	0	352.496222567069
NDUFAF4	-0.00805636040834302	0.0149822191658498	1.2421613011227
NDUFS7	-0.17316096705038	0	-8.38991855935298
NEK2	-0.0165800335864416	-0.0710669054518701	-2.09199931307869
NENF	-0.27180901006076	-0.21320071635561	0.935798732429921
NETO2	-0.59844254130153	-0.639602149066831	0.896527910320559
NFE2	0.524110866084834	0	8.83411180052035
NHLRC1	-0.363009223165329	-0.522232967867094	0.830445196142429
NME3	0.0579868408900637	0	-2.96120328010007
NOD1	0.0683309330455405	0	2.03512019587146
NPHP3	-0.0188282138795576	0.0131590338991954	1.76098700784047
NPL	0.48661472329344	0.355334527259351	0.897724576623613
NPM3	0.0611548170114636	0	1.44959049053877
NR1D2	-0.0104642047732411	-0.0908248768188444	1.76198372457474
NRBF2	0.00868060266359398	0.174077655955698	2.65843751914765
NRIP3	0.389324472747861	0	89.4386585193671
NT5C3L	0.126486985419516	-0.0379868588198793	0.937349286356734
NT5DC1	-0.0155809005964806	-0.113960576459638	-1.04189476560858
NUMBL	0.0958496412571088	0	0.699114026222833
NXT1	0.00944553677822767	-0.0973844245780238	1.32572789183288
OCIAD2	0.38200237530684	0.341881729378914	0.688651020009462
OLA1	-0.145241713936537	0	-2.24154681347586
OPRL1	0.00294165187001989	-0.0580258853185659	1.98526619071334
OSBPL11	-0.441448482633138	-0.284267621807481	-0.705126296712482
OSR1	0.451487756854328	0	192.22185062983
PACRG	0.394719603161429	0	367.942085633758
PAFAH1B3	0.00311415224869048	-0.0710669054518701	1.68737597116174
PAK2	0.00784460105689204	0	-1.60027260788613
PAPOLA	-0.0843129025729017	0	-5.04265880090509
PCBP3	0.651713512258454	0.721750317577707	0.849721208431669
PCCA	-0.0135585583059116	-0.0710669054518701	1.25388496642863
PCIF1	0.117022676408542	0	-1.5003902232784
PCMT1	0.252636867839291	0	3.55348174881138
PDCD10	0.0435991564787254	-0.0138708396429413	1.7993730677361
PDGFC	0.190081098622156	0	87.3221663403842
PDLIM4	-0.00343312008369963	-0.0870388279778489	1.83067622425223
PDLIM5	0.0145083860216238	0.174077655955698	1.77191055357006
PEPD	NaN	NaN	0.802306260455843
PER2	0.0161567829908721	-0.189934294099397	4.92843235168919
PEX10	-0.08916259307477	0	1.18117002312896
PEX5L	0.00221872765730542	-0.406181197229962	39.0833933008171
PHF12	-0.151434374965018	-0.00749110958292491	-1.5373031085309
PIK3IP1	0.268283174077277	0.355334527259351	0.897935936813863
PLCB2	0.579407780228403	0.645776599937948	0.79679669870921
PLCD1	0.247288002468381	0.29012942659283	0.874594048728673
PLCH1	0.487317072189907	-0.0172999765369227	9.80013714039782
PLEKHA5	0.599389541301447	0.603381524467947	0.844099494515256
PLEKHF2	-0.208121906943162	0	3.91850506379898
PLSCR1	-0.011403556459317	-0.174077655955698	-6.13269939854906
PLSCR3	0.00451439838975945	-0.0348155311911396	1.90663299142413
POFUT1	NaN	NaN	0.863589291598776
POMZP3	-0.0327130898065454	0	1.27670049228078
POP7	0.0548644355118384	0	-1.41474967329521
POU2F2	0.150837643614712	0	4.73318602752937
PPAN	0.0575269523865746	-0.0149822191658498	1.94558267485277
PPAT	-0.13146055895651	-0.0205629030288166	1.51060830619758
PPFIA2	0.0141035761602802	-0.406181197229962	28.6289958044914
PPFIA3	-0.720669226927566	-0.710669054518701	-0.811070125592817
PPIL6	0.0699985956748098	0	1.35814730561411
PPM1M	-0.303458657221326	0	-10.6252113872313
PPP1CC	0.00102315798935959	0.0580258853185659	2.85728616626252
PPP1R12A	0.00125721377823875	0.29012942659283	3.69180989429768
PPP1R16A	0.211695862622547	0	0.950893936452422
PPP1R7	-0.0828889912211182	-0.00693541982147066	1.33936562519606
PPP2R5C	0.00244533410861164	0	2.70641229436837
PPP4R2	0.0175712006687355	0.0778498944161523	1.26918480057598
PPTC7	0.00252694876823229	0.0832250378576479	-1.67313248740501
PRC1	0.111396078177886	0	1.24478476586173
PRDM10	-0.00181277584282649	0	5.22946358363363
PRKAA2	0.587762085276254	0.56980288229819	0.799731604026741
PRKAB1	-0.0149462175753487	0.174077655955698	2.01136371942124
PRKAR1A	-0.0337170769052549	-0.00749110958292491	1.7159028125337
PRRG4	-0.00391611567937596	0.243708718337977	2.93401196069323
PSMC3	0.120132200754774	0.174077655955698	0.933138292340233
PSMD7	-0.111675877229447	0	-3.55483117940607
PSME1	0.269943524199812	0.284267621807481	0.811002602499322
PTPN14	0.625594967226424	0.639602149066831	0.727256985505245
PTPRH	0.0485817383425705	0.0580258853185659	0.901943007758233
PTPRJ	-0.0149611428235348	-0.14213381090374	-1.41388928273633
PURG	0.00432648350099147	0.256610533394414	4.279081231926
PVRL1	0.00386935023160807	0.14070529413629	-2.3828960832175
PWWP2A	0.00719778686988034	-0.406181197229962	12.6946951880857
RAB35	-0.0125521171601988	0.0224733287487747	-1.10931722369273
RAB43	0.510671900864948	0.493829164658431	0.723739357532719
RAD17	-0.012069883627032	-0.0580258853185659	-1.1340945343967
RAD21L1	0.344833557030348	0	408.803390181128
RAD54B	-0.630450295507415	-0.568535243614961	-0.918947115440415
RANBP2	-0.00910003145653088	0.29012942659283	3.7838001459521
RAP2A	0.0022876544305636	0	-1.87663990301888
RASD1	0.679544976174225	0.743727983291817	0.900583446849674
RBBP6	0.00969643277076537	-0.0580258853185659	1.15806045054756
RBM38	-0.0372743949506025	0	-1.27272479760637
RBM45	NaN	NaN	0.901434740528329
RBM47	0.227952484104758	0	0.732122022690715
RBPMS	0.743686983011734	0.781735959970572	0.76397410477587
RCBTB2	0.10742418099623	0	1.20512597092483
RECQL4	-0.0339538310647555	0	2.08851842427692
REEP4	0.0155678794156218	0.0379868588198793	-2.0910302447724
REXO2	0.189381521075667	0.0224733287487747	1.1713992367196
RFXANK	-0.24318938358979	0.00693541982147066	1.47941922520327
RGPD8	0.0114833986635856	0.174077655955698	3.30601010142696
RHPN1	-0.326979238124942	-0.0580258853185659	0.837887290330263
RING1	0.01115796251276	0.0379868588198793	1.24911656520498
RNF149	0.324380998841886	0.284267621807481	-0.889092504292376
RNF217	0.482206635027912	0.341881729378914	0.739217214924723
RNF26	-0.064631226822282	0	1.37508067087497
RNF8	0.012279483343022	0	2.35583357447397
RNPC3	0.00151849424212231	0.113960576459638	1.81002521813854
ROD1	-0.0108598945858182	-0.0402015126103685	2.06599593313205
RPA1	-0.110096593087362	0	-1.4367514393522
RPL23A	0.0116330439360339	-0.341712857188132	1.47907720507527
RPS6KA1	0.00186424558130901	-0.0379868588198793	1.12325902616777
RRP7A	NaN	NaN	0.887137942165607
RRP7B	0.0907144112643469	0	3.61702304877474
RSRC1	-0.0700271952556617	0	-2.97761061290261
RSU1	-0.00238672319054292	0.174077655955698	1.82116099632107
RTCD1	0.00167935155945933	-0.174077655955698	1.98807986320228
RTN2	0.0583066402652957	0	1.49587097695059
RTN4RL2	0.415952806727156	0.348155311911396	0.814242204188198
S100A16	0.548484710835117	0.645776599937948	0.828157918854321
S100A2	0.244951753566328	0.0074566675173482	2.4397235678777
S100PBP	-0.00578243902818863	-0.174077655955698	2.31274266142515
SARDH	-0.104937735876381	0	-5.96373689873867
SCAF1	-0.129253668001437	0	-3.14108907420798
SCAMP4	0.0058938259420596	-0.0973844245780238	1.73261565286295
SEC22A	0.242168494013157	0	8.35871486799653
SEH1L	0.00756108160938466	-0.0870388279778489	-2.28727849254562
SELENBP1	0.352374936694805	0	0.825344752270254
SEPT11	0.190955791938348	-0.00646508183835236	4.03304080769868
SFMBT1	-0.40321879141348	0	-12.1941533827348
SFPQ	-0.00578953605510668	0.189934294099397	1.4424194825553
SH2D3A	0.498348072065981	0.341881729378914	0.707764597237214
SH3BP2	0.017389345467023	-0.0605499178792296	4.69541407841129
SH3BP4	0.498251588034247	0.696310623822791	0.747370141693845
SH3D19	0.729084168275087	0.781735959970572	0.858421665955727
SHISA5	-0.00329142992603268	0	1.45552390584969
SIN3A	-0.174642898168301	-0.0201007563051842	-1.64889554230406
SIN3B	-0.217903052853265	0	-4.71515489324905
SIPA1L3	0.000469015945216197	-0.0379868588198793	1.09993792551615
SKIV2L	0.00347155794905371	0.29012942659283	7.12313697808301
SLC16A5	0.124809450005128	0	3.09396793943362
SLC24A6	0.0118253589649466	-0.0710669054518701	-1.42798039050257
SLC25A25	-0.0298910532686578	-0.0197385508487931	1.59436314290049
SLC27A4	0.38949900570278	0.21320071635561	0.818738501038
SLC27A5	0.0123385274986636	0.0580258853185659	1.96933542581622
SLC29A2	-0.0915207619828237	0	-2.41320740051769
SLC35B1	-0.0305981780202331	0	3.61576758089324
SLC43A2	-0.107743324335555	0.0710669054518701	0.91546831017411
SLFN11	0.63200883166422	0.721750317577707	0.897574179139632
SLFN12	0.517294054609026	0.355334527259351	0.904948889943689
SMARCC2	-0.00597326272787827	0.284267621807481	1.09989497578617
SMG5	0.0152926841106814	0.174077655955698	1.23950810633968
SMYD4	0.232896946617218	0	4.00029592384795
SNAI1	-0.00595866586286024	0.0449466574975495	0.873978002908596
SNAP23	NaN	NaN	0.90470537458206
SNRK	0.0490083725560185	0.14213381090374	0.906960187842424
SNRNP200	NaN	NaN	0.816409951353609
SNTA1	0.147722458304972	0	2.6828871397825
SNX19	0.425777655487122	0	22.604171588949
SNX5	-0.00318295020239781	0.104446593573419	-1.58064363226582
SNX6	0.10944372511828	0	1.24598114763794
SNX7	0.558285751671792	0.56980288229819	0.773982824025494
SPAG8	0.218680209231216	-0.0710669054518701	0.819896989082247
SPATA6	0.538168610303241	0.479431013307194	0.929338334513582
SPHK1	0.374840638935058	0.348155311911396	0.837762398237285
SPOCD1	0.24240240118651	0	0.995645881128477
SRRD	-0.0105458981860181	0.0580258853185659	2.9899347535596
SSBP4	0.175861543225184	0.0138708396429413	2.02088187132271
ST3GAL4	-0.0197655157757877	-0.0710669054518701	0.790401446704605
STARD10	0.00440551548848273	-0.14213381090374	3.39348142389206
STAT4	0.403867543674663	0.341881729378914	0.838806150038406
STX4	-0.0116199177535699	0.0870388279778489	1.46345088566819
STXBP1	0.341134790297451	0.284267621807481	0.779496120866145
SUB1	-0.046996795143633	0	2.17196737877566
SYDE1	0.543167052822901	0.493829164658431	0.897988850507611
SYF2	-0.0080595821339467	-0.0580258853185659	1.18905894501299
SYNGAP1	0.00761430042445976	0.0580258853185659	3.55121576935278
SYNJ2BP	0.467866991342391	0.522232967867094	0.887999908641469
SYT11	0.395156017202555	0.284267621807481	0.832669106188735
SYTL2	0.37010229435083	0	125.936931076591
TAF1B	0.00359870966977013	-0.174077655955698	-1.41026121030647
TAF6L	0.0175815438057495	0.174077655955698	4.6114764737881
TAS1R1	NaN	NaN	0.918602374511382
TBL2	0.0108382989949006	0.0778498944161523	1.20846546914511
TCEA2	0.00801637102435248	0	3.8404167394419
TCF12	-0.00216528404083799	0	1.48138959358358
TEC	-0.198654973482311	0.113960576459638	0.829270802175768
THOC7	-0.420101701519669	-0.355334527259351	0.885220158017658
TLE1	0.688090854554744	0.639602149066831	0.895415521370541
TLE3	-0.449188563987402	0.0196684314412165	-3.11674472696699
TLE6	-0.00366902496378917	-0.189934294099397	3.58651881629453
TLL2	0.00118302621006972	0.0379868588198793	-1.94312656750181
TMC7	0.479614500886437	0.417855447018673	0.751611439015378
TMCO6	-0.141374916698865	0	-2.02355927057314
TMEM114	-0.00484298364198059	0.0580258853185659	6.13103127614406
TMEM44	-0.378381684239744	-0.341881729378914	0.889814931039126
TMEM55A	0.112619078837227	0	2.49040173566147
TMEM93	-0.0139957847591833	-0.0580258853185659	1.53963888718851
TMPRSS12	-0.00169825010833959	0.0580258853185659	1.31571348487948
TNFAIP1	-0.0148925034572867	0	-1.18141184225424
TNFRSF14	0.73636139526741	0.790637859647655	0.922199696772364
TOMM34	-0.0848930307656438	0	5.0015216176716
TPP1	0.135425988560995	0.020806259464412	1.51248310517358
TRABD	0.011482111201639	-0.113960576459638	3.55045527211866
TRAPPC10	0.0726061065894382	0	1.58382955571315
TREX2	0.600531909796781	0.710669054518701	0.838286376041495
TRIM65	-0.00300902299346874	0.0870388279778489	-1.78398764348809
TRIP6	-0.0633115540522481	0	2.41960411999065
TRMT12	0.330769660279609	-0.0138708396429413	9.25164583689652
TRPC1	0.626672055773244	0.721750317577707	0.832302371422728
TSPAN13	0.559014585169247	0.56980288229819	0.826858772313018
TTC9	0.77843459563478	0.852802865422442	0.941887688880014
TTLL9	-0.257157485062639	-0.261116483933547	0.87027580517001
TUBA1	-0.0910606610983119	0	-1.5470604899158
TUBA8	-0.0142634593600875	0.189934294099397	1.15594005561072
TUBD1	0.279403637267364	0	1.66083447475183
UAP1	-0.0165059056609136	-0.174077655955698	-1.90509648291053
UBE2G2	0.00900851348482988	-0.0580258853185659	-1.67742989132711
UBTD1	0.0109212783135672	0.0341394370999459	-1.93333095460857
UBXN6	0.00419532192960747	0.113960576459638	-1.80700416008589
UCHL1	0.637368310349852	0.568535243614961	0.896345603816094
UHRF2	NaN	NaN	0.851853207273298
ULBP3	0.543758123188585	0.493829164658431	0.742061247766293
UNC119B	-0.526225396196693	-0.497468338163091	0.876232847925144
UNC5B	0.476643048180377	0.417855447018673	0.941352216676988
UPF1	0.00969505849431583	0.0580258853185659	1.32606857839506
URB1	-0.0886440789357837	0	-6.58241386440345
USP14	0.292262565984024	0	2.69358799935261
USP16	0.0138483830901575	-0.0580258853185659	-0.919497383470675
USP48	NaN	NaN	0.893182028713373
USP5	-0.0710861146455569	0	-1.60228249301398
VAMP2	-0.0170320628062975	-0.055048188256318	1.89338617609247
VARS2	-0.0142760198842969	0.104446593573419	-1.9164834958872
VASP	0.00782425644090396	-0.0710669054518701	1.48103399010564
VEZT	-0.0264504592828128	0.0201007563051842	-1.35908042634427
VGLL4	0.0576372660009614	0	1.76385316087487
VPS13A	-0.017668410695222	0	1.05990232157129
VPS37A	-0.000148112201784321	-0.0778498944161523	2.65366857676065
VPS72	-0.00611482195410611	0.0580258853185659	1.30956504718147
VSTM2L	0.203438869998314	0	0.990934334410126
WDR7	0.00368402235298473	0.189934294099397	1.84814630163838
WDR8	0.043210400688584	0	2.56575885798864
WDR89	0.0666954599234296	0	1.34072283289034
WIPF2	-0.0575156374620223	0.00693541982147066	2.13290092414641
YAF2	-0.0150637122897983	-0.155699788832305	1.91899505255929
YOD1	-0.0118936476569401	0.0710669054518701	1.04879460997086
Z82214.1	-0.00940188915850634	0.0580258853185659	2.16124290887697
ZBTB24	0.00824288689307973	0.113960576459638	2.58656734170456
ZBTB40	0.0948236688542185	0	6.73809425444344
ZC3H14	0.000952722374014322	-0.0131590338991954	1.42889241944552
ZC3H3	-0.374977867472119	0	-9.26755821109341
ZCCHC24	0.343271191674731	0.497468338163091	0.889925488600375
ZCCHC4	NaN	NaN	0.904526220570275
ZFAND2A	-0.051386546428513	0	-2.18890730298571
ZFP1	0.263240935808291	0.21320071635561	0.870273822813717
ZFP106	-0.00543499395161335	-0.29012942659283	2.93005954130552
ZFP2	0.35160512858815	0.261116483933547	0.825893979611416
ZHX1	0.00808393329765073	-0.348155311911396	4.01992254849591
ZIC1	0.364858840447816	0	900.728197306701
ZMYM4	0.0557793372110893	0	-1.37303327684757
ZNF12	-0.164304738857093	-0.0580258853185659	0.794889153567138
ZNF181	0.176823570084062	0.284267621807481	0.939322609405733
ZNF197	0.131527728918408	0	4.48700295725236
ZNF224	-0.398741813182096	-0.14213381090374	0.723406561280616
ZNF239	0.667129899652749	0.852802865422442	0.819323918951842
ZNF266	-0.0305014926737537	0	-2.36155515720975
ZNF276	-0.116575928474283	0	-5.64139034067855
ZNF282	-0.123948173075109	0	-3.25376617775875
ZNF286	-0.0715187490047401	-0.0379868588198793	-0.876994469725202
ZNF32	0.0117795572925018	0	2.24779298321265
ZNF324B	-0.42289503665551	-0.355334527259351	-0.691343248539679
ZNF365	-0.0110137031524175	-0.0580258853185659	0.776182225530256
ZNF382	0.00797248303601736	0.189934294099397	-2.47833992490788
ZNF558	-0.00157790756708761	0.417855447018673	5.34603107870645
ZNF559	0.64413285609046	0.355334527259351	0.80952713513923
ZNF579	0.4102740936298	0	28.7744725509304
ZNF623	-0.117710795639976	0	-2.53788784574412
ZNF641	0.104878720397464	-0.00670025210172808	2.42005650573409
ZNF672	0.163370206878127	0	0.955759182581002
ZNF780B	-0.165350390657883	-0.14213381090374	0.912634330523981
ZNF782	0.172540245463489	0	1.33677216646161
ZNF799	-0.0101010196028363	0.0870388279778489	2.69483515190681
ZNF862	-0.0152746899790964	0.0710669054518701	2.15963792405463
ZSCAN5A	0.429317396903064	0.341881729378914	0.736876642671586
ZSWIM5	-0.241228175845166	-0.189934294099397	0.792923067604809
ZYG11B	-0.0102223393700108	0	-0.738663734563532
