# Supplementary material for: Functional transcription factor target discovery via compendia of binding and expression profiles
Source: Sci Rep. 2016 Feb 9;6:20649. doi: 10.1038/srep20649 (PMC4746627; doi:10.1038/srep20649)
Supplement: Supplementary Dataset [file srep20649-s2.zip › Supplementary Dataset/43180_2_data_set_1775610_nz79pk.csv]

Gene	PC	SC	CARS
ABCA12	0.0112412521804712	0.218356573370573	86.4483781791601
ABCC1	0.00742477749305857	-0.0438529009653515	3.5207961736568
ABCC4	0.140369668783765	0.0625619409170614	-0.956342981383505
ABCG4	0.0858558449636852	0	2.78701982260982
ACAN	-0.0121666717349053	-0.218356573370573	22.3328527228966
ACP6	0.150614603143402	0	2.19268882736048
ACPT	-0.0896585986952161	0	-2.46195828860618
ACSL3	-0.127622931815027	-0.358464089549432	-0.893059345487211
ACSL6	0.73849648982636	0.709619670166596	0.959698133399838
ACTL6A	0.362958780211121	0.529619939671158	0.967394672742263
ADAM17	-0.0556613545694831	0.00366013184471585	-2.13094804151965
ADAT2	-0.00700255922482634	-0.0512091556499189	1.54039960712977
ADD2	0.598906360624888	0.627645914460848	0.932728578590098
ALG6	-0.0270438388276638	0	2.34046384852692
AMDHD1	0.27793918563969	0	29.5853007214803
AMFR	-0.0441684877441719	0	-2.62763170241901
ANGPT1	-0.0126124368609579	0.158885981901347	2.06134411172214
ANGPTL2	0.219934236965456	0.218356573370573	0.924776144973081
ANKRD11	-0.0939688264476602	-0.00730628036493575	-1.27816498107
ANKRD49	0.316048786844828	0.153627466949757	0.703786644369253
ANO1	-0.0459971315444118	0	3.04428359723646
ANO6	0.0111479800868751	-0.0888706046371499	-2.40901314579663
AP1G1	0.00363098966334851	0.0436713146741147	2.10147310873632
AP2B1	0.172898780446503	0.129550055126259	0.889005777482241
APBB1	0.392819759486256	0.388650165378777	0.712548315837522
APOLD1	-0.00674022622324587	-0.131013944022344	2.17685888765189
AQR	-0.0372158320270558	0	2.49952098551505
ARHGAP17	0.102112015564787	0	4.67965894193039
ARHGAP23	NaN	NaN	0.795973167121006
ARHGEF1	-0.00310094361682571	0.0199331368024325	1.06773492499697
ARHGEF18	-0.00200840643753576	0.0126068226414825	-1.59124196389842
ARHGEF2	0.00536282797876044	-0.00786670309832715	-2.10294533852912
ARHGEF4	0.349107394334804	0.305699202718803	0.903477050005012
ARL14	0.0107617785865555	-0.0457077357779184	4.40510810383182
ARPC5	0.0317562125963342	-0.0436713146741147	0.932117707396105
ASPH	-0.00747847314062445	0.131013944022344	5.44071167820195
ASPRV1	0.255907962358177	0	1.22570899566046
ATP2A1	-0.0148460595637891	0	-1.78905718265843
ATP5F1	-0.0227174379067179	0	-2.71597630590399
ATP5G3	0.130992868771664	0	9.92432618353629
ATP8B3	NaN	NaN	0.861165579602005
ATP8B4	-0.123900209940461	0	16.152776959167
ATPAF1	-0.00764246194492966	-0.131013944022344	1.96347323806593
B3GAT3	0.0709807991955302	0.0039866273604865	3.00688087696948
B4GALT1	0.211761741170302	0.139373668334515	0.816225707690274
BACH2	0.186312370195969	-0.00726480634758954	1.44826656438504
BBC3	-0.0544869718292176	0	-1.40551649490682
BBOX1	0.00602348348621634	-0.0512091556499189	3.23552864976401
BBS10	0.171827984968793	-0.00778109986383478	2.31336406167588
BCAP29	-0.00304496754708664	0	-1.84929559180998
BCL7A	0.010928594879251	-0.294159194967925	1.34766660402235
BDP1	0.199595035041316	0	2.08334691524749
BHLHE40	0.248905324450181	0	5.03275850978777
BLACE	-0.0070347687633798	-0.0436713146741147	1.78192371016764
BNIP3	-0.00872711443784987	-0.0647750275631296	2.49292592377576
BRDT	0.218358371548109	0	1.72976780918286
BTBD11	0.687946562749312	0.769094308209786	0.954027575853057
C10orf131	0.19241181413607	0	53.6285397113341
C10orf76	-0.0796448681485094	0	-3.57115076073271
C11orf21	0.178283395198956	0.0151110252956556	1.96820851777029
C12orf75	0.28856519607975	0.0734479774711693	0.947332002412279
C15orf39	0.000983567495044173	0.145042393931209	-2.15269569144097
C19orf35	-0.083386164147885	0	10.8626951949774
C19orf57	0.0735721698585492	0	3.6478137555818
C21orf54	0.00304282140408753	0.0436713146741147	1.59421594960803
C2orf49	-0.0829675361199483	0	0.931234994197042
C2orf88	-0.010603663834826	0.150802805531331	-1.47382821166069
C5orf34	0.00579487697110127	0.0436713146741147	1.63892613328284
C5orf45	-0.0119871698315068	-0.0734479774711693	-1.89576856546194
C5orf56	0.0161321208510064	0.0591312395989083	0.855001146661508
C7orf50	0.155983463300981	-0.0113102104148498	2.61126979566124
C7orf62	0.00489970847772511	0.0482804549585268	-1.45552764634717
C7orf65	0.00838757348699361	0.462298782318737	34.129051135636
C8B	0.364195816778996	-0.171378614099395	0.769919171414413
C8G	NaN	NaN	0.875579596128759
C9orf91	0.168008769999005	0	5.05654135259128
CA14	0.0256795871333409	0.131013944022344	0.95668436917532
CABLES2	0.0101747800131504	-0.132528606411295	1.47576603167787
CAMK2A	0.0118040489099399	-0.102418311299838	-1.86308546168945
CAMTA1	-0.0822810479704101	0	6.67915609259844
CAPN11	-0.13098135714288	-0.118262479197817	0.847246486079856
CAPS2	0.0816445047686834	-0.195123135668321	0.904056425722612
CASC5	-0.466686137382667	-0.582975248068166	-0.92842256865979
CASQ1	NaN	NaN	0.703071964259511
CBX7	-0.299617524941867	-0.388650165378777	0.889569239447385
CCAR1	-0.377361098055595	0	-6.09919388293362
CCDC102B	-0.161483770100667	-0.131013944022344	0.955880634144446
CCDC12	0.192844876763995	0.00786670309832715	2.79486491475938
CCDC132	0.00373139268256004	-0.027874733666903	2.50442945145443
CCDC42B	-0.00637050129853358	-0.118262479197817	17.022463681052
CCDC63	-0.25062477637062	-0.241402274792634	-0.819721861671034
CCDC7	-0.349944611491508	-0.204836622599676	-0.900293212958885
CCDC92	-0.0124380201040265	0.122413295785282	1.44970226346709
CCKAR	0.158915711026371	0	11.211097138661
CCNI2	-0.0329818582445902	0.00389054993191739	2.04954155641411
CD38	-0.393518243857589	-0.153627466949757	0.883406110922238
CDA	0.167055549700858	0.231149391159369	0.899284969861823
CDAN1	-0.010546432926547	0.139373668334515	1.98877676524405
CDC42BPG	0.0322819422406037	-0.00736270035618304	1.79432283058476
CDCA7	0.10307180473802	0	3.82550222703199
CDH15	0.150269234263002	0.0647750275631296	0.914677599068544
CDH7	0.386379596684215	0.563300712149108	0.828119219399995
CDH8	0.163193115227294	0.153627466949757	0.79737589954759
CEACAM8	0.0104643733366129	0.35478743759345	50.2574135130992
CERK	-0.0105636633479591	0.0244826591570564	-2.20419774247542
CFD	-0.202100934436137	-0.322534827031413	0.866567825931771
CFDP1	0.00288661902136151	-0.0436713146741147	1.49233360304839
CGN	-0.346668717870337	0	-4.13346848668825
CHADL	0.415146772604572	0.269309250727621	0.866526063977437
CHGB	0.641105361946038	0.597994104072974	0.850228266013693
CHMP4C	0.0581330660420872	0.00389054993191739	-1.50773224301218
CHN2	0.438722693472997	0.647750275631296	0.944340706663742
CHRNA2	0.695912143967319	0	5.9234379621563
CHST14	-0.00686036607781802	0.131013944022344	5.51579835617705
CIDEA	-0.00331051299022576	-0.250872603002127	-12.7043277346356
CLCN2	-0.230793164643355	0	4.17930355925687
CLCNKA	0.331022961686685	0.194325082689389	0.926875103481654
CLEC16A	0.146085204807714	0	1.85619169360834
CLEC19A	0.00686865119894572	0.305699202718803	9.4010687351874
CLINT1	0.00323106165062989	-0.0138100822784136	1.32552592561512
CLIP3	0.173317037979404	0	-2.49219466134343
CLIP4	0.208900026696188	0.153627466949757	0.878343891182015
CMTM1	0.0021340593622759	-0.0244826591570564	1.62337414155496
CMTM5	-0.0494355608232495	0	18.2312250304182
CNFN	0.522406957062719	0.473870472337351	0.955786821587169
CNNM4	-0.00785913361727127	0.00754014027656653	-2.476747396742
CNOT6L	-0.55406050193108	-0.696868341672576	-0.878939352942071
CNTROB	0.47247517353543	0.465170523984072	0.90605861416336
COL11A1	0.0107256703329508	-0.195123135668321	-3.02035737664806
COL17A1	0.00589453160356419	-0.102418311299838	-1.91659591312628
COL2A1	0.0171750956959915	0	1.81807853081026
COL4A2	-0.00198079357909941	0.0436713146741147	1.25323368114362
COL4A4	0.0511415097656674	0.131013944022344	0.86716294514586
CORO2A	0.218456780760848	0	2.48508438634605
CORO7	-0.0862688856903375	-0.129550055126259	0.965145055456272
CPA1	-0.62329897816203	0	12.5494456553232
CPA4	0.0417180013028398	0	2.86588558611776
CPEB2	-0.011950589959604	-0.0544676990468435	-4.13220618752795
CPNE5	-0.242748891626956	-0.202547873416733	0.971830318388859
CPPED1	0.0536188519072379	-0.00840454842765499	-1.64344086693398
CPSF7	0.00445754775322699	0.0436713146741147	4.70377724748473
CREB5	0.0278560597188007	-0.0109178286685287	-2.14851004822399
CRIP1	0.28009651191217	0	3.22695292722257
CRIP3	0.762523494381306	0.856893070496975	0.799018520256704
CSDE1	0.0568826249798102	0	3.5411732505113
CSNK1G1	0.0383465370442089	0	-1.84051356265802
CSPP1	-0.280174256325885	-0.323875137815648	-0.929143994116405
CST9L	-0.373734443742299	-0.409673245199351	0.798547554816038
CTAGE4	0.0106089317343141	0.0244826591570564	-2.21680572324998
CTNND1	-0.00460115077367808	0.0666529534778624	1.9122295965952
CTSH	0.153452693565186	0	2.83459072057942
CXCR3	0.00960234452928489	0.0119598820814595	3.71294657575429
CYFIP1	0.0090045391049298	0.131013944022344	3.78646944739989
CYLC1	0.00328718110291396	0.0436713146741147	1.58368941376348
DECR2	0.0444858914385584	0	-1.8321970359664
DEFB103B	0.00114105482834701	0.0420227421382749	15.9666937576927
DEFB136	-0.000705802796734181	-0.00394208263992722	-1.65262305591128
DENND3	0.290446668816819	0.330696744212978	0.822357431415623
DHTKD1	0.00152734464854899	-0.204836622599676	1.51426302988862
DHX8	0.0208256992421362	0	1.07055992800498
DIRAS1	0.0814872830871641	0	2.27674701800785
DIRAS3	0.0110703935152834	0.27533460844145	2.67390575372202
DISC1	-0.0113542916785319	-0.218356573370573	1.79978395609514
DMAP1	0.074550996690909	0	2.18844686464573
DNAJB4	-0.00859947595983578	0.0436713146741147	1.29803385269669
DNAJB6	NaN	NaN	0.956886745775469
DNAJC1	-0.567038179730056	-0.514135842298185	0.937301646291308
DNAJC12	-0.0109760883098809	-0.0482804549585268	1.37778971455103
DNM2	-0.0141060404206347	0	1.21807553146588
DNPEP	0.0220657322596942	-0.0039866273604865	1.29968351601896
DOCK4	0.00347087068060028	0.00420227421382749	2.36222060969971
DPYSL5	0.0694727238646845	-0.0113798123666486	2.0302484179454
DUSP15	0.29948693328653	0	0.939009328913268
DUSP23	-0.011238630993582	0.0276201645568273	6.70891843018864
DUSP6	0.467249410555953	0.475470750969667	0.910002002362565
DVL3	0.513783527654653	0.563300712149108	0.78322057551874
EARS2	0.022617132383112	0.0512091556499189	0.930868002022142
EFHD1	-0.00752966903290176	-0.0394208263992722	1.90278476878227
EHMT2	-0.00615462179834478	0.0647750275631296	-2.74162330976848
EIF3E	-0.446758693282903	-0.453425192941907	0.943422747807074
EIF3F	-0.00797784178672875	0.0436713146741147	1.15387841595606
ELAVL1	0.114295212625064	0.0591312395989083	0.861208526367058
ELF1	0.00477813751355601	-0.0836242010007091	1.49691650487819
ELMOD2	0.255869162339321	0	8.16994678282461
EMB	0.508562474351361	0.585369407004964	0.777437090193118
EME2	-0.111086331483151	0	-4.84054002660666
EPB41	0.0040790909421372	0.185110059871781	2.39273589978772
ERAL1	0.132527470664401	0	-1.74841167310362
ERMN	-0.0109984283649674	-0.102418311299838	-2.75251234593716
ERN2	0.114930266997566	0	4.57100674300219
ERRFI1	0.152682938510075	0.0609436477038911	0.930476760282347
ESR2	-0.0510388981510752	-0.0647750275631296	0.970482127900206
ETF1	0.00652724894319879	0.0436713146741147	1.53300248571426
ETS1	0.303035908466749	0.234771398733032	0.891725256713625
ETV1	0.276017110845028	0.349855417719812	0.892972550732395
EVI5	0.00762363668191606	0.0436713146741147	1.91348024550328
EXOC3	-0.125559404073271	0	1.13134728731074
EXT2	-0.0061717316981257	-0.180697791194582	1.80417273239293
EZH1	0.00295330779200006	-0.0647750275631296	2.24491485045716
FADS1	-0.000426362981094124	0	1.78737679614224
FAF2	0.00168642443849175	-0.0512091556499189	3.81157110555585
FAM105A	0.273299663803957	0.139373668334515	0.790427471899546
FAM110A	0.136108056376818	0.00537556723626439	1.84147112944638
FAM114A2	-0.370467740509651	-0.393041832067032	0.779530604379936
FAM170B	-0.158649584695236	0.00920672151894242	129.927747704529
FAM171B	-0.0715895001411859	0	2.3768421089163
FAM173B	0.00434974211103011	-0.131013944022344	2.62214830275823
FAM185A	0.234203594373398	0.00755551264782779	1.95138604984463
FAM49B	0.0698230977695194	0	1.94887243378266
FAM78A	0.0106949571497186	0.0661393488425956	-1.53761323989833
FAM83F	0.00197171970574225	0.0512091556499189	-3.07578136499155
FAR1	0.339291721072195	0.171378614099395	0.706681401700065
FBXO45	0.00984529176719256	0.0436713146741147	1.95266211740721
FBXO9	-0.00699727138209424	-0.122413295785282	2.02954179806707
FBXW7	-0.0705062392706702	0	-2.14610455114483
FCGR1B	0.0921439581760599	0	327.559077796332
FCHO2	-0.171790821223385	-0.0436713146741147	-0.964092034739726
FCN3	-0.237475797890719	-0.334587294144896	0.732009658139679
FDX1	-0.144723925902473	-0.0888706046371499	0.900354714708623
FGFR1OP	-0.0966114418463693	0	2.25661548103991
FIS1	-0.00128510380446049	-0.131013944022344	-4.76559241446465
FMO2	-0.00302054523112727	0.0436713146741147	14.2513678959861
FNDC5	-0.00940464578217641	0.218356573370573	7.27644827986248
FNDC7	0.41375735329579	0.171378614099395	0.772927319084611
FOXN3	0.174741933104231	0.00420227421382749	2.05367682580923
FOXR1	-0.00671836485340254	0.0647750275631296	1.47574562587677
FRK	-0.00470037900191043	0.0483801051263795	-5.33470219028245
FRMD4B	-0.00859215168584146	0.0647750275631296	3.95236065856588
FRY	0.390193681573821	0.465170523984072	0.967725110609222
FRZB	0.840729844738499	0.838106543001889	0.953733086202525
FZD4	-0.0576608753426788	0	1.55529218008321
GABRG3	0.00709383457514227	-0.139531957617027	3.5847784760276
GAK	-0.4905151103391	-0.614509867799027	0.922955150691125
GALE	-0.00659249938165293	-0.0822373021702258	1.17262090818782
GALNT13	0.668756818747712	0.725343205746608	0.842397018164305
GAPT	0.00279969072315277	0.0418121005003545	6.04368109791667
GAS2	0.46289868180574	0.307254933899513	-0.832970291069791
GAS7	0.00624074272220664	-0.0840454842765499	-26.9372779556318
GBP5	0.0128540191377294	0.0458028612414345	2.35472475151382
GCHFR	0.000128608037971964	-0.259100110252518	5.43952507429362
GFM1	-0.0036820558017473	0	1.6411858521634
GH2	0.0471441949889128	-0.00420227421382749	2.10342597068071
GHSR	0.00361240857240251	0.0436713146741147	1.57799120754936
GLI1	NaN	NaN	0.92545112569247
GLIPR1L2	0.0118982479259219	0.0436713146741147	17.2338868712747
GLRA2	0.151507731204001	0	3.22808051006155
GMFB	-0.0732083529824402	-0.00460336075947121	1.33633688078182
GML	0.00190708447001972	-0.0647750275631296	1.47486239028985
GNAT2	-0.325578127840336	-0.393041832067032	0.788510623299459
GNB1	0.387474609146609	0.269309250727621	0.962423219440663
GOLGB1	-0.284384443607217	-0.259100110252518	0.913923156265464
GPBP1L1	0.559794445827828	0.563101160612298	0.854612987824659
GPD2	0.319468056087035	0.220343932413508	0.685915688230148
GPR101	0.0168598424681054	0	1.60693451772874
GPR115	-0.0101189408657548	0.122413295785282	2.19769175492444
GPR78	-0.107230153869754	0	22.9462100894105
GPRASP1	0.139917270850595	-0.00797325472097299	1.15992269924404
GRHL3	-0.00429588380338911	0	2.17640370877964
GRIK1	0.48278034604608	0.318274569041734	0.743614126395297
GSDMD	-0.120303360703716	-0.102418311299838	0.703256106949567
GSK3B	-0.00213510165525552	-0.131013944022344	3.16101734673686
GSTM1	0.571915728847813	0.716928179098865	0.739279517392345
GSTM4	0.00155621127051558	0.14484136487558	-1.60890303329871
GSTZ1	-0.1975198471778	-0.251734499146469	0.958224836666511
GUCA2B	-0.104537170784033	0	-1.96715498658415
GYPC	0.00396392136193147	0.0836242010007091	-1.37884529605681
H1FX	0.00515325175025934	-0.0763381020690574	1.3136247828834
HAAO	0.685686815944522	0.722073662676843	0.946526745018602
HAT1	0.0096928010673981	-0.0244826591570564	2.05168544079694
HAUS6	0.00140183706576553	0.0436713146741147	2.6491834116508
HCRT	-0.00243891472722254	0	3.90994759418991
HDAC7	-0.0110778466312559	-0.138675049056307	1.69706213236505
HDC	0.374144509472002	0.0039866273604865	4.83677808850868
HDGFL1	-0.357569975325555	-0.129550055126259	0.887396088121944
HECW1	NaN	NaN	0.872646421015829
HERC1	0.341129311833901	0.122413295785282	0.903064195605443
HEY1	-0.234604963061629	-0.218356573370573	-0.927927618343577
HIGD1C	-0.0476991628213875	0	1.40923192772827
HIST1H1C	0.0219978751756041	0.0039866273604865	1.45519595235763
HIST3H2A	0.379282285531768	0.506301674781785	0.918881740214507
HLA-DOB	-0.332508219466628	-0.305699202718803	0.887245931662831
HMCN1	0.402820977827545	0.482804549585268	0.930549876801308
HMGA2	0.544542834826705	0.64111887433877	0.82322288859045
HMGCLL1	0.00220781280555126	-0.0647750275631296	28.7024176033161
HMX2	-0.423304535351082	-0.323875137815648	0.917402044126756
HNRNPA2B1	-0.00297405835419339	0.0647750275631296	1.29919163095805
HOMER2	0.4428798810811	0.582975248068166	0.738601361214119
HOMER3	0.120986317822373	0	1.52165035820617
HOXB6	NaN	NaN	0.977490486411975
HPCA	0.175933746082517	0.00730628036493575	1.63123897929948
HPS4	0.179378039343981	0	3.04290790275962
HSF2	0.0107386330136321	0.131013944022344	3.42271463185995
HSPA12A	-0.0102956151568939	-0.0836242010007091	0.870379412004208
HYDIN	0.201209850512335	0	0.755708377191792
ICT1	0.0239508396310472	-0.0113102104148498	2.01989144151066
ID1	0.440855868513466	0.709997115554637	0.940785047326345
IDH2	0.115062319235413	0	3.56755804451656
IER2	0.300807238272318	0.0111088255796437	2.60439861369129
IER3	0.240599157496726	0.0152676204138115	1.83379010887425
IFITM2	0.00431793100757503	0.0591312395989083	3.24275400481151
IFITM5	-0.00816686044783531	-0.0512091556499189	2.05549312708597
IL1RL1	-0.495495280169793	-0.318274569041734	0.732941628672548
IL20	-0.00370439287081233	0.110480658227309	10.2993012504756
IL22	0.00304282140408753	0.0436713146741147	1.59421594960803
IL34	0.00664627244730342	0.0992395326897746	1.41467347448323
ILK	0.198384352244674	-0.0734479774711693	0.829613439500435
INTS10	-0.00808763038353877	0	1.54437138103078
IREB2	-0.264062804016933	0	-5.99730944665384
IRF2	0.00556685512240968	0.0377775632391389	-1.36057655301698
IRF2BP2	0.00280535131692429	0.025143768995399	1.16384198910995
IRX5	0.169396990440639	-0.00754014027656653	1.4125925434354
ISG15	-0.0133775787684657	-0.131013944022344	-4.11877572574889
ISYNA1	0.014434316740544	0	1.98072418831759
ITGB7	-0.139365568042334	0	-2.81212228731161
ITPRIPL2	0.0120720763016237	-0.139373668334515	1.81665181956903
JMJD1C	-0.538869456206933	0.0152359119259728	-3.58384732920466
JRKL	0.030913164853365	0	2.27120035469065
KAT2B	0.455284767538007	0.340697394705221	0.855432237650404
KATNB1	0.00119152314739993	-0.136169247617109	1.70614108922777
KCNA2	-0.00570408497390126	-0.153627466949757	3.87152934747731
KCNA7	-0.198054826358016	0	17.3847520729492
KCNH4	-0.00075276200915139	-0.0591312395989083	99.4310592071716
KCNJ11	0.176123005435129	-0.00763381020690574	7.59732698773484
KCTD14	-0.0683443633216859	0.0107511344725288	2.02315486813209
KCTD18	0.0314409035647083	0	1.57512984080904
KDELR2	0.165975936984154	0	2.96062286907539
KDM2A	0.00894111505413578	0.064447050632597	1.29207258016157
KDM4B	-0.539866870629664	-0.465170523984072	0.754719290435553
KIAA0101	-0.00930962194680299	0.139373668334515	1.9983117896626
KIAA0430	-0.0520732950729709	0	1.20304111575687
KIAA1033	-0.00148435396296118	-0.16340309714053	2.23333103204074
KIAA1324	-0.00838163916350265	-0.204836622599676	-2.4341099379214
KIF16B	-0.0530834283768016	0	-1.89316506771217
KIT	0.00417309560550718	0.259100110252518	37.9838657328551
KL	0.383550944312213	0.122413295785282	0.718130405164614
KLHL20	0.0392941950650481	0	1.70478599440806
KLHL35	-0.332800681566827	-0.427493371586722	-0.93332199436909
KLHL5	0.0024288320679093	-0.183211444965738	2.66397950686079
KPNA3	-0.0498494279284875	0	0.963150510689145
KREMEN1	-0.390493697086692	-0.262391563289859	-0.958671937148703
KRT12	-0.456919059225494	-0.367239887355847	0.941578060134124
KRT71	0.190685691338107	0.00840454842765499	9.76488679770211
KRT80	0.354730976795308	-0.0107511344725288	3.39093908700218
LACTB2	-0.00396915471861822	-0.218356573370573	2.97824168159715
LDB3	0.470536428487932	0.418121005003545	0.789189561184896
LENEP	-0.0483463884900964	-0.0148996718755891	1.32735987743563
LETM1	-0.0114541580897106	0	1.84190435510218
LGALS3BP	-0.00165394987143468	-0.0276201645568273	2.40714961948882
LGI1	-0.00802230743890946	0.129550055126259	65.4708873651647
LHX6	0.0607033714358646	-0.0647750275631296	0.921449136623088
LIN7A	0.616141133951462	0.563300712149108	0.776675858327537
LMBRD1	0.07727873139657	0.204836622599676	0.941116274682524
LMCD1	0.386856000243585	0.388650165378777	0.969335512426798
LPIN1	0.00575222294691899	0.0180600767147454	1.82215578235589
LRIG2	0.520162495298553	0.614509867799027	0.895395954062832
LRRC17	0.34972895182778	0.328253838896947	0.967842713207107
LTBP3	0.00399619542947645	-0.131013944022344	1.63153438546853
LY6G5C	0.256841277230816	0.0116716497957522	3.46776914656652
MADCAM1	0.36138758144627	0.122413295785282	0.826851593139084
MAEL	0.00229123670978939	-0.027874733666903	2.7959799871934
MAP4K2	-0.183311614729627	-0.122413295785282	0.940991838672552
MAP4K4	0.20500373028986	0.0734479774711693	0.901201676015046
MAPT	-0.000196993253236944	0	2.07060854550287
MARCH3	-0.0125126520230027	0.130088727117598	1.95447337876052
MARCH5	-0.00159159635980414	0.027874733666903	-1.74840920431297
MARCH8	0.104167841019441	0	1.41296277883756
MAST3	-0.000391268219201181	-0.0436713146741147	1.04533328490098
MAT2B	-0.0459753461889427	0	1.25866003786269
MBP	0.593385811557927	0.709997115554637	0.754293662280726
MCM3AP	-0.00943489153680057	-0.204836622599676	2.92242514991583
MED18	-0.148678468113261	-0.129550055126259	0.963965187583984
MED20	-0.267332136043986	-0.218356573370573	0.954385689793061
MEF2C	-0.312349729878031	-0.153627466949757	0.779934854200816
MFSD7	0.000542820052748352	0.0512470743190538	-1.94656896054269
MICB	-0.0350359413763829	0	3.59427274184723
MKLN1	-0.499834815381157	0	-6.05465552967945
MLF1	0.612490116082116	0.614509867799027	0.736009768373614
MLN	-0.00370536609886481	-0.0167248402001418	1.4894992682316
MME	-0.072527411691779	-0.0436713146741147	0.820600582649874
MOG	-0.00341368393052891	0.0361201534294909	-2.3734220220693
MRAS	0.470791883925511	0.358464089549432	0.851935150841915
MRPL22	-0.00639233939382207	0.139373668334515	-5.01827260994686
MRPL36	0.00318154958293664	0.0828604936704818	1.2054699705039
MRPS31	0.00961468164805251	-0.0436713146741147	1.36623457765993
MSRA	-0.00202655646990996	-0.0430045378901151	1.16816243206758
MTMR12	0.485335565140292	0.416205205669959	0.87459959941042
MUC17	-0.0132152209629314	0.218356573370573	66.0988745804443
MUS81	-0.0666552955783076	0	1.83059059450032
MXD1	-0.0641581902208287	0.0152676204138115	2.22214203220943
MXD4	-0.0510438854188475	0	2.57894736826329
MXRA7	0.241168481799848	-0.0244826591570564	0.768317618777549
MYH7	-0.440827670063189	-0.585369407004964	0.767812891866594
MYLK2	-0.00203499537962866	-0.218356573370573	1.39749004527175
MYO9B	0.0357942468496042	0.0244826591570564	-0.748469145876699
MYOZ1	NaN	NaN	0.710371721635637
NAAA	0.306654282107365	0.102418311299838	0.725241830789158
NACA2	0.097713081629711	0.269309250727621	0.810943823423975
NACAP1	0.0114621486470584	0.218356573370573	2.94407306465898
NBN	0.00530289288817979	0.0836242010007091	1.72813095837473
NBPF1	-0.335045649745652	-0.297835540924378	0.968807722381338
NCAPG2	-0.145693605210552	-0.139373668334515	0.955221263065797
NCKIPSD	0.0569543301876045	-0.0116716497957522	0.966025554230197
NCOR1	-0.18399145260743	-0.0244826591570564	0.930892791354571
NDUFA12	0.0887262699543361	0	1.76786914090971
NDUFA8	0.00473888128477466	-0.0512091556499189	-1.42704821775272
NDUFAF1	0.162401963928501	0.102418311299838	0.935667303324064
NDUFB9	-0.269714454007565	-0.102418311299838	0.804564845421625
NDUFS7	0.00874096130776611	0.0630341132074124	1.91557641324161
NDUFV2	0.140270889849288	0	1.74704448277011
NEBL	0.221743953973017	0.122413295785282	0.817500526563557
NEK5	0.223883926497481	0	16.9678375142266
NEO1	0.519963115295229	0.512091556499189	0.86427984562828
NEUROD4	-0.00497937220713021	0.0436713146741147	1.74493548502326
NEUROG1	0.00258318135880666	0.0436713146741147	1.58903768508355
NFKBIA	-0.306610271460458	-0.346417371107448	-0.819556082441757
NGDN	0.0199276402884703	0	1.65086083225181
NGEF	0.5598111516706	0.647750275631296	0.856429811401299
NIPSNAP3A	-0.00986776816566172	0.0436713146741147	1.52676746178781
NKAIN2	-0.0117472990583784	0.305699202718803	27.8278571258101
NKPD1	-0.0042407204495209	-0.177393718796725	2.29452782061903
NKX2-2	-0.0133460952091141	-0.0682788741998919	1.40649876805455
NLRP6	-0.405100696123331	-0.306622070335933	0.798898130197587
NME3	-0.117121585559322	0	1.88686493100454
NOM1	-0.00686498912038906	0.0436713146741147	3.64269345062297
NOSTRIN	-0.0769498141564686	-0.0436713146741147	0.97225491171751
NPFFR1	0.00842479050965787	0	9.23571183702265
NR3C1	0.00124193496877139	0.208334085961878	1.33393854169105
NRIP2	-0.216136698341059	0	-8.1993167943425
NUBPL	0.584752073461817	0.713520917718038	0.833581193375438
NUP210	0.00330655863886908	-0.388650165378777	3.29449631229814
NUP88	-0.186076373961955	-0.218356573370573	0.900333581958025
NUPL2	0.00249730125001674	-0.131013944022344	1.59346646193004
NXT1	0.00435630271709633	0.0244826591570564	1.79245919781263
OAS3	-0.426606427423753	-0.409673245199351	0.903228393937763
ODC1	-0.123273881661454	0	-2.43159179285105
OR11G2	-0.00277670080202435	0	1.42128699263675
OR13F1	-0.0514182728777458	0.0039866273604865	-2.5683297257362
OR2AE1	0.0362309771611244	0.122413295785282	0.719690129130589
OR4D6	0.00304282140408753	0.0436713146741147	1.59421594960803
OR4N4	0.0647350609548419	0	-1.42976121473177
OR4N5	-0.175463105234694	-0.129550055126259	0.973528784251212
OR51E2	-0.129272689468652	0	87.9898214918307
OR51M1	-0.122631384636052	-0.00537556723626439	81.5603133009868
OR5AK2	0.0040835502998549	0.0436713146741147	1.56395137644628
OR6C2	-0.48225144133166	-0.563101160612298	0.770119644488198
OR7A17	-0.0462011660175249	0.0107511344725288	-2.65046779537325
OSBPL5	0.45266123470053	0.409673245199351	0.71425260253931
OSCAR	-0.00244812721218168	-0.0558127830468109	1.30789398120646
P2RX5	-0.00394719953183522	0.0111088255796437	1.52165544990535
PARK7	-0.0226193851784754	0	1.57067790086956
PAX4	-0.00420796364192808	-0.0647750275631296	1.91246411087059
PBLD	-0.0440508720187673	0.0512091556499189	0.909215099440834
PBX1	0.389962218700582	0.250872603002127	0.72039733764725
PCCA	-0.00400552153558794	0	4.8612973636699
PCGEM1	-0.00231213120885399	-0.019452749659587	1.2732083710083
PCSK9	0.624205852636377	0.563101160612298	0.918988936014865
PDE11A	-0.0488180384186499	0.0150802805531331	-1.14649153735304
PDE4A	-0.0910199887317047	-0.00355928236156679	-1.46998065876202
PDLIM5	0.0267121065125653	0	3.08428040431802
PELI2	0.528190842530016	0.307254933899513	0.854609051936369
PER1	-0.0542859843037644	0	-1.42271046005541
PEX10	-0.0129519524388478	0.0436713146741147	1.58943381014121
PFAS	0.262119175485001	0.410622618130109	0.953769336346186
PFDN1	0.316030279906351	0	14.8549141204147
PFN1	0.0691745667211738	0	1.34115712252124
PGAM5	-0.00608166455144918	0	1.24077562333176
PGLS	0.00367923910513932	0.122140963310492	0.949615972619343
PHF7	0.396271144481727	0	11.1746589957762
PIGL	0.0576755241973325	0	2.74159540296296
PIGO	0.0061135394524997	0.0836242010007091	-2.09005715792299
PITX2	-0.187218166947363	0	160.702158741682
PKDREJ	0.00163461675664281	0	0.965650014722344
PKIA	0.424585417433337	0.259100110252518	0.92913348873435
PLA2G2C	0.313685904534559	0	1.40233001064235
PLA2G4F	-0.163026662024292	0	22.4247708323435
PLCB4	0.517547861631204	0.360464397059522	0.807657170232832
PLCH2	-0.097714574962729	-0.0436713146741147	0.843586446548882
PLCL2	0.639215035731273	0.747995752134951	0.973842925796287
PLEKHM3	0.1395681761311	0	2.79011232494046
PMS2	-0.5410709834531	-0.582975248068166	0.973050355040545
PNMT	-0.00419370178972099	-0.0558127830468109	-1.98489977293813
PNPT1	0.198080108399928	0.274817167448607	0.868393293469536
POLN	NaN	NaN	0.719265916005234
POLR3E	0.0860095002984174	0	1.28600051797886
POLR3G	0.44422615212717	0.453425192941907	0.9207468001121
PON3	0.470982729665774	0.0734479774711693	0.946587323528255
PPEF2	0.00917143551677324	-0.15191090506255	5.63989876062527
PPM1F	-0.198141779191675	0.0113102104148498	-4.43193778446367
PPP1R3B	-0.0128045687131794	-0.274153929049484	4.54154422756887
PPP1R3G	-0.032505215052162	0	-1.67594280799986
PQLC2	0.0592724777067086	0	2.47475026062904
PRDM6	-0.0121401147525241	0.0336181937106199	2.33608789090935
PRDM9	-0.0907521327870876	-0.0482804549585268	-0.915073546985764
PRDX6	0.00870451486873007	0.131013944022344	1.83845929017308
PRKAB2	-0.00435001916057768	-0.129550055126259	-3.6716179255952
PRKAR2B	0.731901331962282	0.85747063771766	0.923637992278624
PRKCG	0.509636036634883	0.473870472337351	0.97012405538672
PRLH	0.00304282140408752	0.0436713146741147	1.45948067259938
PRNT	-0.00931062545924594	-0.0836242010007091	3.02221880193669
PRR15	0.570323642133762	0.563300712149108	0.8467756477802
PRSS21	-0.0107487922473127	0.031893018883892	-1.5691400849002
PRSS22	0.482034371893464	0.661031797240524	0.976341679266648
PSMD7	0.0298479905951809	0	2.17220168172271
PTER	0.00638290336434764	-0.305699202718803	10.0116956431574
PTMA	0.0350075928977127	0	1.9080003247418
PTTG1IP	0.105789915626808	0.0126068226414825	2.50790856562043
PYROXD2	0.00376054859384668	-0.131013944022344	2.01384748896754
QTRT1	0.237723400740994	0.00840454842765499	2.40984846684123
RAB21	NaN	NaN	0.926635609041464
RAB43	0.412308715593776	0.409673245199351	0.715145132113451
RAB4A	0.230136123606286	0	5.43329167357862
RAB6A	-0.0523915350936232	0.00394208263992722	-1.72974926786055
RALB	-0.396620557550492	-0.318274569041734	-0.940802113614362
RALY	-0.191419082771573	0	-4.90006808990096
RAP2A	0.24100079571394	0.171378614099395	0.913655774332591
RASSF6	-0.134523721181884	-0.00460336075947121	27.0135810071033
RBM22	0.285543967282998	0.367239887355847	0.889906739994648
RBM24	0.723317360223167	0.78978163617923	0.947919529727371
RBM43	-0.181861674583376	-0.00920672151894242	1.42859215061991
RDH16	-0.0107288903046157	-0.393041832067032	63.8161156198502
REEP5	0.00535677739412041	0.156514265822021	1.43637425723429
RFTN1	0.758484693375437	0.730083921903868	0.964473930093582
RFX6	-0.0114213893315616	-0.0381690510345287	1.49858958154747
RGS3	0.113261136076321	0.014315141698438	1.53633004216968
RIC8B	-0.0151372837406385	0	1.4788925166224
RNF112	0.505296821481352	0.501766322782362	0.918478697483025
RNF14	-0.702251983605691	-0.716928179098865	0.862223869040421
RNF39	0.269970154868325	0.171378614099395	0.9603004043689
RNPC3	-0.143104202602387	0	2.22265269443704
ROPN1B	-0.193960482905014	-0.235211014268703	0.903810839545596
RPE65	0.0129474254493388	0.188800874359852	2.34889044845435
RPL29P2	-0.221254856168518	-0.259100110252518	0.914723884170446
RPSAP58	-0.00870578225611	-0.131013944022344	2.72938048035575
RPTOR	-0.028635093499965	0	1.2718174714166
RS1	0.00610142694981552	-0.118262479197817	3.45405040031178
RSRC1	-0.17997548005608	0	-2.4561402435948
RTBDN	0.297654385965794	0.00744983593779457	2.30243616749681
RTP3	0.195914681607987	0	14.1073633086165
SAMD9L	-0.445760269374619	-0.362371537669739	0.766362838578776
SAR1B	-0.000307061425524599	-0.0336181937106199	1.51253915696906
SAV1	0.0121549227768461	0	3.07354632975465
SBF2	0.393125506049414	0.250872603002127	0.760254550615468
SCAND1	-0.0110678912626338	0.0394208263992722	-1.84092518108143
SCARA3	0.338843019244182	0.375533808099405	0.969565322817556
SCGB1D2	-0.333841274305192	-0.00763381020690574	-4.57274504256519
SCN11A	0.226507841975979	0	2.12916105585527
SDC4	0.530196878351608	0.465170523984072	0.757852370447009
SDF2	-0.00366567805276404	0.218356573370573	3.39177528191093
SEC61B	0.090186337234843	0	1.6228540007265
SECISBP2L	0.00555086972367018	-0.0836242010007091	2.3431485589952
SEMA4G	0.320870609498952	0.269309250727621	-0.977378900279052
SFMBT1	0.398254171673513	0.46088240084927	0.952643488985231
SFT2D3	-0.693159942879947	-0.709997115554637	0.75981067304446
SHBG	0.564384099404542	0.667327369781988	0.976387210047624
SI	-0.237113450293955	-0.269309250727621	0.967358675767668
SIDT2	-0.0232574210188231	0	1.54286679345429
SIGLEC14	0.00205933089811256	0.027874733666903	19.4216179908295
SIX1	-0.00394098818981717	0.154020879801211	-2.13841133459482
SLC12A7	0.609684244751332	0.807927752182862	0.694990371614277
SLC12A8	0.0130246190757695	0.0436713146741147	0.817834837242131
SLC16A11	NaN	NaN	0.819010836224204
SLC16A8	0.306354576476139	0.195123135668321	0.900191652115878
SLC17A7	-0.258926876735179	0	-291.393252467552
SLC1A4	0.0300692808531747	0.00394208263992722	1.27347855100158
SLC20A1	-0.0110186836770843	-0.0647750275631296	1.13320337417524
SLC22A14	0.288892346641767	0	1.87663572338386
SLC25A45	0.0119293462015854	-0.153627466949757	-1.19119608941346
SLC26A10	-0.00146502662584188	-0.0647750275631296	2.54970399816157
SLC34A1	0.318985963762546	0	3.22310515210882
SLC37A2	-0.00386305397849873	0.039866273604865	2.92597933454672
SLC38A4	0.682639614266614	0.856893070496975	0.750117110982965
SLC38A6	-0.471565635983781	-0.465170523984072	0.725411125802405
SLC38A8	-0.114744082058328	-0.167621308600378	0.911598894574888
SLC39A3	0.000154187827735914	-0.027874733666903	2.105251436612
SLC3A2	-0.13919716253064	0.0038089779814932	-2.09056447619763
SLC4A7	-0.0276212943330635	0	1.2749692931081
SLC9A8	-0.145092650318944	-0.106347750338931	-0.922899652082389
SMAD7	0.00621178634265789	0.0177642592760483	-1.37988649021757
SMARCAL1	0.146141203071794	-0.00389054993191739	1.57946172606076
SMYD2	-0.098758150411269	0	-0.918359462920094
SNHG11	-0.154840758752669	0	3.8926249375237
SNRPA	0.163097115548051	0	2.28927547982645
SNTG2	0.408109442827918	0.171378614099395	0.715297152465554
SNX29	-0.530584677504997	-0.473870472337351	-0.943455183167047
SNX7	0.2155578749587	0	3.09927322047576
SP2	0.0106145300733519	0.0836242010007091	2.30622607843338
SPAG7	0.109228251570254	0.00920672151894242	-1.87346640819578
SPANXN4	-0.0449525561150826	0.00537556723626439	1.38144284894053
SPARC	0.00261140188099402	0.325322092768719	16.7733309374799
SPINK4	0.348886196594257	0	2.87335762712418
SPRED1	-0.00452786055373612	0.118262479197817	1.32935653092049
SRGN	-0.0821684460605466	0.00460336075947121	0.800582613491786
SSTR5	0.542521097890172	0.46088240084927	0.743865648930262
ST18	-0.0898038388371478	0	19.6283637466333
ST3GAL4	0.268340015988661	0.00836242010007091	1.93555021307237
STEAP3	-0.00708708848360276	-0.0591312395989083	1.44213293022446
STK32C	-0.0852870633925307	0	2.44971038424448
STXBP2	-0.00846205714390538	-0.263402794576955	2.1083626002142
SUMF1	-0.00209392399056028	-0.218356573370573	9.91327321772404
SWAP70	0.415617797627722	0.269309250727621	0.895578781786698
SYN1	-0.205025264560721	-0.131013944022344	0.786802050477852
TAAR5	-0.149675548002787	-0.153627466949757	0.904910119350194
TAF11	-0.000879300382407826	-0.259100110252518	4.76303160126074
TAGLN2	-0.0159703659949009	0	4.19059980497739
TARBP2	0.0997955396990069	0.0436713146741147	0.811752379875073
TBX4	0.111021508886638	-0.00537556723626439	15.913413651092
TBX6	0.00226822789068459	-0.0210113710691375	2.71841281211969
TBXAS1	-0.377890542831156	-0.457281586231557	0.923730801137787
TCEB2	-0.084916285987975	0	1.27952144613876
TCIRG1	-0.0104858878986946	-0.131013944022344	1.96948978535259
TDRD12	-0.0773003027644773	-0.00920672151894242	8.29031124789936
TEKT3	0.00192817337090114	-0.0647750275631296	2.41363718128871
TERF1	0.232856313598326	0.218356573370573	0.976061850316655
TFAP2E	NaN	NaN	0.854516109616216
TGFB2	-0.00726217802893167	0.0436713146741147	1.19831174141131
THRA	0.616178232491345	0.709997115554637	0.772872696774758
TIGD4	-0.00702152776360444	0.250872603002127	33.496942386318
TINAGL1	0.0564219488197664	0.124290740505723	0.90901754334262
TLE3	0.0846915037439644	0.0146405273788634	-1.66088604619321
TMCO1	-0.00219656437785548	0	-2.05504667441269
TMED10	0.0337454438287404	0.0138100822784136	2.67800507717054
TMEM102	0.0579168250128406	0	1.51953137115736
TMEM106B	0.0140167756392852	0	1.36632615694654
TMEM130	0.0760540223304388	0	-1.56537752081461
TMEM170A	0.00084694623576728	0.218356573370573	4.1295942267661
TMEM212	-0.00786195152285867	-0.0836242010007091	2.57966907965402
TMEM221	-0.17069896058572	0	-85.5859187866693
TMEM41B	-0.0680903511510287	0	1.46413286972555
TMEM8B	-0.0158995107404752	-0.171378614099395	0.791272986723281
TMOD4	-0.0172157385454999	0	-1.42516814688229
TMPRSS4	-0.504762063833547	-0.675926369419375	-0.953071082230179
TNFAIP1	0.006198838366171	0.0436713146741147	1.24835279460335
TNFRSF18	0.00286218325520177	0.0647750275631296	2.62357709145319
TNFSF13B	0.00325498273298101	0.0837191745702164	2.16522933562153
TRIM13	-0.00394214435545439	0.131013944022344	4.09630349685369
TRIM37	0.1205488957542	0	5.40264439596451
TRIM6	-0.486328368097942	-0.386243639668214	0.848054704697395
TRIM62	-0.00360931778224315	-0.131013944022344	2.61876445578817
TRPC1	0.378767772136937	0.323875137815648	0.765129375807706
TRPC3	-0.00167054083827733	-0.136557748399784	1.37843789920129
TRPC4AP	-0.134753532203013	0	-3.64753984120143
TRPC7	0.010751674198606	0	-3.38373403312948
TRPM4	-0.371664788693797	-0.194325082689389	0.864823925937716
TSEN15	0.00163952124126357	0.0836242010007091	2.15326085110776
TSPAN16	-0.0608821224492272	-0.0109594205474036	-1.62662005585863
TTC34	0.191712813684641	0.0126068226414825	19.8902478068605
TTC7A	0.0616447355484855	0.00920672151894242	-1.92587612100071
TWF1	-0.163408178602449	0	4.20425611619777
TWIST2	0.00471198738281108	-0.0125123881834123	30.4982419733549
TYMS	0.0117617685065693	-0.131013944022344	1.24911919557899
U2AF1L4	0.406230209555282	0.256045778249595	0.779586631766419
UBE2B	-0.217678638864145	0.122413295785282	0.744755691725237
UBIAD1	0.355464168467086	0.465170523984072	0.916963448976008
ULBP1	-0.194797342970508	-0.269309250727621	0.965832442742082
ULK2	0.468767118119033	0.400492386073995	0.702856360068188
UPK3B	0.404451697433614	0.386243639668214	-0.970221179039935
USP16	0.0251870253925519	0	1.41778380098808
USP43	-0.204210111626867	-0.00460336075947121	11.2536887614659
USPL1	-0.355122350592435	0	-4.18249759465566
VPS18	0.141796538192593	0.264743275471132	0.937505991865204
VTI1B	-0.00691169201250796	0.0436713146741147	1.29492877142674
VWA3B	-0.101072434567679	0	9.79883925174741
VWA5A	0.312047390062448	0.199958860433587	0.943151637620457
WARS2	0.00745676263100575	-0.0836242010007091	1.25559538014641
WBP1	-0.305149047940532	-0.367239887355847	0.927911059064758
WRB	0.040186048613781	0.146863176641151	0.840665079033894
WSCD1	-0.00562258726176113	0.0836242010007091	-19.1794306895807
XIRP2	-0.0220896272943215	0	1.82524227464634
XRCC4	-0.184656427059577	-0.218356573370573	0.874041302743387
YY1	-0.0312808379048792	0	-1.50366777217872
ZBTB12	-0.00577062659577629	-0.0647750275631296	1.61031192032568
ZBTB42	-0.591064566670496	-0.563300712149108	0.808065081282863
ZBTB48	0.206972964451925	0	1.32911012103301
ZCCHC2	0.185084157184944	0	1.5173419161335
ZDHHC5	-0.0023564553346791	0.139373668334515	1.92260503528444
ZGPAT	0.126695732535835	0	6.80714054944307
ZKSCAN3	-0.000986307419117582	-0.185110059871781	2.40319273274492
ZMYND11	-0.00338761668963254	0.0418121005003545	1.30021088963368
ZNF202	0.476933148099804	0.647750275631296	0.923469450587262
ZNF224	0.489481428634875	0.473870472337351	0.787879357595656
ZNF296	0.18100221095387	0.218356573370573	0.932544001166319
ZNF341	0.0503681638436626	0.025213645282965	0.878727218219367
ZNF417	-0.0205243510191693	0.0244826591570564	0.803880085200941
ZNF48	-0.000732463605167014	0.0647750275631296	1.86275368773831
ZNF507	-0.153952509009989	0	2.29551539274806
ZNF518B	0.00999931315763921	0	1.46917767772466
ZNF576	-0.0107199037435353	-0.0512091556499189	1.24897311500048
ZNF577	-0.00701929099061244	-0.218356573370573	3.008321858114
ZNF600	-0.589270184767279	-0.409673245199351	0.950553677280992
ZNF608	0.492294138890444	0.588082244620377	0.862739511867404
ZNF648	0.490729719770455	0.357193308175337	0.960860371649922
ZNF706	-0.0125052372629916	0.064447050632597	0.87205055992195
ZNF720	-0.482803568596619	-0.473870472337351	0.887534780478264
ZNF804A	-0.48113150332349	-0.582975248068166	0.900960157288937
