# Supplementary material for: Functional transcription factor target discovery via compendia of binding and expression profiles
Source: Sci Rep. 2016 Feb 9;6:20649. doi: 10.1038/srep20649 (PMC4746627; doi:10.1038/srep20649)
Supplement: Supplementary Dataset [file srep20649-s2.zip › Supplementary Dataset/43180_2_data_set_1775611_nz79pk.csv]

Gene	PC	SC	CARS
AAGAB	0.288650051416444	0	12.0471579620509
AATF	-0.00996093836654171	0.0647750275631296	-2.43273726465181
ABCA17P	0.026603958030025	-0.0436713146741147	0.932014985949282
ABCA2	-0.0115032613871919	0.0647750275631296	2.69259813011793
AC006947.1	-0.0116683049499041	0.30697030675746	1.26764353630617
AC007639.1	0.428895924630521	0.318274569041734	0.749439347799846
AC010745.1	0.0055774758473874	-0.305699202718803	8.63154779866513
AC013403.3	-0.00103992338968414	0.0436713146741147	2.08605489116417
AC020922.1	-0.00236802219207127	-0.0436713146741147	0.947518131116297
AC025335.1	0.00471703956572049	-0.0436713146741147	1.11307456984534
AC069155.1	-0.252522547715083	-0.122413295785282	0.916968615509635
AC073043.1	0.352913374752059	0.129550055126259	0.904335077710728
AC073479.1	0.00410684145403893	0.393041832067032	201.58710073449
AC082651.1	-0.010614479707082	-0.277350098112615	25.3247354929158
AC093627.1	-0.00965722590273498	0.256045778249595	132.52576609031
AC093838.4	0.0140380656329927	0.027874733666903	1.33227797638026
AC106722.1	0.298616777299533	0.204836622599676	0.915680994116917
AC107294.1	-0.00570288259850754	0.305699202718803	29.6713857439825
AC121158.1	0.00370554264023593	-0.305699202718803	7.9833081065673
ACBD6	-0.0232543209888063	0	-1.35349286208204
ACBD7	0.197045031694648	0.131013944022344	0.927398636564008
ACCS	0.448578411353548	0.362371537669739	0.812369238364694
ACLY	-0.0952329595772411	-0.153627466949757	0.933043607619467
ACP6	0.000347344174049696	-0.305699202718803	8.06488977971271
ACSL3	0.181673886418672	0.0734479774711693	-0.868234879891631
ACSS2	-0.118544730246375	0	1.38493237761497
ACTN1	0.134629153601429	0	6.29758433773497
ACVR1C	0.306685480347243	0.0244826591570564	0.954252041443689
ACVRL1	-0.004290223198234	0.393041832067032	39.6530286131099
AD000671.1	0.000467156975699985	-0.0436713146741147	-1.40818768629244
ADAM17	-0.131188849144419	0	2.04977351092353
ADAMTS4	0.0952927923670087	-0.0436713146741147	0.948519483089791
ADI1	0.0118035904054848	0.0512091556499189	3.71058697233833
AGPAT5	-0.00638035574681677	0.0647750275631296	1.65231079879436
AKAP10	-0.00018476904224069	-0.027874733666903	1.62326769181075
AKAP8	-0.0362728776626194	0	2.38912118638337
AKR1D1	-0.3672835224019	-0.0244826591570564	0.673884010139871
AL137798.2	0.127805107388999	0.0436713146741147	0.800822294143504
AL157814.1	-0.00435836724978978	0	7.40092095451998
AL160153.2	0.00466510176709547	-0.218356573370573	24.6054234112139
ALG8	0.158157704848611	0.318274569041734	0.902186612818923
ALPK1	0.0718801660542816	-0.0436713146741147	0.768770218673643
AMDHD2	0.0605975823700722	0	2.11205947675742
ANGEL2	-0.0323721408853812	0	1.57881071675087
ANKRD32	0.00961224702871887	0.0965609099170535	-1.65444850945283
AP000355.1	-0.275283459092649	-0.305699202718803	0.889894271846714
AP001053.1	-0.263580082676229	-0.218356573370573	0.879884723816175
AP2A1	-0.591829207039966	-0.716928179098865	0.902843850086567
AP2M1	-0.185750791512658	0	4.61966941781781
AP4B1	0.291967927127495	0.256045778249595	0.951549537061733
ARGLU1	0.0179303426581753	0	1.03694082251558
ARHGAP12	-0.0416831369222331	0	1.68528347756827
ARL4D	0.434940133958639	0.465170523984072	0.907960941651941
ARL6	0.313555545573183	0.241900525631897	0.933802542484536
ARMC2	0.138049307630162	0	1.60685381588741
ARMC5	-0.597131352307695	-0.661031797240524	-0.970139037688562
ARR3	-0.282689776727557	0	2.47980840899952
ARSA	-0.00151242528548624	-0.259100110252518	5.91290168954762
ASF1A	0.0841090553321576	0	1.87258169865676
ASH2L	-0.306455284201755	-0.416205205669959	0.905002192720289
ASXL1	0.0674110543203554	0	2.6091068380638
ATAD2B	-0.0834939516372525	0.0734479774711693	0.966068879135251
ATF2	-0.054316273735836	0	-1.09477839902301
ATP5F1	0.0174820393888772	0	2.11388431619119
ATP6AP1L	0.603995570986334	0.512091556499189	0.901184272946033
ATP8B2	0.126666695380391	0	11.5418589442895
ATP8B3	0.129326389413639	0.0436713146741147	0.942635229018246
ATP8B4	-0.00570244367290257	-0.0436713146741147	17.0208992895863
AVPI1	-0.0085778905682262	-0.027874733666903	2.0871824269267
B3GAT2	0.0627026556123214	0	1.94091735006029
B3GNT4	0.23081955271256	0.305699202718803	0.943913738596509
B3GNT5	-0.0718249928650208	0	-2.36141812916421
BARHL1	-0.0113630845627404	-0.194325082689389	2.72205871474133
BBS1	0.00632598944531011	0	1.93063154831398
BBS12	0.452544346357723	0.362371537669739	0.918914983621353
BBS4	-0.00132140668772391	-0.102418311299838	1.27214877981691
BCAT1	0.148117343802312	-0.0734479774711693	0.943036926672369
BCCIP	-0.0097062911164346	0.0734479774711693	1.22700887422613
BCL9L	0.0849363019189689	0	0.823045115766177
BDP1	-0.0569497093417215	0	3.52972991773036
BFAR	0.0062698385623424	0.0836242010007091	-1.77962641472446
BIVM	0.014305131932254	-0.0647750275631296	1.21420980028533
BLCAP	-0.111020851861245	0	3.57777353870476
BNIP1	-0.0221675782456473	0	-1.42016395174303
BPHL	-0.332673514467513	0	-7.14996748251417
BSDC1	0.555246696873598	0.465170523984072	0.934453349471377
BTBD11	0.153576761071087	0	0.864597944989022
C10orf103	0.0102129811941564	0	1.27952565644344
C11orf10	-0.364066918478324	-0.418121005003545	0.8676563798625
C11orf24	-0.078895682239554	0	1.69757931868677
C11orf68	-0.0711679814971977	-0.139373668334515	0.93408353112606
C12orf23	-0.00999280435395571	-0.323875137815648	10.5537678369372
C12orf35	-0.634649597502178	-0.563101160612298	0.967311415393463
C14orf109	-0.00923610543221919	0.250872603002127	2.96872611618912
C14orf45	0.167346871018359	0.250872603002127	0.962949948268372
C16orf88	0.00771596293292307	0.027874733666903	1.42680581163228
C17orf82	0.377090863773046	0	54.3231222713431
C19orf24	0.0102498049519109	-0.0647750275631296	2.07872907297719
C1QTNF6	-0.0189458155054068	0	3.2439780948558
C1orf194	-0.00568404448194543	0.585369407004964	66.7811016747693
C1orf31	-0.077940269387626	-0.171378614099395	0.944654823904247
C20orf186	0.00941583207882973	-0.218356573370573	6.39868383097014
C21orf33	-0.124666821780294	0	1.00074473264236
C21orf49	-0.479378313858682	-0.416205205669959	0.943299154722743
C2orf29	0.00733694692056368	-0.131013944022344	-3.27292087864926
C2orf43	-0.0929037908200734	0	1.01742518647321
C2orf47	0.0144361491195129	-0.0482804549585268	1.6491137064617
C3orf17	-0.210560911632947	-0.0512091556499189	0.874086147590271
C3orf52	0.473660510166723	0.473870472337351	0.742813122986892
C5orf24	0.5032763118282	0.563101160612298	0.942547070992834
C5orf28	-0.00861999402936951	0.027874733666903	4.74620201444919
C6orf120	0.00811617884405614	0	1.37947304292386
C6orf211	-0.00854276698523032	0.0836242010007091	1.70977653357438
C6orf52	-0.0513282541222997	0	1.48826571872435
C9orf102	0.0924074795030442	0	1.92501213948413
C9orf142	-0.0246823666653434	0	4.06012278932936
C9orf156	0.0339075630923184	0	-1.39672137508413
C9orf163	-0.00657638459459085	-0.190845255172644	2.1405158654385
C9orf93	-0.205977210941053	-0.131013944022344	0.949454167210292
C9orf96	0.524426951452031	0.665719023448946	0.970663835321942
CALM1	0.0775639109042782	0	1.48879521559693
CALM3	-0.0268717294421673	0	1.12600908846928
CAMK2D	0.522612940630231	0.514135842298185	0.785839035573566
CAPN1	0.0150684109959753	-0.131013944022344	2.1781599951922
CAPN7	0.00825764951666576	-0.195123135668321	3.63816193132886
CASC5	-0.126556669351455	-0.306622070335933	0.913906502588357
CASP2	0.216613787868341	0	2.87718334268867
CATSPER2P1	0.00101729100768808	-0.218356573370573	3.258853799202
CBX6	-0.0144479801035931	0.0647750275631296	1.45491302026543
CCDC101	-0.0139151908639078	-0.0647750275631296	2.50743018424636
CCDC108	0.0075229558780364	0	-2.08880922732424
CCDC111	-0.00951441113821025	0.434524094626741	-1.73645202949758
CCDC130	0.0314908164985129	0	2.07029086479575
CCDC30	-0.0149692608585709	-0.0436713146741147	1.48668901610659
CCDC38	-0.0126228182236295	-0.305699202718803	18.0959880254849
CCDC50	0.0953619202251396	0	5.22099269263494
CCDC59	-0.0316376091993997	0	-2.18017940873627
CCDC9	-0.00468426645009315	-0.194325082689389	4.0513463923566
CCDC93	-0.11079190250009	0	1.67854307887108
CCNA2	0.00162954982670922	0	2.76332667962145
CCNE1	-0.00397091377051769	-0.0436713146741147	1.13857097494273
CCNJ	-0.0327616104587599	0	2.40185421622969
CCT7	-0.00164923884747049	-0.102418311299838	1.62364321474394
CD320	0.00342324398666749	0	2.37778665816067
CD46	-0.0872435665412526	-0.0647750275631296	0.946546092924604
CD70	-0.0553814686703508	-0.0436713146741147	0.765182952343857
CDADC1	0.00765043951783818	0.0436713146741147	1.30726239688422
CDC123	-0.00809988174782833	0.129550055126259	1.05128280585027
CDC37L1	0.140041463199501	0	1.40001090554412
CDC40	-0.141916770173558	-0.129550055126259	0.936331802478288
CDCA5	-0.0641718886932354	-0.0734479774711693	0.876947035663207
CDK9	-0.240076897955422	-0.131013944022344	0.951956241899768
CDKN2AIP	-0.0644328095848138	0	0.990911590625856
CEMP1	-0.220582209584897	0	-4.64851392841887
CEP57	-0.0254058402142898	0	2.95186020308402
CEP72	-0.01334251680775	0.195123135668321	-7.32167022929721
CEP97	0.0199326769164157	0	-1.95160248806574
CFD	0.0516471972405327	-0.0836242010007091	0.906164728963123
CGRRF1	0.0872778754184807	0	1.81769010539729
CHCHD8	-0.0140177404260436	-0.153627466949757	2.77485238602256
CHD6	0.0060465482759517	0.0647750275631296	-3.07114396700767
CHKA	0.0162426823467146	0	2.85342359066003
CHST3	0.0140167159158162	-0.0647750275631296	2.1072737968272
CIRBP	-0.152291062983207	-0.259100110252518	0.902248896487536
CLCF1	-0.00955488550084316	-0.0836242010007091	-1.69164132886379
CLDND2	-0.170720924792851	0	19.1573671591191
CLN6	0.00751474232396505	-0.0436713146741147	1.80513473281159
CLUAP1	-0.171289875872487	-0.171378614099395	0.919913017545585
CLYBL	0.441347015250451	0.563300712149108	0.922181325534288
CNDP2	0.249385203366121	0	1.83298940122986
CNKSR3	0.142812482241835	0	4.92840981270977
COL7A1	0.115864129899226	0	4.48549234578749
COMMD3	0.126756142446743	0.122413295785282	0.883473703639939
COPG	-0.00299689116375595	-0.0836242010007091	1.75178957649448
COPS3	-0.0139695733404713	0	2.63240774621504
COQ5	0.0689862072040735	0	4.77721245847924
COX18	0.0134451013739649	0.027874733666903	1.27848094241994
COX6A1	-0.0111054157746942	0	1.53780170670114
CPNE1	-0.0310431463523377	0	-1.38883024708769
CPNE8	0.0135701367552104	-0.195123135668321	-1.55801169785223
CPSF1	0.118072225131402	0	1.40123398079209
CPSF7	-0.278672822499714	-0.409673245199351	0.900372775130348
CRBN	-0.0050819864103227	0.0244826591570564	2.01700865877549
CRELD2	0.0481643882238022	0	1.53063396979682
CSNK2A1	-0.00941328640563365	0	1.89808680123148
CUL2	-0.366366011912597	-0.514135842298185	0.684811071696261
CWF19L1	-0.248090290049084	-0.220343932413508	0.868518694073015
CWF19L2	-0.0570631394349372	-0.153627466949757	0.799076211191277
CXCL2	0.063186680109728	-0.0436713146741147	0.883134186998092
CYBASC3	-0.0674214463268999	0	1.51659495658172
CYP1B1	-0.157162576081773	-0.131013944022344	0.933431664515459
CYP2R1	0.337277196221915	0.194325082689389	0.783114913897354
CYP4V2	0.0332786526806809	0	1.74956155295474
DBNL	-0.0694814883315953	0	2.73129093142587
DBP	0.0129324640585454	-0.0436713146741147	2.41272492883845
DCLRE1A	0.019480384525904	0	2.04600232826108
DCP1A	0.0512293021699187	0	2.0363399358565
DCTN3	0.22664245690689	0	4.25795232185026
DCXR	0.387550364974308	0.388650165378777	0.718910865841096
DDX17	-0.00978195475872812	0.0436713146741147	1.49909735410659
DDX27	-0.1427535524163	0	-2.94110962587672
DDX28	-0.000520737897065353	-0.102418311299838	3.01202495412638
DDX39	0.335078581504857	0.416205205669959	0.954858324814387
DDX51	-0.369878759830518	-0.269309250727621	-0.689415232524211
DENND2C	0.0057885698299835	0.0436713146741147	1.23573558515629
DERL1	-0.153527418935404	-0.122413295785282	0.921007188854652
DGAT1	0.00442969196458986	0.0244826591570564	-2.44826907895424
DHX29	0.0825524256423619	-0.0244826591570564	0.746824721775146
DIAPH1	0.111381831550325	0	2.67818531902049
DIDO1	-0.0133628303899603	-0.0647750275631296	1.32104088843173
DLG4	-0.0382163221765749	0	1.60642928344469
DMWD	-0.170927614768272	-0.129550055126259	0.821319577254914
DNAH2	-0.0062835139432245	-0.0647750275631296	108.484242100059
DNAJC17	-0.0316540974070164	0	0.980689072000982
DNAJC27	-0.0124135804308853	0	-2.81714707575543
DNM1	0.0717170224622109	0	0.98766641098738
DOM3Z	0.0125779608528852	-0.241900525631897	3.17597115633054
DOPEY2	-0.0120344026830828	0.0436713146741147	2.11607732333502
DSN1	0.12429523049815	0.0244826591570564	0.969345500063068
DTWD1	0.0059703321023688	0.14484136487558	-1.56115547174518
DUSP15	0.462789419112327	0.362371537669739	0.925405402435539
DVL3	-0.522220517118968	-0.661031797240524	-0.744889526183477
E2F6	0.281785704030178	0.318274569041734	0.859808484614184
EAF2	-0.0682219175744085	-0.195123135668321	0.760653687695744
EBPL	0.0130216063839246	-0.0734479774711693	1.08636933746182
EGLN2	0.00160326321678487	-0.027874733666903	1.11779624303821
EHHADH	0.0375149532044596	-0.0647750275631296	0.903614555371641
EID2B	0.118294747966128	0	-1.5623937235329
EIF3G	0.0215516970462041	-0.102418311299838	0.890059590837817
EIF4B	0.00217487211893911	0.0512091556499189	1.65496022632869
ELF1	0.0925338996993093	0	1.78236655187839
ELMO1	0.00563015653636668	0.027874733666903	1.28023799206828
ENPP3	0.394317105056562	0.102418311299838	0.733276068745162
EPS8	0.670063639631563	0.563101160612298	0.818896407409331
ESYT2	-0.00436130150582287	0.0966523069180324	1.35544126801455
ETAA1	0.135407142709331	0.122413295785282	0.74347825024957
ETHE1	-0.321745452746625	-0.250872603002127	0.860992159474942
EWSR1	-0.0644634687124839	0	0.851235186195899
EXOSC8	0.114748587609034	0.102418311299838	0.948658345024537
FAM123A	0.634361114289849	0	186.132394529681
FAM132B	0.183206021971875	0.131013944022344	0.903327833942689
FAM174B	-0.0641200314360938	0	1.21202577181242
FAM18B2	-0.121280675011027	-0.0647750275631296	0.965242959343738
FAM21C	-0.158673660107542	-0.122413295785282	0.764806465398241
FAM60A	0.188014002933259	0.0512091556499189	-0.921120822309711
FAM98A	-0.0776637368815441	-0.194325082689389	0.833510962096919
FANCA	0.00586068111218763	-0.0244826591570564	0.873732610749383
FARS2	-0.00458062126549361	0.0690504113920682	1.27138067814442
FBXO15	-0.00593342943033567	-0.139373668334515	-1.57582918170043
FBXO24	0.146199219763069	0	0.8397712993806
FBXO41	-0.000502191757248645	0.129550055126259	4.57445626700099
FIP1L1	-0.0112807658144659	0	2.29254361873179
FLAD1	-0.00190017562765231	-0.027874733666903	3.10944832307954
FMO5	-0.0117261058915494	0.0752579413077014	1.40737659643219
FNIP1	-0.149992702761404	0	-6.02411864678761
FOSL1	-0.0097998769322992	-0.102418311299838	0.90586036492322
FOXRED2	0.00318137228621209	0.218356573370573	7.35875058901162
FRS3	0.124859498783979	0	3.27349644230738
GAB1	0.195140546822941	0.131013944022344	0.867719448557439
GAD1	NaN	NaN	0.818054670194814
GALNT9	0.00133853524626437	0.295656197994541	45.4378377429678
GANAB	-0.00386916536329634	-0.027874733666903	2.0904982920526
GFER	0.0916024632373452	0	2.65046367774144
GFM2	0.00247749211587958	-0.0512091556499189	2.81604673397247
GLT25D2	0.478261732917174	0.512091556499189	0.886205481330769
GMFB	-0.0907207422242553	0	6.7693730926787
GNB1L	0.0101811547403657	0.0244826591570564	-2.41419756397801
GNPAT	0.259512315970224	0.256045778249595	0.962917495442129
GNPDA1	-0.0124695905085283	0	3.73388634435934
GOLGA5	-0.0294014370608003	0	1.16832697910163
GOLGA8A	-0.00227367176224111	0	1.02557085301699
GOLGA8B	-0.00731009052976879	-0.0647750275631296	1.19333051577403
GORAB	-0.10821662401684	-0.139373668334515	0.782677825639638
GOT2	0.0312224185638566	0.0734479774711693	0.821690621709265
GPR107	0.0051953488807098	0.0836242010007091	1.6289836097634
GPR37	0.229726139281703	0.131013944022344	0.858885162529244
GRB7	-0.0139994239545385	0.0436713146741147	0.94885203486101
GRIK2	-0.0123395776391834	-0.0436713146741147	1.08108890313457
GRIN2A	0.392764460893688	0.171378614099395	-0.826348770020071
GRPEL2	-0.347145773608077	-0.46088240084927	0.701002792972462
GSPT1	0.0395524261981372	0	3.12206134708206
GSTA4	-0.00306471233427776	0	1.75005023872208
GTF2E2	0.169128376090044	0.204836622599676	0.91217821222984
GTF3C6	0.381330175956763	0.318274569041734	0.943104603964125
GTPBP4	-0.253682310614995	-0.204836622599676	0.854879527232671
GYS1	-0.436743607435594	-0.525284276728437	-0.918281807517416
HADH	0.058222394217113	-0.129550055126259	0.820964903497329
HARS2	-0.0428219854146353	0	-1.59585191865048
HAX1	0.106824039369586	0	3.02156707217894
HCFC2	0.131102140245813	0.027874733666903	0.941945247203629
HERC5	-0.326887103847033	-0.388650165378777	0.960590626225218
HEXIM2	0.0027728404632158	0	1.68313570106615
HINT3	-0.00485431064806037	0.204836622599676	-4.37778951992317
HIST1H3B	-0.154437800081608	0	-0.992489266179567
HIST1H3C	-0.00464630282526983	-0.102418311299838	1.36683565414637
HIST1H4C	-0.00851672737168049	0.027874733666903	6.3109752623236
HIST3H2A	0.274955731350395	0	1.22796406334842
HNF1B	0.0997775422335267	0	4.61664513371275
HRCT1	-0.260118816354846	0	0.895568255672463
HSD17B6	0.111451936911512	0	3.29578789187362
HSD3B7	0.00015639800179701	0	1.28182843308568
HSPB1	0.055416388015483	0	2.04867164575491
ICA1	0.174933310729474	0.131013944022344	0.848841428698879
ID4	0.107018009981683	0.139373668334515	0.756166980764348
IFI16	-0.00315336274493739	-0.0647750275631296	0.777132203827362
IFT122	-0.254275100928127	0	-1.91065075176036
IL12A	-0.225885250475687	0	0.936691758389747
IL15	0.0895518965147876	-0.027874733666903	0.957237901741945
ILVBL	0.350820341854305	0.307254933899513	0.942073449537515
INCA1	-0.303739058051612	-0.218356573370573	0.915729701126386
INHBE	-0.00781431416712189	0	2.1213785295732
INO80E	0.174170577997978	0	1.61383737619737
INTS9	-0.0106208661892773	0.0882477584903774	-7.10554052735174
INVS	-0.176209074995714	-0.220343932413508	0.897991234880433
IPO7	-0.548602691289589	-0.661031797240524	-0.912307910918579
IQGAP1	-0.244194573083084	-0.220343932413508	0.857784200000292
IRF9	-0.00649780823448504	0	1.89513692123667
IRGQ	0.467217670668058	0.307254933899513	0.717743572006695
ITGA3	0.547333999649816	0.696868341672576	0.767861818669935
ITK	-0.19516843409048	0	36.8963940963261
KCNIP2	-0.0322253487675129	0	1.68067128898761
KCNS2	0.234622059593753	0.131558702896054	0.94479277520307
KCTD14	-0.35634404679071	-0.393041832067032	0.711633523271009
KDELR2	-0.0343937673814917	0	3.79683737553843
KIAA0182	-0.240893024529882	0	-4.16702363305451
KIAA0513	0.389940380599932	0.388650165378777	0.941284806818075
KIAA1841	-0.15785617057724	-0.131013944022344	0.961665753913798
KIF3A	0.00759088256706058	-0.0436713146741147	1.59564802357458
KLF9	0.0140435824183356	0.0436713146741147	1.33861260227767
KLHDC3	-0.0142217947623378	-0.218356573370573	2.33082623323574
KRT15	0.041917564555461	-0.0436713146741147	0.821835143215249
KRT80	-0.0050277422440329	-0.0436713146741147	1.07427756703718
KRTAP4-5	0.0139581051414695	0.027874733666903	3.70696370623955
LANCL2	-0.0534538002313047	0	1.75444689027247
LARS	0.00640283997048707	0.102418311299838	4.50129593861031
LEMD3	-0.00759179109301152	0.0512091556499189	-1.61979563525084
LIN7C	0.0245210230985456	0.0512091556499189	0.852184758999292
LINGO1	0.0599462066114975	-0.0436713146741147	0.823773307317099
LMLN	-0.0065726725075248	-0.027874733666903	-2.22970353035778
LPO	0.376138506959241	0	1.79355086197351
LPXN	-0.0245002368505956	0	1.76231407065727
LRRC25	-0.0150522332363704	0.218356573370573	40.3062965645036
LSM12	-0.0195212050534049	0	2.08043178286801
MAGEF1	0.0240003183418269	0	2.68928914385204
MAK16	0.193896429584549	0.269309250727621	0.890875244308594
MAML3	0.298715011496594	0.11766367798717	-0.940462958429887
MAP7	-0.378806119090021	-0.305699202718803	0.904404792152123
MAPKAPK3	-0.00838301955164946	0	1.39779458280862
MAPKBP1	0.42493857966763	0.362371537669739	0.886981474940405
MARCKS	0.20466722534453	0	2.40384246373568
MARK2	0.123536238622776	0	8.53464401046763
MBP	0.51135073921831	0.563300712149108	0.949401888237909
MCM4	-0.00853746727980301	-0.0482804549585268	-1.52263604132994
MCM8	-0.40405964274171	-0.416205205669959	0.957479948546025
MCRS1	0.0501902168468738	0	1.45146580347465
MDM2	-0.0145841189156948	-0.0828604936704818	-1.88989703460653
MED1	0.179189349428996	0.220343932413508	0.932870887043962
MEF2A	0.075236888887591	0	1.71289836616025
METTL12	0.00551841130314631	-0.0836242010007091	1.65890091468085
MFSD10	-0.00193538534344364	0.204836622599676	2.2733828417492
MIB2	0.206899572711406	0	2.45221338991062
MKI67	-0.0206703649297458	-0.0436713146741147	0.968473276923705
MMACHC	0.000749327942431659	-0.129550055126259	2.93581773934691
MMP9	0.0236568879314066	0	3.05875210034651
MPI	-0.47312843224406	-0.409673245199351	0.967699553818922
MPO	-0.135238416115015	0.0244826591570564	0.81816808764858
MRPL10	-0.00810809057708663	-0.0734479774711693	1.8577193174368
MRPL33	-0.198360668327167	-0.204836622599676	0.96892278548013
MRPL46	-0.234463630022179	0	-13.6896380022864
MRPL51	-0.446289714018831	-0.465170523984072	0.774746339616063
MRPS30	0.00899454608728541	-0.133497462024665	1.46574194572528
MRPS9	0.175992728176883	0.195123135668321	0.865642765620874
MSH2	-0.403593026830109	-0.318274569041734	0.759736192260808
MSTP9	0.0378444301028878	0	1.90323443318133
MTAP	-0.00122777953320908	-0.305699202718803	7.15343108605841
MTBP	-0.0107539916431544	0.027874733666903	-4.65637740682635
MTERFD1	-0.129484971132017	0	1.4900490523719
MTMR9L	0.00233491198385614	-0.131013944022344	1.58172048115311
MTOR	-0.0120321395587494	0.0734479774711693	1.8929008781038
MUS81	0.0247728574727207	0	0.885457251737287
MVK	0.0130545316765488	0.0244826591570564	1.10864726272934
MYBBP1A	-0.0345244942104749	0	1.19225112511338
MYBL1	0.0565848932927057	0.0436713146741147	0.948446737436968
MYEF2	-0.0102783717981534	-0.305699202718803	9.06983158837253
MYO5C	0.0104915179396645	0.129550055126259	1.97038136606826
NAE1	0.0112817822642421	0.0647750275631296	1.75179182472024
NBPF3	0.0140303634252103	0.0647750275631296	2.46288782335318
NCAPG	-0.0134551756035219	-0.0647750275631296	1.32284685499021
NCSTN	-0.0481589928240871	0	1.10324949870041
NDUFA12	-0.102874183117722	0	-1.59192392924362
NEK8	-0.00612459495939034	-0.198479065379549	-2.12769175608162
NHLRC1	0.00787510239972417	-0.0836242010007091	2.53452613184689
NHLRC3	-0.180522392690224	-0.123638046434081	-0.860277959849154
NKAIN4	-0.527089454867365	-0.473870472337351	0.872346625753463
NLGN2	0.0192321684718473	-0.153627466949757	0.905933955732356
NOC3L	-0.518256185476726	-0.514135842298185	0.731427168458383
NOLC1	0.641011848667225	0.709997115554637	0.948158546624219
NPC2	0.0614325800277734	0	2.94365542109032
NR2F1	0.0395950357044194	0	-2.38056856015948
NR4A3	0.229046422573794	0.129550055126259	0.901801637325187
NR6A1	-0.164159507085082	0	-3.74097257197921
NRXN2	-0.271859465318233	-0.131013944022344	0.96653935718506
NSMCE2	-0.170373311061434	-0.0512091556499189	0.855080755291913
NSMCE4A	-0.0830171506440165	0	4.79075890223555
NT5C3	0.00671060994730663	-0.131013944022344	2.91513877720532
NT5E	-0.0033411257033742	-0.210113710691375	5.3311198212448
NUAK1	0.0316408898130323	0	1.5066001430457
NUCB1	0.0123209257458816	0	5.21350547249199
NUDT19	0.622684952275024	0.563101160612298	0.750835572611653
NUDT21	0.0983038600343941	-0.0244826591570564	0.859534341534582
NUMBL	-0.16880441577409	0	-5.55212662879154
NXT1	0.412829064669592	0.518200220505037	0.910715346408943
OXSR1	0.0574360072112301	0	1.45113743631271
PAAF1	-0.0579144545674673	0	-2.26676791475344
PABPN1	-0.0498290459076549	0	-2.53447852591903
PAK7	0.00479196903525033	0.305699202718803	146.639177377585
PATL1	-0.0700644643776809	0	2.71549605361756
PBRM1	0.004815315356861	-0.338477844076813	-2.85580501299375
PC	-0.0239406591632227	0	1.00957347994888
PCNXL3	0.0420973219116184	0	1.31383606325303
PCOLCE2	-0.16177303980084	0	-7.3334325697417
PDE6D	0.00159709699250047	-0.027874733666903	-2.31865255361357
PDE7A	0.0879890000021463	0	3.8274212125462
PDRG1	-0.0618572532678301	0	2.04955854664616
PER1	0.0668447474939358	0	3.57151647282611
PFDN5	-0.0131027457242218	-0.122413295785282	-1.28169232507312
PFN1	0.00206323227463822	-0.221761346119291	-2.77991995440684
PGAM5	-0.378859842243821	-0.323875137815648	0.968692109383034
PGBD2	-0.0104710915686586	-0.0734479774711693	-1.00339190863204
PGBD4	-0.395388894439242	-0.367239887355847	0.789894807811112
PGM2L1	0.0314299510674573	0.0436713146741147	0.962791621482733
PHACTR4	-0.020150741579164	0	1.85364469843313
PHF23	-1.5483551870029e-05	-0.0836242010007091	1.52657572414176
PI4KA	0.0141851283215894	0.131013944022344	2.15571833578732
PIGL	0.106878600226046	0	2.57686143580576
PIGU	0.00836757532913993	0.0836242010007091	1.88158568817955
PIGW	0.168979219378437	-0.0244826591570564	0.759295875797299
PIGZ	0.00465171394326499	-0.0436713146741147	1.04411335497603
PIH1D2	-0.297642288575371	0	-5.58042711177399
PLAA	0.095659404541429	0	1.78018655304951
PLAGL2	-0.0057068114550843	-0.0734479774711693	1.23537519615706
PLK3	0.00678846519859025	0	1.52173786920836
PLSCR1	0.132741268496159	0.0512091556499189	0.968723563161384
PMPCB	0.0225863178921875	0	-1.79774761437738
PNRC1	0.134661969268338	0.147937560766432	0.928762257843625
POLDIP3	0.00904519398817014	0.0836242010007091	3.51638643652572
POLI	-0.0493223150965297	0	1.72419297146762
POLR2J4	0.0321180319091293	0	1.87739115342421
POU2F1	0.00156093315436637	0.0244826591570564	-1.76907703960215
POU4F3	-0.00346942983192639	0.0647750275631296	20.7951699147123
PPAPDC2	-0.00283386654638016	-0.0836242010007091	3.0792802655063
PPIG	-0.0108540390766578	0.102418311299838	1.89950376913043
PPM1G	0.0571500191893983	0	1.60855119635469
PPP1R3B	0.00107943011815195	-0.155891449851667	4.19591566191323
PPP1R7	-0.0118323508151144	0.0268778361813219	1.91675058254731
PPP2R1A	0.076948247197049	0.122413295785282	0.95436156726963
PPP2R1B	-0.10243195152229	0	1.32145265468861
PPP2R5D	0.178493283158619	0	1.5287198609547
PPP3CA	-0.228129575923782	0	4.94108688182545
PPP4R2	0.0136991612488408	0.0647750275631296	2.43546085010089
PRC1	0.0128132840237546	0.0734479774711693	-2.47260781094231
PRICKLE4	-0.060373845345185	0	3.71862466622466
PRKAR1A	0.0366668203461118	0	3.34222918239273
PRKCE	0.187846566973273	0	1.67552028559229
PRMT3	0.00279570269613374	-0.122413295785282	2.28255770798666
PRRT2	0.00110575536884819	0	-1.48233425673648
PSAP	0.0136644364695722	0.027874733666903	4.21595683865889
PSD	0.0102302929575991	-0.0436713146741147	2.21570119032001
PSMA1	0.00430264579989745	0	2.9474298981068
PSMD7	-0.0163545134397787	0	1.22225454559771
PTAR1	0.0828467747038221	-0.0512091556499189	0.926722101459351
PURA	-0.00415130575712967	-0.027874733666903	-2.6055173019582
PYGB	-0.00282207316999206	0	1.44547259811947
RAC3	0.538910196434795	0.585369407004964	0.801270643298513
RAF1	-0.566584251556504	-0.661031797240524	0.785629426762073
RALGPS1	-0.08571120205404	-0.131013944022344	0.954872545655363
RANBP6	0.0609422213230497	-0.0734479774711693	0.8696773385248
RARA	-0.143895499464413	-0.218356573370573	0.861922623821405
RCN3	0.00971462358291545	-0.0436713146741147	1.01627532250486
RELB	0.476814203362324	0.416205205669959	0.75661536939826
RFT1	0.0747938844309702	0	2.61220269288609
RG9MTD1	0.00627245959948665	0.0512091556499189	1.1850662902301
RG9MTD3	-0.00988849352862286	-0.0436713146741147	3.42302572515415
RGS16	0.0280804357177164	0	0.7586563881906
RHBDD1	-0.0147507062446578	-0.0734479774711693	-1.83490192589723
RHBDD3	0.00486280016763723	0	1.31401757070409
RHPN1	0.0125270283475086	-0.129550055126259	3.05327216487936
RLF	0.0854729991215201	0	5.95127258896001
RNASEH2C	0.00348222679659712	-0.0244826591570564	1.75628656599408
RNF121	0.00676387625541278	0.102418311299838	1.50619611920843
RNF123	0.0131189378008053	-0.14191497503738	-1.84949520193718
RNF214	0.00458123796107913	-0.0647750275631296	1.48360235268557
RNF40	-0.00312190734560764	-0.0244826591570564	1.39853431596217
RNF6	0.096324699348393	0	-1.70201694564635
RNFT1	0.15191414084681	0	2.98873406571891
RNMTL1	0.00953034690967832	-0.122413295785282	3.90518777406897
ROBO4	0.214364608301003	0	73.6365226797879
RP11-577H5.2	0.182878026975085	0	8.17218348931017
RPAIN	-0.00892053759869826	-0.0512091556499189	2.6138010205794
RPL13A	0.00504974971868793	0.153627466949757	-2.82540002335998
RPL22L1	0.488135071305142	0.514135842298185	0.970947031643688
RPL30	0.101531194048395	0	2.45177030107429
RPS6KA5	0.37705375444535	0.323875137815648	0.820343788846304
RPS6KB2	-0.0477149479527322	0	1.38848012987006
RPS6KC1	-0.0129390922994882	-0.129550055126259	2.66506490419588
RRAD	0.116318126680245	0	4.55623918279907
RRAS	0.0138752399011531	0.0734479774711693	-1.52559652573966
RRP8	0.482422899572981	0.46088240084927	0.801243617201418
RTN4IP1	-0.0816445381400428	0	2.86083947197881
RUNDC1	0.0150386795714858	0.027874733666903	1.42815744961214
RYR1	0.678943596329986	0.612066478926411	0.779892158893411
S100A13	0.0604095280584342	0	1.73587830350533
S100A3	-0.0421051677342055	-0.0436713146741147	0.93692603154148
SAMD4B	0.0142931506304369	0.204836622599676	2.2730529650827
SAT2	0.00314696957054407	-0.194325082689389	3.86263934415458
SERBP1	-0.00485987470789872	-0.105877297467838	1.64782273643393
SERTAD1	0.0545068833853985	0	-1.67938813205826
SESN3	0.136118957146093	0.131013944022344	0.797538493990275
SETBP1	0.144141673241373	0	5.01832485639265
SETD2	0.127060722459875	0	5.14348422292305
SETD6	0.00750560527113848	-0.0436713146741147	1.2430477751747
SFT2D3	0.0046339225215659	0.0597994104072974	-1.83475451569381
SGOL1	-0.0870481459898512	0	-3.40217432990675
SGTB	-0.0146906227246153	-0.0436713146741147	1.06546483470121
SH2D4A	0.568971242382263	0.64111887433877	0.824000260858093
SH3BP1	0.0113487944678187	0.0436713146741147	1.32284755141927
SIK2	0.00246210220163334	0.195123135668321	2.34684739165436
SKP2	-0.477121927331915	-0.418121005003545	0.80984042297954
SLC10A7	-0.0564488329813332	0	-3.52208077258491
SLC1A5	-0.0640596384027113	0	1.25201377091328
SLC2A13	0.013675189315218	-0.129550055126259	3.05512847656688
SLC2A4	-0.0766526879944624	0	1.9792904451172
SLC30A6	-0.00943256234860036	-0.0244826591570564	-1.03454051251664
SLC35B2	0.0597912793590126	0	1.56895672230223
SLC35D3	0.536087316231864	0	386.29093209113
SLC39A3	-0.017493026933899	0	1.23995666587781
SLC39A9	-0.0130351829790067	0.0436713146741147	1.71133599046548
SLC4A1AP	-0.00494478193032509	-0.0482804549585268	-1.23511091117368
SLC5A1	0.226076435607201	0	15.5879744598815
SLU7	0.00333271403536005	-0.0436713146741147	1.02169152546774
SMAD5	0.130148968271643	0	12.1699527422549
SMC3	0.0105329399664009	0.0438529009653515	-1.32719907592868
SMEK1	-0.106377810273131	-0.122413295785282	0.891247585547334
SMPD3	NaN	NaN	0.957788634744444
SMU1	0.0823957219788735	0.0647750275631296	0.878949879771145
SND1	0.00101020428556801	0.0119598820814595	1.10106718499008
SNRNP27	NaN	NaN	0.836065085311926
SNRNP48	-0.0605717331426041	0	1.65452911990219
SNRNP70	-0.222156722425165	-0.122413295785282	-0.831770455673256
SNRPD3	-0.0662266117200029	-0.0734479774711693	0.816512893604267
SNTB2	-0.455932452561853	-0.378204679244474	0.936943053410797
SNX3	-0.0136743385446752	-0.139373668334515	1.25573581731021
SOBP	0.187353700912043	0.231149391159369	0.902850200141542
SOCS2	0.562480422694287	0.614509867799027	0.951703390959138
SPATA5	0.200949690316285	0.200698082401702	-0.958025302298828
SPATA5L1	0.196600704170115	-0.0244826591570564	0.931645017265944
SPG7	-0.164108930449413	0	-2.87067044484574
SPRED1	0.00234654839491479	-0.131013944022344	2.66916336783871
SRP19	-0.0142029384798845	-0.0647750275631296	1.59269540378528
SSPO	0.0240416820319931	-0.0436713146741147	0.912690701995164
SSSCA1	-0.0143630454361261	-0.027874733666903	1.97721365361241
ST20	0.227669127074385	0.0244826591570564	0.831945370389461
STAG3L2	-0.00792462303048108	0.0436713146741147	1.8346135176834
STAP2	-0.0129842235973552	-0.027874733666903	-1.93870286016418
STARD3	-0.185483410512697	0	-3.07665982576122
STARD4	-0.0115461952523473	-0.131013944022344	5.07085241517658
STAU1	0.308221090661585	0	8.31645518617619
STK4	-0.292328344865987	-0.318274569041734	0.920092504437064
STOM	0.106382099026199	0	5.79750914731373
STYX	-0.0113093764246734	0	1.65872098538478
TAF12	-0.063625476390618	0	1.38313031198614
TAF3	-0.109197633406864	-0.0244826591570564	0.722729937405583
TAOK1	0.0129761790392073	-0.131013944022344	6.36103503737628
TARDBP	-0.0166770582875946	0	1.24399286968934
TARS2	-0.0340902269435926	0	1.60256483813751
TBC1D14	-0.0980541498365487	-0.171378614099395	0.821654055629485
TBC1D15	-0.276329804434296	-0.256045778249595	0.742459499734918
TBC1D16	0.270765100888072	0	1.09621985172901
TBC1D2	0.0710154003884027	0	1.67784934907683
TBCC	-0.00182794205338038	0	1.2577790165282
TBL2	0.0625445031594289	0.0734479774711693	0.872253592853828
TBX18	0.0150141105446052	-0.0647750275631296	2.05032467360315
TCN2	-0.00806799342329254	0.0436713146741147	4.51179109777789
TCP11L2	0.095949501328733	0	1.28969071394504
TFAM	-0.134417636661064	0	1.69570939668549
TFCP2	-0.0266387788894002	0	-2.39474245780646
TGFBR2	0.330563195558096	0.306622070335933	0.829450706928006
TGOLN2	0.626056339400148	0.661031797240524	0.937929166052899
THAP6	0.516191705593662	0.514135842298185	0.786779281010242
THAP7	0.171708673688606	0	-1.60989770206928
THAP9	0.0889562236446013	0.0734479774711693	0.923149171938381
TIGD2	-0.325179923900379	-0.480384461415261	0.813031860998043
TIGD4	0.544790723633498	0.563101160612298	0.87445835179051
TIMM17A	-0.0774108510387472	0	1.75531853751153
TJAP1	0.208373085612998	0.256045778249595	0.968725057496514
TM2D2	0.00753622501461234	0.0512091556499189	1.88827304203623
TM4SF1	0.646980304351494	0.716928179098865	0.965932954254846
TMCO7	-0.0726224064756607	0	-7.03067014662081
TMEM101	0.00352776177184172	-0.131013944022344	1.94464978648385
TMEM135	-0.00594906089428259	0	1.68752447126009
TMEM151B	-0.000117305435109148	0.0436713146741147	2.9419950276511
TMEM200A	-0.325736380971845	-0.518200220505037	0.860699068679845
TMEM30A	-0.325453742979666	-0.218356573370573	0.794200602948756
TMEM55A	0.00401468050718966	-0.0512091556499189	-2.33408202134238
TMEM63B	-0.00471490697525149	-0.0436713146741147	2.10500400912483
TMX3	0.0768062622930393	0	2.52985713676855
TNKS2	0.0648507144527107	0	1.59373010976507
TOMM5	-0.0819104549322269	0	-1.64157989443139
TOX	0.0811167352839614	0.0436713146741147	0.958250592572231
TPRG1L	-0.0516176227291941	0	1.81585792861675
TPRKB	-0.0253849268432058	-0.0734479774711693	0.969068297495875
TRA2A	0.214269526926549	0.153627466949757	0.88240210542556
TRAFD1	-0.00160779647935671	-0.0836242010007091	1.98695766961352
TRAK1	-0.282377676136965	-0.250872603002127	0.968062100050493
TRIM52	0.0117124067990771	0.102418311299838	0.972797225901789
TRIM65	-0.0595655188923051	0.129550055126259	0.947888268263535
TRIP11	0.343398884093722	0.220343932413508	0.875622510259413
TRIP6	0.367746715896537	0.220343932413508	0.953567232682182
TRPC1	0.341617918910561	0.269309250727621	0.893208998258393
TRPM7	-0.0320995794651592	0	1.75361674239249
TSEN2	-0.0266508482650521	0	1.29528778035468
TSGA10	0.365033607486569	0.269309250727621	0.878192208068574
TSPAN4	-0.046448087051631	-0.122413295785282	0.873015326432147
TTC21B	0.0781491668384223	0	2.40415278094816
TTC31	0.247242936359649	0.122413295785282	0.896611541641209
TTC4	0.304091876521604	0.220343932413508	0.803216592910674
TTF2	-0.0885442430941456	-0.131013944022344	0.962202486863563
TTL	-0.0157438045530805	0	3.95486393067144
TTLL13	-0.142673319980823	0	2.85074241254609
TTRAP	0.594236668487746	0.614509867799027	0.960261633329097
TWF1	-0.0032732768308365	-0.194325082689389	3.62677215882825
TXN2	-0.00276451305440036	0.194325082689389	4.55584088158362
TXNIP	0.373609678143676	0.318274569041734	0.871308021661597
TYW3	-0.399603356287003	-0.465170523984072	0.908177731013866
UBE2F	-0.12615949834743	0	1.96432445925441
UBE2V1	-0.00799847930006719	-0.218356573370573	10.8243891352776
UBN2	-0.00617519043758812	0.0647750275631296	1.73891861671216
UBQLN1	0.103244718688197	0	1.72104013670644
ULK3	0.121913163005501	-0.0734479774711693	0.754048922682525
UPF2	0.0872380936281671	0	2.73870183444003
USP2	0.148793597035235	0	1.25278961831853
USP22	-0.00474494507605527	-0.122413295785282	1.23097014694298
USP38	0.320896849384518	0.307254933899513	0.681698235964166
UTP18	0.158566109815769	0	1.58300357526369
UTS2D	-0.0597825745464493	0	2.48998929062773
VAMP1	-0.095098082347092	0	4.51880842281816
VILL	0.152343790581788	0.0436713146741147	0.848728088863044
VPS4A	0.0292996968232979	0	5.71223605033755
VWA1	0.00368635670484669	-0.0436713146741147	3.09452333237241
VWA5A	0.113831398339608	0	1.13773110403209
WBP2	-0.113264330351479	-0.0734479774711693	0.78053784364762
WDHD1	-0.308705109159878	-0.306622070335933	0.911217239518196
WDR16	0.00690717983713738	0.193121819834107	1.90907213660943
WDR48	-0.0284208569146694	0	2.8347800734926
WDR78	0.522596519649942	0.529619939671158	0.845263577820125
WHAMM	-0.135632495364252	0	-6.38828184090028
WNT2B	0.0304564455922197	0	5.15335477188492
WTIP	0.0961004612426342	0	1.11254562086041
XKR7	0.215796883814549	0	15.9927482851247
YDJC	0.145239806262716	0.139373668334515	0.902627001956687
ZBTB1	0.0119959432940027	0.0836242010007091	1.6285683549211
ZBTB2	-0.0130720240169534	-0.0244826591570564	1.08587717037022
ZBTB3	0.130181621963181	-0.0647750275631296	0.737223363482953
ZBTB6	0.176827822138382	0.139373668334515	0.942241266438599
ZBTB9	-0.157033343781502	-0.204836622599676	0.893622798195941
ZC3HC1	0.490633666795959	0.465170523984072	-0.912306307647395
ZCCHC7	0.161677357456398	0	1.726525039459
ZCRB1	-0.144616504095761	0	2.08877755995754
ZDHHC12	0.00309733386745347	0.0512091556499189	1.135598465466
ZDHHC3	-0.0399353955743238	0	1.43207600940817
ZFP1	0.0139673430354831	0.0836242010007091	1.62653037151326
ZFYVE20	0.056186830003862	0	1.43513394954927
ZIK1	-0.0144117000274637	-0.027874733666903	2.95874361667018
ZNF14	-0.171411263893025	-0.129550055126259	0.862258690567844
ZNF141	0.240050578273282	0.0647750275631296	0.935546357229297
ZNF226	-0.455102774923795	0	8.68471064275176
ZNF250	0.520662908227535	0.529619939671158	0.821779065306888
ZNF26	0.413771303213899	0.362371537669739	0.738335281227598
ZNF34	0.520088831002258	0.46088240084927	0.809545071316366
ZNF35	0.377588654432322	0.256045778249595	0.79160405175967
ZNF423	0.371886639351653	0.362371537669739	0.950669565722919
ZNF564	-0.16257332419287	0	-3.57098763389562
ZNF576	0.452134787007908	0.409673245199351	0.840455203824888
ZNF598	-0.370308409466492	-0.416205205669959	0.772794127791812
ZNF623	-0.000156251818049703	0	-2.43998191962005
ZNF691	-0.154801832558515	-0.220343932413508	0.970489089274612
ZNF708	0.00306972586865392	-0.0836242010007091	1.38463730039452
ZNF767	0.0389001369292964	0	-1.58851773767537
ZNF85	-0.320592624453702	-0.131013944022344	0.786098166130109
ZNF91	-0.0389873326639174	-0.195123135668321	0.771543163679212
ZNHIT1	-0.149556157586477	0	6.30262534013668
