# Supplementary material for: Functional transcription factor target discovery via compendia of binding and expression profiles
Source: Sci Rep. 2016 Feb 9;6:20649. doi: 10.1038/srep20649 (PMC4746627; doi:10.1038/srep20649)
Supplement: Supplementary Dataset [file srep20649-s2.zip › Supplementary Dataset/43180_2_data_set_1775614_nz79pk.csv]

Gene	PC	SC	CARS
ABCB11	0.418607043586008	0.312084250362446	254.636330469767
ABCC11	0.809258717980971	0.480384461415261	367.904229186484
ABCG8	0.999676932403422	0.480384461415261	658.348226126131
ABO	0.764924054167733	0.650443635587991	478.705544479467
ADAMTS8	-0.0918776196676176	-0.131013944022344	235.40637474747
ADCY5	0.797967109815683	0.480384461415261	257.23945097335
ADCYAP1R1	0.865372613364239	0.480384461415261	281.401236993487
ADORA1	0.237474279174312	0	295.465871277559
ADRA1B	0.642047484192956	0.295656197994541	319.502806861746
ADRA2A	0.998415654420226	0.480384461415261	510.837940852522
AGT	0.843041448623335	0.177393718796725	244.639829126339
ALDOB	-0.094037497311847	-0.393041832067032	240.400294384284
AMN	0.774353214323211	0.177393718796725	378.870559647433
ANGPT4	0.679075317104398	0.388650165378777	294.346057073022
ANKS4B	0.805753864930573	0.480384461415261	337.761187429915
ANO1	-0.169527953184373	-0.259100110252518	308.471786493324
AOC3	0.787503725750757	0.480384461415261	382.736678673437
APOA4	0.999918531085912	0.480384461415261	551.693788991605
ATCAY	-0.128541956455147	0.305699202718803	288.449577949891
ATP2B2	0.652832411881548	0.453425192941907	302.29575249824
BTNL8	0.520032888950915	-0.0836242010007091	282.38728198294
C10orf99	0.505245143711072	0.305699202718803	329.341211897958
C11orf52	-0.133635469196768	-0.305699202718803	259.982508825351
C12orf40	0.531323754171118	0.480384461415261	647.273881504905
C14orf23	0.63128641244518	0.393041832067032	302.429945908855
C16orf89	0.640141196738391	0.393041832067032	476.92428723965
C21orf37	0.526676320022351	0.585369407004964	572.341127126819
C2orf40	0.999780107403277	0.480384461415261	484.587125317271
C3orf14	0.453984331696594	0.480384461415261	226.596076329017
C6orf123	0.999641744179906	0.480384461415261	483.353434440087
C7orf34	0.523602018858747	0.306622070335933	329.413626137114
C8orf22	0.586284673459633	0.393041832067032	533.546867869047
C8orf4	0.726218041729945	0.650443635587991	1229.23966624439
CA5A	0.461460356454897	0.139373668334515	376.422923526509
CACNA1S	0.998509563650519	0.480384461415261	256.116996971161
CCDC67	-0.117079282764125	-0.480384461415261	249.243625763792
CCL24	0.601922742091507	0.393041832067032	536.43814155342
CCR9	0.873355710580259	0.554700196225229	315.95090504259
CD244	0.395302594001871	0.305699202718803	242.868283790407
CD33	0.575613848504691	0.480384461415261	768.169235345343
CD3D	0.469466319508235	0.305699202718803	678.81140433094
CDH16	0.879240210927108	0.480384461415261	604.506781694176
CDH8	0.82453067412222	0.480384461415261	361.047244999307
CELA2A	0.549664108405607	0.393041832067032	318.12875007374
CETN1	0.556553980082878	0.295656197994541	278.149639911449
CFTR	0.99383145784147	0.480384461415261	313.337964600993
CHST13	0.76980571870623	0.413918677192358	257.081429852431
CHST8	0.583900832045173	-0.0690504113920682	242.374181517073
CIB4	0.809421655447352	0.45573271518765	311.886298599109
CLDN1	0.600837754454147	0.393041832067032	2262.37159833444
CLEC18B	-0.197218529175558	-0.218356573370573	237.397952617379
CLEC2A	0.808026152858316	0.354458778479283	404.134485590906
CLEC2L	0.25685245961639	0.0647750275631296	324.818939928291
CLEC4F	0.890230939189885	0.480384461415261	349.767263702403
CNDP1	0.501801859598553	0.129550055126259	433.807859658689
CNTD2	0.935618225612347	0.480384461415261	236.64530320751
CPE	0.637817063564324	0.518200220505037	330.406364290394
CRISPLD1	0.654308972410903	0.480384461415261	478.461114634338
CST7	0.435369110435885	0.305699202718803	324.225541062726
CSTA	-0.134208926990687	-0.131013944022344	514.96329303784
CTNND2	0.844223784135392	0.480384461415261	239.231986550935
CYP24A1	0.787037270901651	0.651705346345109	590.545252910384
CYP27C1	0.630115157792917	0.393041832067032	467.033314201094
CYP2J2	0.53506481742789	0.569810127044025	304.478702799471
DAPP1	0.649171548387934	0.605810603644749	272.96186249687
DCAF4L2	0.148505621741038	0.418121005003545	288.709069377303
DDX25	0.832327839762336	-0.00786670309832715	336.465111882266
DDX53	0.520951884123949	0.480384461415261	478.789549276821
DEFB133	0.317107476519618	-0.138100822784136	354.524521758312
DGKB	0.660597193332494	0.393041832067032	307.307734293739
DNAJC5B	0.895460338455756	-0.15191090506255	458.674530011434
DPP10	0.741681042803605	0.480384461415261	263.773827812802
DPPA4	0.996176346724627	0.480384461415261	930.793427114401
DSCR8	0.814851272764481	0.819346490398703	502.779261684358
DUSP21	0.541880129067071	0.480384461415261	401.115110906773
EFNB3	0.566650985158466	0.393041832067032	308.647023893297
EGFL6	0.434249340019985	0.393041832067032	265.062017743847
ELAVL4	0.999887397557734	0.480384461415261	382.438269134038
ENPP3	0.491945621341113	0.480384461415261	531.54985369277
EPHX3	0.979586675494264	0.480384461415261	250.286527382352
ESRP1	0.995583479217434	0.647750275631296	242.10257243604
F2	0.863856733132584	0.480384461415261	536.206008427111
F7	0.835715113434302	0.647750275631296	424.417293453204
FABP7	0.999908360828091	0.480384461415261	556.792100163642
FAM19A5	0.599196428117559	0.480384461415261	292.857608786832
FAM46D	0.204088946062954	0.153627466949757	282.435731310708
FAM99A	-0.0934696865865413	-0.305699202718803	232.604769263239
FAM99B	0.999882880064731	0.480384461415261	631.276683172622
FBXL21	0.83707754059526	0.696868341672576	311.408620112776
FEZF1	0.819829660986008	0.480384461415261	246.700020382846
FGA	0.746110050524175	0.480384461415261	265.438776008828
FGF12	0.828861006055571	0.177393718796725	253.260673417902
FIGN	0.884374165613322	0.829988416166348	305.947513608191
FOXI2	0.88588156634657	0.35478743759345	364.714947119911
FOXN1	0.419113415447544	-0.0512091556499189	267.889943012621
FOXR2	0.38542503602469	0.360163004829714	264.09471437
FPR3	-0.119179978129276	-0.118262479197817	291.256071787262
FUT9	0.997464695503296	0.480384461415261	272.215564821966
GABRA1	0.999327528460111	0.480384461415261	420.499555734385
GABRA5	0.781897773598732	0.639692501115462	354.865342481201
GAP43	0.774897684436406	0.306622070335933	506.308442502555
GGN	0.622730464323826	0.393041832067032	344.304310755571
GHRHR	0.633762603404434	0.326838613922456	247.869607883366
GLI2	0.546789201239297	0.480384461415261	435.921220696131
GLOD5	0.173038065410241	0.0647750275631296	451.804954836222
GPR22	0.572410950760156	0.582975248068166	260.05269974012
GPR25	0.900015250744976	0.667487310123326	470.496408308506
GPR82	0.820146127375977	0.647750275631296	292.234562488572
GPX2	0.488931655387316	0.393041832067032	568.463867656926
GRID2	0.999507355688148	0.480384461415261	727.345307380758
GRP	0.997057337582193	0.480384461415261	518.458622256963
GSTA1	0.997481272266302	0.480384461415261	288.541166427923
GYPB	-0.174136649183184	-0.131013944022344	355.954669830078
HAPLN4	0.839615693723361	0.480384461415261	451.209315836479
HDC	0.881730547495971	0.752617809006382	706.585316037855
HOXA7	0.717489936222017	0.473049916791266	350.452091421647
HOXC8	-0.164019990616239	-0.0436713146741147	423.132956691129
HOXD1	0.886276477429002	0.177393718796725	565.846378416798
HOXD3	0.346112107653138	0.323875137815648	302.022630024052
HOXD9	0.790566505118852	0.480384461415261	244.046240076357
HPD	0.819029001080723	0.480384461415261	418.384925492652
HS3ST2	-0.0826930830649866	0.393041832067032	286.893455855544
HS3ST4	0.996413076759973	0.480384461415261	266.162831664543
IHH	0.603568827992535	0.0782571329110106	311.701935635904
IL13	0.927847424587315	0.734315883205756	236.596972294701
IL4	0.663676603540285	0.0647750275631296	466.098908640983
IRX2	0.995330312377721	0.480384461415261	341.918179993761
KANK4	0.326619229514305	0.393041832067032	345.812845986054
KCNJ12	0.28162220659131	0.305699202718803	330.621283856182
KDR	0.993549337356968	0.480384461415261	260.251238783427
KLK10	-0.103578134007639	-0.393041832067032	297.118523618282
KLK13	0.432537989907842	0	230.368560169875
KLK6	0.994442850363011	0.480384461415261	408.584779742609
KRT32	0.998907589771275	0.480384461415261	360.862715572922
KRT39	0.677164045731597	0.194325082689389	350.684880252155
KRT6A	-0.133353829920449	0.0436713146741147	266.786805722643
KRTAP2-4	0.999750507244468	0.480384461415261	462.098856138822
KRTAP4-12	0.998962015722318	0.480384461415261	484.415441004544
KRTAP5-11	0.998114959508017	0.480384461415261	288.49270978572
KRTAP5-7	-0.134006011037552	-0.480384461415261	349.244440241949
LAIR2	-0.194863545289479	0.129550055126259	248.402206711277
LEP	0.298637025850708	0.518200220505037	390.634300900134
LHCGR	0.675757982965406	0.129550055126259	289.488237074914
LIMCH1	0.446370743925108	0.345252056960341	355.107106365452
LINGO2	0.63434812331525	0.512091556499189	376.603198485415
LRAT	0.996821738874845	0.480384461415261	419.674232929425
LRMP	0.793546478404407	0.829988416166348	225.970366225998
LRRTM3	0.673319283675932	0.259100110252518	295.624791756742
MAGEA9	0.218082151337346	0.129550055126259	342.209018216067
MARCO	0.998097234854105	0.480384461415261	393.841832432335
MATN3	0.559295174229248	0.480384461415261	344.732984798855
MBL2	0.677228999125747	0.323875137815648	399.285082690388
MKX	0.385602419915223	0.393041832067032	352.495093066957
MOGAT2	0.379760594295144	0.290280630758277	262.921985101731
MPZL2	0.503209035081342	0.393041832067032	287.895477399648
MYCN	0.658619720947076	0.259100110252518	288.55675721519
MYCNOS	0.994173962517282	0.480384461415261	229.310549794191
NECAB1	0.637240274502621	0.480384461415261	257.011372674665
NEFM	0.881658299425735	0.480384461415261	496.393500492748
NELL2	0.138756244118294	-0.0647750275631296	308.076135489332
NIPAL4	-0.178385548258901	-0.112886911961552	254.240972735175
NOVA1	0.960482337578776	0.75955452531275	788.976432563914
NOX5	0.272518412575779	0.194325082689389	244.10789670372
NPR3	0.629665957934597	0.393041832067032	340.711466881003
NR0B2	0.999921707767215	0.480384461415261	813.404001579684
NR2F1	0.661439856933167	0.518200220505037	299.281819567162
NT5C1A	0.471845707295047	0.239374759492503	354.462360908549
NXPH2	0.77852754559541	0.480384461415261	229.76362560757
ODAM	0.670280583164077	0.129550055126259	336.655584500647
OLIG3	0.997731401150588	0.480384461415261	242.772657635652
OR14I1	0.597747170918179	0.393041832067032	415.441279176647
OR2AT4	-0.0893588408872748	-0.131013944022344	229.674972723642
OR52A5	0.657725128212414	0.202547873416733	453.881444522213
OXGR1	0.998969186522937	0.480384461415261	278.971915891982
P2RY2	0.257182899360945	0.271598284808801	391.160688695486
P4HA3	0.75217032011717	0.480384461415261	347.52270976452
PAGE2	0.46302870760217	0.393041832067032	333.763996600045
PAH	0.66707971098216	0.323875137815648	841.929172909662
PCDHA4	0.420713447707936	0.393041832067032	443.524567247575
PCK1	0.782818486048979	0.480384461415261	679.94809124524
PCSK1	0.671092917989804	0.518200220505037	310.055460123746
PCSK2	0.99971945853132	0.480384461415261	378.073275617319
PGLYRP3	0.509993997600319	0.305699202718803	299.780502246018
PHOX2A	0.818272939960854	0.323575114464717	280.758755795831
PLA2G2D	0.990194583967174	0.752617809006382	280.313550163906
PLD5	0.717543458178651	0.582975248068166	276.861743331506
PLEK2	0.582644522629992	0.413918677192358	390.177165988306
PNMA2	0.886683909870703	0.480384461415261	258.081296132188
PPP2R2B	0.761754505546487	0.639692501115462	595.067610689592
PROM2	0.785037313099369	0.480384461415261	370.883204264509
PTGER3	0.458150335521601	0.393041832067032	273.925881412514
RANBP3L	0.992067213704775	0.480384461415261	295.062044916946
RASL11B	0.855985605275738	0.591312395989083	344.803682299817
RASSF6	0.383793174122424	0.360163004829714	269.924039164336
RHAG	0.24415921705514	0	542.777376600883
RND2	0.136118120238377	0.150515882615403	370.779869516161
RNF186	0.428020552806369	0	244.122748810499
RSPO3	0.673639355754999	0.388650165378777	599.700523141911
RSPO4	0.299560328652258	0.139373668334515	283.223443494325
SALL1	0.939203205190571	0.647750275631296	300.965609277553
SCGN	0.886417336803189	0.35478743759345	513.19387328344
SCHIP1	0.429654345720822	0.096760210252759	637.941176776965
SCN10A	-0.522641761903416	-0.306622070335933	-2081.27746058473
SCN1A	0.844917993991373	0.480384461415261	227.921475873339
SCN4A	0.0790027197952401	0.0436713146741147	1224.80154499197
SEMA3G	0.68232804614984	0.165221073721295	256.493270271888
SEMA5B	0.505591448792594	0.307254933899513	231.875218846421
SERPINA10	0.998980133530684	0.480384461415261	390.173028018502
SERPINA11	0.999241371210468	0.480384461415261	1022.70113803278
SERPINA12	0.999880370199695	0.480384461415261	643.360677638942
SERPINA5	0.973545986392118	0.480384461415261	246.989112693019
SERPINB5	0.386509753172268	0.259100110252518	369.298262496602
SEZ6L	0.626002644573749	0.393041832067032	251.734840845461
SFRP2	0.999928430101988	0.480384461415261	1038.7522324462
SH2D1B	0.50118062610367	0.393041832067032	345.722042611887
SHC2	0.570009049548801	0	602.152249443486
SIGLEC1	0.674847872072369	0.259100110252518	249.741276904334
SLC10A2	0.998186451266181	0.480384461415261	320.173419476116
SLC17A1	0.999716641851976	0.480384461415261	657.358680276665
SLC1A7	0.97719524389188	0.650443635587991	627.899746348577
SLC24A2	0.469424454893998	0.393041832067032	227.210800272538
SLC24A3	-0.0910072345138102	-0.0436713146741147	254.871747568438
SLC2A14	0.391403124359405	0.393041832067032	309.265622552199
SLC34A1	0.773338325035753	0	240.942927810646
SLC38A3	0.775706895551498	0.480384461415261	1206.17485976023
SLC39A5	0.8554745223504	0.480384461415261	716.184099809792
SLC5A9	0.93826460755596	0.480384461415261	678.639176673336
SLC6A11	0.664930508043679	0.323875137815648	514.614894107634
SLC7A9	0.990671259635296	0.480384461415261	321.758291598521
SLCO1A2	0.478379547128467	0.480384461415261	419.651288206818
SLITRK6	0.619671726139172	0.393041832067032	494.481969009655
SMOC2	0.390192716438449	0.305699202718803	229.758382728889
SOAT2	-0.103655919447903	-0.393041832067032	300.306520123747
SOD3	0.557303687756885	0.393041832067032	633.992150234168
SOHLH2	0.846835421013801	0.752617809006382	282.312509177821
SOX11	0.661255774849111	0.480384461415261	262.587226681858
SPDYC	0.458176240474539	0.118262479197817	798.862629786203
SPSB4	0.943957673918938	0.45573271518765	238.081697701613
SPTA1	0.452026217724752	0.305699202718803	368.812612040034
SSX3	0.664795755540812	0.480384461415261	580.866229110593
ST6GAL2	0.513634434293514	0.393041832067032	250.872118058701
SYT10	-0.0945550633824222	-0.393041832067032	317.451251266706
TAGLN3	0.463128640164654	0.139373668334515	385.747025566504
TBX22	0.998101097041174	0.480384461415261	260.35714576504
TCERG1L	0.80382686666357	0.480384461415261	389.411069109327
TCN1	0.662164437964622	0.354458778479283	255.021887676956
TCP10	0.998837444011685	0.480384461415261	470.564199458953
TEPP	0.762226940244022	0.647750275631296	240.764075301316
TINAG	0.250829149306219	0.305699202718803	298.875642651134
TM4SF5	0.893667166098737	0.480384461415261	912.716945459593
TMEM132D	0.999813602659155	0.480384461415261	479.398594657039
TMEM196	0.998704212274315	0.480384461415261	244.862984840766
TMSB4Y	0.780126253223517	0.480384461415261	370.088954096157
TTC36	0.952143563436962	0.480384461415261	307.786746320214
TUSC1	0.457479593758365	0.480384461415261	2089.19298952241
UGT2A3	0.999320814723835	0.480384461415261	789.17330068873
UGT2B7	0.596052754906429	0.485020365804113	345.639634406359
UGT3A2	0.979067495934544	0.480384461415261	250.266682293453
UGT8	0.657112524950852	0.518200220505037	258.72275668005
UNC93A	0.853504764561202	0.480384461415261	226.053107983959
UOX	0.859514980772174	0.647750275631296	367.088638933774
UPK1B	0.95839143643801	0.480384461415261	905.595612914963
USH2A	0.0914144308016804	0.393041832067032	1065.61915308522
VIP	-0.0881057142142883	0.0436713146741147	250.930674322455
VIPR1	-0.104652140143996	-0.480384461415261	315.596493354512
VSIG4	0.608867534960464	0.480384461415261	362.460607508911
WDR64	0.924290781003934	0.480384461415261	401.539745405489
XKR3	0.166124590266605	-0.193341151897791	468.157383842392
ZFP42	0.790780481399824	0.480384461415261	274.822989419052
ZIC1	-0.0966921102957228	-0.218356573370573	329.826137085833
ZIC4	0.2590497656006	0.150515882615403	251.881231906799
ZNF541	0.714751953891185	0.518200220505037	320.101494536785
ZNF704	0.415564898035742	0.236524958395633	297.012672968071
