# Supplementary material for: Functional transcription factor target discovery via compendia of binding and expression profiles
Source: Sci Rep. 2016 Feb 9;6:20649. doi: 10.1038/srep20649 (PMC4746627; doi:10.1038/srep20649)
Supplement: Supplementary Dataset [file srep20649-s2.zip › Supplementary Dataset/43180_2_data_set_1775615_nz79pk.csv]

Gene	PC	SC	CARS
AADAT	0.397525670909569	0.29012942659283	251.692405648354
ABCA8	0.863061485916943	0.522232967867094	295.666577861241
ABCB10	0.79666976037764	0.895273785785751	1.95732783492853
ABCB11	0.646725019547673	0.406181197229962	381.89090322939
ABCC11	0.642494406097779	0.609271795844942	469.982905046072
ABCG4	-0.170710870923142	-0.406181197229962	390.359056962596
ABCG8	0.669210002424643	0.696310623822791	814.342563240813
ABO	0.999898418492163	0.522232967867094	758.583634565785
ACSM5	0.672579269034364	0.696310623822791	839.408262087731
ADAM22	0.811625925096847	0.943879807448539	2.12426731820395
ADAMTS15	-0.167403194290633	-0.522232967867094	396.620257147342
ADAMTS19	0.728767612554546	0.522232967867094	476.156142857627
ADAMTS2	0.675219871352683	0.522232967867094	295.03447607571
ADAMTS8	0.999639150785104	0.522232967867094	608.656134135678
ADCY10	0.804002132548598	0.404519917477945	229.05610559624
ADCY5	0.698359380096643	0.522232967867094	272.827665703201
ADD2	0.724521732268182	0.696310623822791	655.438816849706
ADRA2A	0.999554638425968	0.522232967867094	793.777770276966
AFP	-0.134006455329991	0.174077655955698	562.096725043286
AGT	0.502921534504011	0.261116483933547	262.380804919222
AGTR1	0.926302213778102	0.696310623822791	305.775620114561
AKR1C3	0.864282465706273	0.8553372034477	1.53030201574852
AKR1CL1	0.997907957426152	0.522232967867094	475.428344017466
ALDH1A1	0.278631934909751	0.29012942659283	464.861202517977
ALDH1L1	0.218156053418637	0.104875534160949	433.287242749488
ALDOB	-0.111353474893662	-0.0580258853185659	278.435751699089
ALPL	0.854373815092766	0.522232967867094	1049.41902074879
ALPPL2	0.98238731788026	0.522232967867094	228.350146912308
AMBP	0.848433701701417	0.700649049745371	384.981808951519
AMHR2	-0.122891706606929	-0.0580258853185659	302.688043744918
AMICA1	0.667468422044423	0.435194139889245	777.066404308159
AMPH	0.750351991629918	0.522232967867094	214.886492347623
ANKFN1	-0.149324885087182	0.29012942659283	325.135705050941
ANKRD2	0.293816597686647	0.522232967867094	501.350075328912
ANKRD55	0.734438862303894	0.522232967867094	339.445976344593
ANKS4B	0.909341304130973	0.389537698312095	572.588753514248
ANO4	-0.165528455056439	-0.522232967867094	287.911803108426
ANXA3	0.583327298387209	0.527649284376143	251.014789210885
AOC3	0.840605216134232	0.622799155329218	540.758406087731
AP3B2	0.712326292819899	0.622799155329218	444.841195778149
APOA4	0.999951718040154	0.522232967867094	725.408098969867
APOBEC3H	0.656662246427594	0.683349073208448	338.574253560934
APOH	0.397605653367471	0.406181197229962	539.304072159256
AQP10	0.998400349219649	0.522232967867094	776.373354593248
AQP4	0.60091646562379	0.406181197229962	350.858381099771
ARG1	0.668999187318273	0.696310623822791	884.352833333535
ARHGAP5	0.883554933727424	0.937958099221084	1.44677830782089
ARHGEF15	0.903880628326352	0.522232967867094	632.729412663141
ARID1B	0.855549098396657	0.938177793329877	1.65465120234388
ARMC4	0.694234843458828	0.522232967867094	631.415102836285
ART5	0.646654063970308	0.609271795844942	210.105823333386
ASB4	-0.139603027682728	-0.522232967867094	308.956210313462
ASPDH	0.976619016817736	0.522232967867094	360.698623511923
ATCAY	0.814271448388974	0.522232967867094	800.954760956311
ATOH7	0.862006087606196	0.683349073208448	393.03053838305
ATP12A	0.999716259748078	0.522232967867094	538.051408418248
ATP1B2	0.652304638719521	0	829.436975833859
ATP8A2	0.741141048221818	0.522232967867094	246.086893952162
AVPR1B	0.995705573962699	0.522232967867094	305.39935755886
AZGP1	0.653082811627221	0.522232967867094	444.3460085968
B3GALT5	0.895262098821233	0.522232967867094	984.542894639226
B3GNT4	-0.219783891716987	-0.522232967867094	199.978216305579
BAAT	0.489381577343241	0.406181197229962	360.492755965812
BAI3	0.782783870621267	0.522232967867094	548.604275476214
BATF	0.949754859871684	0.80903983495589	724.872730408987
BCL2L14	0.780012886116399	0.764093177458341	210.990554259406
BEST3	0.972848509659864	0.696310623822791	552.325048214767
BHLHE22	0.699853747442593	0.522232967867094	511.824896715252
BLK	0.90991059872746	0.80903983495589	267.208297088834
BTBD11	0.951189174775881	0.797724035217466	269.788337244271
BTC	-0.112051501980275	0.0580258853185659	251.956855626824
C10orf67	0.886817538657224	0.544949260913066	502.24579570798
C10orf71	0.999976066234434	0.522232967867094	635.272017466681
C10orf82	0.703492645961267	0.522232967867094	313.288193174995
C10orf99	0.39108199732197	0.435194139889245	398.856121951418
C11orf52	-0.104483749273107	0.406181197229962	574.241839703945
C14orf23	0.371073530018409	0.261116483933547	347.644444549213
C16orf89	0.631798803351345	0.406181197229962	648.300463938286
C17orf64	-0.101397747870534	0.174077655955698	195.825489755012
C1QTNF2	0.79650740046305	0.522232967867094	677.156265919672
C1orf168	0.994649624807653	0.522232967867094	277.208234686419
C1orf204	0.651916321829091	0.522232967867094	356.596522039698
C1orf64	0.560571581780922	0.522232967867094	247.698551679126
C1orf94	0.999154159539888	0.522232967867094	718.066355731427
C2orf40	0.999811609528905	0.522232967867094	597.591711886868
C2orf50	0.96026069382046	0.522232967867094	411.163746312554
C4orf22	0.999198234201009	0.522232967867094	274.648200223183
C5orf27	0.720709037419148	0.700649049745371	241.12015052725
C5orf46	-0.123805233097982	-0.522232967867094	264.075116268764
C6orf100	0.887899721016825	0.622799155329218	427.099779856223
C6orf123	0.806989580919265	0.80903983495589	803.493526502662
C6orf195	0.99761250705372	0.522232967867094	488.530541055616
C7orf69	0.816160110593548	0.544949260913066	289.32803616982
C8B	-0.11311674405742	-0.406181197229962	227.745390425802
C8orf4	0.883144292043833	0.860313814918638	1127.48087584779
C9orf139	0.999926698621268	0.522232967867094	479.238762855343
C9orf24	-0.252072729713407	-0.696310623822791	270.576965493722
C9orf84	0.99843166906409	0.522232967867094	597.019895383972
CA2	0.638908965547905	0.522232967867094	267.228920235009
CA5A	0.670049495280546	0.696310623822791	1004.45407609058
CA8	0.560258961210309	0.544949260913066	209.228955849296
CACNA2D2	0.514796960934284	0.406181197229962	306.756459209822
CADM2	0.555884829663459	0.174077655955698	760.031033263876
CADPS	-0.124426575067028	-0.522232967867094	259.198479957852
CALB1	0.633945167965486	0.406181197229962	543.791826868837
CALB2	0.364085418052935	0.348155311911396	199.818271707328
CALN1	0.96016414497709	0.700649049745371	551.235671578404
CAMK1G	0.848085359416131	0.719146519960791	217.517155166264
CAMK4	0.828008322537785	0.911303990109698	1.11792684829466
CAMKV	0.825439187320227	0.522232967867094	563.023573564142
CAPN6	0.819053843295463	0.522232967867094	695.011522667791
CAPN9	0.994483601728583	0.522232967867094	264.539843453271
CATSPER4	0.659775934915253	0	306.074111618537
CBFA2T3	0.790781125214475	0.873862897505303	2.56016559246621
CBLC	0.405050798597158	0.348155311911396	358.722956973313
CCDC69	0.633836153025252	0.867940834616128	2.50397162928024
CCDC96	0.306694439468803	0.435194139889245	380.381405054417
CCL22	0.728829313819847	0.683349073208448	263.773094248864
CCL27	0.393295144268309	0	324.128795911397
CCL3	0.920362251730162	0.786566506207116	473.227643519269
CCR9	0.999978679285647	0.522232967867094	663.24912929537
CCT6B	NaN	NaN	285.339411033007
CD164L2	0.651780303171656	0.406181197229962	298.070716569461
CD1C	0.566593526382378	0.522232967867094	291.502049452927
CD1D	0.389469031028666	0.29012942659283	301.099559067565
CD22	0.970867574724066	0.786566506207116	254.303553501415
CD247	-0.201540547757908	-0.261116483933547	233.802552327957
CD33	0.839826299409938	0.696310623822791	392.640625798461
CD3E	-0.114322909714204	-0.29012942659283	197.694335588322
CD79A	0.985773063055731	0.797724035217466	410.009884045404
CD84	0.639877441466727	0.609271795844942	223.530290018133
CD8A	0.599918859106528	0.609271795844942	271.047800461463
CDCP1	0.815216907856687	0.887625364598594	2.69411391220049
CDH16	-0.157937053458801	-0.406181197229962	318.522980222823
CDH20	0.361254527796311	0.0172999765369227	433.629145896056
CDH3	0.766168285994096	0.522232967867094	278.760994275743
CDH6	0.672459246418252	0.522232967867094	576.792513282777
CDH8	0.608020041622307	0.435194139889245	434.100975697839
CDH9	-0.117162339457731	-0.522232967867094	215.833534560928
CDK5R1	0.896904828138382	0.928451843478804	2.74457583944921
CDKN2B	0.621509376011125	0.858854839599787	4.76311863983413
CDR1	0.996457491323641	0.522232967867094	436.610228803284
CEACAM21	0.958011580353524	0.812776759390954	616.249754545459
CFTR	0.67281457620445	0.609271795844942	450.228180180542
CGA	0.508562952836411	0.406181197229962	680.006324347194
CHGA	0.690457276811945	0.522232967867094	458.584879005322
CHRM3	0.56959452306251	0.522232967867094	215.688432795383
CHRNB4	0.854895335949363	0.522232967867094	684.352369964572
CHST11	0.58631099157318	0.874276169175369	2.65736500275746
CHST13	0.735639107232953	0.467099366496914	238.231584587685
CHST2	0.807376738496307	0.937436866561092	1.61224940130928
CHST4	0.635388617640218	0.522232967867094	201.322972121073
CHST8	0.976976940730774	0.522232967867094	696.275564532692
CHST9	0.999647473711097	0.522232967867094	668.749209027343
CITED1	0.617980921456584	0.522232967867094	217.482994048865
CKMT2	0.984163526602114	0.696310623822791	492.007876752706
CLDN10	0.998486025135823	0.522232967867094	933.354240147774
CLDN19	0.927205883468228	0.683349073208448	445.582493439543
CLDN4	0.757474370116701	0.924416277737175	2.78800879263489
CLDN6	0.760268541736378	0.522232967867094	304.297304054011
CLEC18B	-0.163499081241781	-0.0580258853185659	202.382597493701
CLEC2A	0.999924698590856	0.522232967867094	583.401385285708
CLEC2L	-0.110059227699488	-0.0580258853185659	216.983166073325
CLEC4F	0.553223638484392	0.609271795844942	502.132511876976
CLECL1	0.553566711553499	0.522232967867094	362.780470272437
CLLU1	0.640851303796641	0.337099931231621	198.243471257031
CLNK	0.451246383625821	0.494413232473044	390.026321774593
CLU	0.733718850926974	0.921132372943677	1.30031567376653
CLUL1	0.23248083512677	0.645776599937948	223.905755357804
CMA1	-0.116586539532617	-0.406181197229962	200.536779803828
CNDP1	-0.166494107776126	0	215.61284364939
CNGB1	0.684593547201358	0.544949260913066	228.613222986417
CNN1	0.8857545189122	0.80903983495589	699.013772166046
CNN3	0.726769460166253	0.86447274758267	1.79683787213813
CNTD2	-0.234140703458483	-0.696310623822791	403.621132465683
CNTNAP2	0.562424366646071	0.522232967867094	403.913294878739
COL14A1	0.564158681485331	0.406181197229962	212.853628761039
COL22A1	0.909666929222448	0.522232967867094	832.714172605165
COL23A1	0.204222589772685	-0.0870388279778489	344.283952253537
COL9A1	0.936566871212956	0.696310623822791	362.398063922318
COX6B2	-0.17112380844483	-0.406181197229962	261.159853738298
CPN1	0.714917787573032	0.341881729378914	914.479253274072
CPN2	0.887280218831196	0.700649049745371	916.030126449251
CPO	0.99850385502785	0.522232967867094	597.461103602426
CPZ	0.630912925384643	0.522232967867094	223.303048141286
CRABP1	0.801730586456405	0.522232967867094	416.580303003891
CRB1	NaN	NaN	208.248128306309
CREB3L3	-0.120192728977258	0.0580258853185659	326.3916534337
CREG2	0.769159830370561	0.609271795844942	743.626902421209
CRH	0.997828734483958	0.522232967867094	809.710737006754
CRISPLD1	0.56955352538972	0.522232967867094	483.155440322135
CRTAC1	0.774788438403764	0.522232967867094	227.382874503877
CRYBA4	0.735848792776551	0.522232967867094	401.600296414489
CRYBB1	-0.175568880460108	-0.406181197229962	205.070720581247
CRYZL1	-0.999235362102078	-0.797724035217466	-90.7569502765835
CSMD1	0.993570339333014	0.522232967867094	418.162411503985
CSMD2	0.919763752124112	0.522232967867094	403.719764129593
CTAG1A	-0.143475299581067	0.174077655955698	222.44135007735
CTLA4	-0.103927123706894	0.406181197229962	277.467806864483
CTNNA3	0.99477500061149	0.522232967867094	701.779152747674
CTNND2	0.998270852350298	0.522232967867094	544.398309738515
CUEDC1	0.450177236647303	0.406181197229962	343.907216857687
CXCR3	0.611035363221078	0.522232967867094	362.499659845963
CXCR4	0.817973126364116	0.86584798406586	1.31575660494249
CYP17A1	-0.1148628498071	-0.522232967867094	362.544481506892
CYP24A1	0.508085748380713	0.561833218719368	849.446684783383
CYP27C1	0.584477364628268	0.467099366496914	458.561029998808
CYP2J2	0.381937066286825	0.522232967867094	889.068951237584
CYP39A1	0.649354460868908	0.406181197229962	547.909843163957
CYP4F12	0.720004397922906	0.522232967867094	1146.64474048071
CYP4F2	0.99172662569742	0.696310623822791	285.666480834935
CYP4F3	0.63131919759281	0.406181197229962	683.258255874183
DACH1	0.619274611709999	0.522232967867094	305.453931168868
DACH2	0.99826433284033	0.522232967867094	736.634294381251
DACT2	0.521737123355634	0.0870388279778489	906.051221886008
DAND5	-0.172105663753845	-0.522232967867094	224.751814739776
DAPP1	0.804808348112374	0.443866868574122	521.013781245133
DCHS2	0.667267343455862	0.174077655955698	548.309977165716
DCLK1	0.838795433968833	0.522232967867094	236.865355213418
DDX25	0.929682633428863	0.522232967867094	633.49305358752
DDX43	0.809279490896366	0.404519917477945	236.830402624771
DEC1	0.952337317297077	0.880771012101089	296.01569165974
DGAT2L6	-0.0740336715845108	0.406181197229962	238.269103095956
DGKB	0.782130655781505	0.38204658872917	809.906635213767
DIO1	0.483756377833944	0.522232967867094	344.533880512178
DKK2	0.999633588917142	0.522232967867094	408.788021597571
DLGAP2	0.999811142092593	0.522232967867094	553.571236827248
DMRTB1	-0.10951591308697	0.0580258853185659	204.404790208029
DNAH8	0.562352767444086	0.522232967867094	223.022673117427
DNAJC22	0.997093141441422	0.797724035217466	952.97791069792
DNAJC5B	0.733078232928971	0.467099366496914	290.92720896381
DOK2	0.648305971342969	0.700649049745371	272.589637875871
DOK6	0.99983928191253	0.522232967867094	468.838847281324
DPEP3	0.655695026148384	0.522232967867094	278.317671206646
DPP6	-0.175965444370383	-0.522232967867094	248.597442891602
DPPA4	0.99995004661587	0.522232967867094	1155.4110099236
DSC1	-0.112469880502068	-0.406181197229962	198.975278434377
DSC3	-0.106420062802834	-0.29012942659283	324.379790050612
DSP	0.868807058810303	0.884204830239115	2.50773829256508
DUSP26	-0.107368014500663	0.174077655955698	200.079191355797
EBF1	0.803055469374496	0.863641927210298	1.9257954128705
EBF2	0.674773296864299	0.522232967867094	223.59047689035
ECHDC2	0.619580935004595	0.870388279778489	2.0437864718118
EFNA2	0.555418871664583	0.406181197229962	227.138082868697
EFS	0.974748532996632	0.696310623822791	561.249782055039
EGFL6	-0.157816265218142	0.174077655955698	260.678949691353
EGR3	0.834588815071942	0.889898416629219	1.2583699442974
EIF4E3	0.645446447133531	0.522232967867094	209.982288365328
ELAVL2	0.88309149684249	0.622799155329218	715.710551904213
ELAVL4	-0.110387947797397	0.0580258853185659	230.906067420074
ELOVL4	0.880720067194708	0.696310623822791	1240.79929279636
EMR1	0.416266587966422	0.406181197229962	238.782257937333
EN1	0.996333396690887	0.522232967867094	661.160007340147
ENHO	0.635880084822777	0.522232967867094	209.784557634971
ENKUR	0.500418057479045	0.522232967867094	273.316120220923
ENPEP	-0.138351893612697	-0.406181197229962	385.177968576565
ENPP3	-0.162613353537299	0.29012942659283	365.77195568517
ENTHD1	0.742699731746148	0.522232967867094	552.568403943653
ENTPD7	0.898419746535158	0.870388279778489	1.31794319576195
EPGN	0.972062809576551	0.522232967867094	238.26490562562
EPHA7	0.893110590285201	0.522232967867094	628.206901140985
EPHX3	0.986615894057647	0.522232967867094	1038.07978378757
EREG	0.678666601854619	0.696310623822791	204.992414574657
ERN2	0.69010185650503	0.522232967867094	443.914967626061
ESR1	-0.11852844944839	-0.406181197229962	319.147268635093
ESRP1	0.926286409179564	0.522232967867094	325.803475761491
ESRRG	0.962584064959811	0.797724035217466	582.154629128789
ESYT3	-0.25819412412049	-0.696310623822791	277.632192794295
EXTL1	0.759997859060801	0.645776599937948	253.307473537336
EYA1	0.797535832441786	0.497468338163091	304.801798637178
EYA4	0.618216696660967	0.522232967867094	510.428698365639
F2	0.937759252785399	0.696310623822791	918.246014350092
F2RL3	0.799359564294797	0.544949260913066	450.186025814527
F7	0.581864882727256	0.609271795844942	830.466790010217
FAIM3	0.900929182772966	0.887625364598594	2.33854914422825
FAM117A	0.69539115452585	0.911303990109698	4.14782836171927
FAM124A	0.396099225331503	0	1113.03653794205
FAM124B	0.884662234410042	0.683349073208448	754.671502438914
FAM155A	0.720169967570918	0.622799155329218	693.008152425616
FAM177B	-0.110639254684999	-0.29012942659283	245.495360378488
FAM178B	0.189344173711208	0.406181197229962	739.679786594669
FAM183A	0.32047452780594	0.406181197229962	330.165628804642
FAM20A	0.637067195812292	0.434484355809645	232.479148407785
FAM3B	0.75730944542956	0.522232967867094	328.774650453904
FAM71F1	0.884906021931752	0.233549683248457	597.073567547606
FAM83A	0.61253730379999	0.440385506050544	386.039675885759
FAM83B	0.978374439395194	0.700649049745371	672.283159929726
FAM84A	0.612767052285104	0.522232967867094	382.638927191873
FAM99A	0.999889424140626	0.522232967867094	628.624397148061
FAM99B	0.668566495623311	0.696310623822791	875.86341868805
FAM9B	0.717757848677021	0.522232967867094	618.650263216057
FANK1	0.471243727112957	0.873862897505303	3.01447681818088
FAP	0.998442819531356	0.522232967867094	141.001431497492
FBN3	0.913444714178675	0.522232967867094	237.148700541503
FBXL21	0.435377345236589	0.406181197229962	469.393767207977
FCGR1B	0.666174674200309	0.348155311911396	609.863008289777
FCGR3A	-0.107844487420704	-0.29012942659283	219.244689404382
FCGR3B	0.885123502217848	0.233549683248457	457.921070235379
FERMT3	0.796763067509649	0.873862897505303	1.3890235800855
FEZF1	0.998831223774566	0.522232967867094	664.574175803232
FFAR2	0.999975238984035	0.522232967867094	784.870573087153
FGA	0.583000398765925	0.406181197229962	535.621847360401
FGF12	0.872978186928623	0.522232967867094	706.961661740482
FGF14	-0.119677116599994	-0.406181197229962	219.973366971288
FGF19	0.998924111021104	0.522232967867094	409.795124506087
FGF21	-0.112599500088588	-0.0580258853185659	259.253530327465
FGFR2	0.734645173556054	0.522232967867094	204.754759589186
FHDC1	0.895832851044407	0.522232967867094	796.940361833888
FIBIN	0.970812822511773	0.522232967867094	218.130451227705
FN1	0.631099168599916	0.875811312181713	2.95239355674009
FNDC1	0.961059851634763	0.522232967867094	283.421000837456
FOLR1	0.998588973648432	0.522232967867094	510.781734567909
FOXC2	0.439730353151195	0.522232967867094	382.124815454746
FOXR2	0.99996654096665	0.522232967867094	649.370106415541
FREM1	0.893956273205298	0.696310623822791	764.58753991302
FREM2	0.996467179379018	0.522232967867094	425.712683902659
FRZB	0.472261293370126	0.406181197229962	659.166922983686
FUT1	0.320862186883556	0.406181197229962	666.730976618005
FUT9	0.943823787791388	0.622799155329218	584.548359712283
FXYD1	0.299654296837129	0.588199202255373	781.804831771569
FYB	0.360604730438946	0.522232967867094	318.941018097098
FZD5	0.829398989137149	0.8723581192844	2.66545766799141
GABRA1	0.999557408419445	0.522232967867094	772.866156510792
GABRB3	0.863060982955438	0.80903983495589	817.912587076481
GABRG2	0.998960220091663	0.522232967867094	560.461374736662
GABRG3	-0.110295213289048	-0.29012942659283	291.72438443338
GABRP	0.998380982675145	0.522232967867094	603.13165344114
GAL3ST3	0.668482797297783	0.522232967867094	634.785638980379
GALR3	0.56612971356164	0.0605499178792296	203.771293456229
GCK	0.404248615239124	0.406181197229962	292.665774944844
GDNF	0.870238669055386	0.522232967867094	576.667148126106
GFI1B	0.769714021996495	0.522232967867094	520.197275594532
GGN	0.396268401890031	0.406181197229962	461.328744817186
GIMAP7	0.778277014193235	0.696310623822791	514.563240653916
GJB5	-0.165801638181131	-0.406181197229962	200.366822532816
GJD2	0.665998313678374	0.435194139889245	280.858589450319
GLT1D1	0.669480957103001	0.522232967867094	318.966706321358
GLT6D1	0.999288299164495	0.522232967867094	636.131242570233
GLYATL1	0.91111814901561	0.522232967867094	420.992093677879
GNA14	0.969656394775459	0.522232967867094	628.285341896237
GNG2	0.83615173105279	0.858854839599787	1.22051354147802
GNG4	0.740342855484055	0.884204830239115	3.01414002408146
GPA33	0.738190537889449	0.522232967867094	231.291147093287
GPBP1	0.744689874081791	0.870388279778489	2.30141628191913
GPD1	0.903304584316623	0.522232967867094	814.532128978764
GPR26	0.655985756957829	0.174077655955698	213.340818175356
GPR6	0.999094217202696	0.522232967867094	330.788908002773
GPR65	0.642572651402121	0.588199202255373	237.395790485448
GPR85	0.721680664784516	0.265908011739155	269.54885727084
GPRC5C	0.61459945385595	0.863641927210298	3.25857482775394
GPX2	0.845613003796613	0.683349073208448	965.036638978432
GRHL1	0.696232445702005	0.873862897505303	2.01680727414338
GRHL2	0.993976592141379	0.522232967867094	473.532783201734
GRID2	0.995336498547293	0.700649049745371	524.194846803898
GRM7	-0.127372585511342	-0.406181197229962	261.292270149587
GSG1	0.485941596589683	0.589076733870508	270.936940548518
GYPC	0.487214468032242	0.873862897505303	1.73876292885841
GYPE	0.582849220240854	0.609271795844942	210.440981478918
HAL	0.662294603917694	0.348155311911396	509.94191329472
HAND1	0.184312813510425	0.0379868588198793	235.812612454862
HAPLN1	0.574214838647725	0.435194139889245	278.798824515844
HAPLN2	0.589202119393446	0.522232967867094	297.839482133814
HCLS1	0.977529377698417	0.870388279778489	0.941149139626161
HCN1	0.88296552847573	0.467099366496914	468.207506418108
HCRTR2	0.999924892806227	0.522232967867094	503.455281108184
HDC	0.284260486687689	0.174077655955698	506.285820285386
HEMGN	0.999924444416587	0.522232967867094	833.363491832542
HES7	0.643639774706414	0.522232967867094	409.296179651219
HESX1	-0.120973197472161	-0.406181197229962	286.397923630746
HFM1	0.900521104013984	0.696310623822791	451.941130181556
HGFAC	0.999219314125724	0.700649049745371	913.292001779674
HLA-DQA1	0.922216214208783	0.768036754286865	523.249787182157
HLA-DQA2	0.779633615089479	0.696310623822791	385.125526185844
HMGCS2	-0.113915324174992	0.174077655955698	224.931655888224
HOMER2	0.425758038327427	0.406181197229962	1994.35395889183
HOTAIR	0.874643592080296	0.522232967867094	436.690761139837
HOXA11	0.85509933849506	0.522232967867094	737.076315827307
HOXA3	0.986290675608045	0.797724035217466	828.916664169358
HOXA4	0.779173022213322	0.622799155329218	203.325019485776
HOXA5	0.727531479251028	0.522232967867094	326.036409130295
HOXA7	0.738993581289545	0.522232967867094	466.492059148645
HOXC10	0.796149318610795	0.522232967867094	976.192854741593
HOXC11	0.888904591783285	0.522232967867094	999.953511557037
HOXD1	0.999980504396126	0.522232967867094	1096.81725406411
HOXD8	0.484846136490406	0.522232967867094	226.938429429088
HPDL	0.879034889347598	0.870388279778489	1.70817134544712
HPN	0.878219264235066	0.741619848709566	363.806070365849
HRASLS	0.463011080197205	0.406181197229962	353.026525378803
HRC	0.889286135051708	0.499596723662329	575.208854929425
HRH3	0.651651680850232	0.435194139889245	351.076492609634
HS3ST2	0.653642357923485	0.406181197229962	569.574810636384
HS3ST4	0.998258348546136	0.522232967867094	535.02338950691
HSPB8	0.620220383137018	0.522232967867094	306.564451060085
HTR1A	0.999912381878103	0.522232967867094	563.001950762717
HTR1B	0.902000876308363	0.522232967867094	383.906744371479
HTR2C	0.754734963396909	0.522232967867094	331.562567466686
IFI16	0.853653554309145	0.905952841971578	3.19916726358977
IFI44	0.98809727586682	0.921132372943677	2.39544955051351
IFIH1	0.775846924362957	0.870388279778489	1.68439451122154
IGDCC3	0.661854032212377	0.56980288229819	248.34201486211
IGF2BP1	0.766393338569297	0.902611251152494	1.16038558390263
IGFBP1	0.96285510775566	0.683349073208448	538.690053782664
IGFBPL1	0.782991636427156	0.522232967867094	236.35854576621
IGSF9	0.607846615087417	0.522232967867094	196.044404789927
IHH	-0.116137560088843	-0.522232967867094	398.649385351989
IL10	0.723908399129013	0.683349073208448	277.501607807403
IL12B	-0.110988786179165	0.0580258853185659	264.474189254595
IL17B	0.74702926062024	0.522232967867094	621.518446465877
IL17RC	0.688303068394055	0.870388279778489	1.97814419474879
IL17RE	0.831006459348826	0.522232967867094	256.318088925156
IL20RA	0.353072897345191	0.0870388279778489	287.683234226369
IL2RA	0.731105033653473	0.522232967867094	288.328276672888
IL33	0.987984575736592	0.522232967867094	223.775833813954
ILDR1	0.867437062449746	0.622799155329218	353.968571277397
INPP5D	0.603976769487153	0.875811312181713	1.8706400273843
INSM1	-0.123168485884935	-0.406181197229962	209.138098317377
INSM2	0.999496494573206	0.522232967867094	149.311149579906
IP6K3	-0.171204709543282	-0.522232967867094	255.551682189129
IQCJ	0.614373061523833	0	287.295999956408
IRS4	0.999871740680277	0.522232967867094	685.295597280151
IRX1	0.846569477235604	0.696310623822791	1508.52459686734
IRX2	0.626281445974924	0.406181197229962	810.755707199939
IRX4	0.380316011338432	0.406181197229962	194.253289105063
ITGA9	0.596146938392331	0.406181197229962	297.612506252618
ITGAE	-0.0329795978479602	0.0172999765369227	544.906544025727
ITGAL	0.727548463159397	0.622799155329218	384.206580460882
ITGB6	-0.0807111821882058	0.179786629990198	331.644327764096
ITLN2	0.999977462343472	0.522232967867094	649.551579530893
JAG1	0.720240210164577	0.858854839599787	2.25631536963762
JAKMIP2	0.745381759831472	0.696310623822791	570.499198867395
JPH1	0.667563273298958	0.522232967867094	708.821622008528
KANK4	0.77883241193859	0.622799155329218	343.266079254174
KATNAL2	0.668092245530362	0.522232967867094	519.929620423678
KCNG3	0.990094168152628	0.696310623822791	405.342932768455
KCNH1	-0.152074309697777	-0.522232967867094	205.136816513246
KCNIP1	0.55550519355914	0.406181197229962	486.145707887672
KCNJ1	0.996522502798278	0.522232967867094	311.100035483448
KCNJ12	0.763858029871767	0.522232967867094	402.567775895222
KCNK15	0.788393459013865	0.522232967867094	385.779408350742
KCNMB2	0.822551446504394	0.404519917477945	320.333807949115
KCNQ5	0.817971163183235	0.928036920199043	1.95891518132829
KCNS3	0.717017113314694	0.522232967867094	364.414532219944
KCTD19	0.609520064067156	0.522232967867094	267.62661589556
KCTD4	0.99978636288048	0.522232967867094	449.808118977098
KDR	0.995701717261277	0.522232967867094	980.562481920438
KHDRBS2	0.999172786472136	0.522232967867094	739.551621139336
KISS1R	0.991443056716054	0.696310623822791	953.274460356817
KIT	0.754312849244607	0.622799155329218	395.736037702601
KL	0.70321607133085	0.522232967867094	228.012788977548
KLB	0.926204410843964	0.696310623822791	302.810403620374
KLF1	0.945144079311251	0.233549683248457	781.28396089133
KLF15	0.0772733994775248	-0.155699788832305	234.832871611143
KLHL1	-0.113786560728349	0.29012942659283	202.642534750218
KLHL14	0.74302999692904	0.522232967867094	399.291056869082
KLHL30	-0.163207909752163	-0.406181197229962	211.369239024036
KLKB1	0.995561439942582	0.522232967867094	916.393407939681
KLRC2	0.999973543334553	0.522232967867094	953.321161430538
KLRG2	0.603633643467053	0.174077655955698	271.397023159242
KLRK1	0.763710336262664	0.404403759566727	223.958963457027
KNG1	-0.108819319047861	0.174077655955698	295.91969621731
KPNA7	0.356967551209055	0.435194139889245	289.943940368598
KRT14	-0.166120603916437	0.174077655955698	207.4644837858
KRT23	0.74318056360292	0.522232967867094	268.440018489364
KRTAP5-7	-0.135283095216907	-0.174077655955698	374.692255520499
KRTAP5-8	0.686218184728561	0.522232967867094	323.979967711746
LAG3	-0.162958521367573	0.174077655955698	415.327566624681
LAMP3	0.939580077450097	0.764093177458341	422.484333289592
LAX1	0.998236445895669	0.797724035217466	298.15871570473
LCP1	0.859703827702531	0.884204830239115	1.52357918316144
LDB2	0.81411030289809	0.522232967867094	332.328953144347
LDLRAD1	-0.112409207144017	-0.0580258853185659	252.497574283816
LEP	-0.1886990427208	-0.696310623822791	222.799748584573
LGALS14	0.597775242035859	0.522232967867094	237.035841847176
LGR5	0.334437705555134	-0.0379868588198793	680.817734914912
LHFPL1	0.998766010716228	0.797724035217466	245.960862541815
LHFPL4	0.781233423156748	0.522232967867094	567.758766492972
LHX9	0.486942927717523	0.435194139889245	211.202905069783
LILRB1	0.783317418749718	0.696310623822791	395.15249154941
LIMCH1	0.598040523866392	0.522232967867094	259.259452673167
LINGO2	0.708496951708992	0.700649049745371	550.802996360457
LPAR3	0.851541666008735	0.522232967867094	295.67918537322
LPHN2	0.859039683963957	0.87886825450294	2.23314000367993
LRAT	0.999263488297831	0.522232967867094	871.483765146733
LRFN2	0.670583413703139	0.522232967867094	245.876358650809
LRFN3	-0.501777463437917	-0.522232967867094	-1183.97442883493
LRFN5	0.808896493805155	0.522232967867094	265.733089446725
LRMP	0.977123906512411	0.80903983495589	358.985646756641
LRRC1	0.724255365338118	0.85398649245344	1.65455654820758
LRRC16B	-0.169162028260061	-0.406181197229962	206.13614876648
LRRC4	-0.172797410805806	-0.522232967867094	203.420333464568
LRRC4C	0.920949138507275	0.155699788832305	907.608644002905
LRRC7	0.949893570014376	0.700649049745371	341.444424422365
LRRC9	0.506414270970319	0.265908011739155	224.953162391087
LRRN1	0.997225500367045	0.522232967867094	1249.81449900383
LRRTM3	0.944894872791856	0.389249472080761	352.21013900244
LRRTM4	0.8288345438135	0.696310623822791	467.148212177007
LTA	0.539411914601758	0.522232967867094	275.77017790905
LUZP2	0.874400490167235	0.155699788832305	576.050155146909
MAB21L1	0.84100488244499	0.0778498944161523	490.723238530326
MACC1	0.835005701355282	0.915324085675769	1.09358680399917
MAGEB17	0.116726850814867	0.29012942659283	275.27927721712
MAL2	0.915661091696954	0.797724035217466	211.953905910309
MAMDC2	0.978414048795831	0.522232967867094	320.156011884245
MAP9	0.673612031141416	0.522232967867094	282.321033794492
MARCH11	-0.110291980137803	0.0580258853185659	280.195366152347
MARCH4	0.528707188611178	0.493829164658431	198.007462153476
MARCH8	0.814830240385839	0.882298803383059	1.82080443309672
MARVELD2	0.55020237434802	0.493829164658431	194.301893892074
MARVELD3	0.946394047065679	0.700649049745371	319.224151494446
MBP	0.706494717691369	0.915324085675769	2.74858128543028
MCHR1	0.587728786474201	0.522232967867094	391.845240113519
MCOLN2	0.958787351125609	0.873862897505303	4.22812605408674
MED12L	0.734660552607913	0.522232967867094	284.182982968464
MEGF10	0.936143947953246	0.522232967867094	775.069302321812
MFAP2	0.778629614156323	0.683349073208448	422.89514802707
MGAT4A	0.771588301118373	0.871967127227265	2.24524808708337
MGAT5B	0.354104640319808	0.435194139889245	371.308853718142
MGP	0.673398938587595	0.522232967867094	386.395915293557
MIA2	0.499607894807301	0.406181197229962	861.511448962385
MIPOL1	0.957879757261814	0.870388279778489	1.26370665704085
MIR155HG	0.866305275860764	0.768036754286865	225.13747746392
MKX	0.672495344501361	0.609271795844942	499.169669889098
MLPH	0.4775872012617	0.113960576459638	2293.35240089335
MOG	0.506235492746941	0.113960576459638	254.513735553445
MOGAT1	0.669341714790461	0.786566506207116	472.098505144933
MOGAT2	0.881399743811669	0.622799155329218	632.417790921027
MPZL2	0.697330241163463	0.337099931231621	1198.0849476118
MRAP2	0.888207656465609	0.696310623822791	424.695918188959
MRGPRF	0.971152648597197	0.522232967867094	277.992784103546
MSI1	0.734067288683281	0.522232967867094	198.03270888978
MSX2	0.718249526360875	0.645776599937948	320.532807388426
MT1F	0.238278947550595	0.174077655955698	263.389842253624
MTIF3	0.911926904545946	0.887424521657999	2.15014835627993
MUC13	0.403359544979003	0.522232967867094	323.143959376752
MUC16	0.939896179815924	0.522232967867094	297.683276898358
MVP	0.708530666194588	0.870388279778489	2.50424561847435
MX1	0.854507326854394	0.882298803383059	1.2845429358647
MYB	0.737472183316222	0.882298803383059	1.17936821957262
MYBPHL	0.496738243046775	0.406181197229962	469.781404913163
MYCN	0.995684783530715	0.522232967867094	675.859990981987
MYCNOS	0.940791919463591	0.467099366496914	439.055273897266
MYH15	0.859833746462269	0.522232967867094	455.718501352326
MYL7	-0.148502115495498	-0.522232967867094	328.352732591954
MYO3A	0.99983041473489	0.522232967867094	511.130439826383
MYOCD	0.458361492003924	0.406181197229962	745.336940203401
MYOM3	0.717111461051549	0.522232967867094	432.759909499913
MYOZ3	0.772033866776019	0.539359889970594	335.366853259813
NAALAD2	0.435328664850186	0	398.894073487413
NAPSB	0.934367914240021	0.80903983495589	412.3891244955
NCAM1	0.65390752901293	0	352.496222567069
NDRG2	0.73456542793355	0.873862897505303	1.54064972942634
NEDD9	0.615082569997193	0.895215242113435	2.27893205650668
NEFL	0.861014013791911	0.522232967867094	353.1273462714
NEFM	0.707341945780596	0.522232967867094	1291.72344933952
NELL2	0.850716265931241	0.811444119112067	486.174997279213
NETO1	0.996140951835295	0.696310623822791	813.009261142848
NGF	0.650357739890809	0.527649284376143	341.13161947938
NGFR	0.327192866726425	0.406181197229962	621.134574798088
NHLH2	0.999321704775496	0.522232967867094	685.455394138174
NLGN1	0.877599907975146	0.522232967867094	338.130713161431
NLRP6	0.921281339534651	0.509395451638894	450.452490641641
NMU	0.733307321462557	0.522232967867094	209.194018780379
NOG	0.9377066529172	0.700649049745371	481.637686638387
NOTCH3	0.460169449939142	0.522232967867094	754.233503892357
NOVA1	0.512008942882742	0.155699788832305	818.467653751404
NOVA2	0.568816003386471	0.522232967867094	352.140634141947
NPAS1	0.409328187841657	0.354649519006916	297.017404528735
NPAS3	0.933575155361966	0.696310623822791	836.088647754956
NPC1L1	0.528215067853493	0.522232967867094	533.83952745081
NPPB	-0.163643471025636	-0.522232967867094	397.081396343792
NPR3	0.660314804946543	0.609271795844942	226.112103404992
NPTX2	0.85763910095676	0.522232967867094	263.164937100992
NR0B2	0.668200555325232	0.696310623822791	1213.57399878238
NR2E3	0.133634581073245	0	279.018239735045
NR2F2	0.600641985797405	0.882867445670491	3.85565178132026
NRG3	-0.123242322452258	-0.29012942659283	288.316852285823
NRXN1	0.728686020479031	0.522232967867094	279.26738464493
NSUN7	0.654575825684553	0.233549683248457	440.027360966194
NTN3	0.7453206138269	0.522232967867094	474.969649672259
NTRK3	0.456693481531092	0.29012942659283	537.585403413541
NXF5	-0.105458614231944	0.406181197229962	227.852249287381
NXNL2	0.766460222372243	0.609271795844942	873.5592297959
NXPH2	0.999580965038223	0.522232967867094	749.954417446169
OBP2B	-0.111936500553987	-0.0580258853185659	262.211654324363
ODF3B	0.682128065975838	0.885079414854742	1.86451616040273
OLFML2B	0.831922414375008	0.764093177458341	292.887927219814
ONECUT1	0.997123851132884	0.700649049745371	593.269047793197
OPCML	0.784716542332326	0.522232967867094	259.856515334969
OPRD1	0.999387560126065	0.522232967867094	545.026343701311
OPTC	0.116665596831323	0.599288766633993	225.833655985409
OR14I1	0.587788309594931	0.406181197229962	369.876435440808
OR1F1	-0.170118149038428	-0.522232967867094	211.907275550934
OR51B4	0.999962373174896	0.522232967867094	880.520815793595
OSMR	0.753103556461262	0.863641927210298	1.21851139584784
OTOF	-0.108808307633692	0.0580258853185659	225.444718416995
OVOL2	0.993560344066211	0.522232967867094	370.251843457783
PAH	0.621034464124371	0.389537698312095	1482.92829569496
PAK7	0.990345481065576	0.522232967867094	393.659352065296
PARP8	0.649253039094239	0.873862897505303	1.43812452432394
PASD1	-0.118592029131515	0.29012942659283	336.510407991001
PAX7	0.578821218746105	0.406181197229962	286.746910841078
PCDH11Y	0.99982277178204	0.522232967867094	340.661564768294
PCDH17	0.434198481047528	0.435194139889245	207.972725023966
PCDH20	0.9980731634952	0.522232967867094	514.64419303514
PCDHA4	-0.202578156266657	-0.0580258853185659	244.896246148905
PCSK1	0.561157618262665	0.527649284376143	363.432215470019
PCSK2	0.999943972279491	0.522232967867094	673.791025917572
PDCD1	0.790724878853726	0.873862897505303	3.56084552819386
PDE1B	0.519141570720905	0.189934294099397	229.468421096592
PDPN	0.992578466026515	0.522232967867094	678.32505162687
PDYN	0.998697676877289	0.522232967867094	422.54612497985
PDZD2	-0.128965765526215	0.174077655955698	350.811965762064
PDZRN3	0.703491116575228	0.522232967867094	216.301272048593
PERP	0.676071783995287	0.873862897505303	2.82295389364118
PGBD5	0.65194633996103	0.522232967867094	493.920462054594
PHC2	0.887133254673071	0.884204830239115	2.86278472137612
PHF21B	0.701357341406362	0.522232967867094	246.560968132837
PHOX2A	0.9019649616876	0.696310623822791	1089.24001986079
PI3	0.991966186830482	0.522232967867094	480.609863925558
PKNOX2	0.880184960781396	0.155699788832305	271.055814341926
PKP1	-0.0934947836927225	0.174077655955698	245.403525062105
PLA2G3	0.673487358469231	0.522232967867094	318.839671558841
PLA2G7	0.999779892532546	0.522232967867094	582.576623080786
PLAC9	0.38610679533735	0.651726533714467	301.242190580018
PLD5	0.717873573629673	0.522232967867094	301.028031498549
PLEK2	0.736198328235014	0.522232967867094	589.478275002688
PLEKHB1	0.601333662519217	0.588199202255373	909.784455313463
PLEKHO1	0.890319812283326	0.934725166745553	2.14676892330183
PLK2	0.765690683018096	0.870388279778489	1.50921918974933
PLXNA4	0.639541143181268	0.588199202255373	320.019947039885
PNLIPRP2	-0.112326515917894	-0.0580258853185659	217.411983364339
PNMT	0.757852135122986	0.522232967867094	560.243774011668
PNPLA5	0.999775780832045	0.522232967867094	672.961497750694
POM121L2	-0.115726043798456	-0.522232967867094	214.505343264704
PON2	0.826578083297111	0.904534033733291	1.57435172714491
PON3	0.630866116339982	0.406181197229962	598.241191956636
POPDC2	0.661063079035012	0.873862897505303	1.13318703504384
POU2F1	0.786297125531847	0.882298803383059	2.72272857227506
POU3F3	0.665951626913253	0.348155311911396	624.013944238182
POU6F2	0.659804981245283	0.522232967867094	247.471389839616
PPAP2B	0.766489897981419	0.859855884500864	1.23993914850478
PPM1E	0.389311006894219	0.522232967867094	284.729011378079
PPP1R14A	0.544456797161331	0.522232967867094	491.964948341685
PPP1R14C	0.666038468118492	0.406181197229962	453.752089134385
PPP2R2B	0.715289586238339	0.522232967867094	1163.39313171179
PRDM6	-0.20895573120981	-0.522232967867094	279.675262482935
PRDM7	-0.169686092076372	-0.522232967867094	221.291507876205
PRELP	0.677295580152738	0.522232967867094	327.262603016848
PREX1	0.541220279039649	0.888234788195688	4.77383957760795
PREX2	0.991230342797731	0.522232967867094	675.139649867109
PRIMA1	0.676797534366188	0.522232967867094	248.289821284845
PRKCB	0.730442081915083	0.871967127227265	1.68218939740174
PRODH2	0.600364273915836	0.522232967867094	432.285514821553
PROM1	0.770758589798458	0.522232967867094	689.614075855317
PRR18	0.603070247928778	0.352082150397471	286.882923185213
PRRX2	0.0632771391374035	0.493049331302298	321.889638401278
PRSS23	0.432383118242119	0.618903403939901	375.475289330445
PRSS3	-0.0512030565505724	0.337349542469993	352.885576681842
PSG2	0.999898683792522	0.522232967867094	383.496202654429
PSMB8	0.886576749175486	0.875075754296493	1.72543474574191
PTGER3	0.714147003355755	0.522232967867094	639.733082000396
PTH2R	0.9151021647824	0.696310623822791	595.202418094572
PTN	0.498703552478835	0.406181197229962	288.455225129246
PTPN5	0.678859288761273	0.522232967867094	439.282773427744
PTPN6	0.838512423882921	0.93439333746068	1.40898000893911
PTPN7	0.667051450513979	0.863641927210298	3.70011989885497
PXT1	NaN	NaN	244.206925212428
PYY2	0.931898427760354	0.522232967867094	224.721000954525
RAB25	0.990798628966361	0.522232967867094	471.164280833707
RAB27B	0.485354138827433	0.522232967867094	631.581014399558
RAB3C	0.757899437722965	0.522232967867094	403.421032427942
RAD21L1	0.344833557030348	0	408.803390181128
RALYL	0.979773782260634	0.389249472080761	513.39434253399
RARRES1	0.447094382894099	0.522232967867094	198.540455366342
RASAL3	0.764361392593453	0.609271795844942	594.930140567684
RBM11	0.57532746001236	0.522232967867094	352.206971658273
RBP1	0.586474973446367	0.522232967867094	2163.5174274244
RBP4	0.646464257248789	0.683349073208448	388.917943456046
RBPJL	0.500139480589915	0.0379868588198793	427.777418787393
RGMA	0.525853912342457	0.311399577664609	296.972522960334
RHAG	0.999668987288674	0.522232967867094	1012.34306160536
RHBG	0.720078685844963	0.721750317577707	353.165656451346
RHOD	0.571006645310138	0.406181197229962	903.44377982376
RIMS1	0.604682664466147	0.0870388279778489	236.992141648422
RIMS2	0.866531050086075	0.471939903724269	242.006332350126
RIT2	0.99820573629946	0.522232967867094	499.565656607242
RNASE1	0.342346972840011	0.174077655955698	416.151542251255
RNASE6	0.466160222888612	0.406181197229962	380.380534289215
RNASEH2B	0.817402955812793	0.875075754296493	2.38587026092808
RND2	-0.167760272593554	-0.522232967867094	834.65579422397
RNF165	0.271793720142094	0.294099601127686	244.528584131654
RNF175	-0.118543574301775	-0.406181197229962	218.051978002924
RORB	0.883661974079853	0.80903983495589	535.119057258375
ROS1	0.999642185537786	0.522232967867094	385.665895446267
RTBDN	-0.150164765112275	0.29012942659283	232.502840291568
RTN1	0.748300925452373	0.522232967867094	846.785079713884
RUNDC3A	-0.24156311243038	-0.174077655955698	256.37644090866
RYR2	0.46587314668405	0.406181197229962	269.467252260668
S100A10	0.829754113979729	0.934198732993828	2.23734429375362
S100A11	0.796599995286088	0.889898416629219	1.78141943069941
S100A9	0.999928272213994	0.522232967867094	1229.42616236603
SAMD5	0.408905745697765	0.406181197229962	252.202750351952
SATB2	0.840954371838262	0.921132372943677	1.39015173430183
SCN10A	0.109810597197684	-0.406181197229962	928.155893706134
SCN1A	0.316706041730815	0.406181197229962	269.912897812473
SCN4A	0.111261586218088	0.174077655955698	1648.42055270748
SCRT2	0.810911371079815	0.522232967867094	362.524042316278
SDC4	0.770211295761211	0.889898416629219	1.89488642898078
SDK1	0.406836239285182	0.29012942659283	288.748880426991
SDR16C5	0.999985395846972	0.522232967867094	794.246204867746
SEC16B	0.362926288143894	0.29012942659283	783.222144220478
SEMA5B	0.899534781749549	0.522232967867094	533.732461254878
SERPINA10	0.884059396477389	0.622799155329218	479.02961613371
SERPINA11	0.669542499293209	0.696310623822791	1179.51732510849
SERPINA12	-0.10933198778961	0.29012942659283	293.753540984388
SERPINA3	0.945390527104301	0.696310623822791	830.473988423628
SERPINA5	0.859900050667956	0.389249472080761	688.603631076357
SERPINA6	0.148585178049825	0.493049331302298	370.314727478741
SERPINB5	0.842274869516311	0.522232967867094	968.947115394907
SERPINB7	0.844994294394573	0.522232967867094	266.587852374468
SERPIND1	-0.10652142359776	0.406181197229962	813.763415677349
SFRP1	0.798549630588325	0.700649049745371	207.048904303357
SFRP2	0.9999944160385	0.522232967867094	1209.4875515533
SFTPD	0.983912775089934	0.522232967867094	437.784930804567
SH2D1B	0.50404255691799	0.406181197229962	389.093620915182
SH3GL2	0.950468461982926	0.700649049745371	711.431346778392
SH3GL3	0.393531630750185	0.261116483933547	282.433978630916
SHC2	0.64548408388127	0.406181197229962	1179.37148598113
SHD	-0.109909212759383	0.0580258853185659	296.793385050024
SHISA3	0.853733703097837	0.522232967867094	1101.97302496388
SIGLEC10	0.763541406762927	0.493829164658431	408.724288009511
SIX4	0.769350582190278	0.87103277322465	1.91625153452075
SLC13A2	0.999949220026859	0.522232967867094	417.381931632044
SLC16A12	0.93326528284887	0.522232967867094	706.887186575739
SLC17A1	-0.107794474775587	0.406181197229962	369.322187693846
SLC17A7	-0.213869529254656	-0.29012942659283	199.662981874677
SLC19A3	0.48091977370286	0.406181197229962	683.990843190833
SLC1A7	0.711762470440714	0.269679944985297	602.438665934251
SLC22A11	-0.110900223812543	-0.29012942659283	263.123499059981
SLC24A2	0.71304458798747	0.522232967867094	419.347151511653
SLC24A3	0.999968509121968	0.522232967867094	684.598921212727
SLC25A21	0.938840475521926	0.870388279778489	1.77633469172865
SLC25A27	0.516253439245295	0.406181197229962	472.875485006671
SLC26A3	-0.114821585850365	-0.522232967867094	354.969048415948
SLC28A1	0.211989215441288	0.764093177458341	599.87053472613
SLC29A3	0.826749599790972	0.870388279778489	1.66522372278935
SLC30A10	0.540195179370174	0.406181197229962	522.56713199701
SLC35D3	0.979807104661049	0.522232967867094	333.687681060992
SLC35F1	0.779962501128547	0.522232967867094	344.863099131177
SLC38A3	0.615809675051661	0.544949260913066	740.215547586618
SLC38A4	0.611028055588099	0.522232967867094	294.077933997904
SLC39A5	0.535965414296881	0.522232967867094	743.261816049718
SLC43A3	0.902719181741018	0.924416277737175	1.10343888151225
SLC4A1	0.313396286448	0.261116483933547	328.921392131841
SLC6A11	0.653674896046538	0.261116483933547	707.751302834126
SLC7A9	0.999420903201319	0.522232967867094	637.620802082196
SLCO1A2	0.651754110978951	0.406181197229962	674.755627159685
SLCO2A1	-0.179189636825362	-0.696310623822791	392.727349706369
SLIT3	0.677372309324184	0.522232967867094	918.832248805443
SLITRK1	0.303733671857179	0.269679944985297	301.577418036216
SLPI	0.846299422424121	0.522232967867094	281.900423038274
SMAP2	0.838627486790986	0.861605500056886	1.44869802421681
SMO	0.529198883847849	0.884204830239115	2.24531758231254
SNAP25	0.544842147104018	0.522232967867094	752.768278140441
SNCA	0.576769777546158	0.522232967867094	290.719709427032
SOAT2	0.476000622636411	0.189934294099397	1026.01012156594
SOD3	0.771942718554964	0.522232967867094	1074.87073805846
SOHLH2	0.71511155549386	0.522232967867094	488.331107117452
SORBS2	0.382557835554892	0	255.932909525364
SOX10	0.991200423099527	0.522232967867094	333.729290531329
SOX13	0.781362841116726	0.930949336251263	1.80648165650181
SP8	0.779723697037881	0.522232967867094	253.490336890949
SPANXD	-0.108657549842073	0.29012942659283	322.104501622268
SPARC	0.489982454020798	0.87103277322465	4.36922005337109
SPATA12	0.509418699871579	0.265908011739155	203.901694429412
SPDYC	0.510534828398151	0.56980288229819	549.4145416372
SPEF1	0.288079896319698	0.522232967867094	235.807388474183
SPIB	0.920717366381227	0.786566506207116	366.459268345591
SPINK4	0.868340788006386	0.522232967867094	725.970988134426
SPP2	0.798562295206136	-0.0674199862463242	226.688494372443
SPRR2F	0.64807503049851	0.406181197229962	280.22703279753
SPSB4	0.872668947691388	0.522232967867094	412.716409499997
SSBP2	0.697167257873656	0.932258631442267	2.76467554578693
SSTR1	0.927057993147017	0.797724035217466	387.247622111715
ST14	0.614532931687128	0.666708752880317	208.122504459923
ST6GAL2	0.546791835450113	0.561833218719368	228.611056989483
ST6GALNAC1	0.684856842289236	0.404519917477945	326.805404582058
ST6GALNAC3	0.811606223486672	0.696310623822791	219.758863729437
ST6GALNAC5	0.999800185388027	0.696310623822791	453.65087301099
ST8SIA2	0.979310077069187	0.522232967867094	650.10110014829
ST8SIA6	0.945652702684718	0.693470079113383	286.176058569281
STAC	0.913011922043199	0.700649049745371	373.801768259578
STAT5B	0.88399671948085	0.921680502937406	2.60564872681264
STEAP2	0.815537571136693	0.873862897505303	1.29452810297701
STMN2	0.886894165825349	0.674199862463242	331.370087016475
STMN4	-0.291138840338642	-0.174077655955698	-258.8460867441
STXBP2	0.790187974941562	0.873862897505303	4.90848144667309
STXBP5L	0.954305590987621	0.522232967867094	209.176727112696
SULT1C2	0.433834295697948	0.406181197229962	379.285253969245
SULT1C4	0.714329306042243	0.516886561221819	487.585082631648
SYN2	0.866046140488002	0.522232967867094	748.124234422284
SYN3	0.959793424090027	0.700649049745371	1006.41613795456
SYNGR4	-0.12005165672435	-0.29012942659283	210.888902361345
SYT1	0.88562782165905	0.768036754286865	764.960436313359
SYT12	0.511681844166159	0.522232967867094	203.389798471611
SYT3	0.458012929540608	0	497.377504682258
SYT4	0.240411521820014	0.207599718443073	360.829520139781
TAC1	0.688527353922481	0.522232967867094	344.847030972075
TAC3	0.733832851752439	0.522232967867094	571.142388416473
TACR1	0.384729478815225	0.29012942659283	206.169072678511
TAGLN3	0.859761270204751	0.696310623822791	889.739990589517
TAL1	0.842571600713336	0.522232967867094	806.681192906584
TAL2	0.709335698296339	0.522232967867094	347.87397079429
TBC1D2	0.815781269745499	0.880771012101089	6.02172673636966
TBL1Y	0.688718500721963	0.522232967867094	350.980150446263
TBX1	-0.171009779558127	-0.522232967867094	243.616683741794
TBX20	0.874972024390126	0.696310623822791	682.861459612945
TBX21	0.998171361595547	0.522232967867094	545.887140429037
TCERG1L	0.800617226319528	0.522232967867094	375.891200969998
TCN1	-0.118425775658713	-0.406181197229962	380.997995092088
TCP10	0.999675043674576	0.522232967867094	592.414572756858
TCTEX1D1	0.965930826103873	0.522232967867094	339.607102997281
TDGF1	0.999990154774583	0.522232967867094	947.265254515548
TDRKH	0.737624561959749	0.870388279778489	1.57953100080581
TECTB	-0.107063223078578	0.406181197229962	345.826839552107
TEKT3	0.153880888823019	0.29012942659283	243.40299894234
TEPP	0.615919365212942	0.609271795844942	273.62878329037
TF	0.375839066236154	0.683349073208448	339.099874623189
TFAP2B	0.382223202771949	0	326.118657554612
TFF3	0.997803918759676	0.522232967867094	417.047981359858
TGFA	0.809071772430098	0.870496228219904	3.59573996108123
TGIF1	0.809203722892694	0.861640436855329	1.93433819128796
TGM5	-0.109357586121367	0.0580258853185659	202.090536570749
THPO	0.34861797356471	0.588199202255373	458.311400766641
TIGIT	0.999961685146467	0.522232967867094	578.994521324607
TLR5	0.96459871364379	0.683349073208448	622.190868329354
TLX2	0.875093826349844	0.696310623822791	511.828934424505
TLX3	0.678405588458466	0.522232967867094	292.802641953248
TM4SF18	-0.191197830761028	0.0580258853185659	346.552795649656
TM4SF20	-0.123152694100996	0.0580258853185659	327.456509623711
TM4SF5	0.931021216846087	0.696310623822791	1123.5894908119
TM6SF2	-0.217284056984986	-0.522232967867094	249.490512686994
TMEFF2	0.998498623666724	0.696310623822791	804.930159705087
TMEM100	0.71061739971463	0.786566506207116	224.783677048825
TMEM108	0.460561494359975	0.29012942659283	618.306068690746
TMEM155	-0.125032710866886	-0.522232967867094	248.452012541135
TMEM25	0.681434239899895	0.265908011739155	221.932095164411
TMEM26	0.980947227591264	0.522232967867094	475.155962196517
TMEM30B	0.730249984159807	0.683349073208448	407.731468022231
TMEM45B	0.929425819897591	0.683349073208448	203.193506023876
TMEM61	0.5481974557432	0.645776599937948	344.059411917122
TMPRSS2	0.681128880320291	0.522232967867094	274.377566845339
TMSB4Y	0.886768032427048	0.467099366496914	652.377604201848
TNF	0.930999774911225	0.80903983495589	395.592010872421
TNFSF8	-0.135336781778266	-0.522232967867094	203.013960437374
TNNT2	0.677654798578726	0.522232967867094	1253.2178435065
TP53I11	0.446844317332451	0.406181197229962	255.286960636027
TPPP3	0.648050923987988	0.522232967867094	333.90681866884
TRAF1	0.936824224315745	0.943964849327029	4.14798064761143
TRIM10	0.445980903515031	0.406181197229962	344.806341685636
TRIM14	0.696237911163251	0.904534033733291	3.34668451369186
TRIM22	0.845880520850783	0.870388279778489	1.36934829708091
TRIM36	0.850599682811764	0.873862897505303	5.80044475832169
TRIM54	0.451315430479612	0.406181197229962	272.056517731284
TRIM58	0.962677760075897	0.522232967867094	635.987112049946
TRIM6	0.468283562164564	0.29012942659283	226.412266085757
TRPC4	0.993875807094813	0.522232967867094	808.814450241539
TRPM8	0.999948756352364	0.522232967867094	353.924559150048
TSPAN1	0.823407277615404	0.696310623822791	590.056245615305
TSPAN11	0.27736911073282	-0.0870388279778489	229.322063069053
TSPAN19	0.989260055381235	0.522232967867094	722.424268782298
TSPAN32	0.604449546615871	0.522232967867094	295.449775318431
TSPAN8	-0.146290698574763	-0.29012942659283	327.822614923216
TSPYL6	0.886583889702064	0.522232967867094	219.143530476188
TTC16	0.983319871933248	0.522232967867094	733.424425275577
TTC24	0.544353169241105	0.522232967867094	294.108228293238
TTC9B	-0.14221191195429	-0.0580258853185659	209.51330316413
TTLL2	0.658250606860712	0.0870388279778489	242.939664307445
TULP1	0.760508243482391	0.522232967867094	282.722609469206
TWIST1	0.693217583231896	0.700649049745371	431.185037222271
TXNDC2	0.821781851061827	0.514072575720416	420.193424398619
TYRP1	0.665285899551717	0.174077655955698	434.715377040106
UGT2A3	-0.110867709206153	-0.29012942659283	378.746623700832
UGT2B10	-0.107948471235424	0.406181197229962	443.214940951201
UGT3A1	0.995131078935792	0.522232967867094	387.560287160628
UGT3A2	0.983290046413444	0.522232967867094	472.622005722719
UGT8	0.484755722557714	0.113960576459638	857.534352713074
UMODL1	0.989709142764291	0.797724035217466	203.911723515602
UNC13C	0.999688672221142	0.522232967867094	658.046188628017
UNC5D	0.968251970414383	0.700649049745371	488.299539086148
UNC93A	0.782315824960005	0.467099366496914	230.691127275388
UOX	0.99946826613713	0.522232967867094	123.216329407592
UPP2	-0.107734243215769	0.29012942659283	230.877462716513
USHBP1	-0.125695698210468	-0.406181197229962	211.938915566402
USP44	0.935613585105063	0.539359889970594	236.707936037852
UST	0.746569839209405	0.8553372034477	1.32762858331946
VAT1L	0.785778540924533	0.683349073208448	371.93106193492
VAV1	0.844226356972065	0.884204830239115	1.98498872059796
VAV2	0.716391980671691	0.924958845649304	2.60490430422646
VAX2	0.955150113948782	0.80903983495589	661.63556003369
VIPR1	0.667503273520405	0.435194139889245	432.189923288926
VIT	0.983943981176065	0.522232967867094	198.000341846315
VSIG2	-0.193983915057441	-0.522232967867094	221.820799156548
VSTM2A	0.99834365252125	0.522232967867094	529.081245627636
VWA2	0.999527542743265	0.522232967867094	678.191553503456
VWA5B1	0.999207558617736	0.522232967867094	433.806681923307
WBSCR28	0.506538932578315	0.189934294099397	454.41966158129
WDFY4	0.946870275465333	0.797863424356258	670.126467918792
WFDC3	0.903467435027466	0.522232967867094	957.924014991272
WIPF3	0.729860561500297	0.522232967867094	380.70117655358
WISP2	0.746531900746514	0.522232967867094	556.137646543277
WNT10A	0.894026552898409	0.768036754286865	231.57667806589
XKR6	0.854874751956227	0.904534033733291	1.13919431047868
XKR7	0.99176314721887	0.522232967867094	409.328692911282
ZBED2	0.7417009288177	0.522232967867094	412.28989265253
ZBTB37	0.844260177704138	0.873862897505303	8.93058599314827
ZBTB7C	0.86246413292775	0.202259958738973	428.725606330137
ZCCHC12	0.568874651007914	0	500.113533776761
ZDHHC15	0.761730082176734	0.522232967867094	213.859402248616
ZFP42	0.929939813534357	0.522232967867094	587.561273721496
ZIC1	0.999858839024791	0.696310623822791	910.212588291945
ZIC4	0.449860116885663	0.224733287487747	444.675441385091
ZMAT4	0.508745890290108	0.609271795844942	483.114307032895
ZNF157	0.71634511217748	0.522232967867094	371.139805913532
ZNF366	0.702662878643594	0.522232967867094	224.412733033118
ZNF385B	0.484018684483821	0.406181197229962	288.263893069667
ZNF385D	0.900636464810133	0.696310623822791	193.930615164102
ZNF423	0.857164997695744	0.700649049745371	431.798751494803
ZNF474	0.981743095500502	0.522232967867094	449.537173871022
ZNF556	0.581289794916346	0.781735959970572	549.997777318969
ZNF781	0.394355168149454	-0.21320071635561	242.873462488391
ZNF83	0.589751180703439	0.856348838577675	2.00827182209105
ZNRF1	0.828428767073138	0.873862897505303	4.74420582585727
ZPBP2	0.550478303236892	0.522232967867094	236.087020853004
ZSCAN10	0.873793824633229	0.0778498944161523	583.820177954134
ZSCAN23	0.762321548925095	0.904534033733291	2.76651852617309
