# Supplementary material for: Functional transcription factor target discovery via compendia of binding and expression profiles
Source: Sci Rep. 2016 Feb 9;6:20649. doi: 10.1038/srep20649 (PMC4746627; doi:10.1038/srep20649)
Supplement: Supplementary Dataset [file srep20649-s2.zip › Supplementary Dataset/43180_2_data_set_1775616_nz79pk.csv]

Gene	PC	SC	CARS
ABCB11	0.418607043586008	0.312084250362446	254.636330469767
ABCC11	0.809258717980971	0.480384461415261	367.904229186484
ABCG8	0.999676932403422	0.480384461415261	658.348226126131
ABO	0.764924054167733	0.650443635587991	478.705544479467
ADAMTS1	0.949137064963651	0.650443635587991	89.738385054211
ADAMTS18	0.995488418606836	0.480384461415261	136.869238525892
ADCY2	0.931417321554124	0.480384461415261	744.613247285885
ADORA1	0.237474279174312	0	295.465871277559
ADRA1B	0.642047484192956	0.295656197994541	319.502806861746
AGT	0.925720293735095	0.177393718796725	244.639829126339
AKAP2	0.527706825384583	0.871242003434133	3.25877850136603
ALK	0.975983962456112	0.557006651896017	177.054131936879
AMN	0.56932549729051	0.129550055126259	378.870559647433
ANGPT4	0.679075317104398	0.388650165378777	294.346057073022
ANKS4B	0.805753864930573	0.480384461415261	337.761187429915
ANO1	-0.169527953184373	-0.259100110252518	308.471786493324
AOC3	0.787503725750757	0.480384461415261	382.736678673437
APOA4	0.999918531085912	0.480384461415261	551.693788991605
ARHGDIB	0.628259449981761	0.888937450110968	1.71193787150168
ARMC4	0.770558118659659	0.480384461415261	577.295793725845
ATCAY	-0.128541956455147	0.305699202718803	288.449577949891
ATP1B2	0.749974075790561	0.480384461415261	451.003819079949
ATP2B2	0.652832411881548	0.453425192941907	302.29575249824
ATXN1	0.761526830985037	0.910591482086856	1.74411115539128
BSX	0.992831238054404	0.480384461415261	114.166465099856
BTNL8	0.520032888950915	-0.0836242010007091	282.38728198294
C10orf99	0.505245143711072	0.305699202718803	329.341211897958
C11orf52	-0.133635469196768	-0.305699202718803	259.982508825351
C12orf40	0.264640149175122	0.259100110252518	553.082808252669
C16orf89	0.640141196738391	0.393041832067032	476.92428723965
C2orf40	0.999780107403277	0.480384461415261	484.587125317271
C5orf38	0.996713550543137	0.480384461415261	290.163845386487
C6orf123	0.999641744179906	0.480384461415261	483.353434440087
C7orf34	0.523602018858747	0.306622070335933	329.413626137114
C8B	0.999126238807122	0.480384461415261	447.972487632923
C8orf22	0.513573459535505	0.0368268860757697	298.215277558043
CA5A	0.461460356454897	0.139373668334515	376.422923526509
CACNA1S	0.998509563650519	0.480384461415261	256.116996971161
CBLN1	0.936884782598183	0.473049916791266	189.384658034986
CCDC67	-0.117079282764125	-0.480384461415261	249.243625763792
CCL24	0.601922742091507	0.393041832067032	536.43814155342
CCR9	0.873355710580259	0.554700196225229	315.95090504259
CD33	0.575613848504691	0.480384461415261	768.169235345343
CD3D	0.469466319508235	0.305699202718803	678.81140433094
CDH16	0.879240210927108	0.480384461415261	604.506781694176
CDH9	0.668226762518046	0.0647750275631296	322.398503617853
CEACAM5	0.979468871118566	0.480384461415261	133.853964121564
CEBPE	-0.703215199066733	-0.916534213783078	-2.87178436299538
CELA2A	0.549664108405607	0.393041832067032	318.12875007374
CETN1	0.556553980082878	0.295656197994541	278.149639911449
CFTR	0.99383145784147	0.480384461415261	313.337964600993
CHRM5	0.569416009861449	0.306622070335933	274.13621160251
CHST13	0.76980571870623	0.413918677192358	257.081429852431
CHST15	0.792843227881115	0.893072170110667	3.03450430240599
CIB4	0.809421655447352	0.45573271518765	311.886298599109
CKAP4	0.744879063769525	0.869048189253482	1.61727279349923
CLDND2	0.987826832350341	0.480384461415261	218.44730016625
CLEC2A	0.808026152858316	0.354458778479283	404.134485590906
CLEC4F	0.890230939189885	0.480384461415261	349.767263702403
CNDP1	0.501801859598553	0.129550055126259	433.807859658689
CPE	0.637817063564324	0.518200220505037	330.406364290394
CPO	0.682071930971788	0.388650165378777	266.852345870048
CRISPLD1	0.654308972410903	0.480384461415261	478.461114634338
CST7	0.435369110435885	0.305699202718803	324.225541062726
CSTA	-0.186838656103536	-0.0752579413077014	409.714949299813
CYP24A1	0.787037270901651	0.651705346345109	590.545252910384
CYP27C1	0.630115157792917	0.393041832067032	467.033314201094
CYP2J2	0.53506481742789	0.569810127044025	304.478702799471
DAPP1	0.649171548387934	0.605810603644749	272.96186249687
DDX25	0.832327839762336	-0.00786670309832715	336.465111882266
DDX53	0.239230058374149	0.0647750275631296	356.956175636205
DEFB133	0.317107476519618	-0.138100822784136	354.524521758312
DGKB	0.775585026362232	0.639692501115462	307.307734293739
DKK2	0.935923895242694	0.236524958395633	112.932855573943
DLX6	0.994750671295024	0.650443635587991	194.647324590701
DNAJC5B	0.924041474911212	-0.0458787566725117	216.025372731181
DOK5	0.952008299544842	0.650443635587991	118.077197037797
DPP10	0.741681042803605	0.480384461415261	263.773827812802
DPPA4	0.996176346724627	0.480384461415261	930.793427114401
DSCR8	0.814851272764481	0.819346490398703	502.779261684358
DUSP21	0.541880129067071	0.480384461415261	401.115110906773
EFNB3	0.566650985158466	0.393041832067032	308.647023893297
ELAVL4	0.999887397557734	0.480384461415261	382.438269134038
ENPP3	0.491945621341113	0.480384461415261	531.54985369277
ENTHD1	0.423098714769039	0.305699202718803	326.655405305134
EPHX3	0.979586675494264	0.480384461415261	250.286527382352
ESM1	0.961989991854762	0.480384461415261	137.296346572827
ESRP1	0.995583479217434	0.647750275631296	242.10257243604
EYA4	0.0738281557679339	0.0647750275631296	329.745197597459
F2	0.863856733132584	0.480384461415261	536.206008427111
F7	0.835715113434302	0.647750275631296	424.417293453204
FABP7	0.999908360828091	0.480384461415261	556.792100163642
FAM162B	0.971994964774798	0.480384461415261	165.035728245373
FAM19A5	0.599196428117559	0.480384461415261	292.857608786832
FAM46D	0.204088946062954	0.153627466949757	282.435731310708
FAM83B	0.778986173524747	0.480384461415261	277.136988532635
FAM99B	0.999882880064731	0.480384461415261	631.276683172622
FBXL21	0.83707754059526	0.696868341672576	311.408620112776
FCRLA	0.916666188679748	0.869048189253482	1.04134175238279
FEZF1	0.819829660986008	0.480384461415261	246.700020382846
FGA	0.746110050524175	0.480384461415261	265.438776008828
FIGN	0.920039406800149	0.630812694854164	7.15052276852795
FOXI2	0.88588156634657	0.35478743759345	364.714947119911
FOXN1	0.419113415447544	-0.0512091556499189	267.889943012621
FOXR2	0.38542503602469	0.360163004829714	264.09471437
FPR3	-0.119179978129276	-0.118262479197817	291.256071787262
FUT9	0.997464695503296	0.480384461415261	272.215564821966
GABBR1	0.775240920729183	0.910345737576874	2.85540581669784
GABRA1	0.999327528460111	0.480384461415261	420.499555734385
GABRA5	0.781897773598732	0.639692501115462	354.865342481201
GABRG2	0.994036750104434	0.647750275631296	207.434148344542
GAD2	0.999084866742042	0.480384461415261	190.061001901456
GAS1	0.93298970104872	0.639692501115462	73.8374562410498
GGN	0.622730464323826	0.393041832067032	344.304310755571
GHRHR	0.633762603404434	0.326838613922456	247.869607883366
GLI3	0.996994051940038	0.480384461415261	121.39835387319
GLOD5	0.173038065410241	0.0647750275631296	451.804954836222
GLYATL1	0.959716899796121	0.650443635587991	101.634991611806
GNA14	0.919504464382191	0.537065895390541	13.9355527115154
GPD1	0.882898788996152	0.480384461415261	467.71321921559
GPR22	0.890312175327956	0.745744443034336	253.807472462256
GPR25	0.900015250744976	0.667487310123326	470.496408308506
GPR82	0.820146127375977	0.647750275631296	292.234562488572
GPX2	0.488931655387316	0.393041832067032	568.463867656926
GRID2	0.95693814166205	0.0822373021702258	59.3306836180024
GRM5	0.949249831812176	0.480384461415261	125.137913760747
GRP	0.997057337582193	0.480384461415261	518.458622256963
GSTA1	0.997481272266302	0.480384461415261	288.541166427923
GSTA2	0.993773188745562	0.480384461415261	198.470023081596
GYPB	-0.174136649183184	-0.131013944022344	355.954669830078
GYPC	0.640711744999277	0.893316166482475	1.73208661734818
HAPLN4	0.839615693723361	0.480384461415261	451.209315836479
HDC	0.881730547495971	0.752617809006382	706.585316037855
HLA-DRB1	0.736538246051199	0.881070747012641	1.65554545306547
HOXA7	0.717489936222017	0.473049916791266	350.452091421647
HOXC8	-0.164019990616239	-0.0436713146741147	423.132956691129
HOXD1	0.886276477429002	0.177393718796725	565.846378416798
HOXD3	0.346112107653138	0.323875137815648	302.022630024052
HS3ST1	0.884693003795176	0.236524958395633	287.936987370414
HS3ST2	-0.173505890267208	-0.195123135668321	286.893455855544
HS3ST4	0.932969654349528	0.0506369683541833	177.623646753216
HTR2C	0.933468124105685	0.836242010007091	198.306773765195
IHH	0.603568827992535	0.0782571329110106	311.701935635904
IL13	0.927847424587315	0.734315883205756	236.596972294701
IL2	0.985339800455816	0.480384461415261	31.9924283704139
IL4	0.663676603540285	0.0647750275631296	466.098908640983
IRX1	0.67484457239126	0.129550055126259	269.282074630363
IRX2	0.995330312377721	0.480384461415261	341.918179993761
IRX3	0.915447666704854	0.877197889815742	15.7315517943253
IRX4	0.965274585292911	0.647750275631296	116.432403760371
JPH1	-0.0978278702493787	-0.131013944022344	391.742807914886
KANK4	0.85049346964953	0.647750275631296	495.456804467278
KCNJ12	0.28162220659131	0.305699202718803	330.621283856182
KLK10	-0.103578134007639	-0.393041832067032	297.118523618282
KLK6	0.994442850363011	0.480384461415261	408.584779742609
KRT32	0.998907589771275	0.480384461415261	360.862715572922
KRT39	0.677164045731597	0.194325082689389	350.684880252155
KRT6A	-0.133353829920449	0.0436713146741147	266.786805722643
KRTAP2-4	0.999750507244468	0.480384461415261	462.098856138822
KRTAP4-12	0.998962015722318	0.480384461415261	484.415441004544
KRTAP5-7	-0.134006011037552	-0.480384461415261	349.244440241949
LAIR2	-0.194863545289479	0.129550055126259	248.402206711277
LCP1	0.774812573324664	0.92203252311043	2.04364827204843
LEP	0.298637025850708	0.518200220505037	390.634300900134
LHCGR	0.675757982965406	0.129550055126259	289.488237074914
LHFPL3	0.309809159398882	0.194325082689389	263.687512347558
LILRB1	0.927345732992707	0.819346490398703	183.586421174737
LIMCH1	0.284381125977884	0.345252056960341	329.409268695499
LINGO2	0.886800747739096	0.579740652498102	363.596420355962
LRAT	0.996821738874845	0.480384461415261	419.674232929425
LRRC7	0.730879865434421	0.350823207722812	254.781914159754
LRRN1	0.606042456204802	0.308425170884571	485.500841797642
LRRTM3	0.673319283675932	0.259100110252518	295.624791756742
MAB21L1	0.985655385823652	0.480384461415261	239.268595169678
MAGEA9	0.218082151337346	0.129550055126259	342.209018216067
MAL2	0.924911233518868	0.752617809006382	150.304950929477
MARCH11	0.887276061810087	0.473049916791266	369.585539200415
MARCO	0.676091660937343	0.194325082689389	291.793452989663
MATN3	0.559295174229248	0.480384461415261	344.732984798855
MEP1A	0.677236786855168	0.259100110252518	438.161775265371
MOGAT2	0.379760594295144	0.290280630758277	262.921985101731
MPZL2	0.503209035081342	0.393041832067032	287.895477399648
MTX1	0.690800071560637	0.877058019307029	3.75371862396506
MYO16	0.171564611159705	0.250872603002127	270.004395356336
MYO3A	0.672110444567775	0.194325082689389	309.014890801547
NEFM	0.941047767739416	0.647750275631296	496.393500492748
NELL2	0.722827912381203	0.191856618812322	311.613758292825
NIPAL4	-0.178385548258901	-0.112886911961552	254.240972735175
NOVA1	0.82865717310956	0.75955452531275	788.976432563914
NPR3	0.629665957934597	0.393041832067032	340.711466881003
NR0B2	0.999921707767215	0.480384461415261	813.404001579684
NR2F1	0.661439856933167	0.518200220505037	299.281819567162
NRG3	0.742482267354859	0.647750275631296	488.228923988383
NT5C1A	0.471845707295047	0.239374759492503	354.462360908549
NTN4	0.978094824347892	0.480384461415261	146.781704126318
OAS2	0.907998951039713	0.798432100627224	13.8402759129142
ODAM	0.670280583164077	0.129550055126259	336.655584500647
OR14I1	0.597747170918179	0.393041832067032	415.441279176647
OR52A5	0.657725128212414	0.202547873416733	453.881444522213
OXGR1	0.998969186522937	0.480384461415261	278.971915891982
P4HA3	0.465710948385216	0.453425192941907	339.652044403921
PAGE2	0.46302870760217	0.393041832067032	333.763996600045
PAH	0.66707971098216	0.323875137815648	841.929172909662
PALM2-AKAP2	-0.92620280205551	-0.118262479197817	-78.5830431273726
PCDH20	0.649618675382956	0	325.010750863553
PCDHA4	0.420713447707936	0.393041832067032	443.524567247575
PCK1	0.782818486048979	0.480384461415261	679.94809124524
PCP4	0.969497039926261	0.480384461415261	141.703855184795
PCSK2	0.99971945853132	0.480384461415261	378.073275617319
PDZRN3	0.948651653790514	0.660884294885181	99.8404870534883
PGLYRP3	0.509993997600319	0.305699202718803	299.780502246018
PHOX2A	0.938706944584728	0.323575114464717	280.758755795831
PLA2G2D	0.990194583967174	0.752617809006382	280.313550163906
PLEK2	0.582644522629992	0.413918677192358	390.177165988306
PLEKHG4B	0.931500935587881	0.600925212577332	80.5263100874166
POU6F2	0.977424422241972	0.819346490398703	144.221590161493
PPP2R2B	0.660001936717478	0.695107474680153	436.711289539714
PREX2	0.97402274429233	0.480384461415261	140.433356304215
PROM2	0.785037313099369	0.480384461415261	370.883204264509
PTGER3	0.458150335521601	0.393041832067032	273.925881412514
PTGS1	0.640846098782293	0.877058019307029	1.8374435447752
RASSF6	0.240712397549609	0.360163004829714	244.640942756028
RBM23	0.986899476704464	0.480384461415261	46.5154648918444
RHAG	0.24415921705514	0	542.777376600883
RND2	0.136118120238377	0.150515882615403	370.779869516161
RSPO3	0.379312001593983	0.360163004829714	435.731509523311
RSPO4	0.299560328652258	0.139373668334515	283.223443494325
SALL1	0.81255447759754	0.708917556958567	300.965609277553
SALL4	0.962568914934567	0.886968593983624	9.97346658208745
SCN10A	-0.426559356332219	-0.153627466949757	-1497.10433244557
SCN4A	0.0790027197952401	0.0436713146741147	1224.80154499197
SEMA3G	0.68232804614984	0.165221073721295	256.493270271888
SERPINA10	0.998980133530684	0.480384461415261	390.173028018502
SERPINA11	0.999241371210468	0.480384461415261	1022.70113803278
SERPINA12	0.999880370199695	0.480384461415261	643.360677638942
SERPINA5	0.973545986392118	0.480384461415261	246.989112693019
SERPINB5	0.386509753172268	0.259100110252518	369.298262496602
SEZ6L	0.626002644573749	0.393041832067032	251.734840845461
SFRP2	0.999928430101988	0.480384461415261	1038.7522324462
SH2D1B	0.50118062610367	0.393041832067032	345.722042611887
SH3GL2	0.909062654580574	-0.12929467789526	196.546112278037
SHC2	0.570009049548801	0	602.152249443486
SHD	0.999943126298107	0.480384461415261	455.789125863593
SIGLEC1	0.674847872072369	0.259100110252518	249.741276904334
SLC10A2	0.947891369418862	0.532181156390174	228.812830228977
SLC17A1	0.999716641851976	0.480384461415261	657.358680276665
SLC1A7	0.97719524389188	0.650443635587991	627.899746348577
SLC24A3	-0.0910072345138102	-0.0436713146741147	254.871747568438
SLC2A14	0.391403124359405	0.393041832067032	309.265622552199
SLC38A3	0.775706895551498	0.480384461415261	1206.17485976023
SLC39A5	0.8554745223504	0.480384461415261	716.184099809792
SLC5A9	0.93826460755596	0.480384461415261	678.639176673336
SLC6A11	0.664930508043679	0.323875137815648	514.614894107634
SLC7A4	-0.978220237156963	-0.480384461415261	25.8398433357239
SLC7A9	0.884246516895594	0.295656197994541	256.653526061919
SLCO1A2	0.478379547128467	0.480384461415261	419.651288206818
SLIT2	0.909346335676755	0.480384461415261	68.4688572492841
SLITRK2	0.99798056364417	0.480384461415261	278.843233281698
SLITRK6	0.619671726139172	0.393041832067032	494.481969009655
SMOC1	0.908936747502519	0.650443635587991	196.3082602275
SNTG2	0.770089225502509	0.480384461415261	438.948678190761
SOAT2	-0.103655919447903	-0.393041832067032	300.306520123747
SOD3	0.557303687756885	0.393041832067032	633.992150234168
SOHLH2	0.846835421013801	0.752617809006382	282.312509177821
SORCS3	0.964389205590602	0.354458778479283	134.775279090983
SOX10	0.977306030152842	0.480384461415261	158.643681297483
SOX13	0.651506723772939	0.877058019307029	2.20078591441396
SPANXC	0.965263692317201	0.480384461415261	84.166227731389
SPDYC	0.458176240474539	0.118262479197817	798.862629786203
SPTA1	0.452026217724752	0.305699202718803	368.812612040034
SSX3	0.664795755540812	0.480384461415261	580.866229110593
SYT6	-0.0896692677568683	-0.0436713146741147	348.647308620926
TAGLN3	0.181337528255765	0.0736537721515394	283.703394274917
TBX22	0.998101097041174	0.480384461415261	260.35714576504
TCERG1L	0.80382686666357	0.480384461415261	389.411069109327
TCN1	0.662164437964622	0.354458778479283	255.021887676956
TCP10	0.847694055270215	0.413918677192358	328.593136201357
TGIF2LX	-0.0904950884774635	-0.393041832067032	287.631802056133
TINAG	0.250829149306219	0.305699202718803	298.875642651134
TJP1	0.739960920858072	0.916057224828689	2.32937514347293
TLE1	0.802800370049932	0.886968593983624	1.34254159595907
TM4SF5	0.893667166098737	0.480384461415261	912.716945459593
TMEM132D	0.999813602659155	0.480384461415261	479.398594657039
TMEM155	0.962604193809402	0.480384461415261	158.40492466158
TMEM196	0.998704212274315	0.480384461415261	244.862984840766
TRPM8	0.762681240292903	0.362371537669739	339.179213877168
TTC36	0.952143563436962	0.480384461415261	307.786746320214
TUSC1	0.457479593758365	0.480384461415261	2089.19298952241
UGT2A3	0.999320814723835	0.480384461415261	789.17330068873
UGT2B7	0.596052754906429	0.485020365804113	345.639634406359
UGT3A2	0.979067495934544	0.480384461415261	250.266682293453
UGT8	0.579179436804688	0.202547873416733	258.72275668005
UNC5D	0.991063350889238	0.480384461415261	608.316545007803
UOX	0.859514980772174	0.647750275631296	367.088638933774
UPK1B	0.95839143643801	0.480384461415261	905.595612914963
USH2A	0.0914144308016804	0.393041832067032	1065.61915308522
VIP	-0.157203151205704	0.0322235253162985	250.930674322455
VIPR1	-0.104652140143996	-0.480384461415261	315.596493354512
VSIG4	0.608867534960464	0.480384461415261	362.460607508911
VSNL1	0.920290846590463	0.806795009592618	4.00556322569053
WDR64	0.924290781003934	0.480384461415261	401.539745405489
WIPF1	0.558384127871567	0.869644858180109	3.01331831455754
WSCD1	0.82114993843482	0.480384461415261	549.649905339561
XKR3	0.166124590266605	-0.193341151897791	468.157383842392
ZIC1	0.230428597171538	0.150515882615403	390.670680359473
ZIC4	0.2590497656006	0.150515882615403	251.881231906799
ZNF536	0.922666596570264	0.0917575133450234	53.9870349735572
ZNF541	0.714751953891185	0.518200220505037	320.101494536785
