# Supplementary material for: Functional transcription factor target discovery via compendia of binding and expression profiles
Source: Sci Rep. 2016 Feb 9;6:20649. doi: 10.1038/srep20649 (PMC4746627; doi:10.1038/srep20649)
Supplement: Supplementary Dataset [file srep20649-s2.zip › Supplementary Dataset/43180_2_data_set_1775617_nz79pl.csv]

Gene	PC	SC	CARS
ABCG5	0.667302317727009	0.609271795844942	692.467698125651
ABCG8	0.669210002424643	0.696310623822791	814.342563240813
ABO	0.999898418492163	0.522232967867094	758.583634565785
AC004009.2	0.999852349674411	0.522232967867094	367.262850122867
AC004009.3	0.999919318032283	0.522232967867094	527.003907544975
AC004741.3	0.999973516765583	0.522232967867094	652.136537005666
AC005027.2	0.999849987823898	0.522232967867094	481.663002393205
AC006946.1	0.999923994973391	0.522232967867094	427.71245090162
AC007510.1	0.999930962224963	0.522232967867094	541.951451534292
AC009429.1	0.99988880295931	0.522232967867094	544.780956275014
AC009495.2	0.995831628924676	0.522232967867094	815.544684432919
AC009518.4	0.999840155380735	0.522232967867094	233.90798269785
AC010890.1	0.884974616694081	0.467099366496914	620.355564726519
AC011747.4	0.941650322922185	0.155699788832305	586.139724278565
AC016735.4	0.999711049292968	0.522232967867094	537.173294859302
AC023115.2	0.935805439874761	0.522232967867094	754.836156895637
AC023347.1	0.999873785751801	0.522232967867094	549.615184968884
AC051649.2	0.576200666315918	0.155699788832305	580.279233679927
AC069067.3	0.884667247071892	0.311399577664609	622.926967825359
AC074363.1	0.668864713691632	0.609271795844942	599.909797645798
AC090632.1	0.99977444036146	0.522232967867094	658.705308999125
AC104809.3	0.999582563446012	0.522232967867094	1085.08922810907
AC112494.1	0.955832762076537	0.696310623822791	806.111715758906
ACSM5	0.672579269034364	0.696310623822791	839.408262087731
ADAMTS2	0.999855111870761	0.696310623822791	295.03447607571
ADRA2A	0.999554638425968	0.522232967867094	793.777770276966
AL133343.2	0.665894905920851	0.348155311911396	612.755236537733
AL713867.1	0.822531002206745	0.522232967867094	740.349479164144
AL713867.2	0.839250642362974	0.522232967867094	688.307023599779
AL713998.1	0.99993469501258	0.522232967867094	1248.19008149258
ALDH1L1	0.943195764903415	0.155699788832305	1034.45177641563
ALPL	0.854373815092766	0.522232967867094	1049.41902074879
AMICA1	0.667468422044423	0.435194139889245	777.066404308159
AMN	0.923470697262373	0.696310623822791	738.452924903132
ANKS4B	0.979698151527962	0.696310623822791	572.588753514248
AP000355.3	0.998538048304287	0.696310623822791	352.38212897225
AP000688.4	0.656743378543707	0	598.625212591308
AP000953.1	0.999841533441033	0.522232967867094	635.719296512048
AQP10	0.998400349219649	0.522232967867094	776.373354593248
ARG1	0.668999187318273	0.696310623822791	884.352833333535
ARHGEF15	0.903880628326352	0.522232967867094	632.729412663141
ARMC4	0.694234843458828	0.522232967867094	631.415102836285
ATCAY	0.814271448388974	0.522232967867094	800.954760956311
ATP1B2	0.652304638719521	0	829.436975833859
B3GALT5	0.895262098821233	0.522232967867094	984.542894639226
BATF	0.999934148832663	0.797724035217466	724.872730408987
BEST3	0.972848509659864	0.696310623822791	552.325048214767
BPI	0.997443501231585	0.522232967867094	887.585860596828
BPIL1	0.757743044432822	-0.137086020192111	1048.62817815654
BX323851.1	0.714959210287883	0.522232967867094	578.578482539319
C10orf122	0.879909312488423	0.0778498944161523	652.549074746905
C10orf67	0.880633353242381	0.155699788832305	616.780709391454
C10orf71	0.999976066234434	0.522232967867094	635.272017466681
C10orf90	0.884432306772948	0.522232967867094	674.469339385062
C11orf88	0.999949569188954	0.522232967867094	557.085730254285
C11orf92	0.997997344448897	0.522232967867094	569.999560433233
C12orf34	-0.661436976938941	-0.522232967867094	-901.981538963968
C14orf178	-0.666082901693371	-0.174077655955698	-710.397158038525
C16orf89	0.631798803351345	0.406181197229962	648.300463938286
C17orf99	0.999396751774364	0.870388279778489	0.990513678777938
C1orf100	0.882507860304802	0.467099366496914	690.134292979875
C1orf114	0.993673775293895	0.696310623822791	817.549749179818
C1orf222	0.980675769985948	0.700649049745371	826.528634889158
C1orf94	0.999154159539888	0.522232967867094	718.066355731427
C20orf39	0.886108725809593	0.522232967867094	936.907945541481
C20orf82	0.882936597884026	0.155699788832305	643.11229970168
C3orf32	0.589340452460306	0.609271795844942	913.990132281678
C3orf41	0.997524605665157	0.522232967867094	604.839816089243
C4orf22	0.999198234201009	0.522232967867094	274.648200223183
C5orf38	0.297921912629911	0.406181197229962	740.318863797829
C6orf100	0.999046967784122	0.522232967867094	541.018277621803
C8orf4	0.931057615990584	0.873862897505303	1139.43339812801
C9orf84	0.99843166906409	0.522232967867094	597.019895383972
CA5A	0.670049495280546	0.696310623822791	1004.45407609058
CADM2	0.555884829663459	0.174077655955698	760.031033263876
CALN1	0.96016414497709	0.700649049745371	551.235671578404
CAMKV	0.825439187320227	0.522232967867094	563.023573564142
CBLC	0.712589210116399	0.522232967867094	572.542386349203
CD69	0.999385434690432	0.852802865422442	88.1138731205078
CD7	0.999988746379622	0.522232967867094	1367.14967105639
CDH6	0.672459246418252	0.522232967867094	576.792513282777
CHST8	0.976976940730774	0.522232967867094	696.275564532692
CHST9	0.999647473711097	0.522232967867094	668.749209027343
CLDN10	0.998486025135823	0.522232967867094	933.354240147774
CLEC2A	0.999924698590856	0.522232967867094	583.401385285708
CLNK	0.762408086304366	0.56980288229819	578.411001406561
CNN1	0.602348049473181	0.522232967867094	699.013772166046
COL22A1	0.909666929222448	0.522232967867094	832.714172605165
CPN1	0.935321309280147	0.696310623822791	1076.28836646473
CPN2	0.670511229631749	0.696310623822791	916.030126449251
CREG2	0.731779157672265	0.522232967867094	743.626902421209
CRH	0.997828734483958	0.522232967867094	809.710737006754
CRYGN	0.999776284105499	0.522232967867094	347.021107645505
CTNNA3	0.994775000611491	0.522232967867094	701.779152747674
CYP2J2	0.381937066286825	0.522232967867094	889.068951237584
CYP4F12	0.720004397922906	0.522232967867094	1146.64474048071
CYP4F3	0.63131919759281	0.406181197229962	683.258255874183
DACH2	0.99826433284033	0.522232967867094	736.634294381251
DGKB	0.900181883210313	0.439943383523544	809.906635213767
DKK2	0.999633588917142	0.522232967867094	408.788021597571
DLK1	0.623255961200811	0.522232967867094	847.515398340336
DNAJC22	0.997093141441422	0.797724035217466	952.97791069792
DOK6	0.99983928191253	0.522232967867094	468.838847281324
DPPA4	0.99995004661587	0.522232967867094	1155.4110099236
DSCR8	0.999679967995977	0.522232967867094	843.739657761242
EBF2	0.994880349283387	0.522232967867094	610.766424660878
EFS	0.974748532996632	0.696310623822791	561.249782055039
ELAVL2	0.88517407007271	0.622799155329218	715.710551904213
ELOVL4	0.880720067194708	0.696310623822791	1240.79929279636
ENTHD1	0.742699731746148	0.522232967867094	552.568403943653
EPHA7	0.893110590285201	0.522232967867094	628.206901140985
EPHX3	0.986615894057647	0.522232967867094	1038.07978378757
ESRRG	0.962584064959811	0.797724035217466	582.154629128789
F2	0.937759252785399	0.696310623822791	918.246014350092
F2RL3	0.841245776971949	0.522232967867094	695.177097527044
F7	0.278522400014982	0.406181197229962	587.898111966173
FAM124A	0.396099225331503	0	1113.03653794205
FAM124B	0.753138450930886	0.522232967867094	830.547587943138
FAM155A	0.760696592665465	0.609271795844942	693.008152425616
FAM178B	0.857826215741396	0.696310623822791	1327.55206709182
FAM19A5	0.798830457089715	0.700649049745371	896.915405122567
FAM71F1	0.999906648724775	0.522232967867094	717.054037978914
FAM83A	0.94207161022036	0.696310623822791	901.687192097868
FAM83B	0.978374439395194	0.700649049745371	672.283159929726
FAM9B	0.717757848677021	0.522232967867094	618.650263216057
FFAR2	0.999975238984035	0.522232967867094	784.870573087153
FGD2	0.998603877595949	0.797724035217466	348.587280100173
FGF12	0.872978186928623	0.522232967867094	706.961661740482
FGF19	0.998924111021104	0.522232967867094	409.795124506087
FHDC1	0.895832851044407	0.522232967867094	796.940361833888
FOLR1	0.998588973648432	0.522232967867094	510.781734567909
FREM1	0.893956273205298	0.696310623822791	764.58753991302
FRZB	0.472261293370126	0.406181197229962	659.166922983686
FUT1	0.320862186883556	0.406181197229962	666.730976618005
FUT9	0.998684205701372	0.522232967867094	584.548359712283
FXYD1	0.299654296837129	0.588199202255373	781.804831771569
FXYD6	0.865094915716088	0.522232967867094	926.840228801094
GABRB3	0.863060982955438	0.80903983495589	817.912587076481
GABRG2	0.998960220091663	0.522232967867094	560.461374736662
GAL3ST3	0.668482797297783	0.522232967867094	634.785638980379
GAP43	0.830773354033972	0.471939903724269	891.708311664823
GDNF	0.870238669055386	0.522232967867094	576.667148126106
GHRHR	0.999347086386323	0.522232967867094	712.481664866605
GNA14	0.969656394775459	0.522232967867094	628.285341896237
GPR123	0.999386187356171	0.522232967867094	308.848758759853
GPX2	0.978764959859111	0.696310623822791	1126.93503694897
GS1-179L18.1	0.999858276450151	0.522232967867094	603.383399421979
HCRTR2	0.999924892806227	0.522232967867094	503.455281108184
HEMGN	0.999924444416587	0.522232967867094	833.363491832542
HGFAC	0.932070728182573	0.522232967867094	913.292001779674
HOXA3	0.961484768282114	0.80903983495589	828.916664169358
HOXC10	0.796149318610795	0.522232967867094	976.192854741593
HOXC11	0.888904591783285	0.522232967867094	999.953511557037
HOXD1	0.999980504396126	0.522232967867094	1096.81725406411
HOXD3	0.54952020255623	0.406181197229962	627.37102930102
HRC	0.81568647020119	0.449466574975495	575.208854929425
HS3ST2	0.653642357923485	0.406181197229962	569.574810636384
ICAM4	0.999619392347388	0.522232967867094	530.427366121796
IGLV4-69	0.999983745538579	0.522232967867094	1048.26335197857
IL17B	0.74702926062024	0.522232967867094	621.518446465877
INSM2	0.999496494573206	0.522232967867094	149.311149579906
IRS4	0.999871740680277	0.522232967867094	685.295597280151
IRX1	0.846569477235604	0.696310623822791	1508.52459686734
IRX2	0.626281445974924	0.406181197229962	810.755707199939
ITGB1BP3	0.999627611364846	0.522232967867094	1046.67715873171
ITLN2	0.999977462343472	0.522232967867094	649.551579530893
JAKMIP2	0.745381759831472	0.696310623822791	570.499198867395
JPH1	0.667563273298958	0.522232967867094	708.821622008528
KDR	0.995701717261277	0.522232967867094	980.562481920438
KHDRBS2	0.999172786472136	0.522232967867094	739.551621139336
KISS1R	0.991443056716054	0.696310623822791	953.274460356817
KLF1	0.945144079311251	0.233549683248457	781.28396089133
KLKB1	0.995561439942582	0.522232967867094	916.393407939681
KLRC2	0.999973543334553	0.522232967867094	953.321161430538
KLRK1	0.999947477684383	0.522232967867094	900.214319505417
LAMB4	0.998759893501251	0.522232967867094	199.649908897618
LGR5	0.334437705555134	-0.0379868588198793	680.817734914912
LHFPL1	0.998766010716228	0.797724035217466	245.960862541815
LHFPL4	0.781233423156748	0.522232967867094	567.758766492972
LRAT	0.999263488297831	0.522232967867094	871.483765146733
LRRC4C	0.882660420329463	0.155699788832305	907.608644002905
LRRN1	0.997225500367045	0.522232967867094	1249.81449900383
LRRTM3	0.99990286939227	0.522232967867094	444.955095321776
MEGF10	0.936143947953246	0.522232967867094	775.069302321812
MIA2	0.499607894807301	0.406181197229962	861.511448962385
MOGAT2	0.881399743811669	0.622799155329218	632.417790921027
MPP4	0.999455473797928	0.522232967867094	288.36118222169
MPZL2	0.684903781671244	0.337099931231621	1198.0849476118
MYCN	0.995684783530715	0.522232967867094	675.859990981987
MYO3A	0.99983041473489	0.522232967867094	511.130439826383
MYOCD	0.458361492003924	0.406181197229962	745.336940203401
MYOZ3	0.817622742611751	0.609271795844942	969.225610809792
NCRNA00168	0.99969554292543	0.522232967867094	547.734223063252
NEFM	0.707341945780596	0.522232967867094	1291.72344933952
NELL2	0.737896517651241	0.522232967867094	820.130928370811
NETO1	0.996140951835295	0.696310623822791	813.009261142848
NGFR	0.327192866726425	0.406181197229962	621.134574798088
NHLH2	0.999321704775496	0.522232967867094	685.455394138174
NOVA1	0.651527634064662	0.522232967867094	901.818062461778
NPAS3	0.933575155361966	0.696310623822791	836.088647754956
NR0B2	0.668200555325232	0.696310623822791	1213.57399878238
NSUN7	0.799536346802148	0.522232967867094	586.667076125755
NXNL2	0.388047535100687	0.29012942659283	769.04093827017
NXPH2	0.999580965038223	0.522232967867094	749.954417446169
ONECUT1	0.821315470701286	0.522232967867094	593.269047793197
OPRD1	0.999387560126065	0.522232967867094	545.026343701311
PAH	0.621034464124371	0.389537698312095	1482.92829569496
PCDH11Y	0.99982277178204	0.522232967867094	340.661564768294
PCSK2	0.999943972279491	0.522232967867094	673.791025917572
PDPN	0.992578466026515	0.522232967867094	678.32505162687
PHOX2A	0.923142860989163	0.522232967867094	1089.24001986079
PLA2G7	0.999779892532546	0.522232967867094	582.576623080786
PLAC9	0.994792108040702	0.522232967867094	744.049125859692
PLEK2	0.736198328235014	0.522232967867094	589.478275002688
PLEKHB1	0.601333662519217	0.588199202255373	909.784455313463
PNMT	0.757852135122986	0.522232967867094	560.243774011668
PNPLA5	0.999775780832045	0.522232967867094	672.961497750694
PON3	0.630866116339982	0.406181197229962	598.241191956636
PPP2R2B	0.715289586238339	0.522232967867094	1163.39313171179
PRDM16	0.821858281376506	0.622799155329218	634.885717888031
PREX2	0.991230342797731	0.522232967867094	675.139649867109
PTGER3	0.731762358823777	0.609271795844942	639.733082000396
PTH2R	0.9151021647824	0.696310623822791	595.202418094572
RAET1E	0.68918623985687	0.522232967867094	1151.01986469532
RBP1	0.586474973446367	0.522232967867094	2163.5174274244
RET	0.476439170801227	0.29012942659283	1022.73564642866
RGMA	0.60637585209095	0.522232967867094	888.377927741347
RHAG	0.999668987288674	0.522232967867094	1012.34306160536
RND2	-0.167760272593554	-0.522232967867094	834.65579422397
RP11-380J14.1	0.9691519253921	0.696310623822791	629.095446855924
RP11-414K1.1	0.998799624653938	0.522232967867094	580.734746872912
RP11-421L10.1	0.870759925384773	0.522232967867094	630.300885886471
RP11-99J16__A.1	0.998856288719519	0.522232967867094	488.671181835153
RP4-539M6.2	0.999918726735152	0.522232967867094	695.654732618847
RP4-758J18.2	0.999481369921827	0.522232967867094	317.574790924198
RP5-884M6.1	0.936881839185446	0.700649049745371	657.216016939196
RTDR1	0.56790481134423	0.522232967867094	711.24478416089
RTN1	0.748300925452373	0.522232967867094	846.785079713884
S100A9	0.999928272213994	0.522232967867094	1229.42616236603
SCN10A	0.109810597197684	-0.406181197229962	928.155893706134
SCN4A	0.111261586218088	0.174077655955698	1648.42055270748
SDR16C5	0.999985395846972	0.522232967867094	794.246204867746
SEC16B	0.362926288143894	0.29012942659283	783.222144220478
SERPINA11	0.886714473257904	0.700649049745371	1179.51732510849
SERPINA3	0.432390710248277	0.406181197229962	670.569552704275
SERPINA5	0.639114248677044	0.348155311911396	688.603631076357
SERPINB5	0.842274869516311	0.522232967867094	968.947115394907
SERPIND1	-0.10652142359776	0.406181197229962	813.763415677349
SFRP2	0.9999944160385	0.522232967867094	1209.4875515533
SH3GL2	0.950468461982926	0.700649049745371	711.431346778392
SHC2	0.64548408388127	0.406181197229962	1179.37148598113
SHH	0.945739009603583	0.622799155329218	682.346088038435
SHISA3	0.853733703097837	0.522232967867094	1101.97302496388
SIGLEC10	0.999928956635731	0.696310623822791	628.356044025648
SLC19A3	0.48091977370286	0.406181197229962	683.990843190833
SLC1A7	0.776913217767776	0.622799155329218	602.438665934251
SLC24A3	0.999968509121968	0.522232967867094	684.598921212727
SLC28A1	0.211989215441288	0.764093177458341	599.87053472613
SLC38A3	0.722100463913364	0.544949260913066	740.215547586618
SLC39A5	0.535965414296881	0.522232967867094	743.261816049718
SLC5A9	0.596758736621652	0.609271795844942	846.595074106964
SLC6A11	0.653674896046538	0.261116483933547	707.751302834126
SLC7A9	0.999420903201319	0.522232967867094	637.620802082196
SLCO1A2	0.651754110978951	0.406181197229962	674.755627159685
SLIT3	0.692287751105756	0.609271795844942	918.832248805443
SNAP25	0.544842147104018	0.522232967867094	752.768278140441
SOAT2	0.476000622636411	0.189934294099397	1026.01012156594
SOD3	0.771942718554964	0.522232967867094	1074.87073805846
SPINK4	0.868340788006386	0.522232967867094	725.970988134426
ST6GALNAC1	0.999515682236029	0.522232967867094	526.721142645927
ST6GALNAC5	0.999800185388027	0.696310623822791	453.65087301099
ST8SIA2	0.979310077069187	0.522232967867094	650.10110014829
ST8SIA6	0.95562349282703	0.700649049745371	632.137566329502
STAR	0.996825209300514	0.522232967867094	605.562800085468
STMN2	0.97018415735493	0.696310623822791	552.143953430523
SULT1C4	0.424062368219228	0.261116483933547	570.830773124183
SYN2	0.866046140488002	0.522232967867094	748.124234422284
SYT4	0.836632382661222	0.522232967867094	758.681474743927
TAC3	0.733832851752439	0.522232967867094	571.142388416473
TAGLN3	0.859761270204751	0.696310623822791	889.739990589517
TAL1	0.842571600713336	0.522232967867094	806.681192906584
TBX20	0.874972024390126	0.696310623822791	682.861459612945
TDGF1	0.999990154774583	0.522232967867094	947.265254515548
THPO	0.650854735302373	0.609271795844942	680.573311030248
TLR10	0.949610656976278	0.80903983495589	578.205566920526
TLR5	0.997720536192354	0.696310623822791	642.599205722746
TM4SF5	0.931021216846087	0.696310623822791	1123.5894908119
TMEFF2	0.998498623666724	0.696310623822791	804.930159705087
TMEM100	0.809715045133321	0.683349073208448	597.569168534407
TMEM108	0.460561494359975	0.29012942659283	618.306068690746
TMEM132C	0.999963583344469	0.522232967867094	796.122036394693
TMSB4Y	0.670007953629158	0.435194139889245	652.377604201848
TNNT2	0.677654798578726	0.522232967867094	1253.2178435065
TPPP2	0.664449261882026	0.0870388279778489	589.291137045754
TRIM58	0.962677760075897	0.522232967867094	635.987112049946
TRIM71	0.937247172359295	0.812776759390954	1117.21547963664
TRPC4	0.993875807094813	0.522232967867094	808.814450241539
TRPM8	0.999948756352364	0.522232967867094	353.924559150048
TSPAN1	0.823407277615404	0.696310623822791	590.056245615305
TSPAN19	0.865972257517464	0.155699788832305	673.88175808445
TTC16	0.922268358890335	0.389249472080761	562.634845144114
TXNDC2	0.899339337102346	0.522232967867094	742.142191529974
U91324.1	0.669192903582765	0.696310623822791	965.818744838979
UCA1	0.714297550443948	0.522232967867094	895.416548272496
UNC13C	0.999688672221142	0.522232967867094	658.046188628017
UOX	0.99946826613713	0.522232967867094	123.216329407592
USP44	0.939331609726856	0.622799155329218	727.35802370715
VAX2	0.994561779233071	0.797724035217466	661.63556003369
VSIG8	0.861776159502285	0.522232967867094	666.431348898091
VWA2	0.999527542743265	0.522232967867094	678.191553503456
VWA5B1	0.999207558617736	0.522232967867094	433.806681923307
WDFY4	0.825181034020854	0.786566506207116	670.126467918792
XKR5	0.990938631717346	0.696310623822791	683.791959992234
ZFP42	0.929939813534356	0.522232967867094	587.561273721496
ZIC1	0.623789267722909	0.292153273734072	910.212588291945
ZSCAN10	0.873793824633229	0.0778498944161523	583.820177954134
