# Supplementary material for: Functional transcription factor target discovery via compendia of binding and expression profiles
Source: Sci Rep. 2016 Feb 9;6:20649. doi: 10.1038/srep20649 (PMC4746627; doi:10.1038/srep20649)
Supplement: Supplementary Dataset [file srep20649-s2.zip › Supplementary Dataset/43180_2_data_set_1775618_nz79pl.csv]

Gene	PC	SC	CARS
AB019440.7	-0.960607282487246	-0.481226503185788	10.0937540367581
ABCC9	-0.883536287281921	-0.414644214431365	13.8291613128102
ABCG5	0.674143098377595	0.437478639259807	345.498121289161
ABCG8	0.674181827462944	0.437478639259807	495.114006235751
ABI3	0.903482317528359	0.753937034925052	182.695968550656
ABO	0.68789605048191	0.481226503185788	513.701358932883
AC000123.1	0.926524155843391	0.481226503185788	13.3524742205523
AC002378.1	-0.905948005322067	-0.481226503185788	5.56621555861354
AC003986.2	-0.937897695810739	-0.481226503185788	-12.0689091369128
AC004741.3	0.444552261990844	0.662042725738957	279.171871338701
AC004882.2	0.833719006397438	0.481226503185788	7.98015278537989
AC004882.3	0.848191354548204	0.481226503185788	8.46223603263126
AC004990.1	0.658168993003794	0.393730775333826	395.564057563796
AC005013.1	0.871434191985467	0.753993104313812	210.269466002965
AC005027.1	-0.944867994787514	-0.481226503185788	-14.8208336756552
AC005027.2	0.941349934634306	0.253628636750894	169.950719703112
AC005076.2	0.811261104316332	0.481226503185788	351.578686422811
AC005162.1	0.951788623789596	0.625262574309015	238.235179003023
AC005162.3	0.999141096667198	0.481226503185788	236.644420832942
AC005532.1	-0.986993866367294	-0.481226503185788	21.1464299633577
AC005592.1	0.955932098041043	0.175719074042792	36.5271968737366
AC005871.1	-0.950869790137818	-0.592348877759092	20.4176330280669
AC006509.1	0.999842526123826	0.481226503185788	302.865958953096
AC006547.1	-0.171389172727068	-0.0437478639259807	235.875255896262
AC006946.1	0.999757047525633	0.481226503185788	240.161986399201
AC006994.4	-0.872873463426565	-0.481226503185788	4.38238567732359
AC007099.1	0.999774435537578	0.64888568452305	356.165554188488
AC007362.1	0.0989868344260995	0	479.760974717893
AC007391.1	0.968625521837998	0.481226503185788	16.3211410805395
AC007405.8	0.681929968810966	0.481226503185788	232.60484463767
AC007455.2	0.982054897094158	0.481226503185788	401.520583449033
AC007461.2	0.939079690040727	0.646198775737192	187.376914883696
AC008533.2	0.993671055157349	0.481226503185788	52.926108915566
AC009429.1	0.597025194937213	-0.0107699795956199	368.822662947165
AC009495.2	0.467353673861717	-0.0837707816583391	224.776363838958
AC009495.3	-0.968148577342441	-0.481226503185788	8.83309977963244
AC009495.4	-0.835944535755164	-0.236939551103637	-9.00727347856051
AC009518.2	0.890655752653635	0.592348877759092	285.228069448501
AC010149.2	0.888231290006358	0.726407990741356	218.106257444154
AC010987.1	0.882792794171032	0.753993104313812	8.18165533514085
AC011899.1	0.674143917470279	0.437478639259807	270.408940374419
AC012081.1	-0.823355226651182	-0.858395075278952	0.731463646192085
AC012354.5	0.997955268481151	0.481226503185788	57.3705412267608
AC013472.2	0.919443362716181	0.481226503185788	10.7429275565038
AC016722.1	0.895667279245451	0.592348877759092	79.6977399287534
AC017048.1	-0.161968266303878	0.131243591777942	437.462643605411
AC018509.1	0.878501033231907	0.481226503185788	9.80595335065336
AC019066.1	0.924571125201165	0.640813785939382	380.373641690774
AC022150.2	0.774696117541353	0.481226503185788	246.245726296533
AC022535.1	0.986889972246506	0.481226503185788	37.0652426818499
AC022816.1	0.732175908496065	0.189433807606021	370.372817314238
AC023115.2	0.850432768828139	0.390084366210687	226.152446989818
AC023347.1	0.656500460385719	0.393730775333826	294.579808013416
AC023469.1	-0.824875806788986	-0.481226503185788	-7.64141942364028
AC024084.2	-0.86136101883856	-0.651583765535002	10.253731251226
AC027118.1	0.936421165408038	0.118469775551818	68.7861989963548
AC044784.1	0.998475418478611	0.481226503185788	323.732378385189
AC062028.1	0.842269538513981	0.557983000851967	231.939206735504
AC063976.1	0.678688148177596	0.481226503185788	400.989949626006
AC064875.1	0.928276932567234	0.0592348877759092	37.3927697493448
AC068196.1	0.885906277115813	0.857421285884046	2.85031448744105
AC068776.1	0.990564245261085	0.342968514353618	36.2018975169475
AC069067.3	0.778042247288023	-0.062629625021105	318.273149039024
AC073043.3	-0.97774047285321	-0.481226503185788	9.61325124824414
AC073320.4	0.929100445625875	0.481226503185788	22.4147446201625
AC074351.1	-0.975590577920851	-0.481226503185788	9.52978701334029
AC078958.1	0.0877267686708325	-0.393730775333826	2389.88351996665
AC079341.1	0.999871075662815	0.481226503185788	287.625861669276
AC079776.2	-0.834710942948668	-0.481226503185788	4.11986021415073
AC079776.6	-0.0340612573045024	0.393730775333826	230.880832035256
AC090673.2	0.875005701714102	-0.0760885910252682	90.2368992713997
AC092015.1	0.955144638353797	0.481226503185788	15.7961127597561
AC092040.5	0.885932714025774	0.414644214431365	53.8073458006605
AC092765.3	-0.828402926645816	-0.461984985731942	3.30789770930949
AC092807.1	-0.876277931929	-0.481226503185788	-9.85855958981707
AC093063.1	0.548735831365075	0.418853908291695	253.826641803365
AC093157.1	-0.988681355914992	-0.481226503185788	18.6476590923389
AC093583.1	-0.849399655228472	-0.481226503185788	4.43061483938596
AC095032.2	-0.959935080898368	-0.481226503185788	9.44104234705062
AC096669.2	0.867616730854997	0.473879102207274	10.2444305032123
AC100793.3	0.635755005039687	0.66688592885535	230.043137396619
AC104024.2	0.926827741732048	0.747051620975361	238.801872669541
AC104076.2	-0.93272236625242	-0.481226503185788	6.77278923676231
AC104597.2	0.890509530038875	0.481226503185788	11.4904539438782
AC104699.2	0.988608713096588	0.753937034925052	181.01679288541
AC104809.3	0.554102611634862	0.0242324540901447	514.973723025449
AC105765.2	0.904803500640551	0.671237763596443	172.41458867461
AC108142.1	0.857710037339956	0.370321298086715	8.00823677298387
AC108718.1	0.988889862839686	0.481226503185788	31.9015466219328
AC108879.2	-0.831046417599266	-0.651583765535002	4.0039219348655
AC112907.3	0.404634444124143	0.486664263392288	227.427645800793
AC114489.2	-0.91392140050634	-0.651583765535002	19.9327936757496
AC116366.3	0.638599378904212	0.332022942655716	260.057366204509
AC118470.1	0.847541808249022	-0.109824421276745	8.31151093065141
AC121764.1	-0.848311468783301	-0.481226503185788	4.07820290242619
AC132007.1	0.991276765668271	0.481226503185788	43.7313032913346
AC135371.2	0.257518124199968	0.306235047481865	286.784922777027
AC136289.1	0.934322646488143	0.177540045725626	53.6846758479759
AC139666.1	0.819190730612749	-0.0551634457267638	364.056406879826
ACE2	0.122785616287744	-0.27923593886113	253.894660680571
ACER1	0.999733813791777	0.481226503185788	386.718250166582
ACSM2A	0.39729327532408	-0.0324442842261525	474.501607425488
ACSM5	0.512905240413663	0.201937117417872	368.701316370469
ACTL6B	0.943791095817617	0.651583765535002	201.68412818376
ADAM11	-0.168873616838363	-0.349982911407846	231.368612078285
ADAM12	0.832761979429172	0.584429546426977	45.9207807759904
ADAM32	0.847577993695355	0.228265773075805	8.47368188534061
ADAMDEC1	0.691280700266861	0.481226503185788	279.583654264778
ADAMTS15	0.663187114174678	0.481226503185788	263.445185539203
ADAMTS5	0.952391150645045	0.760885910252682	123.399836727324
ADAMTS8	0.982567763425752	0.481226503185788	289.664941894401
ADAMTS9	0.990567286552992	0.207322107215682	57.4968056754861
ADCY10	0.686121627747647	0.327168544571807	270.887760797337
ADORA1	0.601889538515799	0.38534559562836	263.414911265634
ADRA1B	0.820499910752723	0.570092347164102	294.466855496657
AF124730.1	-0.868803724547048	-0.481226503185788	3.95768404829686
AF127577.1	-0.887828309200433	-0.481226503185788	7.17213230575219
AF131217.1	-0.977479546385842	-0.101451454700358	13.8042089833295
AF235103.1	0.394664937046637	0.0973328526784575	223.060797574297
AF241728.1	0.678882859181869	0.481226503185788	274.598154763459
AGBL4	0.983642989401932	0.41883561732864	94.4651126459692
AGR3	0.99642011995258	0.481226503185788	271.625656323475
AGT	0.960076114509554	0.646198775737192	304.522630618483
AJAP1	-0.18315219765228	-0.486664263392288	222.178010817699
AKR1B10	0.623566827206091	0.455154373945533	219.886696323553
AL021326.1	-0.982976843997028	-0.481226503185788	12.5555476394811
AL022341.2	0.529195867080394	0.393730775333826	259.037812416782
AL031963.2	0.676230146043143	0.454219979166135	482.618823542547
AL033528.3	-0.891289216419696	-0.481226503185788	-10.196665318595
AL035610.1	-0.824138823104352	-0.414644214431365	3.27286574526945
AL049550.1	0.889846941962183	0.533113989983183	155.656068862682
AL078586.2	0.669684106285635	0	390.655321914347
AL078590.1	0.627891154277718	0.473879102207274	241.998483168706
AL078590.4	0.996019336293234	0.481226503185788	315.832096636565
AL117350.1	0.924272317407783	0.481226503185788	115.436878355887
AL121833.1	0.927243930199385	0.753937034925052	7.70574046345517
AL121932.1	0.679501344051041	0.481226503185788	325.085697223876
AL121983.2	-0.989286975007984	-0.481226503185788	15.291504351596
AL121983.3	-0.985472540940656	-0.481226503185788	14.8066840107088
AL133333.1	0.9714842112935	0.400327921496503	22.9320847524617
AL136529.1	0.538818704482754	0.227067069807652	267.362581348177
AL137024.2	0.999173869101649	0.481226503185788	104.703860503818
AL137880.2	0.674112921254479	0.437478639259807	311.742157432413
AL138753.1	0.897801738181069	0.602216473179992	19.5046531945782
AL138793.1	0.922351048079193	0.481226503185788	20.9233264779495
AL138916.2	0.85075413864561	0.481226503185788	564.448627995574
AL138962.1	0.997591746359411	0.481226503185788	65.2419394559867
AL139042.2	0.507909219866251	0.236939551103637	397.148403540006
AL139412.1	0.999558005434713	0.481226503185788	125.056382854366
AL158151.3	0.963161208646626	0.481226503185788	27.8474014492563
AL160162.1	0.891815168643668	0.651583765535002	324.037236147626
AL161800.1	0.854298077747713	0.890971043911602	2.1175833886918
AL162725.1	-0.901900832865511	-0.481226503185788	4.87038335557935
AL353141.2	-0.911248630884626	-0.481226503185788	-10.1194451495952
AL353596.1	0.466963943288255	0.306235047481865	226.523634447317
AL353768.1	-0.0868627377744319	0.218739319629904	235.189256131998
AL355303.2	0.582213471046101	0.481226503185788	282.509200940436
AL356124.2	0.849739833625466	0.207322107215682	26.5923069585082
AL356415.1	0.99991277406719	0.481226503185788	365.231642044248
AL358176.5	-0.98541852070285	-0.481226503185788	-28.1758529244675
AL358216.1	0.55647142397775	0.437478639259807	352.02416668571
AL359265.3	-0.968928234676302	-0.481226503185788	20.4806308295933
AL359636.2	-0.921527442816807	-0.481226503185788	5.54101937879953
AL359636.3	0.919059252773167	0.481226503185788	16.508731014291
AL359832.2	0.999905491463857	0.481226503185788	338.262817621403
AL359915.1	-0.912973045951099	-0.481226503185788	5.65805568999222
AL360297.2	-0.944112299803719	-0.481226503185788	-14.193791982849
AL365434.1	0.547855825303361	0.393730775333826	229.402670337376
AL365510.1	0.992657263392412	0.651583765535002	164.730792181927
AL390038.1	0.436045674066502	0.306235047481865	297.340068541497
AL390294.2	0.53390333125345	0.393730775333826	238.635973303496
AL390729.1	0.415857688490363	0.38933141071383	236.725175518764
AL391069.2	-0.956243946650456	-0.481226503185788	-15.1179485590317
AL391221.3	0.846173194128117	0.481226503185788	12.6952711593869
AL391807.2	0.574612833052654	0.481226503185788	249.214705986203
AL391845.2	0.996631234611279	0.481226503185788	126.034232349544
AL392086.1	0.581220118481417	0.481226503185788	237.730137484378
AL442128.2	-0.835511652652742	-0.414644214431365	-8.34665381655275
AL445623.1	-0.941169152851017	-0.481226503185788	6.00228349971907
AL449983.1	0.77430927454833	0.530548283836148	230.679252237441
AL499610.1	-0.986432087773014	-0.481226503185788	13.7561811721765
AL512422.2	0.910326195084111	0.72500528669461	7.28299777669803
AL513303.2	-0.946151888058794	-0.481226503185788	14.77906268164
AL589787.1	0.716055148304301	0.64888568452305	353.241553363715
AL590652.1	0.586408299656584	0.437478639259807	263.31648487764
AL592103.1	0.856304410090779	0.473879102207274	8.5304441615965
AL596451.2	-0.878313534519491	-0.481226503185788	6.97715049021693
AL645634.5	-0.854564438639027	-0.481226503185788	-9.33529154886267
AL669914.2	0.469923370469021	-0.133731463014108	361.673847183274
AL691426.1	-0.977589722761738	-0.481226503185788	9.34043747765616
AL713867.1	0.402038088704238	0.064888568452305	244.469158311973
AL713998.1	0.775694525980389	0.6422426593806	699.826347983573
AL731568.1	-0.97818933861991	-0.481226503185788	-22.9191868337478
AL731684.1	0.655429538854692	0.393730775333826	405.577620086417
AL772191.1	0.765130969502366	0.481226503185788	232.38143940515
ALDH1L1	0.401880449063521	0.162221421130763	263.130488874992
ALDOB	0.674173552040875	0.437478639259807	385.812190164135
ALK	0.996394676497997	0.619550909331401	47.4054126376163
ALX1	0.768536076940668	0.481226503185788	384.337002958192
AMHR2	0.400768224991893	0.38933141071383	449.560838806768
AMICA1	0.534261743399351	0.403187310046622	281.256982925918
AMOTL2	0.916815650112512	0.912970328946456	0.9785295599966
ANKRD2	0.586362427262757	0.474701096063922	229.312116241216
ANKRD26	-0.847002107310299	-0.481226503185788	-5.94757804375651
ANKRD30A	0.890842807036777	-0.0507257273501788	177.281393697331
ANO1	0.807217534577695	0.253628636750894	358.351610465078
ANXA10	0.884751316980819	0.409179184658105	75.4520204573177
AOC3	0.91532104477926	0.64888568452305	282.409844860767
AP000695.2	0.294253936475703	0.371851508747662	256.653801135336
AP001057.1	0.847641836229132	0.857421285884046	4.70569041737001
AP001271.2	0.999560771902623	0.481226503185788	307.656955261337
AP001468.1	-0.826079490046821	-0.481226503185788	6.69475198948898
AP001596.1	-0.865011864988398	0	11.2190113231868
AP001604.2	-0.937741910459309	-0.481226503185788	-12.7722706688339
AP001891.1	0.981274485419299	0.481226503185788	23.1794861989167
AP006216.3	0.624343650374893	0.153896752812773	243.798630989696
AP006285.1	0.674122245624055	0.437478639259807	279.250914098899
AP1S1	0.837621121092042	0.481226503185788	6.92374476230996
APOA4	0.999953851946645	0.64888568452305	342.848015629592
APOBEC3H	0.774986929729558	0.64888568452305	376.668570696581
APOH	0.716713207174853	0.804285566673313	273.940444725382
AQP10	0.641607815293998	0.393730775333826	429.841777451971
AQP8	0.183694461149241	-0.0188474642923348	229.238260043846
ARG1	0.674184807015505	0.437478639259807	543.172382047665
ARID3C	0.982094589710026	0.481226503185788	252.373972433784
ARMC4	0.641560900890185	0.474701096063922	306.59277510262
ARSJ	0.828518817918835	0.701363809954569	81.1921331527821
ASB15	0.909341472337576	0.482571340003988	288.045517988403
ASB2	0.966453061495574	0.532511669160443	7.91979613718352
ASXL3	-0.984691995695005	-0.481226503185788	13.5963012813521
ASZ1	0.870960526021987	0.597677460736559	277.176170012842
ATP12A	0.534071671636654	0.446777502177809	232.796286989242
ATP1B2	0.661209937559589	0	314.356314498271
ATP6V1G3	0.890527911766382	0.278991500425983	14.084118126512
AZU1	0.482576855108711	0	323.19707596068
B3GNT4	0.80257861952191	0.640813785939382	234.080931691806
BAALC	0.971808227177772	0.592348877759092	78.3584852327248
BEND4	0.997717575800677	0.481226503185788	313.019566763821
BEST3	0.703168417066119	0.770364150931151	260.945940679166
BET3L	0.670062304144622	0.064888568452305	302.354906639631
BIRC3	0.865271587740879	0.820782681668123	2.31966706424837
BLK	0.824370911081238	0.816879423389481	383.140771478721
BLNK	0.918627475555474	0.82726515429255	165.186886054874
BMP10	0.623076087410351	0.393730775333826	268.832632723505
BMP5	0.847868253808623	0.701921949096709	248.860130086787
BOLL	0.673643186789587	0.324442842261525	269.077330111328
BPIL1	0.939986940168558	0.167541563316678	716.75255963482
BSND	0.998825493429453	0.481226503185788	207.635635703623
BTG4	0.999161398645909	0.481226503185788	113.513297624671
BX005019.1	0.93074720885409	0.0592348877759092	57.0999768072277
BX293535.1	0.381959935275726	0.218739319629904	260.381278926205
BX322234.1	0.999426164048517	0.481226503185788	132.799591978299
BX649443.2	0.997712539537157	0.481226503185788	75.6000895512012
C10orf108	0.558723468149684	0.437478639259807	239.454235168508
C10orf122	0.779329936214779	-0.0919503785748552	244.801254659843
C10orf139	-0.146437798704662	-0.481226503185788	239.208684871384
C10orf71	0.370330888587599	0	373.533654084631
C10orf90	0.898513373323812	0.412964089982911	340.201759833133
C10orf99	0.683028251034681	0.481226503185788	355.810781765563
C11orf52	0.758974679687216	0.530414661296858	318.31751433102
C11orf88	0.636528034565751	0.393730775333826	298.640238047689
C12orf39	-0.128290760924618	0.218739319629904	226.506962538668
C12orf50	0.983252554891766	0.481226503185788	24.4526991855269
C12orf70	0.851658321422496	0.481226503185788	173.268474480447
C17orf67	0.845124384548884	0.651583765535002	7.39527118629591
C17orf82	0.998578915765081	0.481226503185788	95.6329840597798
C1QTNF7	-0.96876406321331	-0.481226503185788	-22.3975611316433
C1orf100	0.489929656718819	0.376029615587523	250.664542889924
C1orf120	-0.884280257422416	-0.481226503185788	-9.91171142283085
C1orf133	0.81885810688734	0.592348877759092	600.704306987317
C1orf158	0.723423731745925	0.296174438879546	298.150943982996
C1orf185	0.957620156385897	0.481226503185788	20.7916696463465
C1orf200	0.407728596410067	0.0592348877759092	231.345800851356
C1orf222	0.648248492422074	0.210994395412999	259.743870427043
C1orf230	0.9006311255504	0.481226503185788	11.304644635784
C1orf87	-0.850661929294838	-0.481226503185788	4.15334054494215
C1orf94	0.99911260661678	0.481226503185788	275.010360551463
C20orf123	0.929965691795628	0.640813785939382	195.96152989772
C20orf141	0.999749485931784	0.481226503185788	202.784245095752
C20orf39	0.330664140267642	0.307793505625546	304.647009824712
C21orf109	0.999224778716372	0.481226503185788	144.344896493323
C21orf37	0.757485956613181	0.500947180113699	265.401176659574
C21orf94	-0.842088503592721	-0.481226503185788	3.82836363914323
C2orf54	0.918411126248371	0.753937034925052	75.4197208187026
C2orf73	0.947022223799448	0.481226503185788	11.8898151636838
C3orf41	0.809525249426922	0.481226503185788	298.588578478622
C4orf19	0.995643498500612	0.777995771964903	25.9431315045983
C4orf22	0.852684814852581	-0.153209119956831	13.0667156342192
C4orf37	-0.823220307500382	-0.062629625021105	-13.4515850290279
C4orf6	-0.946274066718778	-0.481226503185788	7.52025071242164
C5orf49	0.963145497868429	0.481226503185788	262.848359946204
C5orf55	0.630380321718481	0.481226503185788	240.048772014689
C6orf100	0.967349689231687	0.579287385021588	334.843349591618
C6orf112	0.999541731255873	0.481226503185788	102.786989712369
C6orf127	0.997449619451022	0.481226503185788	252.259494381483
C6orf142	-0.905136937550423	-0.202290832864681	12.996199213092
C6orf165	0.47867229730189	0.296174438879546	250.466254577581
C6orf176	-0.154665564285036	-0.393730775333826	234.241503719027
C6orf191	0.946416358897583	0.710160182902503	380.834774616372
C6orf195	0.926614984032589	0.347295313944371	143.461959376819
C6orf97	0.894069637524382	0.808250912452355	120.70553862023
C7orf69	0.869459905373938	0.347295313944371	139.070532043026
C8A	0.772647439589359	0.646198775737192	495.921494814351
C8orf4	0.650162812290591	0.6422426593806	340.355223797372
C8orf56	0.98716023610661	0.481226503185788	31.2434139724953
C8orf73	0.565437656369997	0.481226503185788	860.991173552979
C9orf3	0.823732851292115	0.720563502960609	2.65418411105687
C9orf46	0.846974453149154	0.82726515429255	5.61967534146649
C9orf84	0.862892298982896	0.434523111345582	160.404106818719
CA5A	0.120172353680288	0.0576428719888396	280.407731502508
CACNG7	0.527193944371386	0.393730775333826	350.881289942639
CADPS	0.942183338184103	0.113516195350753	106.798684205308
CCDC67	0.943621617598837	0.0592348877759092	448.617457560198
CCDC80	0.911807448632552	0.576670162618367	67.3361936070158
CCKAR	-0.988980721323028	-0.481226503185788	-36.6899086815161
CCL24	0.518918523625682	0.393730775333826	336.81892850232
CCL7	0.999308706633631	0.481226503185788	136.257966646767
CCR1	0.397121736327859	0.064888568452305	219.697805243097
CCR9	0.427124527822309	0.583997116070745	441.024183455367
CCRL2	0.985327111674246	0.481226503185788	181.303596878507
CD163	0.954562675076324	0.481226503185788	14.7668805145629
CD1C	0.419631863037002	0.306235047481865	260.405094329753
CD22	0.875492165132231	0.278125312705316	9.12795715936887
CD244	0.276158878579481	0.227109989583068	303.512429535157
CD300LB	0.479777364267194	0.306235047481865	337.534912250535
CD33	0.606718896981479	0.481226503185788	391.901620187898
CD3D	0.614423400909231	0.393730775333826	524.798418026463
CD55	0.862940201887062	0.62944149717519	5.81766063685654
CD7	-0.135928249387641	-0.218739319629904	276.513469736434
CD79A	0.594307067718499	0.428862967596966	368.212919393458
CDH10	0.96673737907946	0.64888568452305	219.29045196477
CDH13	0.926410048798334	0.164634773168569	43.3400150905813
CDH20	0.999908490756679	0.481226503185788	306.290226145755
CDK10	-0.89291385643889	-0.64888568452305	4.44284129909027
CEACAM18	0.596342085179166	0.393730775333826	230.969918948066
CECR6	0.798774432714761	0.481226503185788	227.41908201655
CELA2B	0.677064163816896	0.454219979166135	320.719447046613
CER1	0.999395270839135	0.481226503185788	331.032651148715
CES1	0.808457335074293	0.804285566673313	559.616365362107
CETN1	0.753121522339342	0.481226503185788	293.210431404755
CGA	-0.138815879935595	-0.0324442842261525	239.761570619535
CHAT	0.664821672798398	0	235.79852724101
CHPF	0.936255192655475	0.833508753466491	4.80129664991691
CHRM2	0.879821578229598	0.481226503185788	11.4544068640143
CHRNA9	0.718235218655228	0.304354364101073	253.892235296976
CLCF1	0.785482493352822	0.760885910252682	226.259520767184
CLEC2A	0.999893258185395	0.481226503185788	391.747836306483
CLEC2B	0.980851157307767	0.481226503185788	167.084765745161
CLEC3A	0.997101457262708	0.481226503185788	184.993026477794
CLEC4F	0.863131130160062	0.64888568452305	199.194190103839
CNTN1	0.611432288944738	0.597677460736559	604.00089140251
CNTN3	0.933630177346073	0.481226503185788	80.1455582188151
CNTN4	0.936407105962291	0.230377388785724	21.8631436790265
CNTN6	0.837382852341618	0.533113989983183	7.04167720227044
COL22A1	0.203141496885029	-0.304354364101073	296.519637258447
COLEC12	0.968304743856299	0.289658775130454	60.3866686355841
CPA4	0.83974149091117	0.67267520121768	3.24079014160142
CPB1	0.99921298597737	0.481226503185788	117.543610710189
CPLX2	0.870904457067198	0.81631906237341	10.6957737813604
CPN1	0.636171945898088	0.551552831844593	435.757985839228
CPN2	0.674111498687386	0.437478639259807	440.400389333153
CREB3L3	0.672739324441373	0.437478639259807	344.28598928939
CREG2	0.789139483875405	0.592348877759092	291.521219745688
CRISPLD1	0.1683792820344	0.194665705356915	312.626170789486
CRYAA	0.637820152237103	0.437478639259807	241.275283417644
CRYGD	0.998919876928129	0.481226503185788	273.103131502868
CSRP3	0.976217196308023	0.481226503185788	22.5874468157746
CST6	0.858507916074101	0.481226503185788	397.692484268347
CSTA	-0.0896802385841528	0.131243591777942	508.620594615231
CUEDC1	0.947992465597671	0.657857532853742	4.61228061036993
CXCL5	0.844165306674091	0.64888568452305	192.719661496184
CXCR3	0.814339174957698	0.733217331698039	329.719377188708
CYP17A1	0.674178712703483	0.437478639259807	450.688771237302
CYP26B1	0.473428926996854	0.570808918567853	450.16764197657
CYP27C1	0.630124230109274	0.393730775333826	321.284076445581
CYP3A43	0.32659173826082	-0.0888523316638638	374.054546320347
CYP4B1	0.999509150271116	0.481226503185788	151.558014249721
CYP4F12	0.817252617594105	0.64888568452305	469.790295594924
DCDC2	0.868331802096189	0.696263924886023	6.78715920964227
DCHS2	0.657303732132448	0.355080091451252	240.820871815067
DCN	0.843914528752944	0.481226503185788	56.1887899747673
DCX	0.993684047690763	0.64888568452305	177.525223260137
DEFB132	0.998141780208662	0.481226503185788	243.252384706856
DEGS2	0.899829867559844	0.481226503185788	206.726603982132
DIO2	0.980007415856008	0.76459355169463	188.230998537958
DKK2	0.997245333701935	0.0507257273501788	139.165751378839
DLX3	0.999546876771882	0.481226503185788	455.614550072765
DLX6AS	0.745228538145696	0.547253221972948	227.496674202006
DNLZ	0.856311900577421	0.710160182902503	5.90738676238774
DOK7	0.994251214369277	0.481226503185788	163.053310488826
DPYS	-0.953553438758216	-0.694590627888742	4.7494924310333
DSTN	0.854981064977118	0.687355487852487	5.98942353084038
DUOXA1	0.998912317621955	0.481226503185788	164.026538745758
DUSP21	0.681257440016676	0.481226503185788	326.35437783991
EDNRA	0.826850590519088	0.592348877759092	62.5316929228128
ELAVL4	0.999890695483452	0.481226503185788	324.455309583905
EML1	0.83458208544955	0.478487934806706	5.11373676925722
ENAM	0.564507105880773	0.336771213521814	237.242992763953
EPGN	0.880123228915599	0.481226503185788	137.161480826496
EPHB1	0.897364936047325	0.614678395241083	17.8839010487951
EPN3	0.860277254154064	0.615016759149771	128.857813244058
ESRP1	0.807387196934926	0.442697256874288	229.783490978649
EXPH5	0.865606144352692	0.234473465365881	91.2135311420485
EYA1	0.829007743915379	0.53331219573416	206.034127889159
EYA4	0.722123055446333	0.710160182902503	396.490599317375
F13B	0.674173892878314	0.437478639259807	464.905011076635
F2	0.952324033015914	0.753937034925052	332.640149065538
F7	0.584627726107019	0.551552831844593	305.846898561166
FAM108C1	0.564653866308323	0.415028678319645	239.791958950315
FAM122A	-0.89853309229524	-0.0592348877759092	-22.5451403184817
FAM124A	0.862710445523682	0.64888568452305	381.452473526725
FAM124B	0.543835102922951	0.393730775333826	228.049846523342
FAM154A	0.845063532910889	0.481226503185788	7.39846547599266
FAM163B	0.969513711286376	0.481226503185788	26.729089820198
FAM176A	0.831796622863264	0.750195388827074	10.0615848973777
FAM178B	0.667201504777466	0.481226503185788	431.280398121795
FAM19A5	0.747792358086339	0.753968765614021	275.514711267893
FAM40B	0.847484956586754	0.795822425754222	8.64817280971998
FAM83F	0.505430255529716	0.147120605719768	317.69756363489
FAM84B	0.628128779035416	0.481226503185788	257.507646747659
FAM99A	0.674140802682141	0.437478639259807	288.311270198108
FAM99B	0.999975839885238	0.64888568452305	582.687943255278
FBXL21	0.560296474422389	0.481226503185788	236.202864756433
FCGR1A	0.769693284515268	0.481226503185788	275.574046414388
FCGR1B	0.689267039242461	0.481226503185788	502.939206117721
FCGR3B	0.657376550327451	0.393730775333826	325.840893518863
FFAR2	0.637307247249435	0	327.441320358879
FFAR3	0.708296633684943	0.481226503185788	237.008363946355
FGA	0.994043923923333	0.753937034925052	227.7478466399
FGB	0.882981277459449	0.731005509670099	189.752869882001
FGF12	0.441025825485976	0.234473465365881	229.586119983924
FGF14	0.980070442712655	0.478141968589247	175.435084671867
FGF5	0.998376072771833	0.481226503185788	94.4548586127746
FIGF	0.999624821353092	0.481226503185788	191.339145989845
FLI1	0.905783588273822	0.669841840967847	75.2046462013567
FMOD	0.836318057666194	0.481226503185788	107.265432293249
FOXQ1	0.792391851208336	0.64888568452305	466.513385276201
FREM3	0.99056641176649	0.481226503185788	44.5568441654196
FRMD7	-0.97785309519267	-0.481226503185788	10.2297937225514
FSD1	-0.256453196524352	-0.51910854761844	429.610269260057
FSTL5	0.92279864376756	0.183616911744637	9.33619110006716
FUT6	0.674132270197707	0.437478639259807	434.492458033914
FXYD1	0.64712275416846	0.437478639259807	524.795033774842
FXYD3	0.527104354832288	0.393730775333826	316.24521600929
FXYD7	0.981370717273435	0.481226503185788	413.684003041445
FZD10	0.989391909257357	0.481226503185788	451.896111562655
GABRB2	0.472445403364374	0.481226503185788	257.226169961015
GABRG2	0.865473483903552	0.481226503185788	272.657247647323
GABRG3	0.348140465926023	-0.220680908579652	472.914744579859
GADL1	-0.905699531616557	-0.177704663327728	10.6764233060117
GAL3ST3	0.398472956658883	0	391.839913997368
GAP43	0.558374727023308	0.214431483798483	359.243743787244
GAST	0.67416976982744	0.437478639259807	417.107723466354
GDF2	0.691414002789302	0.481226503185788	344.572066642379
GFPT2	0.831835457435917	0.814730833772966	154.163299159346
GGN	0.595322590269686	0.393730775333826	226.97701821368
GGT6	0.998189290279688	0.481226503185788	354.778369079308
GHRHR	0.520492520037922	0.307159532747243	250.729413019701
GLI3	0.930190484237456	0.679139996322608	82.9307663718811
GLT8D2	0.87649784817112	0.416754376733245	103.438656992634
GNB3	0.290886160135518	0.218739319629904	495.431904755342
GNGT2	0.44118280745812	0.306235047481865	237.096885481246
GNRHR	0.978531759955	0.481226503185788	23.0777484940302
GPD1	0.569517393390362	0.221348628437144	289.89096066228
GPR110	0.862576674833562	0.417810683986137	162.753845570591
GPR115	0.903370489933104	0.640813785939382	257.205004104652
GPR119	0.674013520162433	0.437478639259807	342.795470695215
GPR19	0.86396646831566	0.604195855314274	208.989388328466
GPR77	-0.136243221689368	-0.393730775333826	315.696344425975
GPX2	0.977163809646952	0.753937034925052	406.300448220597
GRIN2A	0.644586891350836	0.275851135724565	226.550572196222
GRIN2D	0.654318790084235	0.615587011251092	275.432024970594
GRM7	0.967512387611287	0.716326336178889	18.4591278001317
GSTA1	0.673758766343577	0.437478639259807	242.566859671136
GYPB	0.677746443765244	0.481226503185788	611.372889668338
HAL	0.953571969458055	0.793840299573659	177.329705354816
HAS2	0.999244415010277	0.64888568452305	109.691307952682
HBBP1	0.76023203982412	0.251312344975017	469.380825288848
HBD	0.588421314703899	0.393730775333826	349.941222082743
HEMGN	0.642000012635637	0.393730775333826	531.726646384201
HEPACAM2	0.69824473997444	0.481226503185788	366.43674055863
HFE2	0.533220660639432	0.078082352068244	366.306859061643
HGD	0.887505471357174	0.436206367291001	8.20928504665259
HGFAC	0.644445305499387	0.437478639259807	469.934032961857
HHIP	0.872603646933512	0.481226503185788	119.638630370093
HK3	0.989603948129837	0.481226503185788	56.0948196908837
HLA-DOA	0.440175461600575	0.393730775333826	388.640611421529
HLA-DQA1	0.771652265316592	0.51910854761844	459.57101869604
HLA-DQB1	0.885983151145504	0.753937034925052	65.9761735209388
HLF	0.915720211451322	0.869151633147812	16.816825746352
HNF4A	0.901586878008325	0.882686277641199	30.4160524545661
HOTAIR	0.930192327702566	0.64888568452305	194.027072847528
HOXA3	0.870893141294122	0.876774022756497	14.5415247506726
HOXC10	0.469163646628922	0.266556994991592	281.709716467254
HOXC11	0.637067989222223	0.481226503185788	610.146811016388
HOXC12	0.999818209109485	0.481226503185788	223.299136959526
HOXC13	0.838487519095707	0.64888568452305	142.126802613589
HOXD1	0.674185404438993	0.437478639259807	496.321466059987
HOXD3	0.729705341728892	0.148087219439773	349.802304543657
HPGD	0.947515354083614	0.592348877759092	535.516528342284
HS3ST4	0.945971124145091	0.152177182050536	180.032682820966
HSH2D	0.788947617640678	0.798018406413521	245.950254350365
HTR2A	0.999466847503441	0.481226503185788	152.502665901242
HYAL4	0.680796338903644	0.64888568452305	300.916045626339
IBSP	-0.890981995351506	-0.481226503185788	4.48809402067281
ICAM4	0.681202907430378	0.481226503185788	253.308918033192
ICAM5	0.504892402092513	0.481226503185788	293.924917140892
IFLTD1	0.928033280864387	0.284111265110573	78.8589512132965
IGF2AS	0.67418478508637	0.437478639259807	570.007575430156
IGLC1	-0.174967834315247	-0.306235047481865	252.895347398692
IHH	0.674167098842218	0.437478639259807	391.101415111086
IL10	0.505568223109345	0.251312344975017	230.907932619672
IL11	0.585979788454437	0.207322107215682	252.086543876025
IL1RAPL1	0.96992329802108	0.300082574234683	29.9805556985876
IL2RB	0.828547821233225	0.820782681668123	2.57484656458084
IL33	0.938528287742735	0.266556994991592	172.549623501341
IL7	0.947148733243102	0.526441461822532	74.0301292794723
IQGAP3	0.838699425303262	0.481226503185788	8.10594888979954
IRF8	0.717729697644535	0.592348877759092	294.402439667651
ITLN2	-0.0964572039662879	-0.481226503185788	221.013796261552
JAKMIP1	0.838692704653427	0.793840299573659	226.247775087792
JPH1	0.751651183916721	0.481226503185788	592.48417353518
KCNA2	0.612533087610578	0.118469775551818	231.402584259586
KCNB1	0.926854784593832	0.712051644095882	208.774597932318
KCNIP1	0.804785493819399	0.643652650023986	240.604688248995
KCNJ12	0.804843572709391	0.533113989983183	355.047725975623
KCNJ6	0.599273357215842	0.307159532747243	240.99559766524
KCNJ9	0.945965273919272	0.481226503185788	101.009475291564
KCNQ3	0.985577903683818	0.64888568452305	163.668695656766
KIRREL	0.83426699943598	0.819571193654777	1.91635951411822
KLF1	0.592361639551945	0.226169571508017	544.653631056235
KLF5	0.916338873377035	0.579287385021588	9.51579720752815
KLHL30	0.704666758424129	0.207322107215682	264.256763084162
KLKB1	0.764310736410191	-0.0253628636750894	272.735506009461
KLRC2	0.675862382999878	0.51910854761844	522.026435980022
KLRK1	0.900597042544514	0.706646902774815	7.53808291352289
KNG1	0.565120755614697	0.498111556297419	309.316076398153
KRT3	0.845713247172284	0.40580581880143	107.633997122799
KRT31	0.904801865268734	0.481226503185788	36.2511542520324
KRT4	0.991682478445818	0.64888568452305	118.356730602445
KRT6A	-0.130066306623146	0.0437478639259807	262.194455589344
KRT7	0.838345856339392	0.784827488545722	22.4799740567445
KRT81	0.807102681075346	0.481226503185788	242.034574467849
KRT86	0.837648863478915	0.412097757095945	27.5846402425763
KRTAP13-4	0.999143647359121	0.481226503185788	209.32055419355
KRTAP3-1	0.884733876308032	0.703674565930049	131.092687984302
KRTAP5-7	0.636891154702384	0.437478639259807	397.720302003077
LAIR1	0.347688748355215	0.111694375544452	372.536055046029
LAX1	0.526325790047012	0.393730775333826	318.050848177974
LAYN	0.95286657565798	0.651583765535002	137.207365968501
LEAP2	0.845085107479675	0.64888568452305	13.8647611621622
LEMD1	0.998785380449557	0.481226503185788	287.626400723187
LGALS12	0.997603863515313	0.481226503185788	383.565918974064
LGALS14	0.509000295138914	0.393730775333826	248.743469350992
LGI1	0.989500278911139	0.481226503185788	284.092580509597
LHX3	0.998364921792474	0.481226503185788	354.868588573235
LILRB1	0.740039082130482	0.696325893625182	318.269722481278
LIME1	0.883126398964954	0.858395075278952	2.46246925709054
LIN28	0.835729661471554	0.651583765535002	204.861368633136
LINGO2	0.647620846181023	0.221439662512652	290.577004891832
LRMP	0.935152261748561	0.760885910252682	542.922352018682
LRRC31	0.88598533895738	0.592348877759092	315.373053746008
LRRC4C	0.822359697537973	0.31067708772611	16.2929924375037
LRRIQ4	0.999730450477209	0.481226503185788	220.968676049945
LRRN1	0.722983186673019	0.481226503185788	694.7741883439
LRRTM3	0.525069040714754	0.307159532747243	302.181816776813
LRTM1	0.829629277186877	0.165510681434739	30.5114353550253
LSAMP	0.985321474771622	-0.14841360025605	48.855574222228
LTBP2	0.861933124297467	0.441781728975944	47.6990079791487
LY6K	0.942151187555486	0.64888568452305	179.195670470559
LYPD3	0.624395523823206	0.481226503185788	765.847488980892
LYZ	0.605802426428859	0.498111556297419	258.105943200773
LZTS1	0.957001596061243	0.64888568452305	196.850567111953
MAB21L1	0.999872410456049	0.481226503185788	288.834657478034
MAFA	0.736285061607817	0.64888568452305	228.139381165586
MARCH11	0.907032390689594	0.710160182902503	362.104033451303
MBL2	0.987894882466738	0.646198775737192	390.201266699742
MC4R	0.999093080445383	0.481226503185788	101.042508982728
MDFI	0.333427956435089	0.12977713690461	381.491137205002
ME3	0.85208073096956	0.484871755410693	13.6474697848805
MEP1A	0.674141858213314	0.437478639259807	428.808016524109
MGAT4C	0.87606601883611	0.470955994096997	55.1595930311144
MGP	0.552935080368099	0.393730775333826	305.302143123575
MIA2	0.592938318331265	0.437478639259807	356.909025387136
MIR155HG	0.235803742024133	0	330.967914394415
MOGAT1	0.575763340931512	0.0355139081388216	227.835715214939
MOGAT2	0.391832035413186	-0.0324442842261525	437.126083056383
MS4A3	0.740697316604968	0.481226503185788	619.585462154094
MSLN	0.253106793704317	0.218739319629904	242.430628443381
MSMB	0.885980719735549	0.64888568452305	191.349368710736
MSX2	0.627988973161605	0.481226503185788	320.884547925425
MTNR1B	-0.86478652560619	-0.481226503185788	3.86074039361538
MUC5AC	0.873113464010762	0.296174438879546	182.107897644771
MUC5B	0.834076289805475	0.325791882767501	185.619467252014
MYCN	0.995735352485506	0.481226503185788	375.673602961698
MYCNOS	0.997390341563025	0.481226503185788	265.008073835412
MYOF	0.93726298425127	0.86263754884068	1.68206770463412
MYOZ3	0.48860607049015	0.324442842261525	238.559270740264
MYPN	0.850210198552409	0.381320940604142	8.66193183316712
MYT1	0.908593304311755	0.739812445561803	65.6695947439375
NACAP1	0.840337493410273	0.640813785939382	7.10527512025593
NAPSB	0.835016255451534	0.58075685074073	140.158588976956
NCAM1	0.939713989206712	0.250640205913801	47.5495907391682
NCCRP1	0.905029195836904	0.481226503185788	215.137772034391
NCRNA00110	0.980458144649735	0.481226503185788	25.866210769803
NDST3	0.977825149644699	0.481226503185788	335.061981729568
NEFM	0.385699817018706	0.393730775333826	333.015261264006
NELL1	0.907315939537934	0.331021362869479	25.7585924498202
NETO1	-0.0886045099107476	0.131243591777942	223.721837821061
NEURL1B	0.519268113661273	0.335083126633356	487.249243193532
NFRKB	0.913395811702224	0.481226503185788	9.95400653333742
NIPAL4	0.550821424157073	0.359092423229804	336.785659217777
NLRP14	-0.988879921644598	-0.481226503185788	16.6992579459454
NNMT	0.898767730621523	0.839799474812134	75.2896136938724
NOTCH3	0.645543272876996	0.640813785939382	810.005088980331
NOVA2	0.626757069982009	0.393730775333826	351.355634501437
NPC1L1	-0.041022453202558	-0.194665705356915	247.393968130008
NPFFR2	0.979310916845182	0.355409326655455	296.622708318103
NPR3	0.861639946733246	0.714369160396979	306.141655928842
NPTX2	0.924537257214167	0.481226503185788	127.031153168707
NR0B2	0.835289189059929	0.297437219462412	725.512988435531
NR2E3	0.949913736038597	0.760885910252682	122.233775076489
NRAP	0.99450755313471	0.481226503185788	34.683610745596
NRG1	0.887451891908132	0.525136772178952	121.024223179127
NRXN3	0.944957747813934	0.382771617763608	34.8417439263596
NTRK3	0.483192775854648	0.393730775333826	275.554728113128
NXNL2	0.707959849516795	0.64888568452305	358.999054074085
OBP2A	0.854486432871822	0.481226503185788	9.42392914591851
ODZ4	0.989567565200771	0.0370218048599433	41.2681329507296
OLFM2	0.358664214307889	0	336.262846012442
OLFM4	-0.967999214186358	-0.481226503185788	11.7970020703873
OLR1	0.787421352077982	0.620448865719413	346.004646757154
OMD	-0.969583168395567	-0.481226503185788	17.5524649208269
OPRM1	0.908195987892449	0.608708728202146	168.33270349159
OR52A5	0.999926539383433	0.481226503185788	453.881444522213
ORM2	0.628197850708428	0.437478639259807	577.295070661513
OTOA	0.697939020217539	0.481226503185788	238.635491734895
OTUD7B	-0.828944876155487	-0.562815042141691	-4.81021629885956
P2RY2	0.748604959304622	0.481226503185788	771.424313326422
P4HA3	0.709466010109287	0.643652650023986	289.623567247649
PADI1	0.870914416814221	0.763188142171298	94.8268328064573
PAH	0.81042416585161	0.449614401512949	551.620694272659
PAQR9	0.270675203939253	0.291998558035373	227.746124380879
PARVG	0.668923581227291	0.6422426593806	283.686129263974
PASD1	0.66398836109404	0.393730775333826	374.815259091398
PAX2	0.93974298719661	0.481226503185788	16.8127260643222
PCDH15	0.955900023631202	0.508865703296478	19.2843140923483
PCDH7	0.864629750582896	0.570982045940606	65.4987456947522
PCDHA4	0.561831617421068	0.634124953338688	332.724138353745
PCK1	0.831808736336784	0.703243038263842	380.338458252395
PCP2	-0.0988408642061879	-0.481226503185788	228.729172821586
PCSK1	0.718664539494168	0.481226503185788	367.344704476238
PDE10A	0.824698721711106	0.562439928142445	28.5830861750553
PDE3A	0.889822281736699	0.620448865719413	108.363270537851
PDE4D	0.885032271713938	0.455185237236092	19.6476069589355
PDGFRA	0.95894966219304	0.118469775551818	68.1256671733254
PDZRN4	0.968045381211866	0.325791882767501	22.4944209095733
PFN4	0.502037584009557	0.393730775333826	274.685862651197
PGR	0.804006453747731	0.101451454700358	582.042550847357
PHOX2A	0.923995433339821	0.481226503185788	411.998492458045
PI15	0.999552445163361	0.481226503185788	150.426988153647
PI16	0.708193165371925	0.522344010387563	260.983519112963
PI3	0.992034926069457	0.481226503185788	317.718814107253
PI4KA	0.860110736736607	0.833526100704252	3.97530828168852
PIK3R5	0.864876283022341	0.747051620975361	193.46398960577
PIK3R6	0.878030877269233	0.760885910252682	289.406687957644
PIP	0.996930616490938	0.481226503185788	409.825237078225
PKHD1	-0.985152553241309	-0.153754189787443	-33.415693440927
PLA2G4F	-0.126608913227524	-0.064888568452305	233.990588167101
PLD4	0.725281366056506	0.51910854761844	501.102585920867
PLEK2	0.0264451779922111	0.220784581710207	350.3618175623
PLEKHB1	0.784411066644717	0.70401100251664	361.888460801909
PLN	-0.983962626636581	-0.481226503185788	15.603857483206
PNPLA1	0.773390826399928	0.34941143858445	254.98942383864
POR	0.826776033234173	0.843759714394739	4.69891471365888
POSTN	0.865415651246364	0.481226503185788	118.328126030413
POU3F4	0.999229712947593	0.481226503185788	237.690588209165
PPAP2C	0.844976455161548	0.769483764063866	216.678056313561
PPAPDC1A	0.999472052464725	0.481226503185788	157.741068918468
PPFIA2	-0.886383779032735	-0.304354364101073	10.3474512977999
PPP1R14C	0.60692094924457	0.403874234835745	229.596204720063
PPP1R1B	0.812582648450536	0.481226503185788	319.889503171782
PPPDE2	0.88315381340566	0.651583765535002	23.1295137391488
PRDM2	0.82345647898814	0.724155039306527	2.01875766629058
PRDM7	0.999797524712117	0.481226503185788	226.910614808807
PRG2	0.652670066912565	0.393730775333826	504.00235082481
PRODH2	0.397229243374577	-0.0324442842261525	432.238213662473
PROM2	0.823399144997723	0.481226503185788	517.81692743811
PRRG4	0.434838458293008	0.137317239844153	221.179581523928
PRSS12	0.985884743346314	0.533113989983183	127.570533959985
PTGDS	0.328453795641325	0.218739319629904	248.066843667193
PTGER3	0.55307513440969	0.625262574309015	255.231669031152
PTGFR	0.873406507624648	0.592348877759092	64.8887634464759
PTP4A1	0.828810984167946	0.826581039910091	1.82527394566615
PTPN21	0.883981356900631	0.664936003835464	115.8897718463
PTX3	0.859471622428004	0.481226503185788	60.5760402874771
RAB25	0.937159847987977	0.64888568452305	231.787700611081
RAB39	0.504214923877948	0.640813785939382	249.439615974618
RAB4A	0.879367107341615	0.758590623242555	5.9804410888055
RAC3	0.496088558717081	0.306235047481865	282.508094791672
RAD21L1	0.859541948217844	0.651583765535002	227.88317985024
RAET1E	0.903835311849216	0.651583765535002	619.917185853913
RARB	0.830460270484785	0.61712158782296	92.0402143183075
RASAL3	0.254962552720726	0.0973328526784575	402.041771459239
RASL11B	0.23129151136862	0.306235047481865	226.192258054201
RASSF9	0.897279778737264	0.632983186238997	196.13768176261
RBMXL1	-0.904733379223904	-0.481226503185788	-13.6798169091937
RBP1	0.474121010074871	0.344639347059836	576.244542787348
RBP4	0.875009672055405	0.646198775737192	259.508573619712
RBPJL	0.999148423717203	0.481226503185788	239.912396112012
RERG	0.490632492099175	0.626716025979205	356.076728487932
RET	0.628948022910991	0.393730775333826	333.412358850837
RGS4	0.929073319716266	0.481226503185788	138.719490153224
RHAG	0.543511507084484	0.0484649081802894	630.466268964556
RIC3	-0.157761844584055	0.131243591777942	223.480585766532
RIF1	-0.833531579702824	-0.481226503185788	-10.0711227250635
RIPPLY1	0.652074031967924	0.437478639259807	278.05612534503
RNASE6	0.844794494745937	0.753937034925052	282.818833481227
RNF175	0.999746505470715	0.481226503185788	165.320873618062
RNF212	0.534717118801697	0.481226503185788	278.159928828368
RNF222	0.999897268729135	0.481226503185788	307.333953216599
ROD1	-0.879640937529268	-0.498521562618287	-7.33181373054458
RP1-32I10.1	0.634419940369003	0.687103034106967	353.841964678808
RP11-257K9.1	0.669738881756865	0.393730775333826	319.366904037125
RP11-314E23.1	0.995954919526257	0.481226503185788	58.6256472095175
RP11-347N5.1	0.982134068712204	0.481226503185788	24.6876753827619
RP11-351J23.1	0.939214745150234	0.646198775737192	312.950277484774
RP11-352D3.1	0.449698116704453	0	398.295801727839
RP11-379F12.1	0.585139613880808	0.393730775333826	289.921214879228
RP11-380J14.1	0.618049944849352	0.698089847152826	267.765579456067
RP11-414K1.1	0.665685727344812	0.522344010387563	306.576383905053
RP11-421L10.1	0.896028573315247	0.43116868247652	332.014487790725
RP11-666A20.1	-0.172204909921634	0.131243591777942	239.864415888123
RP11-78J21.1	0.669246218040592	0.393730775333826	372.093569988984
RP11-89N17.1	-0.827824474409888	0.0507257273501788	9.4693628143087
RP4-758J18.2	0.770022219886707	0.251312344975017	234.412418609533
RP5-1027G4.1	0.997196492271264	0.481226503185788	161.806470249815
RP5-884M6.1	0.0766696823331727	0.359691521210359	280.665545618077
RPE65	0.929518825171152	0.481226503185788	12.2752398598677
RPL39P5	0.912065442409664	0.904514501871816	2.1319082615758
RPRM	0.843267351374948	0.64888568452305	120.317444923932
RSPO3	0.312325408189518	0.522344010387563	402.875046727745
RUNDC3A	0.791064868130782	0.481226503185788	353.386202792152
S100A8	0.691293087017264	0.481226503185788	621.863224779572
S100A9	0.628198096227226	0.393730775333826	651.297988849172
SCG3	0.634011639032488	0.631765876997681	257.064982004721
SCGN	-0.139616115556125	-0.393730775333826	221.050610826636
SCML4	0.542543580300454	0.0242324540901447	333.261611593301
SCN10A	-0.427745140382153	-0.512989176042577	-844.159710546852
SCN3B	0.999485214459368	0.481226503185788	122.600416842714
SCN4A	0.13480008223717	0.0324442842261525	956.362146305367
SCN5A	0.998333001933993	0.481226503185788	78.873870428012
SCRG1	0.999106300920413	0.481226503185788	126.571991833613
SDR16C5	0.731969355713451	0.481226503185788	590.59333182491
SEC16B	0.825422756222761	0.698089847152826	272.268398206682
SEMA6D	0.891000248608538	0.45993630874874	36.858187955168
SERPINA11	0.674146182167064	0.437478639259807	580.2103685671
SERPINA12	0.976755018639041	0.646198775737192	301.221180905834
SERPINA5	0.6678416555653	0.437478639259807	280.233774648085
SERPINA6	0.43380614951822	0.421775694939983	261.676182768889
SERPINB4	0.336849387664102	0.570808918567853	330.598582696429
SERPINB5	0.738452885033472	0.481226503185788	425.716775352814
SFRP2	0.805368797904133	0.202902909400715	744.616165602509
SFTPC	0.99764362883839	0.481226503185788	66.9254034317008
SGCD	0.962159782651885	0.233973983032236	160.860299536955
SGCG	-0.263870671125255	-0.027923593886113	230.100856679491
SGCZ	-0.924712486503377	-0.300989272085122	5.56994766503476
SH2D1B	0.602296651421252	0.511574030791943	341.305731398844
SH3GL2	0.896658811605753	0.651583765535002	327.840842458736
SHD	0.99991838000076	0.481226503185788	314.568275879011
SHH	0.399595289058982	0.227109989583068	258.571376722445
SIGLEC6	0.636005590617298	0.51910854761844	240.460627841859
SLAMF9	0.596568423330735	0	235.164757831926
SLC14A2	0.924710829726985	0.128730530004797	30.7480362134087
SLC17A1	0.674183168806031	0.437478639259807	491.361771907804
SLC17A7	0.362814606457884	0.454219979166135	309.747549482465
SLC18A3	0.999879395992667	0.481226503185788	294.332275735191
SLC22A7	0.873084422896574	0.646198775737192	214.36121493457
SLC26A3	0.939305777616917	0.646198775737192	521.4994026222
SLC28A2	0.674138278288739	0.437478639259807	253.625838890825
SLC38A3	0.615707987057722	0.437478639259807	612.657847301616
SLC39A5	0.671391592206332	0.437478639259807	777.563023821088
SLC5A7	0.99921215692087	0.481226503185788	129.522608789209
SLC5A9	0.965374233742384	0.64888568452305	428.612043694464
SLC6A11	0.791958395929414	0.646198775737192	366.289592004224
SLCO1B3	0.964781731195918	0.38502677054341	242.447726075181
SLCO2A1	0.891486262691491	0.549966394716579	136.818790789724
SLIT2	0.950500373430193	0.468946930731761	59.4963902256087
SLITRK1	0.999918313553871	0.481226503185788	413.881274306293
SLURP1	0.998765778167592	0.481226503185788	294.956300739638
SMARCA2	0.846529504631081	0.713233112353103	4.38890508951761
SNAP25	0.905433917454666	0.676214955961983	36.019277795056
SNTG2	-0.0993875754765133	-0.481226503185788	234.578259307244
SNX20	0.862998444662873	0.753937034925052	209.359528068911
SOHLH2	0.46787854325707	0.306235047481865	258.538755155868
SOX12	0.852054463338342	0.923380516876639	1.73917355361282
SP5	0.879526735329038	0.745792070915254	29.2384306034343
SP7	0.980242476305852	0.481226503185788	21.0502232856289
SPARCL1	-0.873386992174731	-0.101451454700358	9.18719976431313
SPDYC	0.193611412783015	0.115777280652913	310.863829727167
SPIB	0.727219309906667	0.522344010387563	349.947727932223
SPRR2A	0.790071937243355	0.481226503185788	312.956235466353
SPRR2D	0.791438518503111	0.481226503185788	570.589614032998
SPSB4	0.95488934177046	0.481894409826699	238.1267371995
SPTA1	0.640418798415351	0.393730775333826	415.364502204498
ST6GAL2	0.877419191634107	0.64888568452305	330.408384671313
ST6GALNAC2	0.448602393238956	-0.0558471877722261	363.001395243106
STAR	0.67686569548355	0.481226503185788	279.493042477187
STAU1	0.832755394605791	0.646198775737192	10.2052266431975
STEAP4	0.921413806954903	0.304354364101073	251.47137153281
STK32B	0.961090655121444	0.456531546151609	83.3726006706235
STX19	0.992645996357705	0.481226503185788	102.498413672692
SULT4A1	0.47663026575682	0.393730775333826	267.473158627362
SV2C	0.849481488034471	0.268144173832564	19.8483783875609
SYT13	0.897673473123101	0.481226503185788	130.68603888578
SYT9	0.917398745657891	0.236939551103637	64.4001200790361
TAGAP	0.921585442822942	0.733217331698039	361.005388892421
TAL1	0.849832702049452	0.721688757300271	67.6731279890048
TAS2R41	-0.932750687284053	-0.481226503185788	5.16294929205402
TAT	0.803230291473827	0.646198775737192	293.819072701421
TBC1D10C	0.296166973222797	0.38933141071383	274.350372097513
TBL1Y	0.998739553941615	0.753937034925052	128.477322553035
TBX20	0.856154338433638	0.651583765535002	421.369880061669
TCN1	0.402135063429632	0.581040149647503	300.027971088506
TDGF1	0.128939734664549	-0.243668503223366	361.338410392323
TECTB	0.757117563588615	0.601791583563485	304.772436224535
TF	0.776712974939973	0.543043581803926	219.837559279918
TGFB3	0.841348221589269	0.668657315070539	111.209757601588
TIMP4	0.0700728056004503	0.441569163420414	238.613193118408
TKTL1	0.435187099089272	0.162221421130763	355.504611498571
TLR10	-0.256315231386446	0.0324442842261525	233.356142256449
TLX2	0.833090838299936	0.753937034925052	181.584231965107
TM4SF18	0.6393048446083	0.533113989983183	316.775218473748
TM4SF20	0.651314056732129	0.739524910655462	334.027909076309
TM4SF5	0.880582333534399	0.646198775737192	496.59966924881
TMEM100	0.883818744832789	0.177704663327728	200.350189790689
TMEM119	0.998917694424184	0.481226503185788	114.916666449443
TMEM130	0.58231877619409	0.393730775333826	270.293918635599
TMEM132D	0.449211097777472	0.204727235153207	259.831402487591
TMEM179	0.864606883630456	-0.092612083718499	183.757071745559
TMEM190	0.838634087501403	0.266556994991592	269.66759516049
TMEM210	0.99895851409306	0.481226503185788	299.080446042051
TMEM40	0.877630298420033	0.463769859224612	542.776887640592
TMEM44	0.848544047053586	0.820782681668123	2.20434662392729
TMIE	0.956031221948268	0.481226503185788	33.6323052651116
TMPRSS13	0.589751249405122	0.0167541563316678	910.311839032078
TNFSF14	0.451404593171938	0.392742042946968	271.565546516718
TNNT2	0.262375092894083	0.195465157202791	247.567964134021
TNR	-0.842142981122666	-0.367801514299421	14.479326529434
TOB1	0.851201804851291	0.741248409378641	2.63052309161214
TP53I11	0.292997925357055	0.218739319629904	313.627815490469
TPPP2	0.939300416027145	0.646198775737192	386.860633213483
TRAC	0.901495012283541	0.753937034925052	22.6512323411785
TRHDE	0.949928751545303	0.296174438879546	53.5749206865273
TRIM16L	0.848311867942074	0.481226503185788	8.00228012823288
TRIM3	0.82708531843085	0.481226503185788	10.9776754661275
TRIML2	0.822610695553871	0.735603028598841	182.504530039052
TSP50	0.919066563638936	0.481226503185788	12.1917270219824
TSPAN11	0.999495329602603	0.481226503185788	161.972689299508
TSPAN19	0.832031623061603	0.505550927623225	367.554817524782
TUSC1	0.449310478486405	0.481226503185788	973.548565619401
TWIST1	0.727183715417934	0.481226503185788	254.130365486632
TXNDC2	0.55703213281261	0.393730775333826	368.867445449993
TXNRD1	0.902852280555149	0.781904531169725	4.89677299030255
TYRP1	0.627035094997446	0	391.894465788465
U91324.1	0.939310058703942	0.646198775737192	499.122102305726
UCA1	0.790340881777558	0.64888568452305	444.269200424114
UGT1A9	0.833182955317902	0.753014992511682	32.5392490838066
UGT2A3	0.674158775738849	0.437478639259807	483.020187083353
UGT2B10	0.614782134508267	0.498111556297419	409.336687325799
UGT2B4	0.67409946909166	0.437478639259807	374.552347410149
UGT2B7	0.518981401379285	0.528714676805417	340.920482308663
UNC5D	0.230162529663346	0.294241211439537	299.54070871234
UNC93A	0.83504672378545	0.646198775737192	245.604862592071
UOX	0.864165815585161	0.843212670394819	53.3267109235434
UPK1B	0.980430207514487	0.592348877759092	664.206293524353
UTF1	0.479705699101424	0.393730775333826	289.836408791947
VEGFC	0.883618418212757	0.798018406413521	74.9162821699135
VIP	0.774727945746639	0.532519481381369	264.40415384233
VIPR1	0.839877993229102	0.643065964413034	15.0459433622866
VIT	0.934619745455736	0.0760885910252682	146.416890649549
VNN1	0.605290764968455	0.437478639259807	430.367048673507
VPREB3	0.444991797890573	0.306235047481865	230.358342564116
VSIG4	0.72020701889656	0.481226503185788	319.582724310851
VTN	0.983631405640683	0.837707816583391	26.6500569400261
WBSCR16	0.84940640091622	0.481226503185788	9.60699261460725
WDFY4	0.845271379209674	0.763188142171298	490.337167586266
WDR69	0.484896539785823	0.473879102207274	242.626341057232
WIT1	-0.0298672139127954	0.306235047481865	232.353576232262
WNT10A	0.878140845122246	0.839799474812134	349.746878569224
WNT5A	0.940325623173387	0.64888568452305	59.7809072897676
WNT6	0.998982933360299	0.481226503185788	76.9320678452351
WSCD1	0.0548690166234525	-0.179546211614902	385.169365353665
WSCD2	0.472487320127644	0.583997116070745	335.489187292081
XKR3	0.55089830919316	0.344639347059836	410.721535569329
XKR7	0.860518014817057	0.608708728202146	168.250569942589
YTHDC2	-0.918728815504397	-0.481226503185788	-11.256222934395
ZBTB17	0.886055130201682	0.900292350178248	3.00563970527026
ZBTB7C	0.561384729652606	0.610575691462035	241.569123692715
ZCCHC6	-0.881833691003893	-0.64888568452305	-12.3156747654592
ZDHHC22	0.999581816927471	0.481226503185788	361.771242053383
ZIC1	0.999972789268068	0.481226503185788	514.865591919053
ZMYND11	0.853335915620005	0.810355732536866	4.80398508744761
ZNF157	0.979962070691164	0.64888568452305	218.448358848565
ZNF321	0.678024210253276	0.390930314405582	232.537866553722
ZNF536	0.958442813955628	0.238152089872098	54.984950766769
ZNF556	-0.0230573937270942	-0.194665705356915	234.84999170721
ZNF860	0.99029533892712	0.64888568452305	270.788630971806
ZPBP2	0.880854738956404	0.706100055936571	171.699744500368
