# Supplementary material for: Functional transcription factor target discovery via compendia of binding and expression profiles
Source: Sci Rep. 2016 Feb 9;6:20649. doi: 10.1038/srep20649 (PMC4746627; doi:10.1038/srep20649)
Supplement: Supplementary Dataset [file srep20649-s2.zip › Supplementary Dataset/43180_2_data_set_1775619_nz79pl.csv]

Gene	PC	SC	CARS
CLEC2L	-0.469761534604524	-0.845165000423137	-10.0366150309375
CLPTM1L	0.607256834787574	0.857124882504597	2.86575569688028
COLEC12	-0.77065753735377	-0.898717034272917	-3.47195501397918
DSP	-0.884330219057385	-0.881070747012641	-3.59989636525676
FOXB2	0.855098248918515	0.860456050815273	1.34083663833368
GFI1	-0.67940069214839	-0.82445150234582	-1.29644154313768
HES4	-0.766274782878817	-0.826931789095197	-1.72513776480472
HOXA11	-0.718578749837077	-0.856893070496975	0.988778324952194
HOXB6	-0.822856915112152	-0.829988416166348	-5.98154899562422
HS3ST6	0.533602188344742	0.854030450433055	3.10513937285612
IKZF3	-0.806154561982063	-0.836242010007091	-11.2389404856138
KCNH1	-0.517818207804561	-0.856893070496975	0.874483957709554
LHX5	-0.836037052009822	-0.84913159339511	-1.67373506592961
MAF	-0.88214835035593	-0.832050294337844	-3.60028970211726
MARCH11	0.827321649171679	0.85740297418417	0.792272686836302
MMD2	0.874126708029062	0.856893070496975	2.21406181287959
MNX1	-0.849052421821081	-0.848265781113734	-1.82977893248787
NLGN1	-0.647637288505204	-0.837191745702164	1.4657584958369
NPBWR2	-0.812121719569263	-0.856893070496975	5.19398906673454
NR2F2	-0.924341463839972	-0.826493139167476	-10.6153411115391
NR6A1	-0.827094842868539	-0.856893070496975	0.897919450701348
PHOX2A	0.326896698007257	0.831985140248684	4.68586331407827
PITX2	-0.593907134243659	-0.827837354384716	-1.59600488633126
PKNOX2	-0.744510761083844	-0.856893070496975	-3.37862535492416
SCRT1	0.864617004780033	0.959114493795347	1.8305983208882
STMN2	-0.621681744693125	-0.90515506644204	-2.01236661570796
TMEM215	0.308962024348346	0.837191745702164	32.8441726806475
VAX1	0.669536998488717	0.831985140248684	1.1193358804756
WNT5A	-0.72428180584903	-0.832050294337844	-1.06152271197384
WNT9B	-0.775370304259323	-0.849281296908581	-1.60003884049459
