# Supplementary material for: Functional transcription factor target discovery via compendia of binding and expression profiles
Source: Sci Rep. 2016 Feb 9;6:20649. doi: 10.1038/srep20649 (PMC4746627; doi:10.1038/srep20649)
Supplement: Supplementary Dataset [file srep20649-s2.zip › Supplementary Dataset/43180_2_data_set_1775620_nz79pl.csv]

Gene	PC	SC	CARS
AB019439.29	-0.20727543695247	-0.306622070335933	56.3089656603447
ABCC12	NaN	NaN	92.5113386061402
ABI3	0.559117317150897	0.480384461415261	178.049855820478
ABO	0.3914655497912	0.194325082689389	447.169200484925
AC002456.1	-0.0828738335097713	-0.131013944022344	128.281779331768
AC003043.1	-0.149432335820335	-0.218356573370573	71.1098662797719
AC004160.1	0.11692828666983	0.306622070335933	77.2365944424626
AC004383.8	0.550499779649218	0.358464089549432	77.5940725162025
AC004540.1	NaN	NaN	104.54837952921
AC005996.2	-0.194468945229102	-0.480384461415261	130.224182223296
AC006481.1	-0.175446547990117	-0.323875137815648	-93.2267727158719
AC006486.1	0.771697944577837	0.752617809006382	149.765477168419
AC007099.1	0.417453870499569	0.0647750275631296	430.55555474151
AC007245.3	0.111151222428723	0.131013944022344	76.6832329114137
AC007277.1	-0.16862412482457	-0.0436713146741147	252.173115516841
AC007377.1	-0.228197893177568	-0.480384461415261	66.1486164038167
AC008806.2	-0.113013533726912	-0.305699202718803	83.3682256359866
AC008872.2	0.0832838291504534	-0.0647750275631296	142.12174348956
AC009950.1	0.762785917527468	0.250872603002127	219.643721261463
AC010149.2	0.703160381823838	0.480384461415261	240.321984541645
AC010729.2	-0.129542564034838	0.0647750275631296	100.324384348641
AC012123.1	0.393239758316419	0.388650165378777	145.450550836949
AC016735.4	NaN	NaN	112.410704779499
AC016912.3	-0.172712119791486	-0.305699202718803	88.5641981315154
AC017104.2	NaN	NaN	134.01698174684
AC018470.1	-0.172573148662173	-0.131013944022344	150.927782546797
AC020922.1	0.493520146033277	0.202547873416733	52.6752119231586
AC023115.4	-0.0889652357767885	0.131013944022344	161.510137917867
AC026343.1	-0.419754098486785	0.102418311299838	-224.265816454113
AC026904.1	0.489406979279447	0	73.0927888280106
AC051649.2	-0.211332457250303	-0.218356573370573	172.382857113728
AC053503.1	-0.0964274128756444	-0.0436713146741147	162.76605197124
AC061992.5	-0.52600525239901	-0.216357955695147	-115.441228376376
AC062028.1	NaN	NaN	137.096056145113
AC064834.2	0.317944058356582	0.171378614099395	83.1981030993882
AC068610.2	0.123420182541647	0.129550055126259	118.712201147332
AC073130.3	0.612197659838461	0.518200220505037	54.0938515510298
AC073283.1	0.0723927749776199	-0.129550055126259	78.5866716624428
AC074011.2	0.364415208146648	-0.00417079606113743	79.0891670065151
AC074257.1	0.016786857615192	0.305699202718803	85.338682852939
AC074363.1	0.646483434912499	0.626057063288085	279.719168324298
AC078941.1	0.201127164947277	0.139373668334515	96.7643803069256
AC091212.1	NaN	NaN	92.4322986453149
AC091729.3	-0.0909838994315896	0.218356573370573	85.4592304688368
AC092015.1	0.836017186975933	0.480384461415261	20.5522746542428
AC092017.2	-0.147201118907369	-0.129550055126259	105.899411673317
AC092040.4	0.549643780894684	0.473870472337351	53.4898799581204
AC092040.5	0.997291376911826	0.480384461415261	76.4138176438873
AC092295.2	-0.12880778017634	-0.480384461415261	73.0111053701859
AC092661.1	-0.959539150283917	-0.647750275631296	-8.91757007701522
AC093063.1	0.625113489810399	0.409673245199351	81.8902469332343
AC093390.1	0.672670011462721	0.323875137815648	140.01351698228
AC093627.1	-0.129072593258774	0.218356573370573	120.957294545161
AC093732.1	0.837371191096724	0.480384461415261	23.0898313689198
AC093901.1	0.460324949152953	0.362371537669739	81.4025488735839
AC098820.3	0.0273625372695688	0.393041832067032	56.8618173472338
AC099669.2	-0.135616410582076	-0.0647750275631296	55.1301935413945
AC104024.1	-0.0858546235493398	0.218356573370573	149.566888150783
AC104024.2	0.679719042802668	0.480384461415261	318.979601651594
AC104462.1	-0.863108928709258	-0.480384461415261	13.8180672118954
AC104654.2	-0.101543945363039	0.259100110252518	83.5986645237767
AC104667.3	0.64708130451187	0.393041832067032	131.020567300031
AC104695.1	-0.00532316816969205	0.218356573370573	98.9554373267129
AC104699.2	-0.14342294391081	0.131013944022344	95.7061703783804
AC104801.1	0.673767733078184	0.259100110252518	207.600148794232
AC106869.1	-0.151670488487315	-0.582975248068166	114.004764625863
AC108142.1	-0.142580206252452	-0.305699202718803	52.9657679689702
AC108448.1	-0.0939992310022511	-0.0436713146741147	142.842793958119
AC108488.1	0.836659336137621	0.90515506644204	1.61122806498829
ACADS	-0.860058481091789	-0.480384461415261	-17.1835977783719
ACOT12	-0.111975779615407	-0.305699202718803	50.0487262696097
ACOT4	-0.153240066761555	-0.0436713146741147	163.686696063723
ACSM1	0.412857469768435	0.305699202718803	292.380814033802
AD000671.2	-0.137815536667667	0.0436713146741147	91.7628237261883
ADAM11	-0.168681891661983	0.0436713146741147	330.850396073477
ADAMTS15	0.533495451877815	0.393041832067032	174.409679746944
ADAMTS18	0.75133742829001	0.418121005003545	65.5461320725085
ADAMTS8	0.919387918669898	0.647750275631296	280.750436128986
ADCYAP1	0.402755423102397	0.323875137815648	151.983101564699
ADORA1	0.35764086409071	0.218356573370573	189.200758880149
ADRA1A	0.522533371516423	0.362371537669739	231.072173817024
ADRA1B	0.249443170578185	0.323875137815648	194.755844584837
ADRA2A	0.63321479472049	0.204836622599676	209.440157935983
AGPHD1	-0.176381425627745	-0.305699202718803	65.0201690725921
AGT	0.672298305087092	0.480384461415261	201.777497494908
AIPL1	NaN	NaN	53.8884746214226
AKR1D1	0.13787060325322	0.393041832067032	239.889594176079
AL021408.1	-0.170101065385471	-0.388650165378777	121.241487320208
AL022326.1	0.102460238395625	0.393041832067032	165.529965343293
AL024497.3	NaN	NaN	108.450705988396
AL031005.1	-0.101247818511716	-0.393041832067032	199.80384736442
AL031587.2	0.612542988142562	0	95.3784166227266
AL031594.1	0.0176654854902488	0.305699202718803	58.8676590860917
AL034549.4	NaN	NaN	63.9082349312776
AL035045.1	-0.195772467441441	-0.480384461415261	182.035381691654
AL049736.2	-0.259745681419405	-0.362371537669739	124.919385182059
AL050338.2	-0.12003341870268	-0.0436713146741147	49.2817849228213
AL121672.1	-0.936651916865448	-0.480384461415261	16.4388817884618
AL133343.2	0.172670718013128	0.204836622599676	99.3580144522995
AL135792.1	0.468115423409038	0	219.40553641262
AL136115.2	0.157460195470943	0.323875137815648	89.9965663466721
AL136139.1	-0.16296263952095	-0.194325082689389	64.7985914382635
AL139042.2	0.398003279686481	0.129550055126259	550.173933360319
AL139275.3	0.548542414090407	0.529619939671158	243.782158660034
AL157813.2	-0.0651735912920257	0.305699202718803	123.506055761273
AL157895.2	-0.259436011480332	-0.362371537669739	48.8390611038835
AL158069.1	-0.230791631799715	-0.195123135668321	97.8571722652438
AL158175.1	-0.206951947115417	-0.582975248068166	118.171625076001
AL160153.2	NaN	NaN	87.4655628174584
AL353597.2	0.188988282676217	0.418121005003545	63.1746250877922
AL355312.2	NaN	NaN	76.6839454469704
AL357055.2	NaN	NaN	165.044903360201
AL357833.2	-0.829645638684918	-0.647750275631296	3.61642312889457
AL360219.1	-0.0906852846114497	-0.131013944022344	76.0107912183624
AL391244.2	-0.100706125552396	-0.218356573370573	115.843007865785
AL391427.5	0.82543220180554	0.647750275631296	106.043484779388
AL445203.2	NaN	NaN	124.91324594489
AL445490.1	-0.137965511964121	0.0436713146741147	92.9917984678974
AL450226.1	-0.105950473278692	-0.393041832067032	70.889570930932
AL450322.2	-0.0997037738853184	0.218356573370573	185.284721934056
AL451069.2	-0.0951731529794321	-0.256045778249595	-58.6726069404347
AL512290.2	-0.102503085268422	-0.393041832067032	200.403527891804
AL583862.1	NaN	NaN	144.721807165294
AL589843.3	NaN	NaN	165.831907426077
AL593856.3	-0.162816902277368	-0.259100110252518	92.3522409672027
AL606970.1	0.638708337342278	0.307254933899513	80.5820079387975
AL645608.7	0.150138146741846	0.393041832067032	88.4802782050652
AL669830.2	NaN	NaN	82.0493012345231
AL669830.3	-0.247725110070407	-0.129550055126259	69.8316618350147
AL713867.1	-0.598957398039345	-0.650443635587991	-63.4159870756326
AL731547.2	0.158792856255174	0.393041832067032	59.8131274402254
AL807752.4	-0.0888451614333861	0.218356573370573	200.347796721367
AL928921.2	-0.195061059138979	0.0647750275631296	75.8343660502245
ALCAM	0.984445321488332	0.647750275631296	24.7601054117553
ALDH1L1	0.112966535832574	-0.131013944022344	89.1504873016425
ALDH7A1	0.884261197971099	0.819346490398703	17.3423715799621
ALKBH4	0.535529965982069	0.752617809006382	1.59171889362301
ALOX5AP	0.507454061786318	0.480384461415261	106.980708422898
ALOXE3	NaN	NaN	75.5119775072653
ALX1	0.227543839573878	0.307254933899513	63.860200210381
ANKRD2	NaN	NaN	173.901836883094
ANKRD43	0.517120456142982	0.480384461415261	62.221078813439
ANKS4B	0.861644803913486	0.647750275631296	196.118839575703
ANO5	-0.153410451034454	0.0436713146741147	75.4133450843147
AP000266.1	0.123451130951113	-0.305699202718803	136.86794807172
AP000569.2	0.601385664212563	0.418121005003545	157.293917356885
AP000688.4	0.381350732296965	-0.0647750275631296	235.779460806244
AP001065.1	-0.0542250588396814	0.139373668334515	122.274934404797
AP001468.1	-0.91841517855199	-0.480384461415261	6.29899381724023
AP001476.3	0.203411521413901	0.305699202718803	138.602968426378
AP001625.4	-0.13818247420722	-0.131013944022344	79.9868548287779
AP003774.6	0.674442711999284	0.323875137815648	227.60046354645
APC2	-0.153967584118249	0	-82.5948450728585
APOBEC3H	0.606219527600078	0.480384461415261	225.668164180969
APOD	-0.057304034021611	-0.131013944022344	48.5178047164155
AQP8	0.666679045759488	0.393041832067032	348.104533341235
ARMC3	-0.161510298365209	-0.480384461415261	91.2119826928663
ARSJ	0.528486362537854	0.393041832067032	91.3656524741368
ASB2	0.923912436978149	0.647750275631296	174.245190147806
ASPHD1	0.719014416289871	0.772487279336428	1.9901833434967
ATOH7	0.454415782869991	0.393041832067032	120.124253999882
ATP8A1	0.112550236723311	0.218356573370573	68.1759019808359
AVPR1B	0.581311402745753	0.393041832067032	98.3897311366768
B3GAT1	0.640339951463551	0.518200220505037	254.325714292637
BATF	0.668874180907887	0.393041832067032	597.208867340017
BATF2	-0.650807909614108	-0.480384461415261	-52.4595719101545
BAZ2B	-0.872684344830196	-0.480384461415261	3.03878588193928
BCL6B	NaN	NaN	113.108339812348
BDKRB1	0.607240310475216	0.585369407004964	48.2300072136034
BDKRB2	0.557144745450677	0.393041832067032	58.1431117529414
BHLHE41	0.895373428936172	0.480384461415261	58.3364088838962
BHMT	0.552686124204373	0.480384461415261	77.3708537557858
BIN2	-0.135399186611262	0.131013944022344	147.816868871265
BOLL	-0.172158183501132	0.027874733666903	117.857043374722
BPIL1	0.130591891181402	0.131013944022344	239.470512143808
BSND	0.78158821107355	0.480384461415261	182.341799874539
BTBD11	0.640233795495523	0.740479590069857	0.935601374025475
BTBD17	0.158224919831324	0.388650165378777	89.1848114283236
BX072579.3	NaN	NaN	66.9155881186564
BX571818.2	NaN	NaN	243.301548317804
C10orf107	0.509778074491537	0.259100110252518	83.5289591139967
C10orf131	0.19241181413607	0	53.6285397113341
C10orf96	0.703047804120926	0.480384461415261	198.111757490288
C11orf36	NaN	NaN	104.849657272454
C11orf44	0.850991813138876	0.480384461415261	22.2660151481213
C11orf52	0.597455609962653	0.362371537669739	267.206990674513
C11orf88	-0.0964382998656426	0.131013944022344	118.335279501857
C12orf40	0.251430412368161	-0.027874733666903	396.484581957247
C12orf68	0.258999237536709	0.250872603002127	120.717128953414
C14orf178	0.166811478765521	0.250872603002127	164.030546168993
C14orf38	0.118129836120693	-0.305699202718803	-78.6191823817819
C15orf48	0.210311449769239	0.129550055126259	99.8401798638827
C17orf64	0.962348967047713	0.480384461415261	36.1524589741779
C17orf69	NaN	NaN	69.7571248439336
C18orf32	-0.85238490050382	-0.647750275631296	3.07186041324479
C1QL2	0.996527501455448	0.647750275631296	177.10912581606
C1orf115	0.923506324966041	0.752617809006382	4.68694996589986
C1orf130	0.935245715296566	0.647750275631296	38.0297353948486
C1orf200	0.667376684428314	0.393041832067032	299.335501910797
C1orf49	0.124815704599681	0.0913846430164946	60.5929993754931
C20orf141	0.990807065061207	0.480384461415261	209.950834157365
C20orf201	0.181910704175398	0.259100110252518	131.878778751354
C20orf26	0.297761281350489	0.393041832067032	51.0325957138667
C21orf37	0.684304243771112	0.480384461415261	660.733419097007
C21orf77	0.995947559815463	0.647750275631296	195.054914955442
C22orf24	0.192532619694533	0.218356573370573	86.4841963772956
C2orf50	NaN	NaN	153.004689805949
C2orf54	0.634022700987507	0.480384461415261	73.0139688285521
C2orf62	NaN	NaN	49.3302692560423
C2orf81	0.521056311196127	0.393041832067032	882.693043465352
C3orf25	0.563465835113087	0.393041832067032	135.370217376149
C3orf32	0.138710997201868	0.305699202718803	447.323244401362
C4orf47	0.28948089973621	0.393041832067032	125.073486592983
C6orf123	-0.134641268933781	-0.131013944022344	209.700995004495
C6orf195	NaN	NaN	79.628192197156
C6orf227	NaN	NaN	140.44408878138
C7	0.430574567677118	0.393041832067032	101.200748111898
C7orf34	-0.220450408926785	-0.512091556499189	98.7794189753712
C7orf52	0.185443678104245	0.218356573370573	51.3500058324478
C7orf57	0.674752906701047	0.194325082689389	223.357710082144
C8A	0.681813407528339	0.480384461415261	504.578991591811
C8orf85	-0.139476302202175	-0.0647750275631296	50.3638945431705
C9orf139	-0.0773112911090335	-0.305699202718803	119.877823825078
C9orf147	0.494326969175881	0.0836242010007091	124.667223132054
C9orf50	-0.189501615413993	-0.453425192941907	57.9885313343911
CA1	0.441580901966289	0.204836622599676	60.996779486176
CA5A	0.682380154414131	0.480384461415261	561.621810465104
CACHD1	0.704710218501881	0.781623003771914	2.73483191302208
CACNA2D1	0.829314586827896	0.782000536315395	1.16919959620652
CACNG7	0.421101443701	0.393041832067032	143.68607639948
CADM1	0.878154354845052	0.808307199250711	1.79544718140199
CADM2	0.882221418827145	0.650443635587991	277.949171549313
CADPS	-0.116022707073137	0.0647750275631296	53.9822489849054
CASC1	0.51057924519855	0.480384461415261	144.682217685289
CATSPER4	0.194729226417098	-0.129550055126259	59.01439768676
CBLN1	0.638573798736266	0.358464089549432	188.212130605927
CCDC149	-0.53414251236838	-0.393041832067032	-61.5313451241493
CCDC151	0.497439964541424	0.416205205669959	167.600992607257
CCDC96	0.0649113753522544	0.0836242010007091	382.169093400363
CCL13	-0.0832829716527434	-0.131013944022344	49.2911715927002
CCL27	0.088200285715728	0.305699202718803	147.458003220903
CCL8	-0.0707883466718079	-0.131013944022344	90.9844009828713
CCR1	0.70334148198767	0.177393718796725	94.470203556915
CCT6B	-0.200397913600842	-0.0836242010007091	-218.408626404407
CD48	0.577306086915932	0.393041832067032	54.3326062604979
CD8A	-0.166248952818733	0.0436713146741147	57.0643747834402
CDC42BPG	-0.660858599763665	-0.768137334748784	-1.22053557329679
CDK5R1	0.825750276257382	0.647750275631296	3.87857103133678
CDKN2C	-0.717985340188333	-0.819346490398703	-8.70242832058977
CDX4	0.998410075590524	0.647750275631296	222.786008870613
CEACAM8	-0.111311873056393	0.131013944022344	61.2997949166506
CETN1	0.586281489105085	0.393041832067032	246.887494660668
CHIT1	0.417777849179609	0.0647750275631296	247.450987095784
CHODL	0.224067657412442	0.218356573370573	57.9905686249657
CHRM3	0.674101990259467	0.64111887433877	80.1472365174998
CHRNA2	0.759099157354321	0.480384461415261	177.256579167599
CHRNA9	0.892843018272514	0.480384461415261	203.799469163356
CHST8	0.643152065567453	0.393041832067032	238.372748424887
CHST9	0.982531368911266	0.647750275631296	318.005938647991
CNDP1	-0.090683369710492	-0.0436713146741147	120.364765453406
CNTN4	0.427968145651276	0.194325082689389	72.9343734989492
CNTNAP2	0.772691584099693	0.752617809006382	2.24439840611218
CNTNAP5	0.716682375213538	0.480384461415261	95.5344233471532
CORO2B	0.77561479156373	0.807927752182862	0.872308800832525
CPSF4L	0.874001192618619	0.647750275631296	45.2721997061713
CR559946.1	-0.147915300208125	-0.259100110252518	99.6716727693123
CRABP1	0.621707239531925	0.393041832067032	215.520487175363
CRB1	0.0413735328407052	0.0647750275631296	71.249651913959
CRELD1	-0.160365012764743	0.218356573370573	55.301455436905
CRHBP	0.99133234040196	0.480384461415261	189.372331984601
CRHR2	0.423420759139334	0.393041832067032	75.5414566744499
CRIP3	0.762523494381306	0.856893070496975	0.799018520256704
CRISPLD1	0.770322910709002	0.731934360755923	278.29691954675
CRLF2	0.539925720534961	0.480384461415261	196.702144896462
CRTAC1	0.686279138084134	0.480384461415261	136.452506585261
CRYAA	0.401273485941266	0.195123135668321	218.133504646258
CRYGN	-0.124471876466537	0.131013944022344	91.8880080765134
CSRNP3	0.549203991098207	0.453425192941907	173.709065550515
CSRP2BP	0.733073406743815	0.752617809006382	2.31530789848311
CT45A1	-0.131864005649309	-0.131013944022344	163.442492149332
CTGF	0.749578600956832	0.762447428565459	1.12610812564644
CTHRC1	0.563475183456324	0.480384461415261	73.7958216015317
CTNND2	0.843877225658498	0.650443635587991	156.794865579815
CXADR	0.643894340393332	0.768706114785807	1.5660333535744
CXCL1	-0.0872747480714119	0.305699202718803	58.6363676914015
CXCL5	0.841503458140928	0.768137334748784	84.4308202321904
CXXC4	0.20751478190947	0.46088240084927	232.22230616269
CYB5B	0.78491391552396	0.856893070496975	3.42730050436391
CYLD	0.469393619300703	0.480384461415261	56.3498774929464
CYP26C1	0.976237179322854	0.647750275631296	107.589631799799
CYP3A43	-0.140359444844372	-0.480384461415261	197.475729704085
CYP4F12	0.808761105402587	0.647750275631296	437.010795580232
CYP4F3	0.222265767175362	0.194325082689389	81.3557924576285
DAD1	0.714505544833433	0.768137334748784	1.08745419256516
DAND5	0.0918812820689631	0.393041832067032	151.380811766852
DCDC5	-0.147373545985852	0.0436713146741147	97.595293424603
DCLK1	0.623282343101144	0.393041832067032	92.6999827701674
DCLK2	0.516109543991146	0.393041832067032	130.111970943041
DDC	0.291560814071624	0.305699202718803	98.6120508580532
DKK1	0.86876050090812	0.845165000423137	1.64762832311962
DKK2	0.959604718205534	0.480384461415261	103.819902821484
DLGAP1	0.781266012919073	0.752617809006382	2.21064478695098
DLX3	-0.092297580766339	0.131013944022344	49.8391512965446
DLX4	0.603809708274364	0.393041832067032	78.5749197864765
DOC2B	0.471118689189261	0.453425192941907	93.3512237313138
DOCK5	0.783947558589052	0.819346490398703	7.68372149468917
DOK6	0.832749042242787	0.647750275631296	140.126456206989
DPEP3	0.895291382790455	0.647750275631296	182.765645600911
DPP10	0.479189768707115	0.480384461415261	78.6991852798378
DPP6	0.997217412530631	0.647750275631296	272.81950174508
DPYSL3	0.841181653282129	0.768137334748784	49.6281443858659
DSC2	0.510293309585224	0.752617809006382	1.83951140701461
DSCAM	-0.106541038717354	0	50.0505414436125
DSCAML1	NaN	NaN	87.5928824961539
DTWD2	-0.602897535676777	-0.480384461415261	-53.3369242088485
EBF1	0.298072042240368	0.305699202718803	48.1617381008637
ECEL1	0.656920057566815	0.393041832067032	173.662893461498
ELAVL2	0.497291605470355	0.518200220505037	130.135740602062
ELAVL3	-0.138844544716949	0.131013944022344	61.7591065706514
ELAVL4	0.519952271377995	0.250872603002127	287.258724340495
EMP1	0.546741448992052	0.388650165378777	69.5088839158535
ENPP1	0.868262238037942	0.856893070496975	1.41026967118344
ENPP3	NaN	NaN	51.6596755240155
EPB41L4A	NaN	NaN	144.605938344658
EPHA7	0.645678246941107	0.480384461415261	375.090856574825
EPHB3	NaN	NaN	79.2220425025307
ERBB3	0.861974091799426	0.819346490398703	2.89071405897514
ERC2	0.940654777506592	0.647750275631296	109.941576533187
ESRP1	0.680112938982145	0.480384461415261	219.237500961346
ESRRB	-0.144404906461949	-0.305699202718803	88.0657592263388
EYA1	0.99847866043062	0.752617809006382	170.599595717071
EYA4	0.490535787275636	0.305699202718803	510.049297647641
F2	0.86001322644061	0.650443635587991	87.1836981066021
FAM151B	0.692405545401932	0.758657236723891	1.83887371413541
FAM163A	0.582062959539012	0.480384461415261	114.234900874514
FAM163B	-0.0224886607192854	0.305699202718803	97.6260354616547
FAM176A	0.822113785808087	0.789352217376326	1.45948506444621
FAM46D	-0.0885532963009603	0.131013944022344	126.552405816291
FAM9B	0.572436107466282	0.480384461415261	293.419700620168
FBXO32	0.406750981439492	0.305699202718803	48.4883890676872
FEZF1	0.997614316264575	0.647750275631296	252.911751772338
FFAR3	-0.134928727541928	-0.0436713146741147	109.519875617662
FGA	0.549888865155626	0.393041832067032	177.20244505061
FGF14	0.368041124264096	0.195123135668321	99.5835925515508
FGF18	0.445590694899091	0.305699202718803	62.419211314951
FGF5	0.807266704676041	0.480384461415261	51.5245493024109
FGF9	0.64925298041981	0.480384461415261	160.838851267915
FIGN	0.808167505451693	0.772487279336428	1.35469041898184
FLRT1	0.25896470855745	0.393041832067032	66.3000921134979
FOXE1	0.404992605763732	0.473870472337351	101.5144410963
FOXQ1	0.839990121018667	0.621448613109477	50.8649032402268
FOXS1	NaN	NaN	66.1555440422428
FUT1	0.338948301482972	0.305699202718803	73.7722071012516
FUT9	0.632041886131904	0.393041832067032	198.901094566755
FUZ	0.724824259916039	0.819346490398703	1.7014953682857
FXYD3	0.11048030139058	0.393041832067032	127.306598911803
FZD7	0.751423548526631	0.731934360755923	4.18275904238097
GABRG3	-0.13088934718589	-0.131013944022344	189.955307183535
GADD45G	0.659361955033259	0.746985586928139	1.0358047335839
GAN	-0.842993906285852	-0.647750275631296	-13.2049441056422
GAP43	0.916070074848549	0.752617809006382	250.804657332814
GCET2	0.833419096274323	0.647750275631296	7.73438100783478
GDAP1	0.39004276967683	0.393041832067032	132.73279978175
GDPD1	0.205714111794402	0.305699202718803	58.9203216477123
GGTA1	-0.0833745092771006	0.305699202718803	121.641535080735
GHRHR	0.146718736608146	0.480384461415261	111.74006690094
GIMAP1	0.679250493959059	0.480384461415261	371.257134929281
GIPC3	-0.593159908263274	-0.306622070335933	-57.8605103806714
GJD2	0.998362040916861	0.647750275631296	133.733827766109
GLI3	0.525243142040859	0.480384461415261	53.3011445611401
GLOD5	0.171811960388432	-0.218356573370573	282.539596062491
GLTPD2	0.790592856185617	0.752617809006382	16.1736295643096
GLYATL1	0.682347722449175	0.582975248068166	72.7195399511933
GMFG	-0.756595467037845	-0.789352217376326	0.89835101115872
GNA14	0.983228151172914	0.647750275631296	139.664049307333
GNAI1	0.864486185434957	0.739140494986353	1.93500894904859
GNGT2	0.548490213481328	0.393041832067032	210.810868824464
GPC5	-0.208334074988317	-0.131013944022344	52.227343703525
GPR26	0.989630104565849	0.647750275631296	104.560634655969
GPR39	0.775897861455639	0.820767734294955	1.63366962927962
GPR6	0.996665875913814	0.480384461415261	182.249400471821
GPRC5A	0.884019816892562	0.689426795300659	4.56786039937048
GRID2	0.701699457117173	0.480384461415261	502.19291460661
GRM1	0.700100496540087	0.46088240084927	81.6563433427061
GRM2	-0.134439376081433	-0.218356573370573	68.8609637440253
GRP	-0.0853976492087105	-0.131013944022344	146.612624677082
GSG1L	0.345086149332108	0.129550055126259	78.3999818307874
GSTA5	0.682434790883651	0.480384461415261	147.453145413564
H2AFY2	0.773725782324727	0.772487279336428	2.07322172420415
HAL	0.991740200280893	0.647750275631296	155.512839733983
HAPLN4	0.637005464268776	0.480384461415261	245.563074151651
HAR1A	-0.164322551378892	-0.305699202718803	108.945206482117
HAR1B	-0.0972804089256512	-0.218356573370573	148.566771824446
HLA-DQB1	0.564488173227812	0.480384461415261	64.8583987665173
HLF	0.397201065011205	0.388650165378777	236.940232869741
HOXA11	-0.542255501161118	-0.129550055126259	-505.386052411195
HOXC10	NaN	NaN	268.968554836022
HOXC13	0.598788857496512	0.393041832067032	91.9555783024258
HPGD	-0.07614888641907	-0.131013944022344	119.01783961396
HRASLS5	0.994074787175714	0.647750275631296	264.320270053595
HRCT1	0.408808692756955	0.305699202718803	133.23165522471
HRH2	0.842166695530362	0.639692501115462	274.890190529485
HS3ST4	0.674506420502842	0.480384461415261	208.032662677636
HS6ST3	0.733167611583206	0.480384461415261	87.5720887887261
HSDL2	-0.78847997007956	-0.768137334748784	1.26897107700887
HTR1A	0.157396175497965	0.194325082689389	179.840840391081
HTR2B	0.148185759992764	0.131013944022344	49.8647764336614
ICAM4	0.349287507784852	0.323875137815648	95.3170603584188
ICAM5	0.461053962592037	0.393041832067032	237.97577026323
IFLTD1	0.15303950544285	0.453425192941907	71.7429984508774
IGHV7-81	0.53163440686222	0.563101160612298	77.8010475161484
IGLV2-33	0.0911804803303985	-0.131013944022344	128.600333322158
IGLV4-69	0.201566289748181	0.259100110252518	203.429923270793
IHH	0.993096481037423	0.480384461415261	402.716477120981
IL11	0.475897501631216	0.305699202718803	133.75564909105
IL12B	0.133104475994902	0	174.662098281202
IL13	0.458251162565373	0.318274569041734	231.397032297667
IL17REL	0.379764846659626	0.129550055126259	105.910116428807
IL19	0.194515642339496	0.250872603002127	-63.1449481771484
IL1RAPL1	0.779686911976035	0.585369407004964	53.4918425050612
IL22RA2	0.996753095249682	0.647750275631296	196.293663364155
INO80C	0.658471703454377	0.724206824377901	1.69243769705671
INPP4B	-0.306223486624487	-0.194325082689389	-57.6359866038914
IRS1	0.678988494681547	0.778507855499533	1.85554734176298
IRS4	0.999004034553117	0.647750275631296	261.242184482665
ISOC1	0.718421642067354	0.741111536306317	2.81142327658783
ITGA6	0.762322642904774	0.730083921903868	1.98987417563423
ITGAL	0.662800499835866	0.393041832067032	483.85221049998
ITLN2	NaN	NaN	165.173242776124
JAKMIP2	0.691533668639309	0.752617809006382	1.26388957043414
JPH1	0.682509753040102	0.480384461415261	609.5124806757
KAAG1	0.652661725675787	0.480384461415261	96.784854929549
KCNA2	NaN	NaN	84.9548413827579
KCNE4	0.74466801015181	0.480384461415261	52.7721063768601
KCNH1	0.150790989818993	-0.131013944022344	59.6152747132063
KCNH3	-0.155259813149664	0.131013944022344	162.175174533013
KCNH4	0.088851175978119	-0.131013944022344	104.21596002537
KCNH6	0.421014193388197	0.317631892403514	81.5439806413497
KIAA1045	0.577331157166557	0.473049916791266	115.100830659771
KIAA1161	0.703678755894847	0.807927752182862	0.905135753927792
KIAA1324L	0.898122271754926	0.480384461415261	12.4992139069761
KIF25	0.634893109402763	0.409673245199351	162.106435762098
KIF6	0.315583531883603	0.305699202718803	50.0766123498277
KISS1R	0.204223331828249	-0.0436713146741147	102.676629521712
KLB	0.937972047123795	0.647750275631296	101.609352944684
KLHL26	0.559906323164872	0.819346490398703	1.16497653339232
KLHL30	-0.573411993774353	-0.514135842298185	-428.1758979818
KLHL6	0.994290340885791	0.647750275631296	283.600889599951
KLRK1	0.999830561039754	0.480384461415261	606.149303504714
KPNA7	0.652149345926485	0.393041832067032	231.508034681002
KRT222P	0.291668826455446	0.518200220505037	239.284585189278
KRTAP2-3	-0.0968880290408792	0.0436713146741147	67.134171931811
KRTAP2-4	0.996265026401512	0.480384461415261	152.839590510404
KY	0.46410065767118	-0.0836242010007091	137.664873862589
KYNU	0.76539518180476	0.793328828021918	2.28262730162882
LCN8	-0.436326957187784	-0.358464089549432	-111.066081036998
LDB2	0.631035933509487	0.518200220505037	61.7403103091254
LGALS1	0.605578824854902	0.752617809006382	2.84278417140107
LGI1	-0.00802230743890946	0.129550055126259	65.4708873651647
LHFP	0.727116862535672	0.772487279336428	1.60092753223059
LHFPL4	0.864633961271786	0.647750275631296	189.845884061313
LHX8	0.397130441658788	0.393041832067032	52.211818552284
LIPH	0.461813055479398	0.393041832067032	86.2869404318842
LPAR1	0.813996561333661	0.723705816483707	1.54978688405586
LRMP	0.618026790092731	0.393041832067032	338.49517808448
LRRC16B	-0.154934044727956	-0.218356573370573	142.193422561235
LRRC38	0.664938867714818	0.393041832067032	113.928220667602
LRRC4	0.823774408262903	0.391285664555053	73.7974866824312
LRRC46	0.340660763145012	0.259100110252518	127.596487814344
LRRC7	-0.163329746346692	-0.218356573370573	99.6020206790066
LRRTM1	0.869237892918775	0.819346490398703	63.8910692509869
LUM	0.649489443661672	0.480384461415261	52.5335511758495
LUZP2	-0.135044263983317	0.195123135668321	57.9989471543109
LYPD6	0.788628111255577	0.798432100627224	2.4410117068134
MAGEB6	-0.17122798810629	-0.0436713146741147	136.628885045959
MAML3	0.382451169735595	0.250872603002127	63.8407201979397
MAMSTR	0.483100092991731	0	93.1865896746758
MARCH1	-0.196308483331219	-0.155891449851667	107.504383229861
MARCH4	0.819637636596729	0.716928179098865	86.1990262338464
MARCH6	0.822193324525939	0.480384461415261	6.33456695214172
MATN4	0.848528932432644	0.647750275631296	215.770717605118
MBL2	0.679512188982561	0.480384461415261	418.059982287622
MBP	0.551256067930236	0.768137334748784	1.03865701498012
MC4R	0.633301653722772	0.393041832067032	118.320503773866
MC5R	NaN	NaN	73.9186096273093
MEGF10	0.803103019272817	0.437319272149765	101.862221263744
MEIG1	-0.162405502954527	-0.393041832067032	188.063054922994
MEIS2	-0.907149359080061	-0.647750275631296	-17.7210084411374
METTL11B	-0.0930617688816338	-0.0436713146741147	90.6491440361179
MFAP5	0.76422705923973	0.480384461415261	62.9684868633056
MFSD7	0.0300946931655833	0.129550055126259	92.818370022245
MGAT4C	0.945696068874954	0.480384461415261	66.6456396088636
MGAT5B	NaN	NaN	109.194444496302
MIER1	-0.891560797406326	-0.480384461415261	-20.4515077851149
MIP	-0.0987969541305051	0.305699202718803	52.5082897210438
MIR155HG	0.637770691287621	0.434845845203687	175.814914711688
MMP10	0.356098426045935	0.0512091556499189	112.087575541315
MMP14	0.735958708353877	0.75896243386875	2.44187640695816
MPZL2	0.702982036622278	0.650443635587991	365.337670224791
MRGPRF	0.89541220549858	0.819346490398703	49.9871259285312
MUC5B	-0.127872422731847	-0.480384461415261	91.6653430548421
MYCN	0.562568066645822	0.473049916791266	139.549865554685
MYCNOS	0.69993016622556	0.480384461415261	197.271604227469
MYH10	0.826726450146648	0.834381625032992	1.6317754011053
MYO1B	0.627932967557465	0.735313937132387	2.74424118230124
MYO1G	0.771909337642331	0.75955452531275	1.71351683556369
MYO3A	0.999318904674968	0.647750275631296	202.180912534767
MYOCD	0.521790461264124	0.393041832067032	194.356095649182
MYOM3	NaN	NaN	104.064129556663
MYRIP	0.540953586468397	0.473870472337351	143.623688630192
NAP1L6	0.618001212732123	0.480384461415261	277.757941854216
NBEA	0.697463039865546	0.752617809006382	4.86413549293364
NCAM1	0.464099015452925	0.250872603002127	66.9148523528762
NCF2	0.641684849244786	0.752617809006382	2.20284808325192
NCR2	-0.450332757602711	-0.518200220505037	-222.286221618065
NDNL2	0.865109001068413	0.647750275631296	6.44684479615737
NDST3	0.0720420671969072	0.336045335441398	148.485447383851
NEFL	0.944423794868027	0.647750275631296	216.880645261728
NEK7	0.612527924979315	0.752617809006382	2.65785509142598
NEURL1B	0.274287565587457	0.225773823923104	319.81755416441
NGF	0.655611533252897	0.639692501115462	82.6801246029259
NGFR	0.137930059725799	0	82.7238425309685
NKX2-6	-0.0927584292082657	0.218356573370573	106.16712880049
NMB	0.993053488191912	0.752617809006382	20.3634653244754
NPFF	NaN	NaN	96.2834453518441
NPTX2	0.575456800760226	0.518200220505037	131.675125464243
NPY	0.35464459079464	0.0647750275631296	204.861040077036
NR0B2	0.672061003562738	0.393041832067032	812.429019987016
NRG1	0.556198893535795	0.393041832067032	88.7807583183822
NRG3	0.684802120269867	0.480384461415261	337.671004525018
NRP1	0.830537626122145	0.819346490398703	5.88014564481397
NRSN1	0.910429168126997	0.480384461415261	33.7902275377412
NXNL2	0.446619488430403	0.323875137815648	242.821755891535
ODF3L1	0.043310810982553	0.131013944022344	65.5924042887311
ODZ3	0.464892579979921	0.480384461415261	51.2599523106956
ODZ4	0.879732078625835	0.405095746833467	50.8693082971399
OLFM3	0.691156076764492	0.696868341672576	97.9004345134994
OLIG2	0.633940350244579	0.358464089549432	160.422319789377
ONECUT1	0.409932353769357	0.388650165378777	172.337568093465
OPCML	0.548588280910541	0.393041832067032	50.7626982423555
OPN5	NaN	NaN	167.2433337719
OR51E2	-0.129272689468652	0	87.9898214918307
OR51I2	-0.208506376461188	-0.453425192941907	50.334658693937
OR51M1	-0.130512815059826	0	81.5603133009868
OTOG	0.994168194073766	0.647750275631296	125.183748196246
OXR1	-0.669863474853033	-0.856893070496975	-1.18456269498842
P4HA3	0.243374837144288	0.0647750275631296	193.087965976052
PACRG	0.515973732734083	0.306622070335933	62.5325611333999
PAGE4	0.677139625506146	0.480384461415261	332.937226592466
PAK4	-0.945236299296203	-0.480384461415261	7.21810282354944
PANK1	0.924070891540194	0.819346490398703	4.18671920925183
PAQR9	0.587774356604246	0.480384461415261	260.770576503226
PATL2	0.614376245132672	0.668993608005673	52.7834457333679
PCBD2	NaN	NaN	113.502039902865
PCDH7	0.51884732201498	0.393041832067032	50.1075229846316
PCDHA5	0.633803103331987	0.480384461415261	77.2994501022654
PCDHAC2	0.668367662152575	0.582975248068166	163.135934511104
PCDHB11	0.752885217180812	0.724206824377901	1.63129379681488
PCDHB12	0.875853747643212	0.807927752182862	2.73387984116354
PCDHB6	0.838312956082186	0.869048189253482	1.3413672705299
PCDHB8	0.823212930667786	0.752617809006382	3.49485693909217
PCDHGC3	0.798767447506857	0.807927752182862	4.03880681665136
PCSK1	0.827110857252141	0.815241197482534	234.151748021015
PCSK2	0.660377785780883	0.393041832067032	304.014859347942
PDGFA	0.778958155702106	0.768137334748784	4.23063192418248
PDYN	0.653237879081146	0.393041832067032	144.553185747261
PDZRN3	0.913749627658112	0.798432100627224	70.6062149561872
PHF21B	0.860485638420114	0.647750275631296	87.1243683049082
PHOX2A	0.924167450584401	0.480384461415261	535.138870561325
PI15	0.956740928828756	0.480384461415261	118.25113859832
PI3	0.98871325292059	0.480384461415261	261.670409533086
PITPNM3	0.883861105523436	0.480384461415261	13.9897586691059
PKHD1	-0.310291362380084	0.416205205669959	-75.8514629958692
PLCH1	0.683055890906178	0.518200220505037	328.656395925931
PLD5	0.903779807185205	0.713520917718038	177.985893197918
POU2AF1	0.22574240867041	0.323875137815648	54.490521728464
POU3F1	0.550581615158045	0.250872603002127	62.8069345218981
PPM1H	0.478945195192664	0.727532837268552	3.01058665461181
PPME1	0.737717051424101	0.820767734294955	1.77719264658867
PPP1R14A	0.886926740163469	0.856893070496975	1.15601511343381
PPP1R14D	-0.136476790953078	-0.0436713146741147	78.2280191186362
PPP1R9A	0.967160795273389	0.856893070496975	3.15779064087885
PRCD	0.267239396848201	-0.0647750275631296	96.1351001667302
PRELP	0.755353863390728	0.582975248068166	66.3358078798269
PREX2	0.686061310590555	0.480384461415261	147.89504497035
PRKRIP1	0.860287457343602	0.647750275631296	5.9332778282149
PRND	NaN	NaN	82.867119048955
PRODH2	0.702210448748856	0.480384461415261	397.926542221153
PROKR2	0.759454191179134	0.512091556499189	172.49901874834
PRRT3	0.62816030574281	0.480384461415261	96.5490434935775
PSG4	0.629965817208975	0.358464089549432	191.858848316142
PSG6	0.651908718323339	0.582975248068166	145.746010203683
PTAR1	-0.843526768514121	-0.480384461415261	-8.31868282941153
PTCD1	0.854290201245369	0.480384461415261	13.2254562345674
PTN	0.352569789251721	0.218356573370573	102.142388367718
PTPRK	0.690752969732908	0.724206824377901	1.74914202109647
PUS10	0.699888874012571	0.75955452531275	2.6029448747931
PYDC1	0.996600601573848	0.647750275631296	235.007933251396
QRFP	-0.616886036858049	-0.307254933899513	-49.2065215347685
R3HDML	-0.0986646396652982	-0.305699202718803	118.355338837135
RAB11FIP2	-0.766387010778516	-0.752617809006382	3.23364029999532
RAB39	0.646731490885515	0.582975248068166	284.027491426399
RAB3C	0.464298214084949	0.582975248068166	232.50929244352
RAC3	NaN	NaN	92.6592219979484
RARRES1	0.346253038910462	0.388650165378777	117.276507176945
RASL11B	0.579778712715978	0.518200220505037	264.438455265142
RASSF6	-0.11089688218574	-0.129550055126259	142.757635833721
RAX	0.666126883125801	0.323875137815648	134.003711812379
RBM24	0.723317360223167	0.78978163617923	0.947919529727371
RET	0.50850086196763	0.393041832067032	243.397109000718
RGS9	0.178305567305085	0.480384461415261	156.538378057786
RHOD	0.437072858591403	0.393041832067032	88.4387095650186
RHOU	0.941004001995324	0.819346490398703	3.26836737515313
RIC3	0.869082295419641	0.647750275631296	346.382194233023
RIN1	NaN	NaN	53.2099123694776
RLTPR	0.851705555080925	0.480384461415261	8.25939363894518
RMI1	-0.89978363241119	-0.480384461415261	-9.58680674266411
RNF152	0.686271543587055	0.746473887380086	7.98633236884375
RNF43	NaN	NaN	102.285620597852
ROMO1	0.597428814503895	0.758657236723891	1.40827248191751
RORB	0.0950375763842505	0.305699202718803	84.9114577429223
RP11-221J22.1	0.2002721049541	0.393041832067032	101.277679878716
RP11-351J23.1	0.999558436023307	0.647750275631296	336.674090790296
RP11-421L10.1	0.815727110017493	0.480384461415261	355.451978034503
RP11-699L21.1	-0.946232597936462	-0.647750275631296	14.9427250125527
RP11-99J16__A.1	0.300483336607845	0.64111887433877	48.6362696040518
RP3-393E18.1	-0.189125647639393	-0.393041832067032	76.9085251107202
RP5-1084H12.1	-0.124186177398916	0.218356573370573	139.652997804334
RP5-860F19.1	-0.0846684274040389	-0.0436713146741147	90.0614011671816
RTN4RL1	0.13600655937774	0.393041832067032	153.670655004752
RUNDC3A	0.608248033385943	0.518200220505037	293.299646847677
RUNX1T1	0.960607802552505	0.819346490398703	38.4234930920857
RYR3	-0.0887567468999016	-0.139373668334515	48.900876243388
S100A3	0.643519535686564	0.585369407004964	59.4590166033006
SAMD14	0.61413319369058	0.480384461415261	75.4654127165258
SAMD5	0.302390133983945	0.305699202718803	186.328957879039
SCARA5	-0.448060668747671	-0.393041832067032	-175.495868194678
SCNN1G	0.175046247191645	0.131013944022344	69.7829277630084
SDS	NaN	NaN	125.890455036558
SDSL	0.411919290451684	0.480384461415261	1607.09871946371
SEC14L5	0.149392838184391	-0.161117626581492	86.6307141436148
SEMA6A	0.64110933440239	0.563300712149108	136.5410951625
SERPINA10	0.641625321140157	0.393041832067032	224.391867115505
SERPINA11	0.999717625349311	0.647750275631296	699.693843084019
SERPINA3	0.543638502012052	0.393041832067032	221.106539414738
SGCZ	0.328031160767674	0.0244826591570564	149.848671317006
SH2D4A	0.715849718832327	0.819346490398703	0.853704030595735
SH3GL2	0.497956644915134	0.393041832067032	181.274205475254
SHISA3	0.366496551640511	0.195123135668321	123.973694174405
SHROOM3	0.359917761742636	0.305699202718803	71.9629599103396
SLAMF6	0.528166207392647	0.480384461415261	77.4824614900199
SLC17A1	0.713272293040976	0.480384461415261	510.270550380807
SLC24A3	0.754244683563857	0.306766017609407	215.826972072604
SLC25A41	-0.097361283694961	0.131013944022344	53.131403424231
SLC28A1	0.998398693912293	0.647750275631296	474.715228550339
SLC28A2	-0.092190886379549	-0.0436713146741147	123.945808204307
SLC38A11	0.391742097517226	0	177.309488052071
SLC38A2	0.692751870491653	0.744217995811037	1.37005825050498
SLC47A2	0.140958435254816	-0.0836242010007091	84.6733138741526
SLC9A3R1	0.767316713592695	0.819346490398703	3.34071354497108
SLC9A4	NaN	NaN	48.2341523412096
SLITRK1	0.984779456427384	0.647750275631296	386.871106058425
SLPI	0.84533105013536	0.480384461415261	139.705563264106
SNCA	0.966774232361078	0.752617809006382	102.07562600352
SORL1	0.95010227051973	0.752617809006382	5.94364656496208
SOX1	0.940737398999499	0.650443635587991	106.774047115342
SOX11	0.85377524299221	0.781623003771914	252.826981602272
SPAG1	0.170439730869686	0.393041832067032	303.874699768797
SPATA12	0.620403773295584	0.518200220505037	144.922195561504
SPINLW1	NaN	NaN	116.893026950229
SPRY1	0.65358860571936	0.724206824377901	1.19941700611974
SPSB4	0.781851414893941	0.745744443034336	238.070122626668
ST6GAL2	0.264866433906266	0.218356573370573	124.052632481325
ST6GALNAC5	0.77053746545168	0.677356028105743	61.0667947479189
ST8SIA2	0.657834404376425	0.393041832067032	169.189206532502
STAB2	-0.167605784103476	0.250872603002127	96.3131852440309
STAC	0.622403134248063	0.480384461415261	79.6922748624539
STEAP1	0.836916509446548	0.480384461415261	11.5805897757999
STMN2	0.633162622410794	0.480384461415261	105.895588006785
STMN4	NaN	NaN	160.759334745092
STXBP5L	-0.146558575310597	-0.305699202718803	51.2158659436694
STYK1	NaN	NaN	53.1234934592977
SUSD4	0.400361276032516	0.393041832067032	215.755331203592
SYN2	0.214262630035006	0.218356573370573	95.0022200918518
SYT4	0.972901531643059	0.752617809006382	247.234902346416
SYT6	0.999990556622535	0.647750275631296	813.114336864551
TAGAP	0.65876680708467	0.393041832067032	312.599196562024
TAS2R1	-0.829501341346235	-0.480384461415261	5.3398761222116
TBC1D8	0.840569307958581	0.869048189253482	1.23431424226296
TBX1	-0.342187898236602	-0.027874733666903	-190.617872594687
TCERG1L	0.84639343063831	0.745744443034336	293.678615584243
TCF21	0.913682135789117	0.480384461415261	183.070822799302
TCTEX1D1	0.736656991992394	0.665719023448946	56.2033008423718
TDRKH	0.679176804117471	0.807927752182862	1.37882632038151
TEX11	0.103981122179543	-0.0647750275631296	86.567638069182
TF	0.880952568060257	0.639692501115462	184.30871606864
TKTL1	-0.186327846724144	-0.153627466949757	-78.8151991092951
TLR10	NaN	NaN	289.275868161406
TLX3	-0.143221855565302	0.131013944022344	75.9057174510855
TM4SF5	0.937133383079776	0.647750275631296	650.983399921928
TMC7	0.955397904267253	0.647750275631296	9.73262973604916
TMEM132D	0.881864549510274	0.650443635587991	329.170214674317
TMEM179	-0.092699490632888	0.0436713146741147	94.0249065806526
TMEM215	0.787391863328714	0.696868341672576	127.962317718209
TMEM221	0.185095498539285	0.204836622599676	114.782975142635
TMEM40	-0.119397360640361	0.0436713146741147	107.45952504176
TMEM65	0.206378111018418	0.131013944022344	72.9048235999818
TMPRSS13	0.0381191787196187	-0.0436713146741147	62.7360707117001
TNFRSF11A	0.616906731561025	0.728307991465514	1.78786892021668
TNNT2	0.762569045914207	0.724206824377901	1.80966117652008
TP53I11	0.714446839014666	0.64111887433877	146.345419257384
TPH2	NaN	NaN	117.689034043618
TPM1	0.696201574343624	0.739600261633639	1.91236491357267
TRIM58	0.655960828883145	0.480384461415261	96.5385232535028
TRIM69	0.555454622437478	0.480384461415261	64.1149561364276
TRIP11	0.12900380426699	-0.0647750275631296	57.8362090958976
TSPAN10	0.460087123386069	0.197506888049892	196.877992853601
TSPAN2	0.780268590594217	0.64111887433877	249.906333253374
TSPAN5	0.783029504185199	0.798432100627224	50.6439783162028
TSPAN8	0.393575044691853	0.284322283402411	247.909755956778
TTC34	0.296961787731951	0.323875137815648	83.1540707090162
TTC6	0.664090170419773	0.480384461415261	298.046186273514
TTLL10	0.811842513496182	0.506369683541833	72.914676645356
TTLL13	0.332555895896648	0.393041832067032	77.3784711000785
TWIST1	0.664741374182404	0.405095746833467	170.511186604227
TWIST2	0.388024233041453	0.305699202718803	54.754704433645
TYK2	-0.82391786588353	-0.647750275631296	-6.09329585933976
U91324.1	0.998354444736913	0.647750275631296	615.026780918716
UBASH3B	0.173243238339713	0	50.4368598741134
UBR1	-0.824414822936014	-0.480384461415261	-10.0145985277987
UGT2A3	0.999740279527477	0.647750275631296	539.618797683408
UGT2B10	0.699015888998321	0.480384461415261	560.675944138218
UPK1B	-0.129254778919714	-0.0436713146741147	406.93013317129
USP44	0.588397316207905	0.480384461415261	116.577664329609
VDR	-0.76198192029348	-0.724206824377901	-1.59998945372103
VIP	0.431275498034468	0.453425192941907	364.570323768128
VMO1	0.122082055970957	-0.139373668334515	64.088880733002
VSTM2A	0.726169518379622	0.480384461415261	189.698446542028
WFDC3	-0.142910325426792	0.131013944022344	140.539819952804
WT1	0.55202173967859	0.393041832067032	91.8272708908808
ZBBX	0.0947525576099002	-0.131013944022344	74.0961592404743
ZBTB7C	-0.0406933122536746	0.301031765230806	221.421606141819
ZC3H12D	0.853939953995856	0.768137334748784	8.33599897027932
ZFR2	0.495316544763	0.453425192941907	160.835515927401
ZIC1	0.526431358544833	0.362371537669739	395.871203888075
ZIC4	-0.126188563191659	0.0647750275631296	136.098941688766
ZMAT4	0.517457122976513	0.480384461415261	120.814921951672
ZMYND10	0.0873834558218323	-0.358464089549432	178.137973038497
ZNF177	0.774721653782119	0.480384461415261	138.26443522241
ZNF20	0.975354382594954	0.480384461415261	22.2405714541421
ZNF383	0.264006642716474	0.218356573370573	59.9048734132476
ZNF521	0.91697847387453	0.802792329606807	25.1569120003035
ZNF540	0.713487440754482	0.418121005003545	95.8081969225466
ZNF704	-0.198195456846392	-0.0647750275631296	96.0876942704163
ZNF737	0.237082996186941	0.204836622599676	69.723690981886
ZNF781	0.494942342744731	0.259100110252518	73.7205038691417
ZNF837	0.402964033898686	0.46088240084927	77.8605545224421
ZPBP2	0.663164724803838	0.393041832067032	221.615240803279
