# Supplementary material for: Functional transcription factor target discovery via compendia of binding and expression profiles
Source: Sci Rep. 2016 Feb 9;6:20649. doi: 10.1038/srep20649 (PMC4746627; doi:10.1038/srep20649)
Supplement: Supplementary Dataset [file srep20649-s2.zip › Supplementary Dataset/43180_2_data_set_1775621_nz79pl.csv]

Gene	PC	SC	CARS
A2ML1	0.73645727939834	0.480384461415261	202.201110454051
AADACL4	0.988842228659246	0.480384461415261	271.086497731642
ABCB11	0.266814150630835	0.306622070335933	254.636330469767
ABCC11	0.809258717980971	0.480384461415261	367.904229186484
ABCG8	0.999676932403422	0.480384461415261	658.348226126131
ABO	0.764924054167733	0.650443635587991	478.705544479467
ACOT4	-0.121078204603588	-0.218356573370573	156.456753279999
ADAMDEC1	0.399256556570958	0.218356573370573	182.297824138369
ADAMTS8	-0.0918776196676176	-0.131013944022344	235.40637474747
ADCY10	0.526113067901633	0.177393718796725	189.370128789418
ADCYAP1R1	0.865372613364239	0.480384461415261	281.401236993487
ADORA1	0.237474279174312	0	295.465871277559
ADRA1B	-0.136583998506698	-0.131013944022344	215.997301712899
ADRA2A	0.998415654420226	0.480384461415261	510.837940852522
AFP	0.974615004266468	0.480384461415261	377.549496478163
AGT	0.959525670870752	0.480384461415261	244.639829126339
AJAP1	0.129365140644327	-0.129550055126259	173.470587203725
AKAP4	-0.168651614774766	-0.393041832067032	170.773801198518
AKR1B10	0.78935409647173	0.480384461415261	182.701491669351
ALDH1L1	0.994604589580209	0.480384461415261	302.116747194261
ALX1	-0.136921056245165	0.131013944022344	162.838737559838
ALX4	0.319202565468072	0.323875137815648	175.318372274318
AMDHD1	0.797407393070352	0.480384461415261	179.821985720576
AMICA1	-0.131621448708977	0.336045335441398	136.637667558671
AMN	0.899675791077551	0.480384461415261	520.834897013058
ANKS4B	0.805753864930573	0.480384461415261	337.761187429915
ANXA10	0.922056080542536	0.480384461415261	155.493888970751
AOC3	0.787503725750757	0.480384461415261	382.736678673437
AQP10	0.50967177834653	0.393041832067032	556.560936088457
ARC	0.610047605428472	0.480384461415261	165.286915441287
ASPDH	0.9766985567869	0.480384461415261	303.625066258836
ATCAY	-0.128541956455147	0.305699202718803	288.449577949891
ATP2B2	0.984804978620618	0.480384461415261	476.038206614772
B3GNT4	-0.163562436563944	0.131013944022344	158.402641541658
BAI1	0.464591727979361	0.259100110252518	175.791578257124
BAI3	0.457014385139428	0.305699202718803	222.138804447855
BANK1	0.48911228071716	0.393041832067032	190.361658875217
BEGAIN	-0.236513553007429	-0.323875137815648	234.636764115888
BEST3	0.551487557944675	0.585369407004964	204.131924899489
BHLHA9	0.67064190095567	0.129550055126259	262.423729055119
BMP7	0.665154267279261	0.393041832067032	204.853951075637
BOLL	-0.0908577324292575	0.0436713146741147	157.085514266158
C10orf67	0.671686920773128	0.323875137815648	199.760813594285
C10orf99	0.505245143711072	0.305699202718803	329.341211897958
C11orf52	-0.133635469196768	-0.305699202718803	259.982508825351
C12orf40	0.531323754171118	0.480384461415261	647.273881504905
C14orf23	0.63128641244518	0.393041832067032	302.429945908855
C16orf89	0.640141196738391	0.393041832067032	476.92428723965
C1QL2	0.882617253452569	0.473049916791266	163.737817129687
C1orf100	0.862535724534688	0.621448613109477	356.837097032154
C1orf64	0.309627369346549	-0.0736537721515394	129.65678347792
C21orf37	-0.0890816682194011	0.0436713146741147	264.013216534
C2orf40	0.999780107403277	0.480384461415261	484.587125317271
C3orf14	0.453984331696594	0.480384461415261	226.596076329017
C5AR1	0.382352833918866	0.129550055126259	130.113078810589
C5orf55	-0.0257813433373175	0.306622070335933	-151.527637941442
C6	-0.0876012622706399	-0.0436713146741147	166.122315179753
C6orf195	0.984049451973085	0.480384461415261	222.443992687464
C7orf34	0.523602018858747	0.306622070335933	329.413626137114
C8orf22	0.586284673459633	0.393041832067032	533.546867869047
C8orf4	0.808925841535042	0.650443635587991	1229.23966624439
C9orf24	0.588576444051398	0.480384461415261	217.234075281193
CA5A	0.953301271986078	0.480384461415261	869.836679925054
CACNG6	0.79654516848561	0.582975248068166	197.412755585271
CACNG7	0.510613352420556	0.393041832067032	161.459065555404
CADPS	0.964570882430891	0.480384461415261	150.158386481077
CAMKV	-0.166524756289203	-0.131013944022344	166.225424326468
CCDC67	-0.117079282764125	-0.480384461415261	249.243625763792
CCDC96	-0.167205207489138	-0.305699202718803	255.728072556951
CCL3	0.787796973542985	0.745744443034336	221.976761181265
CCR1	0.5704972732963	0.35478743759345	198.162826604542
CCR9	0.888813020162093	0.650443635587991	538.859150139423
CCT6B	NaN	NaN	183.838623035872
CD33	0.575613848504691	0.480384461415261	768.169235345343
CD3D	0.469466319508235	0.305699202718803	678.81140433094
CD3E	-0.12698496546738	-0.218356573370573	130.706717464708
CD7	0.960952873870719	0.480384461415261	631.810263582333
CDH3	0.623067179526403	0.393041832067032	182.157758574711
CDH8	0.82453067412222	0.480384461415261	361.047244999307
CEACAM5	0.979468871118566	0.480384461415261	133.853964121564
CELA2A	0.549664108405607	0.393041832067032	318.12875007374
CELA2B	-0.0886977881050722	-0.218356573370573	151.585056238857
CETN1	0.556553980082878	0.295656197994541	278.149639911449
CFTR	0.99383145784147	0.480384461415261	313.337964600993
CHRNB4	0.675025902929546	0.582975248068166	213.158092550878
CHST13	0.76980571870623	0.413918677192358	257.081429852431
CLDN1	0.600837754454147	0.393041832067032	2262.37159833444
CLDND2	0.987826832350341	0.480384461415261	218.44730016625
CLEC18B	-0.197218529175558	-0.218356573370573	237.397952617379
CLECL1	0.622517298933677	0.591312395989083	132.465546010731
CLLU1OS	0.560140946335263	0.137972892397453	134.767090781531
CLUL1	-0.209361306003879	-0.480384461415261	150.905598554813
CNDP1	-0.135548821946248	-0.305699202718803	200.713616942873
CNTD2	0.935618225612347	0.480384461415261	236.64530320751
CPE	0.637817063564324	0.518200220505037	330.406364290394
CPN2	0.52852994850954	0.306622070335933	337.568963408581
CREB3L3	-0.149994273946032	-0.323875137815648	222.013169293386
CREG2	0.811757818542293	0.512091556499189	141.585162868933
CRISPLD1	0.654308972410903	0.480384461415261	478.461114634338
CSRP2	0.489270235740836	0.480384461415261	129.602983575363
CTNND2	0.844223784135392	0.480384461415261	239.231986550935
CTSE	0.0925310932593656	-0.529619939671158	138.816434546163
CXCL11	0.639031449835002	0.194325082689389	160.042277338223
CXCR3	0.503723546841772	0.480384461415261	147.117321224278
CYP24A1	0.624110362346338	0.480384461415261	590.545252910384
CYP26B1	0.197997501937917	0.305699202718803	351.456056502783
CYP2J2	0.335287841922676	0.305699202718803	304.478702799471
CYP2W1	0.796225162421587	0.480384461415261	148.839321153493
CYP3A43	-0.0896121513827561	-0.131013944022344	194.287379443009
DAPP1	0.513863106358836	0.381665273774771	272.96186249687
DAZL	0.502587929875481	0.0836242010007091	142.401274240685
DCAF4L2	0.555311805617399	0.480384461415261	323.812451862808
DCLK2	0.632898972358099	0.393041832067032	193.700494921771
DDC	0.409246901349497	0.393041832067032	153.555534448947
DDX25	0.897759998582697	0.647750275631296	418.689750260226
DDX43	0.477710050161346	0.280805006327744	155.909404329302
DDX53	0.520951884123949	0.480384461415261	478.789549276821
DEFB133	0.317107476519618	-0.138100822784136	354.524521758312
DGAT2L6	-0.151862931142669	0.195123135668321	188.286137348164
DGKB	0.660597193332494	0.393041832067032	307.307734293739
DIO2	0.837888663969745	0.480384461415261	187.065625286881
DLX6	0.994750671295024	0.650443635587991	194.647324590701
DMRTB1	0.623000155048291	0.204836622599676	373.092609771322
DNAJB3	-0.115991447593064	-0.393041832067032	202.659873774878
DNER	0.171211773341574	0.218356573370573	149.514848946563
DOC2B	0.171536288929897	0.305699202718803	130.425331435619
DOK6	0.668151345585937	0.194325082689389	155.75246132557
DPPA4	0.996176346724627	0.480384461415261	930.793427114401
DPYS	0.430293820839136	0.0512091556499189	155.764704764929
DRD1	-0.0806125337894729	-0.131013944022344	162.657339253363
DSCR8	0.995141910708685	0.752617809006382	630.057646451407
DUSP21	0.541880129067071	0.480384461415261	401.115110906773
ECEL1	0.780402229677235	0.480384461415261	153.197496724697
EFNA2	0.75979380121009	0.480384461415261	164.086827394319
EFNB3	0.566650985158466	0.393041832067032	308.647023893297
EGFL6	0.434249340019985	0.393041832067032	265.062017743847
ELAVL2	0.697361596448202	0.561610012655488	177.786551547126
ELAVL4	0.999887397557734	0.480384461415261	382.438269134038
ENPP3	0.491945621341113	0.480384461415261	531.54985369277
EPHX3	0.979586675494264	0.480384461415261	250.286527382352
ERC2	0.903445037414285	0.480384461415261	145.240464695524
ERG	0.410901501511874	-0.027874733666903	168.04868886286
ESRP1	0.995583479217434	0.647750275631296	242.10257243604
F2	0.863856733132584	0.480384461415261	536.206008427111
F2RL3	0.853959991118975	0.745744443034336	624.670677475167
F7	0.869557893033001	0.480384461415261	424.417293453204
FABP7	0.999908360828091	0.480384461415261	556.792100163642
FAM124B	0.456242385668682	0.393041832067032	181.259600206762
FAM150B	0.658923237484568	0.393041832067032	185.811186329052
FAM177B	-0.0859682582141253	-0.305699202718803	181.599541984649
FAM183A	0.126236935407496	0	162.91251735162
FAM19A5	0.599196428117559	0.480384461415261	292.857608786832
FAM46D	0.204088946062954	0.153627466949757	282.435731310708
FAM83A	0.541521881457901	0.480384461415261	639.537594463051
FAM99B	0.999882880064731	0.480384461415261	631.276683172622
FAM9C	-0.125064649354111	0.218356573370573	155.197669629703
FBXL21	0.83707754059526	0.696868341672576	311.408620112776
FEV	-0.203681676821831	-0.0436713146741147	164.209514831457
FEZF1	0.819829660986008	0.480384461415261	246.700020382846
FFAR2	-0.106552413258244	-0.218356573370573	215.772492619173
FGA	0.746110050524175	0.480384461415261	265.438776008828
FGF12	0.87111300571497	0.480384461415261	381.845846322046
FGF14	0.876417637657099	0.295656197994541	185.350868824057
FGF19	0.808674409922743	0.639692501115462	203.374478428042
FIGN	0.884374165613322	0.829988416166348	305.947513608191
FJX1	-0.184623283016278	-0.0436713146741147	187.293390362617
FOXE1	0.652671770838756	0.388650165378777	163.690595403274
FOXF2	-0.0914967989272586	-0.131013944022344	133.686308651376
FOXN1	-0.141429904836003	-0.259100110252518	172.706232874843
FOXQ1	0.80185264846635	0.480384461415261	598.104058612672
FPR3	-0.119179978129276	-0.118262479197817	291.256071787262
FUT9	0.997464695503296	0.480384461415261	272.215564821966
FXYD3	-0.097717979903323	0.131013944022344	161.845920528929
FXYD7	-0.105913573676108	-0.131013944022344	212.382888163482
GABRA1	0.999327528460111	0.480384461415261	420.499555734385
GABRA5	0.98458663296181	0.647750275631296	400.323824741816
GAD2	0.999084866742042	0.480384461415261	190.061001901456
GGN	0.622730464323826	0.393041832067032	344.304310755571
GLOD5	0.173038065410241	0.0647750275631296	451.804954836222
GPR115	0.694936852628501	0.480384461415261	165.264820407837
GPR123	0.712908226438634	0.480384461415261	211.091349666894
GPR22	0.572410950760156	0.582975248068166	260.05269974012
GPR25	0.900015250744976	0.667487310123326	470.496408308506
GPR26	0.995207828842686	0.480384461415261	172.200063221145
GPR45	0.740909851275357	0.480384461415261	156.753378923319
GPR82	0.820146127375977	0.647750275631296	292.234562488572
GPR97	0.872577016333956	0.650443635587991	148.413790444974
GPX2	0.488931655387316	0.393041832067032	568.463867656926
GRID2	0.999507355688148	0.480384461415261	727.345307380758
GSC	-0.0808065153370691	-0.131013944022344	144.585078074413
GSG1L	0.849856587967036	0.480384461415261	139.283442992353
GSTA2	0.993773188745562	0.480384461415261	198.470023081596
GZMH	-0.0844501941086259	0.0436713146741147	182.975170366369
HAND1	0.624886973206471	0.393041832067032	288.656381057882
HAPLN4	0.839615693723361	0.480384461415261	451.209315836479
HBG1	0.450066724006289	0.305699202718803	194.869173106051
HDC	0.881730547495971	0.752617809006382	706.585316037855
HEMGN	0.157767666339058	-0.087463854429953	191.293024446027
HFE2	0.509113117758499	0.393041832067032	473.708774796688
HOXA4	0.841899822472491	0.650443635587991	158.629874578912
HOXA7	0.717489936222017	0.473049916791266	350.452091421647
HOXA9	0.752801106624101	0.480384461415261	183.905795696477
HOXC13	0.805738185833471	0.480384461415261	153.842426339906
HOXC8	-0.164019990616239	-0.0436713146741147	423.132956691129
HOXC9	0.377700848971113	0.393041832067032	170.150512143659
HOXD1	0.886276477429002	0.177393718796725	565.846378416798
HOXD3	0.346112107653138	0.323875137815648	302.022630024052
HOXD4	0.330308692794929	0.323875137815648	182.051163321182
HOXD8	0.724571786143575	0.647750275631296	162.525848987358
HOXD9	0.790566505118852	0.480384461415261	244.046240076357
HPD	0.819029001080723	0.480384461415261	418.384925492652
HPGD	-0.123943971287858	-0.0436713146741147	189.668108285767
HPN	0.965097535462344	0.647750275631296	315.197035439989
HS3ST1	-0.0734358311459373	-0.218356573370573	142.43784467849
HS3ST2	-0.0826930830649866	0.393041832067032	286.893455855544
HTR1A	-0.132902967789185	0.129550055126259	132.228301928175
IGFBP1	0.674507779713632	0.480384461415261	315.585214362573
IL13	0.878292045334113	0.734315883205756	236.596972294701
IL19	0.645273147257648	0.510678887445117	235.550266160346
IL22RA2	0.561656941252349	0.569810127044025	131.538413887046
IL3	-0.0930282688495672	-0.218356573370573	138.868604854032
IL4	-0.10231710640525	-0.393041832067032	212.620931615682
INSM1	0.992051840314209	0.480384461415261	196.783191551324
IRX2	0.995330312377721	0.480384461415261	341.918179993761
ITGB4	0.358396842898845	0.323875137815648	130.664681211493
ITGB6	0.949936790355488	0.752617809006382	355.256051921191
ITLN2	0.277266487128471	0.25213645282965	204.122287840212
JAKMIP1	0.454195479250227	0.305699202718803	192.234812362889
KCNH7	-0.0794738388872873	0.393041832067032	208.716178205495
KCNJ11	0.0579627670291126	-0.027874733666903	142.79853076115
KCNK17	-0.0931523258033813	-0.218356573370573	183.713906624655
KCNMB2	0.740935927563263	0.518200220505037	198.794357417992
KDR	0.993549337356968	0.480384461415261	260.251238783427
KLB	0.891334848501231	0.480384461415261	145.668968009423
KLHL14	0.883586749872369	0.413918677192358	271.227325018267
KLHL30	-0.131185011656588	-0.305699202718803	205.0630860427
KLK10	-0.103578134007639	-0.393041832067032	297.118523618282
KLK13	0.432537989907842	0	230.368560169875
KLK6	0.994442850363011	0.480384461415261	408.584779742609
KRT32	0.998907589771275	0.480384461415261	360.862715572922
KRT39	0.998733616792409	0.480384461415261	550.352792889437
KRT6A	-0.133353829920449	0.0436713146741147	266.786805722643
KRTAP2-3	0.667738507547901	0.453425192941907	206.025088828204
KRTAP2-4	0.999750507244468	0.480384461415261	462.098856138822
KRTAP4-12	0.998962015722318	0.480384461415261	484.415441004544
KRTAP5-7	-0.134006011037552	-0.480384461415261	349.244440241949
KY	0.660980205583165	0.194325082689389	135.066142572219
LEP	0.298637025850708	0.518200220505037	390.634300900134
LFNG	0.384951545387687	0.393041832067032	169.744251171642
LGALS2	0.319558260588093	0.305699202718803	190.695472616667
LGR5	0.832506765345182	0.480384461415261	214.964007149413
LHCGR	0.989118282998874	0.480384461415261	289.488237074914
LHFPL4	0.79558750598445	0.369800130816819	205.55290395952
LHX3	-0.135407471123143	-0.131013944022344	161.782924498112
LHX9	-0.161119210767788	-0.305699202718803	177.474601127665
LILRB1	0.927345732992707	0.819346490398703	183.586421174737
LIMCH1	0.446370743925108	0.345252056960341	355.107106365452
LINGO2	0.63434812331525	0.512091556499189	376.603198485415
LRAT	0.996821738874845	0.480384461415261	419.674232929425
LRMP	0.850337119876149	0.836242010007091	229.19892448971
LRRTM3	0.673319283675932	0.259100110252518	295.624791756742
LY6G6D	-0.142662813220207	-0.388650165378777	143.579464875601
LYZ	0.597054052223908	0.480384461415261	240.207528231526
MAL2	0.924911233518868	0.752617809006382	150.304950929477
MARCH11	-0.089384888426505	0.131013944022344	177.766253111972
MARCH4	0.82969847474824	0.745744443034336	167.183606477908
MATK	0.472458204025763	0.480384461415261	217.735255372327
MATN3	0.559295174229248	0.480384461415261	344.732984798855
MATN4	-0.169299143843875	-0.218356573370573	138.858648765445
MBL2	0.677228999125747	0.323875137815648	399.285082690388
MC5R	-0.0947780056488092	-0.218356573370573	133.579409018506
MDS2	0.604397371651606	0.453425192941907	167.032688401999
MFAP2	0.452792023499161	0.393041832067032	146.983276615044
MIA2	0.489656932968416	0.0647750275631296	397.343085086403
MKX	0.385602419915223	0.393041832067032	352.495093066957
MOG	NaN	NaN	151.409023376394
MOGAT1	0.815987487329888	0.480384461415261	379.454125735425
MOGAT2	-0.0884184796737363	-0.0436713146741147	182.322583712242
MORN3	-0.360900833020155	-0.281552372326442	-169.97605275492
MSRB3	0.727135332781989	0.480384461415261	155.266984526823
MUC4	-0.110861380036968	0.0436713146741147	158.960177049521
MYBPHL	0.588147170180289	0.695107474680153	191.038511829238
MYCN	0.658619720947076	0.259100110252518	288.55675721519
MYL7	-0.15942843485714	-0.393041832067032	162.265124250028
MYOCD	0.260075862965867	0.0647750275631296	357.264693115297
NAPSB	0.875244547733611	0.825817620105211	146.544216697999
NCCRP1	0.634762040488672	0.129550055126259	282.536605743975
NDST3	-0.0862233512676731	-0.0436713146741147	214.27198179833
NEFM	0.881658299425735	0.480384461415261	496.393500492748
NOVA1	0.960482337578776	0.75955452531275	788.976432563914
NPFF	-0.0783141744328141	0.362371537669739	-161.349381096805
NPPB	-0.187783307059996	0.194325082689389	183.906860534991
NR0B2	0.999921707767215	0.480384461415261	813.404001579684
NR2F1	0.661439856933167	0.518200220505037	299.281819567162
NSUN7	0.475505232184045	0.388650165378777	366.516157075958
NT5C1A	0.438514162279928	0.0483801051263795	354.462360908549
NTN4	0.978094824347892	0.480384461415261	146.781704126318
NXNL2	-0.179990076272928	0.131013944022344	158.456517952454
NXPH2	0.77852754559541	0.480384461415261	229.76362560757
OC90	0.666457593855795	0.388650165378777	201.198191000303
OLIG1	-0.0957383570623713	-0.218356573370573	130.034974931261
OLIG3	0.997731401150588	0.480384461415261	242.772657635652
ONECUT1	0.778734283314319	0.639692501115462	257.786097547287
OR14I1	0.597747170918179	0.393041832067032	415.441279176647
OR2B2	-0.227685401670741	-0.250872603002127	152.199692165319
OR52A5	0.657725128212414	0.202547873416733	453.881444522213
OR7D2	-0.131385677779712	-0.388650165378777	148.992954606031
ORM2	-0.159237946566238	-0.131013944022344	217.082293876321
OSBPL1A	0.669168247308773	0.647750275631296	235.322592295753
OXGR1	0.998969186522937	0.480384461415261	278.971915891982
PAEP	-0.199264965771289	0.131013944022344	215.376099449253
PAGE2	0.46302870760217	0.393041832067032	333.763996600045
PAGE4	-0.163803163877689	-0.393041832067032	161.785857281144
PALLD	0.494532318717114	0.499927752972588	276.613431546972
PAX2	0.511152922811088	0.139373668334515	150.746367924348
PCDH17	0.67386378189075	0.480384461415261	144.062799207541
PCDHA4	0.420713447707936	0.393041832067032	443.524567247575
PCK1	0.782818486048979	0.480384461415261	679.94809124524
PCP4	0.969497039926261	0.480384461415261	141.703855184795
PCSK1	0.671092917989804	0.518200220505037	310.055460123746
PCSK2	0.99971945853132	0.480384461415261	378.073275617319
PGLYRP2	-0.101805213261056	-0.480384461415261	196.407581036047
PHOX2A	0.818272939960854	0.323575114464717	280.758755795831
PI15	0.895861731259119	0.480384461415261	136.639473547819
PITX2	-0.0767311328148694	-0.0436713146741147	134.985886818005
PLA2G5	0.684644213859731	0.453425192941907	158.398805100285
PLA2R1	0.568207161844155	0.480384461415261	137.231366186003
PLEK2	0.705020394206678	0.480384461415261	435.773333308428
PLXNA4	-0.171268139657545	-0.131013944022344	190.340813479121
PNMA2	0.886683909870703	0.480384461415261	258.081296132188
PNPLA1	0.662551965901033	0.480384461415261	257.571270318284
PON3	0.859149900231794	0.647750275631296	193.926042389765
PPP1R14C	0.605796161380081	0.518200220505037	188.775877886769
PPP1R14D	-0.14131722530684	-0.323875137815648	198.389775411452
PPP2R2B	0.826722437344343	0.639692501115462	595.067610689592
PREX2	0.97402274429233	0.480384461415261	140.433356304215
PRG2	-0.172377422282399	-0.393041832067032	167.753148396872
PRODH2	0.99721943832512	0.480384461415261	585.816786925167
PROM1	0.174785987949459	0.139373668334515	206.56460132359
PROM2	0.785037313099369	0.480384461415261	370.883204264509
PRR18	0.263127141793322	0.0836242010007091	174.405647247354
PRR9	-0.129873778335509	-0.0436713146741147	209.599900321681
PRRG4	-0.131748094557559	-0.218356573370573	164.589147495821
PTGER3	0.458150335521601	0.393041832067032	273.925881412514
PTH2R	0.0962850955328094	0.131013944022344	157.71543171923
PTHLH	0.57008464987641	0.393041832067032	138.264123644313
PTN	0.744686677931592	0.480384461415261	160.673470262033
R3HDML	-0.101502610307787	-0.480384461415261	185.603934494679
RAB3C	0.494082249369723	0.250872603002127	170.059793793914
RARB	0.594960950043082	0.393041832067032	130.169358751718
RASAL3	0.756596898068303	0.658280588604383	129.600010689874
RASL11B	0.278777913968693	0.305699202718803	235.275645481514
RBP1	0.738334743396038	0.582975248068166	793.931931119387
RBP4	0.884891105621957	0.480384461415261	275.815646292101
RCAN2	0.9698920233485	0.647750275631296	135.828992118196
RDH16	0.383563178947279	0.027874733666903	154.125039657508
RERG	-0.25787088677433	-0.250872603002127	140.421389075417
RHAG	0.502398808356262	0.305699202718803	599.002282014559
RHBG	0.957785077259097	0.752617809006382	187.18187203172
RLN3	0.0897319631128878	0.0647750275631296	130.363453938142
RND2	-0.171820889663071	-0.218356573370573	296.202022574969
RNF186	0.428020552806369	0	244.122748810499
RNF212	-0.128706590727689	-0.0436713146741147	210.654897676418
RSPO3	0.999927415763915	0.480384461415261	854.798603408559
RTN1	0.785000936223133	0.582975248068166	178.078971853328
RUNDC3A	-0.14002636387936	-0.0647750275631296	145.614450964621
RYR1	0.239299901989399	0	154.30687305918
SALL1	0.564577012205556	0.393041832067032	280.966403010479
SCGN	0.999325132446322	0.480384461415261	749.209905359693
SCHIP1	0.499069055031998	0.305699202718803	912.821542654857
SCIN	0.282099742954677	0.305699202718803	162.632748571393
SCN2B	0.446693978983687	0.639692501115462	138.223348385411
SDC2	0.600350453788119	0.480384461415261	144.061571710988
SEMA3G	0.526130726482113	0.138100822784136	256.493270271888
SEMA5B	0.102596285127073	0.393041832067032	242.32498649137
SERPINA10	0.998980133530685	0.480384461415261	390.173028018502
SERPINA11	0.999241371210468	0.480384461415261	1022.70113803278
SERPINA12	0.999880370199695	0.480384461415261	643.360677638942
SEZ6L	0.626002644573749	0.393041832067032	251.734840845461
SFRP2	0.999928430101988	0.480384461415261	1038.7522324462
SH2D1B	0.50118062610367	0.393041832067032	345.722042611887
SHBG	0.161647583881547	0.194325082689389	216.581581222566
SHC2	0.570009049548801	0	602.152249443486
SHH	0.900489247149124	0.554700196225229	234.93902234934
SIGLEC1	0.674847872072369	0.259100110252518	249.741276904334
SIGLEC8	-0.0985134384147547	-0.393041832067032	194.106797574604
SLC17A1	0.999716641851976	0.480384461415261	657.358680276665
SLC1A7	0.928786033310026	0.647750275631296	627.899746348577
SLC22A11	-0.0851243281844808	0.0436713146741147	165.813241986993
SLC22A7	0.759920177168353	0.480384461415261	206.038756654578
SLC24A3	-0.0910072345138102	-0.0436713146741147	254.871747568438
SLC25A27	0.730958208829098	0.582975248068166	200.294656040126
SLC2A14	0.391403124359405	0.393041832067032	309.265622552199
SLC34A1	0.773338325035753	0	240.942927810646
SLC38A3	0.775706895551498	0.480384461415261	1206.17485976023
SLC39A5	0.8554745223504	0.480384461415261	716.184099809792
SLC4A1	0.780025217617303	0.647750275631296	465.779867618132
SLC5A9	0.93826460755596	0.480384461415261	678.639176673336
SLC6A11	0.664930508043679	0.323875137815648	514.614894107634
SLC6A19	-0.100478226067002	-0.480384461415261	188.215544856274
SLC7A9	0.990671259635296	0.480384461415261	321.758291598521
SMOC1	0.960301151562907	0.650443635587991	196.3082602275
SNCA	0.611214967021226	0.480384461415261	151.935740830378
SNCB	0.601849891759187	0.480384461415261	166.980383997379
SOHLH2	0.846835421013801	0.752617809006382	282.312509177821
SORCS3	0.99802041279741	0.480384461415261	232.43096387742
SOX1	0.996523696713214	0.480384461415261	177.057353126377
SOX10	0.977306030152842	0.480384461415261	158.643681297483
SPACA3	-0.0895419029114101	-0.0436713146741147	151.71478129934
SPATA17	0.565963877755871	0.614509867799027	138.728884045654
SPDYC	0.458176240474539	0.118262479197817	798.862629786203
SPRR2A	0.712583293351666	0.480384461415261	218.117019671332
SPSB4	0.859653029023481	0.647750275631296	294.158294580473
SPTA1	0.452026217724752	0.305699202718803	368.812612040034
SSX3	0.664795755540812	0.480384461415261	580.866229110593
ST6GAL2	0.513634434293514	0.393041832067032	250.872118058701
ST6GALNAC1	0.700034756972948	0.591312395989083	432.222270789323
ST6GALNAC2	-0.120600317295573	-0.305699202718803	135.31510790645
STAC	0.704976916052737	0.480384461415261	148.01267876455
SUSD4	0.493971356317616	0.480384461415261	199.71144882548
SYT10	-0.0945550633824222	-0.393041832067032	317.451251266706
TAGLN3	0.463128640164654	0.139373668334515	385.747025566504
TAL2	0.473915713198103	0.480384461415261	204.565334742027
TBX1	-0.193145559714257	-0.403167542719829	151.320953611188
TBX22	0.998101097041174	0.480384461415261	260.35714576504
TCERG1L	0.80382686666357	0.480384461415261	389.411069109327
TCF23	0.999441445120291	0.480384461415261	518.036242137423
TCN1	0.66290793814349	0.480384461415261	272.692862375946
TDH	-0.0986491962785948	-0.202547873416733	213.19487747836
TEPP	0.762226940244022	0.647750275631296	240.764075301316
TFAP2B	0.773110046353622	0.582975248068166	198.608047031449
TFF3	0.657541803021963	0.194325082689389	210.059204297657
TGM5	-0.0831176190851062	0.131013944022344	140.468328428118
TIGD3	0.276421331824495	0.0647750275631296	222.076300929064
TLX2	0.583922514505951	0.480384461415261	225.173991669379
TM4SF18	-0.155007677270089	0.0436713146741147	173.556464526777
TM4SF5	0.893667166098737	0.480384461415261	912.716945459593
TMEFF2	0.633913930010096	0.393041832067032	187.671893428612
TMEM151A	-0.140529416251833	-0.480384461415261	176.378129780153
TMEM40	0.997267821397852	0.480384461415261	691.155711360747
TMSB4Y	0.780126253223517	0.480384461415261	370.088954096157
TNF	0.556768756669883	0.499927752972588	166.870664434401
TNNC1	0.323271345246733	0.218356573370573	163.433295155616
TOX3	0.528602163413876	0.393041832067032	189.415844075764
TP53I11	0.641858815384023	0.647750275631296	162.623243351868
TRIM71	0.875044884182981	0.639692501115462	551.606259507087
TRPM3	0.99144085510417	0.480384461415261	137.6533565206
TSPYL6	0.515806517426702	0.393041832067032	152.768719629835
TTC24	0.422372247959484	0.393041832067032	215.291071600861
TUSC5	0.627144634887624	0.194325082689389	153.249168376229
TWIST1	0.660355009571455	0.480384461415261	213.76369662348
UGT2A3	0.999320814723835	0.480384461415261	789.17330068873
UGT2B7	0.808121699207673	0.45573271518765	511.189558514381
UGT3A2	0.979067495934544	0.480384461415261	250.266682293453
UGT8	0.657112524950852	0.518200220505037	258.72275668005
UNC5A	0.705578676352349	0.510678887445117	131.167895775828
UNC93A	0.853504764561202	0.480384461415261	226.053107983959
UPK1B	0.95839143643801	0.480384461415261	905.595612914963
UPP2	0.999798986232604	0.480384461415261	361.334305641241
VIPR1	-0.104652140143996	-0.480384461415261	315.596493354512
VSTM2A	0.544555647862642	0.418121005003545	184.278828029474
VTN	0.82336373406208	0.480384461415261	172.526055638769
VWA5B1	0.998953422514118	0.480384461415261	258.517832013574
WSCD2	0.670700971562388	0.480384461415261	351.874161735879
WTIP	0.309004741501729	0.129550055126259	172.057693869733
ZDHHC19	-0.100238539867042	-0.480384461415261	170.201667586009
ZDHHC22	0.511346431032425	-0.027874733666903	219.349826398223
ZFP42	0.790780481399824	0.480384461415261	274.822989419052
ZIC4	0.2590497656006	0.150515882615403	251.881231906799
ZNF177	0.712144895266028	0.480384461415261	150.468924995833
ZNF366	0.295337946911732	0.259100110252518	191.961564647973
ZNF385B	0.78280996928516	0.647750275631296	219.02399385873
ZNF704	0.484171064950263	0.480384461415261	324.841968870129
ZSCAN10	0.664970635547638	0.0506369683541833	166.065547857397
