# Supplementary material for: Functional transcription factor target discovery via compendia of binding and expression profiles
Source: Sci Rep. 2016 Feb 9;6:20649. doi: 10.1038/srep20649 (PMC4746627; doi:10.1038/srep20649)
Supplement: Supplementary Dataset [file srep20649-s2.zip › Supplementary Dataset/43180_2_data_set_1775622_nz79pl.csv]

Gene	PC	SC	CARS
AADACL4	-0.0795184229064562	-0.131013944022344	81.1780503830452
AANAT	NaN	NaN	70.4404363413086
AB019438.33	-0.256496494804793	-0.259100110252518	-289.377875896
AB019438.5	-0.204974070263763	-0.0836242010007091	-113.487857479656
AB019439.25	-0.540986604285839	-0.306622070335933	-91.1720272973819
AB019439.29	-0.20727543695247	-0.306622070335933	56.3089656603447
ABCC11	0.827200102158752	0.7526737802859	186.508789623868
ABCG8	NaN	NaN	235.306029744292
ABO	0.3914655497912	0.194325082689389	447.169200484925
AC000035.1	-0.188888437878193	-0.129550055126259	56.6371618340742
AC002456.1	-0.0828738335097713	-0.131013944022344	128.281779331768
AC003090.1	-0.289831491317292	-0.331979662892372	-182.62275912326
AC004009.2	-0.179450918617565	-0.139373668334515	50.4347716811513
AC004012.1	-0.087265408427115	0.131013944022344	159.777357403521
AC004160.1	0.11692828666983	0.306622070335933	77.2365944424626
AC004383.8	0.550499779649218	0.358464089549432	77.5940725162025
AC004522.4	0.412420042270716	-0.153627466949757	93.9509923275183
AC004603.1	0.0882164063145309	0.305699202718803	39.5532849563381
AC004674.2	-0.208851962229042	-0.259100110252518	214.679685532549
AC004741.2	-0.125626841896941	0.218356573370573	142.411074948781
AC004741.3	-0.131983968116145	0.218356573370573	145.397648093256
AC004988.1	0.40788342121928	0.393041832067032	174.247416933513
AC005022.1	0.22692522549301	0.0462250163521024	87.4381242080277
AC005076.2	0.728033689677701	0.480384461415261	408.162608642479
AC005232.1	0.678228887157949	0.480384461415261	329.51050702626
AC005358.1	NaN	NaN	63.9889208939205
AC005592.1	NaN	NaN	43.3612886772633
AC005859.1	NaN	NaN	227.580202903094
AC005996.2	-0.194468945229102	-0.480384461415261	130.224182223296
AC006059.3	-0.139517957083034	-0.131013944022344	66.6482060416011
AC006370.1	0.0430245252002076	0.0414302468352409	52.3309555225047
AC006378.2	-0.130607903195956	0.218356573370573	121.949642507103
AC006486.1	0.637272942882381	0.638617387668209	89.4010832757473
AC007040.2	0.399850988167649	0.393041832067032	89.9636073884778
AC007099.1	0.939047830098253	0.394694787223094	430.55555474151
AC007131.1	-0.259601147992674	-0.362371537669739	153.8496865307
AC007245.3	0.111151222428723	0.131013944022344	76.6832329114137
AC007277.1	-0.16862412482457	-0.0436713146741147	252.173115516841
AC007362.1	NaN	NaN	470.952099986172
AC007377.1	0.135580705645172	0	73.8533027369571
AC007386.5	-0.989603137107478	-0.647750275631296	-196.837180954928
AC007405.1	0.761895836185406	0.647750275631296	259.3463719231
AC007461.2	0.766883305464921	0.323575114464717	79.7218955099896
AC007461.4	0.529626294685303	0.627181507505318	37.9039493461136
AC007510.1	0.886479718575061	0.461085271340117	121.646810458677
AC007879.1	-0.040537963029721	0.139373668334515	43.159476324814
AC007880.2	0.678140020152563	0.374742971885731	53.6291930320468
AC008271.1	-0.138659944665903	-0.131013944022344	103.931603474541
AC008533.2	0.994584586424698	0.480384461415261	61.5231365339978
AC008806.2	-0.113013533726912	-0.305699202718803	83.3682256359866
AC008872.2	0.0832838291504534	-0.0647750275631296	142.12174348956
AC009410.1	-0.104663712337582	-0.305699202718803	103.516241880069
AC009518.4	-0.165835316838943	-0.0537556723626439	65.9433417366148
AC009950.1	0.762785917527468	0.250872603002127	219.643721261463
AC010149.2	0.703160381823838	0.480384461415261	240.321984541645
AC010522.1	-0.355024869940576	-0.269309250727621	-131.546105755705
AC010729.2	-0.129542564034838	0.0647750275631296	100.324384348641
AC010872.1	0.482083939606666	0.480384461415261	46.6962460789988
AC011239.3	-0.189679378677311	0.0647750275631296	58.644205431983
AC011443.1	NaN	NaN	62.6889059526316
AC011483.1	NaN	NaN	108.478253181157
AC011899.1	0.99977437349825	0.480384461415261	364.080511135913
AC012123.1	0.393239758316419	0.388650165378777	145.450550836949
AC012317.1	-0.0750554575797138	0.218356573370573	98.9876192729942
AC012368.2	0.511260051838244	-0.195123135668321	140.622541703876
AC012499.1	-0.0966281571502268	-0.305699202718803	133.32087082149
AC013480.2	0.243989218863356	0.259100110252518	45.0918227934884
AC013553.1	0.760938919293025	0.518200220505037	93.1972511723195
AC015818.1	-0.769783292990909	-0.306622070335933	-309.706352223396
AC015936.3	0.72898261507067	0.647750275631296	52.6016439066444
AC015983.1	0.155598213885109	0.393041832067032	73.4472434805412
AC016582.2	0.999145158456149	0.647750275631296	338.504749562456
AC016722.1	0.510129565061788	0.374742971885731	45.4868379346111
AC016722.3	0.720060201252389	0.647750275631296	118.383374199701
AC016735.4	NaN	NaN	112.410704779499
AC016912.3	-0.172712119791486	-0.305699202718803	88.5641981315154
AC016912.4	-0.652228038328081	-0.393041832067032	-539.087431066408
AC017076.3	-0.147639347837193	-0.218356573370573	153.924485580971
AC017104.2	NaN	NaN	134.01698174684
AC018470.1	-0.25752046170975	-0.388650165378777	148.453790424018
AC018809.3	-0.145314538286885	-0.218356573370573	192.311695424823
AC019066.1	0.576517147003124	0.393041832067032	365.921441024142
AC019155.4	0.781435963834033	0.696868341672576	128.27407517149
AC019196.1	-0.168720621160101	-0.0836242010007091	37.67539741838
AC020559.1	-0.164625452556801	-0.393041832067032	97.3784022399016
AC020594.2	0.0023374176935542	0.118262479197817	52.9686188141058
AC020641.1	0.0554895293359184	0.218356573370573	45.0110637532445
AC020907.3	NaN	NaN	87.7284960063339
AC022816.1	0.931674475979472	0.391285664555053	454.571507971332
AC022966.1	-0.0851831060334495	-0.0647750275631296	174.852333410403
AC023115.4	0.03605410186568	0.21851825911903	149.617365278181
AC023590.1	-0.157828677275822	0.274153929049484	108.909328243991
AC025268.1	NaN	NaN	134.999723991736
AC026347.2	-0.21508270540745	-0.0836242010007091	-188.001742810346
AC026904.1	0.489406979279447	0	73.0927888280106
AC062015.1	0.198965183525181	0.0647750275631296	58.9010664429822
AC064834.2	0.106134203836997	0.0394208263992722	55.4095998598775
AC067945.3	0.163835451766538	0.453425192941907	55.834778680822
AC068985.1	-0.10583668957636	-0.305699202718803	41.6058486733213
AC069154.2	0.330212938837543	0.418121005003545	121.164053386815
AC069281.2	0.37138741632488	0.220343932413508	236.705353207294
AC069363.2	-0.139033566977066	0.131013944022344	64.9579058588153
AC073115.1	0.528581247117816	0.318274569041734	273.031544863539
AC073275.1	-0.0506471333591895	0.129550055126259	41.2012778773036
AC073316.2	0.0657703321048092	-0.305699202718803	40.7068129685379
AC073624.1	0.435942148643925	0.453425192941907	227.676639210734
AC074011.1	-0.106571528078157	0.131013944022344	94.2076383568307
AC074011.2	0.315501466168824	0	72.3019718537653
AC074257.1	0.016786857615192	0.305699202718803	85.338682852939
AC079341.1	-0.108949233046279	0.218356573370573	116.534413664776
AC087886.1	0.451142816880692	0.518200220505037	71.4314111193124
AC090632.1	0.856730125468229	0.45573271518765	251.714748973603
AC091212.1	NaN	NaN	92.4322986453149
AC091212.2	-0.221854757396224	-0.358464089549432	71.2989540216821
AC091729.3	-0.0909838994315896	0.218356573370573	85.4592304688368
AC092040.4	0.549643780894684	0.473870472337351	53.4898799581204
AC092159.3	-0.0885644212268908	0.131013944022344	92.0411073330989
AC092198.1	-0.1531144620097	-0.0436713146741147	88.797650597447
AC092295.2	-0.12880778017634	-0.480384461415261	73.0111053701859
AC092580.2	-0.19957403160639	-0.0647750275631296	156.236602434192
AC092802.4	-0.228296663961165	-0.480384461415261	40.5704267740078
AC092808.1	-0.0911675795526039	0.218356573370573	132.562199553622
AC093159.2	-0.208464524630138	-0.194325082689389	40.0352055566708
AC093310.1	NaN	NaN	77.9281378800278
AC093390.1	0.672670011462721	0.323875137815648	140.01351698228
AC093429.1	-0.167441102659963	-0.0322534034175863	83.2978330323964
AC093578.3	-0.23143380180328	-0.259100110252518	58.1253500532458
AC093627.1	-0.129072593258774	0.218356573370573	120.957294545161
AC093698.2	0.149471870363399	0.393041832067032	103.707612311201
AC093850.1	0.994154396964771	0.647750275631296	452.858922139937
AC094022.1	-0.0756905314728574	0.218356573370573	69.1250495015217
AC095067.1	0.953515614379259	0.480384461415261	62.4565501843366
AC096574.1	-0.0805117551721143	0.3924164082473	60.1930515223305
AC096642.1	NaN	NaN	73.6939061392973
AC096670.1	0.314676080456755	0.25213645282965	45.381086440605
AC097059.1	-0.34430077576191	-0.716928179098865	44.4960138766227
AC098820.3	0.0273625372695688	0.393041832067032	56.8618173472338
AC098823.1	-0.083060969742719	0.0436713146741147	134.802021898902
AC099066.4	-0.238331943142154	-0.308425170884571	79.3865512702737
AC099329.3	NaN	NaN	93.8934370398649
AC099669.2	0.664610518695053	-0.0550669216882901	62.6079881711453
AC099681.1	-0.111225165519909	-0.0436713146741147	124.261470448501
AC100793.3	-0.131200923867428	0.218356573370573	134.93302771002
AC104024.1	0.677858899973961	0.518200220505037	327.087203308208
AC104024.2	0.941759422936335	0.650443635587991	318.979601651594
AC104135.3	-0.103304902369998	-0.0836242010007091	38.5208384533628
AC104653.1	-0.137498155998262	-0.393041832067032	157.171099788918
AC104654.1	-0.133467792718589	-0.480384461415261	243.443384159807
AC104667.3	0.64708130451187	0.393041832067032	131.020567300031
AC104695.1	0.388441129837663	0.566213373414959	130.649254193814
AC104801.1	0.556841291245102	0.0414302468352409	137.524480574272
AC105020.1	-0.0763457981352047	-0.218356573370573	86.9135240919866
AC105765.2	0.438013652305334	0.445441066665714	46.4205330259218
AC106047.1	0.43053577079465	0.204836622599676	151.960092813403
AC106728.3	0.441930050821167	0.393041832067032	173.472054563458
AC107021.1	NaN	NaN	163.166447107993
AC108058.1	NaN	NaN	42.3643105107236
AC108448.1	-0.0939992310022511	-0.0436713146741147	142.842793958119
AC108488.1	0.836659336137621	0.90515506644204	1.61122806498829
AC108751.5	NaN	NaN	142.798613864513
AC110754.1	0.907218025227311	0.873426293482293	2.18773252729171
AC112721.1	-0.771082040457075	-0.480384461415261	-313.591222490134
AC112771.1	-0.163219508390393	0.0537556723626439	61.7134939741547
AC114730.3	0.0521175067287685	-0.518200220505037	118.273748850906
AC114812.1	-0.136885637811766	0.0436713146741147	122.577998023023
AC115090.2	NaN	NaN	53.4800690977483
AC116666.1	0.684418738556062	0.582975248068166	181.486030912207
AC117469.3	-0.122816270932075	-0.131013944022344	164.904993590716
AC119428.2	-0.207166141083545	-0.259100110252518	51.2148873498407
AC119674.1	0.409601346185314	0.129550055126259	446.784390116213
AC122178.1	NaN	NaN	55.0347961510082
AC124944.1	0.549349134621442	0.614509867799027	40.7693412634619
AC125608.1	-0.815111959572326	-0.647750275631296	-389.231783931457
AC130710.1	0.727357256979314	0.298361469181752	78.3509861763186
AC131011.2	NaN	NaN	100.204408982744
AC132217.2	0.826457901603244	0.696868341672576	42.3991072194582
ACADL	0.216142371667284	0.647750275631296	48.5833832128076
ACOT4	-0.153240066761555	-0.0436713146741147	163.686696063723
ACRV1	-0.0826307112265241	0.218356573370573	102.527686202662
ACSM5	0.645479812807321	0.480384461415261	517.404927367612
AD000671.2	-0.137815536667667	0.0436713146741147	91.7628237261883
ADAD2	0.679960972943301	0.518200220505037	47.0017036183323
ADAM11	-0.244791522208118	-0.0537556723626439	208.365281509268
ADAM33	0.807868340089207	0.689226913426654	47.4201689970239
ADAMTS15	0.477910516109392	0.306766017609407	130.785807816113
ADAMTS8	0.89058171695587	0.684403169554462	177.205304157708
ADCYAP1R1	0.938142927328824	0.538032691886728	285.007572747224
ADPRH	0.593892762754043	0.480384461415261	159.337813638261
ADRA1A	0.658936123323061	0.540416557118627	150.920197902945
ADRA2A	0.63321479472049	0.204836622599676	209.440157935983
AF002997.2	-0.259083263371622	-0.323875137815648	82.7757533692348
AF064860.2	0.66749526193052	-0.0822373021702258	223.803052858892
AF064861.2	0.990407067825964	0.650443635587991	44.3153419406057
AF246928.1	0.134188111718549	-0.131013944022344	109.019505436163
AGPHD1	-0.176381425627745	-0.305699202718803	65.0201690725921
AK7	-0.247932463755894	-0.453425192941907	48.2552326988478
AKAP4	0.129541605844009	-0.131013944022344	108.585121874394
AL009176.1	0.661896101873272	0.259100110252518	82.9676458191779
AL021408.1	-0.24089284144514	-0.64111887433877	121.241487320208
AL022100.1	-0.0924207180153304	-0.0436713146741147	123.927094785977
AL022318.1	-0.213280284847599	-0.453425192941907	44.2546446695328
AL022326.1	0.102460238395625	0.393041832067032	165.529965343293
AL023802.2	-0.0945625479607206	-0.0436713146741147	92.9372426290589
AL024497.3	0.352851754087827	0.538593208858132	102.59977510487
AL031281.2	0.961059010001938	0.647750275631296	118.285777316719
AL031316.1	-0.200970848886021	-0.131013944022344	131.377479678296
AL031587.2	0.298869868236405	-0.0458787566725117	45.7041254863011
AL031594.1	0.0176654854902488	0.305699202718803	58.8676590860917
AL031735.1	-0.0896039582204433	-0.131013944022344	142.550722422802
AL033397.1	0.14167712073645	0.480384461415261	160.691170211444
AL034549.4	-0.253797559043688	-0.518200220505037	51.6734522651643
AL035416.2	-0.147327997170503	-0.414302468352409	56.5693320840714
AL049550.1	0.998902048170615	0.480384461415261	199.233409071664
AL049845.1	-0.0807456512366974	-0.025213645282965	43.2955170261434
AL050338.2	-0.12003341870268	-0.0436713146741147	49.2817849228213
AL078590.1	0.617335588515602	0.345252056960341	322.55948794188
AL078590.2	0.614083790477175	0.672090670882797	107.927223588377
AL078590.4	-0.0967821948764428	-0.131013944022344	164.009628648899
AL078621.6	-0.112704692586986	-0.218356573370573	71.2472283969744
AL079301.1	0.996241444119493	0.647750275631296	131.719197879334
AL080274.2	-0.076828794720545	0.305699202718803	82.288657634373
AL080314.2	-0.195685020480011	0.0647750275631296	97.5533452878612
AL118511.1	0.625114647477012	0.393041832067032	176.061803084806
AL121904.3	-0.152589986053641	-0.218356573370573	350.795390784783
AL133284.1	0.00281025961587941	0.305699202718803	59.2463699844394
AL135785.1	NaN	NaN	187.895914258083
AL135792.1	0.202304406437309	-0.0591312395989083	163.583086274438
AL135960.4	0.152178920650024	0.0512091556499189	55.129673170956
AL136115.2	0.110560888280798	0.393041832067032	124.853111408469
AL136162.1	-0.0768851362810854	0.0436713146741147	116.390478481923
AL136529.1	0.698607821096803	-0.0877058019307029	231.948255993393
AL136987.3	-0.116913661925409	0	119.567266284513
AL137026.1	0.524377541407412	0.393041832067032	235.484844333903
AL138916.2	0.248926451611829	0.195123135668321	241.101791596056
AL139008.2	0.281874704905203	-0.122413295785282	112.188088375629
AL139124.2	0.0474929124506131	-0.393041832067032	62.131895548583
AL139125.1	0.647695183384845	0.393041832067032	233.611699795342
AL139275.3	0.493153977814245	0.24046704103556	95.6438941190804
AL139412.1	0.207303886660854	0.323875137815648	146.586637460064
AL157813.2	-0.0651735912920257	0.305699202718803	123.506055761273
AL157895.2	-0.259436011480332	-0.362371537669739	48.8390611038835
AL158069.1	-0.230791631799715	-0.195123135668321	97.8571722652438
AL158175.1	-0.452904199904788	-0.269309250727621	-44.5649362525091
AL159977.3	-0.257060535818827	0.0836242010007091	130.082104832901
AL160153.2	-0.11925343284269	0	63.8329346085283
AL160157.3	NaN	NaN	119.945975821262
AL160157.4	0.14474362285121	0.480384461415261	128.944815370587
AL160162.1	NaN	NaN	169.050722499942
AL161785.1	0.104103608074606	0.480384461415261	154.221559505755
AL161904.1	0.0665392160017025	0.393041832067032	145.345053924802
AL162417.5	0.376569505628848	0.0647750275631296	84.9636734483502
AL162419.3	-0.080545447002542	0.218356573370573	38.0226289324751
AL353052.1	0.660205207076193	0.393041832067032	166.666721551437
AL353141.2	0.438698648962323	0	38.7730589036425
AL353597.2	0.188988282676217	0.418121005003545	63.1746250877922
AL353621.1	NaN	NaN	68.7195862414647
AL353660.2	0.020686187671653	0.313028531644042	71.7855526859408
AL353716.1	NaN	NaN	84.2073719967432
AL353747.1	0.458019780037193	0.393041832067032	72.0719395255514
AL353747.2	0.360024410394651	0.305699202718803	56.1268193981031
AL354861.2	-0.0919248009891052	-0.131013944022344	188.070597162376
AL354928.1	NaN	NaN	147.865159524237
AL355303.5	0.172265475482499	0.0798432100627224	177.284367806507
AL355306.2	0.665301282969415	0.393041832067032	197.518708038025
AL355312.2	NaN	NaN	76.6839454469704
AL355376.2	-0.0648879636214217	0.305699202718803	122.19036206003
AL355388.2	NaN	NaN	210.884452225431
AL355483.4	-0.142812025341086	-0.453425192941907	157.116920213208
AL355512.1	0.550465199766422	0.480384461415261	114.812191355412
AL356111.1	-0.138407963861957	-0.393041832067032	215.038624691667
AL356415.1	-0.455676574966832	-0.306766017609407	-200.898536446662
AL357055.2	-0.124080118297097	0.17201815156046	146.914530812353
AL357568.1	0.720609824013198	0.647750275631296	93.2276709186014
AL359832.2	0.998322649228633	0.480384461415261	353.871900980063
AL390209.1	0.548977668683074	0.480384461415261	134.932169548939
AL390856.3	-0.398368940071917	-0.473870472337351	-144.381949513559
AL390878.2	0.1031831248815	-0.388650165378777	599.736673743455
AL390961.2	-0.205777624707736	-0.453425192941907	76.8342861871651
AL390961.3	-0.663181918846671	0	-358.336302915727
AL391244.1	-0.126533142251857	0.218356573370573	96.3955995989842
AL391244.2	-0.100706125552396	-0.218356573370573	115.843007865785
AL445471.1	NaN	NaN	131.290686819722
AL445490.4	-0.139951943394326	-0.259100110252518	134.253620131828
AL445493.2	0.411278370275169	-0.0512091556499189	78.4358456645279
AL450226.1	0.221655581704581	0.0107511344725288	89.8378312307252
AL450322.2	-0.150703543300705	0.194325082689389	136.68749243345
AL450489.1	-0.284692494190624	-0.0647750275631296	-53.8870067190854
AL451042.2	NaN	NaN	88.4075686303778
AL451067.4	-0.00620297411787251	0.102418311299838	42.4296181917769
AL451069.2	-0.0951731529794321	-0.256045778249595	-58.6726069404347
AL512290.2	-0.102503085268422	-0.393041832067032	200.403527891804
AL513320.2	NaN	NaN	37.689141838553
AL513327.3	-0.481112230562385	-0.305699202718803	-54.0889691682381
AL513479.1	-0.136665609054473	-0.0436713146741147	89.0470441272724
AL583804.1	-0.210125789178362	-0.194325082689389	152.797954618294
AL589165.1	0.336291984878544	0.478749518985006	53.2852447777079
AL589684.1	0.683399395951169	0.582975248068166	204.014126705994
AL589787.1	0.989566544077284	0.480384461415261	275.638249655834
AL590416.1	-0.0957044395462851	-0.0436713146741147	120.191133642629
AL591178.1	-0.158391976253728	-0.442104382480567	41.6815648724167
AL592494.3	0.537152583911779	0.362371537669739	93.9734367944068
AL592546.3	NaN	NaN	165.471984002499
AL596223.2	NaN	NaN	125.115388219139
AL606468.2	-0.23338592187949	-0.142704183543608	38.9477601230982
AL606803.1	0.0371431403791376	0.129550055126259	50.8295558722107
AL606970.1	0.638708337342278	0.307254933899513	80.5820079387975
AL627443.2	0.75402242494358	0.554700196225229	83.6606386342508
AL645608.7	0.150138146741846	0.393041832067032	88.4802782050652
AL669830.2	NaN	NaN	82.0493012345231
AL669830.3	-0.247725110070407	-0.129550055126259	69.8316618350147
AL669914.2	NaN	NaN	202.406271535112
AL672295.1	NaN	NaN	136.756196553857
AL713867.1	-0.178054305266479	-0.480384461415261	48.2303353891633
AL731547.2	0.158792856255174	0.393041832067032	59.8131274402254
AL772191.1	0.752687516055398	0.480384461415261	118.695706424397
AL807752.4	-0.0888451614333861	0.218356573370573	200.347796721367
AL840644.1	0.525609982755458	0.480384461415261	46.7182656545047
AL954711.1	NaN	NaN	128.978739337024
ALDOB	0.974094967171147	0.639692501115462	419.825051936306
ALG10	NaN	NaN	47.2546668996404
ALG10B	NaN	NaN	37.5785856075422
ALOXE3	0.204074390414912	0.393041832067032	56.6685712407803
ALX1	0.227543839573878	0.307254933899513	63.860200210381
ALX4	NaN	NaN	92.719280309537
AMHR2	NaN	NaN	221.300314179247
AMIGO3	0.259030539333339	0.197506888049892	71.7080447156329
ANKRD2	-0.171438902319721	-0.0436713146741147	153.940842483251
ANKRD30A	0.272830000670036	0.407620598741267	79.9834654395642
ANKRD42	-0.520074662293591	-0.480384461415261	-127.467555015433
ANKRD43	0.517120456142982	0.480384461415261	62.221078813439
ANKRD61	-0.349106647129	-0.129550055126259	-120.277702338469
ANKS4B	0.861644803913486	0.647750275631296	196.118839575703
ANO5	0.00611598057677789	0.177393718796725	52.9285126014661
ANXA10	0.189983832794919	0.0647750275631296	40.5248475101112
AOC2	NaN	NaN	47.4723683524409
AOC3	0.628563645052283	0.480384461415261	351.665029853897
AP000266.1	0.123451130951113	-0.305699202718803	136.86794807172
AP000322.3	-0.0618103489676515	0.218356573370573	56.3775278676602
AP000345.3	0.528734504312899	0.480384461415261	149.692295718301
AP000569.2	0.484051588584484	0.46088240084927	119.276288028071
AP001052.2	-0.155522404337062	-0.102135777489023	58.7260461735398
AP001055.1	0.498669049445846	0.393041832067032	41.9005806174785
AP001475.1	-0.177498488742637	-0.218356573370573	44.9561939685156
AP001476.3	0.203411521413901	0.305699202718803	138.602968426378
AP001505.1	-0.180387912328612	-0.250872603002127	74.2813756505395
AP001625.4	-0.13818247420722	-0.131013944022344	79.9868548287779
AP001628.2	0.670210166567836	0.388650165378777	346.136259695996
AP003774.6	0.52521113181326	0.306622070335933	191.335840223535
AP005482.2	0.538465967491975	0.582975248068166	167.024195290948
AP006285.2	0.530051089710142	0.367239887355847	102.798358874
APEH	NaN	NaN	38.3329979813578
APLNR	0.862781795150164	0.480384461415261	53.6281943744972
APOA4	0.930835486259263	0.391285664555053	271.005932636728
APOBEC3H	0.606219527600078	0.480384461415261	225.668164180969
APOD	-0.057304034021611	-0.131013944022344	48.5178047164155
APOH	0.349886416164669	0.388650165378777	167.196617359939
AQP10	-0.641492895172308	-0.393041832067032	-463.404643266428
AQP8	0.395027573774875	0.129550055126259	167.061610364555
ARL14	-0.0620418443660444	0.305699202718803	42.7100834547156
ASB4	-0.150835734716596	-0.393041832067032	178.277822090791
ASPDH	-0.114363449489426	0.0436713146741147	97.9299097526091
ATOH7	0.454415782869991	0.393041832067032	120.124253999882
ATP1B2	0.649992572990757	0.393041832067032	284.58950023723
ATP4B	-0.144479342275436	0.0436713146741147	69.4527302997886
AVPR1B	0.581311402745753	0.393041832067032	98.3897311366768
AWAT2	0.483874020214576	0.194325082689389	126.770037370282
AZU1	-0.0426828002539763	-0.306622070335933	275.792270359404
B3GALT5	0.939109771910122	0.761852728825972	170.558716203685
B3GNT4	-0.25403994164654	-0.129550055126259	92.4648380179938
BATF	0.678958945311259	0.785825277985741	363.04365077705
BCL6B	NaN	NaN	113.108339812348
BEND4	0.707346607240684	0.480384461415261	275.580329215395
BEST3	0.306681987020866	0.253184841770917	205.398721142966
BHMT2	0.563780596897602	0.177393718796725	83.0802976439881
BMI1	-0.729589604285311	-0.480384461415261	-40.1518856475827
BMP5	0.889712308183497	0.480384461415261	322.875782752406
BOLL	-0.172158183501132	0.027874733666903	117.857043374722
BPIL1	0.654622321001933	0.460336075947121	92.634093294058
BSND	0.785712281565673	0.369800130816819	39.4857374351418
BTBD17	0.158224919831324	0.388650165378777	89.1848114283236
BTG4	-0.0674278443740812	-0.131013944022344	46.1025169190912
BX072579.3	NaN	NaN	66.9155881186564
BX284668.1	-0.122093900635139	0.131013944022344	46.9330690423139
BX322234.2	NaN	NaN	52.0229204793607
BX323851.1	0.275956959547437	0.194325082689389	161.882423122074
BX571818.2	0.00356134406506499	0.413918677192358	216.830864393977
BX649443.2	0.676787110591762	0.480384461415261	39.4226747627625
C10orf122	0.654030313893325	0.520179765820247	201.767161632653
C10orf76	0.858084063616174	0.89799174983568	2.66608115970807
C10orf96	0.703047804120926	0.480384461415261	198.111757490288
C11orf21	0.259001935500889	0.453425192941907	108.616814986302
C11orf36	NaN	NaN	104.849657272454
C11orf52	0.597455609962653	0.362371537669739	267.206990674513
C11orf87	0.352481516798793	0.142704183543608	52.8136423566162
C11orf88	0.666412015032382	0.453425192941907	239.834203841357
C12orf68	0.258999237536709	0.250872603002127	120.717128953414
C12orf70	0.753296930657053	0.236524958395633	170.141655321162
C14orf178	0.166811478765521	0.250872603002127	164.030546168993
C15orf59	-0.130685660508852	-0.305699202718803	61.6954497429302
C16orf47	-0.029799088828824	0.305699202718803	37.5880183482074
C16orf92	NaN	NaN	42.0714214250776
C17orf69	NaN	NaN	69.7571248439336
C17orf84	-0.114793247671283	-0.131013944022344	70.8707999160054
C19orf69	0.261097022876787	0.473870472337351	176.728760147793
C1QL2	0.996527501455448	0.647750275631296	177.10912581606
C1QTNF2	0.495242259678362	0.480384461415261	139.042651767166
C1QTNF7	0.224207397406649	-0.0591312395989083	55.4890773694549
C1orf115	0.892891181643245	0.935062945235247	2.2203378491111
C1orf173	-0.183546810574041	0.194325082689389	75.2147963914825
C1orf195	0.627279883799026	0	199.534080029903
C1orf200	0.667376684428314	0.393041832067032	299.335501910797
C1orf49	0.124815704599681	0.0913846430164946	60.5929993754931
C1orf92	-0.602089513634657	-0.393041832067032	-341.617474844485
C1orf94	0.863570628394347	0.523200066784101	144.783426216327
C20orf141	0.990807065061207	0.480384461415261	209.950834157365
C20orf200	NaN	NaN	80.5552699236694
C20orf201	0.181910704175398	0.259100110252518	131.878778751354
C20orf39	0.722741687364675	0.525520303703316	60.4447739223688
C21orf109	0.71056120778434	0.33040153012974	48.6319920926796
C21orf37	0.684304243771112	0.480384461415261	660.733419097007
C21orf77	0.76869318660497	0.418121005003545	49.3286328745226
C22orf24	0.192532619694533	0.218356573370573	60.5993438045841
C2orf21	0.684443697891204	0.480384461415261	184.404366941976
C2orf39	-0.0563172475481445	0.305699202718803	45.1785648548961
C2orf54	0.856259501160422	0.650443635587991	73.0139688285521
C2orf62	NaN	NaN	49.3302692560423
C2orf71	0.998524147063447	0.480384461415261	231.927859681419
C2orf80	0.517651672519368	0.0836242010007091	123.297927589363
C2orf85	-0.142176902950111	-0.218356573370573	78.633237242167
C3orf44	-0.129057835397605	0.131013944022344	61.644398873118
C3orf65	-0.124761283337764	0.0436713146741147	39.469129308796
C4orf47	0.28948089973621	0.393041832067032	125.073486592983
C5orf38	0.907597891769926	0.639692501115462	176.296152643356
C5orf55	-0.303380719320644	-0.259100110252518	-133.613503985734
C6	0.581828177948773	0.393041832067032	388.667717314319
C6orf123	0.543787619881521	0.492760329990902	240.410204914604
C6orf191	0.70585565932794	0.701646415445623	258.642050415887
C6orf195	0.983755698093242	0.480384461415261	112.33406881078
C6orf227	NaN	NaN	140.44408878138
C6orf94	-0.134559027703676	-0.0436713146741147	162.750949163975
C7orf16	0.915049248065719	0.838330008288623	197.888062264794
C7orf34	-0.220450408926785	-0.512091556499189	98.7794189753712
C7orf52	0.546124395329903	0.51402111824403	61.6629277055667
C7orf57	0.674752906701047	0.194325082689389	223.357710082144
C8A	0.942817624833168	0.650443635587991	504.578991591811
C8B	0.197459859901359	0.388650165378777	131.103824154849
C8orf22	-0.0812034895333633	0.305699202718803	154.106510523395
C8orf47	NaN	NaN	128.189932230679
C8orf85	-0.139476302202175	-0.0647750275631296	50.3638945431705
C9orf170	0.483010775518685	0.362371537669739	42.1767776785998
C9orf50	-0.189501615413994	-0.453425192941907	57.9885313343911
C9orf79	0.476953602005402	0.027874733666903	112.42495515574
CA1	0.441580901966289	0.204836622599676	60.996779486176
CA2	0.327275899150379	0.129550055126259	43.6193973693584
CALCA	-0.35607510844558	-0.376308904503191	-67.8841615569775
CALY	NaN	NaN	78.4032846008552
CAMKV	0.332897138994381	0.129550055126259	237.782078988924
CAPN13	0.135983087454987	0.499927752972588	106.532206608847
CATSPER1	NaN	NaN	83.7209963480225
CATSPER4	0.62796713547358	0.145857057677307	58.6393259634162
CBLN1	0.638573798736266	0.358464089549432	188.212130605927
CBLN2	0.787768297777775	0.624168500724893	67.2072052672135
CCBP2	0.609090937043569	-0.156042125181223	244.511319295683
CCDC129	0.438042879894413	-0.0250247763668246	84.523091308505
CCDC151	0.497439964541424	0.416205205669959	167.600992607257
CCDC53	-0.995519633813891	-0.647750275631296	-45.7212612958339
CCDC80	0.390822638318618	0.220961316454618	50.8201723488206
CCDC96	0.0649113753522544	0.0836242010007091	382.169093400363
CCKBR	0.640797384413732	0.358464089549432	186.850301202226
CCL13	-0.0832829716527434	-0.131013944022344	49.2911715927002
CCL27	0.088200285715728	0.305699202718803	147.458003220903
CCL3	-0.135464747371258	0.131013944022344	194.1301804351
CCL8	-0.0707883466718079	-0.131013944022344	90.9844009828713
CCNA1	-0.159107186355446	0.131013944022344	73.8475955075277
CCNYL2	0.220582127879226	-0.194325082689389	169.859430019465
CCR1	0.70334148198767	0.177393718796725	94.470203556915
CCR9	0.888138682933243	0.591312395989083	419.623228508512
CCT6B	-0.200397913600842	-0.0836242010007091	-218.408626404407
CD244	0.998723768946086	0.647750275631296	253.353309055894
CD28	-0.186751142044277	-0.218356573370573	95.6202127525158
CD300LB	0.14084749425401	0.480384461415261	171.359787083432
CD38	-0.177626692406301	0.259100110252518	106.958268006554
CD7	0.526955344115784	0.354458778479283	370.564190944951
CD70	0.500286701707461	0.480384461415261	165.893069984315
CD79A	NaN	NaN	191.430343284572
CD8A	-0.166248952818733	0.0436713146741147	57.0643747834402
CDH16	0.696667432962211	0.585369407004964	256.225021054049
CDH19	-0.162520478972353	-0.102135777489023	52.5122811988998
CDX1	0.0780247502510304	0.18873779113832	56.9279597639143
CDX4	0.940648306985906	0.650443635587991	222.786008870613
CEACAM18	NaN	NaN	115.682355699949
CEACAM6	-0.0530625780601303	0.218356573370573	58.0442714935571
CEACAM8	0.0104643733366129	0.35478743759345	50.2574135130992
CES1	-0.202282427786785	-0.218356573370573	43.8739431997808
CETN1	0.586281489105085	0.393041832067032	246.887494660668
CFI	-0.16587082224658	-0.305699202718803	45.2382164603474
CHGA	0.52998822139173	0.393041832067032	179.119268540675
CHRM5	0.51887287867663	0.501745206004254	95.8211140685585
CHRNA9	0.812491113282052	0.591312395989083	203.799469163356
CHST1	-0.101973720683375	-0.131013944022344	105.324867478452
CILP2	-0.166442605106886	-0.131013944022344	71.9097324221851
CKMT2	0.278746197575974	0.218356573370573	53.9341094241174
CLDN2	NaN	NaN	219.621309132354
CLEC2A	0.254430127601433	0.027874733666903	46.5903976374167
CLEC2L	-0.197131506826147	-0.480384461415261	168.669205334295
CLECL1	0.669905720886734	0.393041832067032	417.034047677316
CLLU1	-0.0969850168192248	-0.0436713146741147	93.0630786116245
CNDP1	0.0699214685447385	-0.180138852372876	89.7377597660159
CNGA3	-0.0836364879471338	-0.0436713146741147	39.79757359854
CNTD2	-0.148870026101639	-0.480384461415261	42.0007007927546
CNTN2	0.818338476626054	0.441922632909236	103.348758709958
CORO2B	0.760465493688362	0.910680941861193	1.02513913043921
COX4I2	NaN	NaN	103.541351333142
CPA3	-0.538942945767189	-0.362371537669739	-39.8388843208604
CPN2	0.401640180559822	0.194325082689389	226.434064910235
CPNE9	0.184037325186468	0.647750275631296	131.125632059538
CR559946.1	-0.147915300208125	-0.259100110252518	99.6716727693123
CRABP1	0.621707239531925	0.393041832067032	215.520487175363
CREB3L3	0.212869507580689	0.259100110252518	84.5359880607566
CRHBP	0.99133234040196	0.480384461415261	189.372331984601
CRISP3	0.688389719030911	0.480384461415261	264.512069824281
CRISPLD1	0.841280350040245	0.752617809006382	286.453055430208
CRLF2	0.27019786896533	0.388650165378777	100.650623887359
CRTAC1	0.795640012494489	0.337834480952132	74.267285697946
CRYAA	0.273516494832121	0.153627466949757	148.182317804353
CRYBA2	-0.578894377971157	-0.393041832067032	-288.396124951597
CRYBB3	0.124697968427075	-0.305699202718803	211.29443734869
CRYGN	0.26068270254884	0.336045335441398	103.707845775614
CRYZL1	0.304443246613673	0.259100110252518	40.5033523318137
CSF3	NaN	NaN	75.482625123549
CSPG5	-0.202389639224431	0.0436713146741147	74.7351332221837
CT45A1	-0.131864005649309	-0.131013944022344	163.442492149332
CTAGE1	-0.211136851128451	-0.0647750275631296	37.9806908754271
CTRB1	-0.10278910309938	-0.393041832067032	153.52416402326
CTRB2	0.394606255336653	0.259100110252518	150.675306242607
CXCL5	0.841503458140928	0.768137334748784	84.4308202321904
CXorf18	-0.208917647830331	-0.218356573370573	43.0503753780505
CXorf30	-0.087401261439705	0.131013944022344	112.456750932545
CYP17A1	NaN	NaN	201.91924151978
CYP26C1	0.875589825797721	0.465971463984885	107.589631799799
CYP2C19	-0.128953333201402	0.0436713146741147	94.8383751769184
CYP3A43	-0.140359444844372	-0.480384461415261	197.475729704085
CYP4F11	0.45403690333031	0.393041832067032	98.9962924398434
CYP4F12	0.808761105402587	0.647750275631296	437.010795580232
CYP4F3	0.222265767175362	0.194325082689389	81.3557924576285
CYP4F8	NaN	NaN	87.0074346021381
CYP8B1	NaN	NaN	145.355092425518
DAND5	0.0918812820689631	0.393041832067032	151.380811766852
DAPP1	-0.000428164255466059	-0.118262479197817	303.715053378846
DAZL	0.779535693505201	0.229473713501799	100.588338515371
DBC1	0.726300266511443	0.793338844736813	92.7132674213339
DCX	0.400403653889491	0.473049916791266	95.7278246946787
DDX25	0.6784957789976	0.362371537669739	134.533452372634
DEPDC4	-0.153956533313792	0.027874733666903	-45.2669731096755
DLX4	0.603809708274364	0.393041832067032	78.5749197864765
DLX6	0.631604195396436	0.393041832067032	167.99168291042
DLX6AS	0.236282952168394	0.0836242010007091	118.317596534541
DNAJB13	-0.19082795137373	0	91.7301582662639
DNAJC5G	0.238608732468999	0.305699202718803	128.341657507557
DNASE1L2	-0.234553491534462	0.0647750275631296	96.319273466352
DNMT3L	0.0688565636010435	0.159686420125445	47.1147347252693
DPEP3	0.895291382790455	0.647750275631296	182.765645600911
DSC3	-0.460360855061884	-0.171378614099395	-144.631064894237
DTWD2	-0.602897535676777	-0.480384461415261	-49.5493515317423
DUOXA1	0.0898443046395031	-0.131013944022344	46.7701399226727
DUOXA2	-0.138409102756975	-0.194325082689389	104.903705698207
DYDC1	0.999621823207486	0.480384461415261	323.691604663005
ECEL1	0.538832337189972	0.225773823923104	118.975876924395
EDNRB	0.656717161896576	0.393041832067032	133.791975183696
EFHB	0.428370557132827	0.393041832067032	38.2900055987255
EGFL6	0.564223595068492	0.453425192941907	182.196184273824
ELAVL2	0.647153314974413	0.68590075316121	130.135740602062
EMX2	-0.181812325583239	-0.393041832067032	-56.5690744708039
ENAM	0.671251908755497	0.480384461415261	140.489713617955
ENPP1	0.798161051378719	0.886968593983624	1.72354709465005
ENPP3	NaN	NaN	51.6596755240155
EPGN	-0.180633349035442	-0.129550055126259	38.5236248057557
EPHA8	0.534424610142591	0.393041832067032	58.99060683433
EPHB3	0.757488689559596	0.405095746833467	108.123620888733
EPHX3	0.903035046053314	0.639692501115462	180.885836988124
EPYC	0.0778740431155294	-0.131013944022344	66.1473463703962
EREG	-0.115938681028688	-0.218356573370573	73.7968421107761
ERMN	NaN	NaN	39.097613669877
ESM1	0.529685112508094	0.393041832067032	88.7196970110319
EVI2B	0.508159736007005	0.480384461415261	44.8313149097275
F2	0.86001322644061	0.650443635587991	87.1836981066021
F2RL3	-0.131251004140006	-0.131013944022344	209.49426704358
F7	0.114813442465705	0.218356573370573	132.605458145794
FAM131B	0.240085300837205	0.388650165378777	57.9890887028844
FAM150A	-0.202169786011583	-0.306622070335933	82.3660323998518
FAM170B	-0.172693187102863	-0.027874733666903	129.927747704529
FAM176A	0.840528037391889	0.886329746528017	1.39310683682703
FAM186B	-0.163627216251731	0.131013944022344	52.5857183929066
FAM19A3	NaN	NaN	107.698198665965
FAM81B	-0.128759120896295	-0.112886911961552	69.3889902516195
FAM84B	0.839933118654841	0.752617809006382	129.92792830314
FAM92A1	NaN	NaN	103.151540322641
FAM9B	0.498506593690682	0.295656197994541	127.903767637515
FBXO32	0.406750981439492	0.305699202718803	48.4883890676872
FBXW12	NaN	NaN	45.320480097905
FCGR1A	-0.831776707131045	-0.480384461415261	-322.577310927728
FCGR3A	0.141197765547344	0.360163004829714	112.130791916877
FCRL4	0.148400998682227	0.480384461415261	100.760411241412
FEZF1	0.937545625390055	0.650443635587991	252.911751772338
FFAR3	-0.134928727541928	-0.0436713146741147	109.519875617662
FGA	0.549888865155626	0.393041832067032	177.20244505061
FGB	0.537309307443597	0.393041832067032	97.3634067770753
FGF18	0.445590694899091	0.305699202718803	72.8415755328881
FGL2	0.904927669679894	0.647750275631296	135.00505790898
FMO1	0.0107215878620049	0.236524958395633	43.7977379322846
FMOD	-0.373251214582893	-0.473049916791266	-51.8414190853977
FOLR1	0.904444380178169	0.480384461415261	227.94850604149
FOLR3	-0.125532456952065	0.194325082689389	68.4584370509993
FOSB	-0.221453318427592	0.112886911961552	37.7730964957036
FOXC2	0.573619382084636	0.418121005003545	145.457087120627
FOXE1	0.0951673181338386	0.437319272149765	67.6770485756817
FOXS1	NaN	NaN	66.1555440422428
FRAS1	0.706341175355897	0.888294718096973	1.81867835632874
FRMD5	0.865289628701475	0.912359617833051	1.72716049909321
FRMPD3	0.650913406141474	0.696868341672576	97.5363854099518
FUT1	0.338948301482972	0.305699202718803	73.7722071012516
FXYD3	0.11048030139058	0.393041832067032	127.306598911803
FXYD6	NaN	NaN	129.185708710944
FZD10	0.995549826897439	0.480384461415261	369.576788351705
GABRB2	0.901716084004806	0.931199692403765	7.00090354653632
GABRG2	0.944480294935346	0.578273758024533	138.277562357809
GABRR1	-0.177001504283355	-0.139373668334515	80.3680465900503
GAD2	0.654280970140525	0.253184841770917	123.813369004135
GAL3ST3	0.197788199175445	0.480384461415261	132.59183155923
GALR3	0.374626046321966	-0.0215022689450575	93.5839413680913
GAP43	0.73632262173586	0.725718514637912	188.310874418872
GAPT	-0.101694021308049	0.0647750275631296	68.8353271864436
GAS2L2	NaN	NaN	82.5463220299156
GATSL3	0.512753360800183	0.453425192941907	43.1081628210586
GDAP1	0.602766537487469	0.593833537971786	101.972190377454
GDPD1	0.205714111794402	0.305699202718803	58.9203216477123
GDPD4	-0.15608486422251	-0.480384461415261	53.6292127032356
GEFT	-0.992395103571522	-0.480384461415261	-58.0907869546924
GEM	0.25248098521133	0.0647750275631296	39.2236044356413
GHRHR	0.146718736608146	0.480384461415261	111.74006690094
GIMAP1	0.679250493959059	0.480384461415261	371.257134929281
GIMAP6	0.788356588495893	0.647750275631296	46.4104275682158
GJA5	0.676924879107664	0.480384461415261	91.3045283470843
GJB5	0.722888633812031	0.716928179098865	41.5568965947659
GJD2	0.655226202224307	0.819346490398703	133.733827766109
GKN1	-0.076229112800587	0.393041832067032	86.7796238991662
GLOD5	0.171811960388432	-0.218356573370573	282.539596062491
GLP1R	-0.145347518060945	-0.393041832067032	96.9721556098747
GLT8D2	NaN	NaN	48.7056309318646
GLTPD2	0.637173295814293	0.86936576579953	5.87345528548112
GMPPB	0.185501118337582	0.30256374339558	38.1451143785293
GNG8	NaN	NaN	137.750436072011
GNGT2	0.548490213481328	0.393041832067032	210.810868824464
GPR17	-0.132887875139894	-0.131013944022344	51.9201381671404
GPR183	0.534601175846786	0.393041832067032	217.793501229602
GPR19	0.540681718714751	0.480384461415261	104.955998054
GPR25	-0.0852174390281529	0.305699202718803	165.420941142772
GPR26	0.93296204446411	0.486484272623814	78.0063190051949
GPR4	NaN	NaN	125.673302967245
GPR45	0.0901721261187797	-0.131013944022344	102.301415092874
GPR50	0.622009910118904	0.102418311299838	80.3701800724075
GPR6	0.996665875913814	0.480384461415261	182.249400471821
GPR65	0.757378256258302	0.639692501115462	202.356692300185
GPR82	-0.200342757135135	-0.129550055126259	141.392518453288
GPX8	NaN	NaN	43.1523207582038
GRASP	-0.17910231653491	-0.305699202718803	37.8606395015698
GRHL2	0.519151206495594	0.565822491981646	86.1848690663364
GRM2	-0.236088651915515	-0.313028531644042	39.0587952316796
GRP	-0.160978648952402	0.027874733666903	98.0411740195489
GS1-179L18.1	-0.224041977793579	-0.259100110252518	63.9088715863073
GSG1	0.460290883262051	0.506369683541833	55.5664889583746
GSTA1	0.194778597483034	0.139373668334515	47.5243318944786
GSTA5	0.568635214978468	0.591312395989083	80.4338631914427
GUCY2D	-0.144273830338912	-0.0436713146741147	54.1478590297553
GYG2P	0.685869501083395	0.679242191965325	58.8778639390215
HAL	0.952276417125453	0.650443635587991	119.555507973947
HAPLN4	0.637005464268776	0.480384461415261	245.563074151651
HAR1A	-0.164322551378892	-0.305699202718803	108.945206482117
HAR1B	-0.0972804089256512	-0.218356573370573	148.566771824446
HEATR7B1	-0.00115010994991647	0.393041832067032	121.52816900768
HEPACAM2	NaN	NaN	165.900902590277
HEPN1	0.943583292625345	0.650443635587991	494.867362186132
HES7	0.146842787735989	0.393041832067032	196.682155797658
HESX1	0.252497635136111	0.250872603002127	47.2755044858341
HGFAC	NaN	NaN	347.495105749385
HHIP	0.377175742947693	0.129550055126259	54.712940601147
HIGD1B	-0.0626625685652058	0.388650165378777	81.4973313346652
HILS1	-0.515814846522356	-0.306622070335933	-74.0052806816311
HLA-DQA1	0.679410755328766	0.480384461415261	565.685265497625
HLA-DQB1	0.564488173227812	0.480384461415261	64.8583987665173
HMGCS2	0.294477220732421	0.139373668334515	46.2844933411586
HMX1	-0.157857776402142	-0.0913846430164946	47.4334817485036
HOXA11	-0.542255501161118	-0.129550055126259	-505.386052411195
HOXA13	NaN	NaN	89.6547658684446
HOXA7	NaN	NaN	264.736219114097
HOXB13	NaN	NaN	45.4491352530951
HOXC10	0.646775548317212	0.591312395989083	269.396092755047
HOXC13	0.485396921879496	0.284905063522013	69.6527766121915
HOXD8	NaN	NaN	106.601638061864
HPGD	-0.07614888641907	-0.131013944022344	119.01783961396
HRASLS	0.321608440802879	0.250872603002127	115.293556472657
HRASLS2	-0.196215926293807	0.0436713146741147	58.8283707031093
HRASLS5	0.994074787175713	0.647750275631296	179.903739283287
HRCT1	0.408808692756955	0.305699202718803	101.900874593679
HRH2	0.842166695530362	0.639692501115462	274.890190529485
HRH3	0.592494035007985	0.480384461415261	98.2409719679983
HSD11B1	-0.150904680300783	0.131013944022344	54.7098143997665
HSD17B2	0.274559203859989	0.473870472337351	104.49322029361
HSD17B6	0.175979230378196	0.131013944022344	44.5415260436815
HSH2D	0.684186273531123	0.480384461415261	332.955746805654
HSPB8	0.648078942797196	0.64447050632597	76.7120087745269
HTR1A	0.157396175497965	0.194325082689389	179.840840391081
HTR2A	0.113035401589134	0.250872603002127	48.563313459287
HTR2B	0.665846801464098	0.718588890564501	49.8647764336614
HYAL4	-0.183372662222527	-0.473870472337351	109.568506437097
ICAM4	0.349287507784852	0.323875137815648	95.3170603584188
IGFBP1	0.330914066715248	0.532181156390174	120.486115768992
IGLV2-33	0.0911804803303985	-0.131013944022344	128.600333322158
IGLV4-69	0.201566289748181	0.259100110252518	203.429923270793
IHH	0.993096481037423	0.480384461415261	308.359618813825
IL10	0.57049132370688	0.393041832067032	283.693895940113
IL10RA	0.555157112059646	0.393041832067032	138.796967189009
IL11	0.475897501631216	0.305699202718803	133.75564909105
IL12B	0.521316185051398	0.250872603002127	154.198965788733
IL17REL	0.541753129710043	0.306622070335933	105.910116428807
IL20RA	0.464932584370474	0.305699202718803	94.3770722763733
IL22RA2	0.734807055875655	0.321151296707582	112.508434949375
IL2RA	0.10732337207709	-0.305699202718803	146.769003351722
IL33	0.985725472356237	0.480384461415261	128.421031763843
IL8RB	0.587968660410661	0.480384461415261	399.867200055853
INSM1	0.690795746509673	0.480384461415261	169.695432426966
IP6K3	-0.210051816997505	-0.305699202718803	45.6483154340297
IRG1	-0.135689407767077	-0.0647750275631296	44.458702026424
IRS4	0.930321601933482	0.529386487339189	194.618998952548
IRX1	0.874755737787248	0.550736912404317	147.112718172548
IRX2	0.88731755045279	0.483352879744477	171.537982411879
IRX4	0.91457899353694	0.650443635587991	84.3335647550011
ITLN2	0.139374296221459	0.480384461415261	165.173242776124
JAKMIP2	0.824981827904212	0.873426293482293	1.0869239627841
JPH1	0.682509753040102	0.480384461415261	609.5124806757
JPH4	0.799725352523694	0.925550299358904	1.80704741062867
KAAG1	0.652661725675787	0.480384461415261	96.784854929549
KCNA2	-0.153284206196446	-0.131013944022344	69.4767425110413
KCNE2	0.169308737530967	0.0436713146741147	38.1824647820148
KCNH3	-0.218788518220815	-0.22039825668684	162.175174533013
KCNJ3	0.669842340563471	0.259100110252518	181.583789773741
KCNJ8	0.307870575746338	0.358464089549432	59.4476766043373
KCNK17	0.874428728404737	0.250872603002127	91.6229583133369
KCNK7	0.172880644935144	0.0647750275631296	63.8533088623744
KCTD4	0.526242579864152	0.318274569041734	75.3032135692166
KIAA1045	0.577331157166557	0.473049916791266	115.100830659771
KIAA1161	0.754137961052447	0.876161342385782	1.79403353505085
KIAA1486	-0.340919365010635	-0.120953085772985	-198.328910611296
KIF19	0.65583264018224	0.329492888829857	125.175785019759
KIRREL2	0.307929804372688	0.204836622599676	72.146366672844
KISS1R	0.204223331828249	-0.0436713146741147	102.676629521712
KLF1	-0.387427247403789	-0.453425192941907	-544.653631056235
KLHL8	NaN	NaN	45.265926255279
KLK10	0.192696730692808	0.253184841770917	45.5491591205429
KLK2	0.243359589699282	0.153627466949757	44.1279708984942
KLRC4	0.42555857148903	0.204836622599676	335.027810154235
KLRG2	0.606494122650552	0.480384461415261	126.563020295827
KLRK1	0.999830561039754	0.480384461415261	606.149303504714
KRT222P	-0.0536959779370227	-0.133798721601135	106.068212014251
KRT5	-0.1128769132383	-0.218356573370573	106.525957213713
KRT6A	-0.0939194108694025	0.131013944022344	274.163996188979
KRT71	-0.120432991577059	0.0436713146741147	52.1859192428398
KRT73	-0.120755290206693	0.0436713146741147	51.5783810383723
KRTAP2-2	-0.0994304030456519	0.0436713146741147	47.805431156322
KRTAP2-3	0.665892403362317	0.388650165378777	102.927071082197
KRTAP2-4	0.996265026401512	0.480384461415261	152.839590510404
KRTAP5-10	0.152443770956796	0.393041832067032	74.2890012147898
LAIR1	-0.200209138484449	-0.139373668334515	-59.3115652763229
LAMP3	-0.199392236053189	-0.0436713146741147	43.9816026161754
LAYN	0.414939267763358	0.305699202718803	58.2234766471021
LDLRAD1	-0.138487744535762	-0.0436713146741147	93.0997712634314
LGALS12	-0.0411240604871072	0	106.797114734221
LGALS2	0.180568634533874	0.250872603002127	194.975735455101
LGALS4	-0.0937626012110818	-0.218356573370573	39.9005628898296
LGI2	-0.066100806474408	0.0436713146741147	37.8373260172265
LGI3	0.131318061350272	-0.218356573370573	97.2497946198857
LHFP	0.735042161161669	0.86765664539531	1.30292131502563
LHFPL4	0.685588901528888	0.34064869620087	148.484586759791
LILRB1	0.897027775129282	0.647750275631296	397.436685237265
LIPM	0.215678192460001	0.418121005003545	47.1605305719532
LMTK3	0.555618056495493	0.257010559122015	39.7662742901316
LRFN1	-0.199151852635622	-0.0436713146741147	80.2176461021944
LRFN5	0.769914652481341	0.382935225350266	64.2687822126537
LRMP	0.403947512607035	0.18873779113832	256.00693340141
LRRC16B	-0.154934044727956	-0.218356573370573	142.193422561235
LRRC46	0.340660763145012	0.259100110252518	127.596487814344
LUZP4	-0.188413034693176	0.388650165378777	136.35950336522
LY6K	0.048131761337994	0	42.83629536611
LYNX1	NaN	NaN	46.5838293458987
LZTS1	0.797784367286939	0.815241197482534	165.139939050483
MAGEB6	-0.17122798810629	-0.0436713146741147	136.628885045959
MAGEC3	0.234192098906312	0.139373668334515	198.346133702456
MARCH11	0.652113237457276	0.290011727846686	283.581741389462
MBL2	0.99973166668196	0.647750275631296	418.059982287622
MC4R	0.633301653722772	0.393041832067032	118.320503773866
MC5R	NaN	NaN	73.9186096273093
MEIG1	0.0765006372987204	0.195123135668321	171.393775343594
MEOX1	-0.170189389421622	-0.129550055126259	122.829764924505
METTL11B	-0.149957293122586	0.418121005003545	90.6491440361179
MGP	0.90109691102813	0.480384461415261	191.417233861812
MIP	-0.160324695198803	0.0647750275631296	41.4671784317469
MMP10	0.356098426045935	0.0512091556499189	112.087575541315
MMP25	0.579479804670658	0.393041832067032	48.1255948447124
MOGAT1	0.504994964778592	0.413918677192358	40.8002001194141
MOGAT2	NaN	NaN	177.453892424713
MORN3	0.000803739661263162	0.0591312395989083	142.219201589386
MPL	0.455096752153543	0.259100110252518	119.374349871723
MRO	0.613273609205498	0.532181156390174	126.478195797499
MTNR1B	-0.0835065865955897	-0.131013944022344	44.3355451912332
MUC5AC	-0.120188554506061	0.0436713146741147	66.9205070990381
MYH2	0.59463360927129	0.480384461415261	137.769207167496
MYO3A	0.970725348110914	0.440589529923454	151.080690815445
MYOZ3	0.593668464307986	0.480384461415261	118.415638985108
MYPN	0.675870825332478	0.510107626104325	67.101276060486
NANOGP1	-0.0662260069305739	-0.131013944022344	51.8142060333216
NAP1L6	0.618001212732123	0.480384461415261	277.757941854216
NAPSA	NaN	NaN	198.214261190928
NAT2	0.0315794678976688	0.360163004829714	45.6778567705532
NCR2	-0.450332757602711	-0.518200220505037	-222.286221618065
NCRNA00114	NaN	NaN	56.7674206790765
NEFL	0.858838538380892	0.696868341672576	216.880645261728
NEFM	0.773608155755148	0.781623003771914	200.344290867899
NETO1	0.853216174693259	0.418121005003545	250.727438978374
NGF	0.723267915393432	0.621453702528614	79.4284795460837
NKX2-6	-0.0927584292082657	0.218356573370573	106.16712880049
NKX3-2	0.0753653719320817	-0.00836242010007091	50.4541379393695
NKX6-1	-0.151487165107972	-0.0647750275631296	47.9005740067621
NME5	0.449373662956247	0.393041832067032	184.636535313236
NODAL	0.664067304272239	0.393041832067032	217.269198087737
NOVA1	0.367422278515123	0.218356573370573	314.412468738796
NOVA2	0.933914196100977	0.745744443034336	239.45651015615
NPFF	NaN	NaN	96.2834453518441
NPTX2	0.917756054384411	0.745744443034336	131.675125464243
NPY	0.354644590794639	0.0647750275631296	134.72261103224
NPY1R	-0.138215472502954	-0.0647750275631296	54.4825645022727
NR0B1	0.781926092607694	0.665719023448946	83.0221825021679
NR0B2	0.672061003562738	0.393041832067032	812.429019987016
NR2E3	-0.626265281393643	-0.514135842298185	-61.3582392450965
NSUN7	0.596375276704831	0.480384461415261	355.234621094029
NTF4	-0.120497729497226	0.131013944022344	50.7847088758777
NTN5	-0.0740773742947635	-0.218356573370573	69.417431000299
OLIG2	0.798177962220229	0.416025147168922	160.422319789377
OLR1	0.761978542298138	0.480384461415261	311.557021983094
OPN4	0.538077846996326	0.529619939671158	73.0311886459301
OPN5	-0.199291632419758	-0.217422922601844	101.380730678352
OPRM1	0.496536422020458	0.27533460844145	51.1618648852199
OPTC	0.511552582971002	0.462298782318737	153.167751051951
OR14I1	0.638253380399219	0.526234811584217	150.966398881909
OR51E2	-0.129272689468652	0	87.9898214918307
OR51I2	-0.208506376461188	-0.453425192941907	50.334658693937
OR51M1	-0.122631384636052	-0.00537556723626439	81.5603133009868
OTOG	0.983386962868514	0.639692501115462	108.825277797429
P2RX1	NaN	NaN	159.368504062459
P2RX6P	-0.149969343420033	-0.194325082689389	68.4342041840674
P2RY4	NaN	NaN	63.8497814776212
P4HA3	0.269912945524602	0.334496804002836	111.830101139646
PADI4	-0.149376839557521	-0.518200220505037	91.3555053883359
PAEP	0.418691959255717	0.393041832067032	416.837009546631
PAGE4	0.677139625506146	0.480384461415261	332.937226592466
PARVG	0.071080653983358	0.218356573370573	83.7849702263688
PASD1	-0.199594737513819	-0.430045378901151	103.956637674971
PATL2	0.614376245132672	0.668993608005673	40.0852682712893
PAX3	0.974583348198963	0.650443635587991	114.794893296201
PCDH11Y	0.772847748717478	0.480384461415261	197.915758045259
PCDH18	0.803286623239878	0.771597271310424	44.7425586972878
PCDH8	0.783751592351964	0.550497922011402	88.7791248017958
PCDHB6	0.838312956082186	0.869048189253482	1.3413672705299
PCP4	0.963000961768923	0.575420094933901	63.3860205565035
PCSK1	0.888506362699709	0.838330008288623	242.947560674918
PDCD1LG2	0.739339403697304	0.647750275631296	40.2371142423446
PDE6B	0.614062601396907	0.582975248068166	46.7754972204834
PDYN	0.653237879081146	0.393041832067032	144.553185747261
PGLYRP2	0.525454973549695	0.318274569041734	48.5595058616245
PGR	-0.147643807050307	-0.0647750275631296	43.8144540567878
PHOSPHO1	0.0493569104895619	0.0230168037973561	48.3168297058658
PHOX2A	0.924167450584401	0.480384461415261	535.138870561325
PI15	0.858411737951036	0.35478743759345	84.5318303790439
PI3	0.98871325292059	0.480384461415261	261.670409533086
PITPNM3	0.829282501379814	0.871370594687882	9.35587848279921
PITX2	-0.187218166947363	0	160.702158741682
PLA2G2D	-0.137081084018602	-0.129550055126259	83.3236824334936
PLA2G7	0.833276240946242	0.45333950359163	60.7964288642382
PLD4	0.605815622072572	0.393041832067032	707.978217849797
PLEK	0.568236922750268	0.480384461415261	59.5663243761862
PNLDC1	-0.0781726600404175	0.218356573370573	130.125549020761
POU3F1	0.798081418547257	0.45461677066398	62.5425208902483
PPAPDC1A	0.612693644969308	0.137636270017535	51.6399527464399
PPP1R14D	-0.136476790953078	-0.0436713146741147	78.2280191186362
PPP1R1A	NaN	NaN	101.780459626414
PRCD	0.301339558115767	0.110480658227309	56.9665734276783
PRDM7	-0.144342358712469	-0.582975248068166	136.18666165885
PRND	NaN	NaN	82.867119048955
PRODH2	0.702210448748856	0.480384461415261	397.926542221153
PROKR2	0.759454191179134	0.512091556499189	172.49901874834
PROM1	0.828761847303956	0.892862137848166	5.29514940011041
PRSS36	-0.132145902569213	-0.218356573370573	89.3528119319294
PRSS7	0.748780347309302	0.591312395989083	191.471721449306
PSG1	0.431616309416419	0.637860377677839	70.4267408679204
PSG11	0.686122067563288	0.68590075316121	137.971613965021
PSG2	0.832362310753647	0.413918677192358	93.1243133344462
PSG3	0.479294937154945	0.416205205669959	38.8940142155764
PSG4	0.699014123266462	0.465165751511412	151.726401473279
PSG5	0.631707411900666	0.563300712149108	78.4491148764102
PSORS1C2	NaN	NaN	93.008299958718
PTCHD1	0.647913935670548	0.563300712149108	71.2930949932828
PTPRK	0.795172885437588	0.920424626106224	2.36446838763956
PYDC1	0.996600601573848	0.647750275631296	235.007933251396
PYY2	0.570941960909834	0.480384461415261	81.9694744683649
PZP	0.252981565418087	0.139373668334515	142.836420700764
R3HDML	-0.135328145801041	-0.215022689450575	93.5340466249431
RAB25	NaN	NaN	54.7551438695266
RAB39	0.456546371211179	0.569810127044025	208.83103479171
RAC3	NaN	NaN	92.6592219979484
RANBP3L	NaN	NaN	171.507308843364
RARRES1	0.549788821474745	0.585369407004964	95.3561256811504
RARRES3	0.634718342631793	0.582975248068166	64.0923790178225
RASIP1	0.357655561090671	0.128505279561007	59.0032993119279
RASL11B	0.579778712715978	0.518200220505037	264.438455265142
RASSF4	0.675891237429301	0.872124315908332	2.11160543080385
RASSF9	0.707513390194061	0.480384461415261	107.450835184657
RDH12	NaN	NaN	69.4793525075786
REM2	-0.237633874568166	-0.0647750275631296	38.4344936696798
REN	NaN	NaN	187.181039705369
RHAG	-0.389669292449613	-0.518200220505037	-336.258668290242
RIC3	0.624355459336928	0.64111887433877	119.503874146548
RIT2	0.0679872370159405	0.499927752972588	98.2024921691509
RLBP1L2	0.738432859069407	0.362371537669739	152.78497273105
RLN3	-0.0261443006032212	-0.0836242010007091	-75.9605739414923
RNASE1	0.462018519411238	0.480384461415261	58.4141485496478
RP1-170O19.1	NaN	NaN	98.0685590890485
RP1-32I10.1	0.336301339617361	0.745744443034336	301.861836274759
RP1-66N13.1	0.91568073591979	0.856893070496975	85.2082696322961
RP1-74M1.1	-0.206182665140435	-0.194325082689389	124.763415857423
RP11-1007I13.1	0.467474042297634	0.480384461415261	230.57253187238
RP11-126L15.1	0.249080064987712	0.480384461415261	40.4306436565735
RP11-221J22.1	0.0219455939474287	0.170324348100435	57.685437527384
RP11-251M1.1	0.997107688744321	0.480384461415261	367.129501609173
RP11-257K9.1	-0.668452278320955	-0.393041832067032	-261.18586106872
RP11-292F22.1	-0.208338103723086	-0.194325082689389	39.6679873927687
RP11-314E23.1	0.686627635909378	0.453425192941907	58.6256472095175
RP11-332P22.1	-0.0784589698333758	-0.131013944022344	46.9444836208731
RP11-351J23.1	0.636647510553563	0.409673245199351	112.672177481416
RP11-371I1.2	-0.150946593789995	0.0436713146741147	43.1145590111863
RP11-414K1.1	NaN	NaN	160.108010245607
RP11-421L10.1	0.815727110017493	0.480384461415261	355.451978034503
RP11-465B22.4	0.724919497474951	0.418121005003545	47.3990436385109
RP11-487I9.1	0.226424645233308	0.393041832067032	141.184368098373
RP11-94K8.1	NaN	NaN	133.081443200673
RP3-393E18.1	-0.189125647639393	-0.393041832067032	76.9085251107202
RP4-539M6.2	-0.1334688325825	-0.259100110252518	149.097722373389
RP4-724E16.1	-0.163557956413004	0.131013944022344	43.3906032541504
RP4-788L13.1	0.553180483536381	0.358464089549432	60.2586751984102
RP5-860F19.1	-0.0846684274040389	-0.0436713146741147	90.0614011671816
RPS6KL1	-0.172341727996689	-0.305699202718803	61.77489851341
RSPO3	-0.635904356264434	-0.30256374339558	-120.471526737371
RTN4RL1	0.00521043752362743	0.35478743759345	114.779795116149
RUNDC3A	0.149518896163749	0.414302468352409	173.114526821726
S100A8	-0.134504017203009	0	356.443729012095
S100A9	0.133364201864025	0.388650165378777	361.678689167089
S100B	-0.149373833309178	-0.0436713146741147	61.0862700806242
S1PR5	-0.169068958104154	0.131013944022344	125.953387071364
SALL1	0.814853786631671	0.874656272081717	3.70330086355465
SCGN	NaN	NaN	261.396334445328
SCN3B	0.375391289739884	0.290280630758277	61.7102850027367
SCN4A	-0.166204004685857	-0.193341151897791	-1646.18723060937
SDR16C5	0.99996874426915	0.480384461415261	992.058511689807
SDR42E1	-0.17059660445077	-0.259100110252518	41.4705628407434
SDS	-0.049129422290663	0.388650165378777	112.054758181258
SECTM1	-0.553064478450334	-0.259100110252518	-40.6444143415273
SEMA3D	0.828355043604007	0.675997897812205	37.6514819183591
SEMA3G	0.242706893747963	0.323875137815648	64.2068095801788
SERPINA10	0.227871491782928	0.027874733666903	67.3676893456336
SERPINA11	0.999717625349311	0.647750275631296	699.693843084019
SERPINA12	0.857073824808282	0.506369683541833	206.885699074051
SERPINA3	0.543638502012052	0.393041832067032	221.106539414738
SERPINA5	0.984898796070571	0.647750275631296	211.787099523915
SERPINB7	-0.250420182526791	-0.129550055126259	44.2659276703028
SFTPA1	NaN	NaN	115.559833864978
SGCB	-0.431826707123091	-0.480384461415261	-70.7862299774298
SH2D1B	0.496653763191998	0.306622070335933	56.2861720723423
SHC2	-0.154572131502059	-0.0436713146741147	209.228965018315
SIAH3	0.750305900052338	0.231125081760512	58.0285504448069
SIGLEC10	NaN	NaN	251.696053002624
SIX3	0.171977982800452	0.360163004829714	46.3448182095344
SLC10A2	-0.127434993358524	0.129550055126259	83.1486600761389
SLC12A1	0.783313613130769	0.696868341672576	142.933967962006
SLC12A3	NaN	NaN	104.15651566751
SLC15A2	-0.111880006799705	-0.0647750275631296	51.2571489081756
SLC17A1	0.713272293040976	0.480384461415261	339.193777808211
SLC18A1	0.0857252796377352	-0.305699202718803	140.205143587401
SLC18A3	-0.101962578945444	-0.305699202718803	147.704155435794
SLC22A11	0.297153028585172	0.301047123602553	78.9078981362584
SLC22A16	0.602471986861254	0.468295525603971	184.691871031219
SLC22A7	0.769159967469496	0.658280588604383	206.038756654578
SLC23A2	0.85015542945493	0.900498437476399	2.93664744614831
SLC26A9	0.377256387061135	0.453425192941907	173.456837406377
SLC5A12	0.437499581318056	0.393041832067032	77.6689861994499
SLC5A7	0.990203519801745	0.480384461415261	129.522608789209
SLC5A9	0.841356148948791	0.693375245281536	120.788265657141
SLC6A3	0.669850404875919	0.521430021917646	109.218255382383
SLCO1B1	0.129140120112367	0.393041832067032	61.1150216261757
SLITRK1	0.984779456427384	0.647750275631296	386.871106058425
SLPI	0.84533105013536	0.480384461415261	139.705563264106
SNCA	0.641672369451477	0.705982067923019	77.8522296413772
SOAT2	-0.0247376850402325	0.218356573370573	231.880824388007
SOHLH1	-0.401645539135881	-0.473049916791266	-53.1888603116931
SOX1	0.902873811700939	0.504666323397629	102.15016271452
SOX10	0.98137036471128	0.647750275631296	122.160859045296
SOX11	0.85377524299221	0.781623003771914	252.826981602272
SOX2	0.586080790496702	0.480384461415261	58.7953339902167
SPATA12	0.737313592021957	0.354458778479283	120.676876913004
SPATA22	-0.449552814882809	-0.153627466949757	-57.1096987248724
SPATA4	0.62101020188946	0.453425192941907	64.7336465494309
SPDYC	-0.201707280364361	-0.388650165378777	227.109338441576
SPIB	0.23170640004879	0.388650165378777	45.0741366116878
SPINLW1	0.67153295568299	0.259100110252518	157.970265962669
SPNS3	-0.120042865036119	-0.305699202718803	43.2123682670849
SPP2	NaN	NaN	89.7242683034601
SPRR2E	-0.140941477667451	-0.131013944022344	139.560603655762
SSTR1	0.671123444448168	0.718588890564501	50.2048273928087
ST6GALNAC1	-0.140586154758809	-0.131013944022344	180.482502171487
STEAP4	0.979362033087123	0.480384461415261	151.682043364217
STMN4	NaN	NaN	160.759334745092
STYK1	-0.340084842649502	-0.480384461415261	53.1234934592977
SUNC1	-0.994507692659346	-0.480384461415261	-382.505558763735
SYCE1	-0.067022288932933	-0.131013944022344	63.8106464068619
SYT5	-0.0569222588875835	0.194325082689389	87.1220550992686
TAGAP	0.65876680708467	0.393041832067032	217.400185403836
TAGLN3	NaN	NaN	199.016503320013
TAS1R2	-0.203555216158926	-0.609329761004986	125.526427423906
TBR1	0.315638086380855	0.480384461415261	43.6104036364815
TBX22	0.600699936612443	0.393041832067032	191.992569291086
TCEAL5	-0.170230029303947	-0.218356573370573	110.9591139005
TCF21	0.913682135789117	0.480384461415261	183.070822799302
TCF7L1	0.910367098664133	0.917411696842197	2.92799810462561
TCN1	-0.125050709570324	0.131013944022344	113.399044011674
TCP10	0.774393799735138	0.585369407004964	240.853809606952
TCTEX1D1	0.785018853683637	0.676566148426226	39.8794968844204
TDGF1	0.896794126992697	0.621448613109477	481.988034322072
TF	0.914948504792242	0.706779037585541	107.640498308753
TFAP2B	0.631258864169572	0.480384461415261	202.455616253449
TGM3	0.223525195588783	-0.187371485942865	46.3253051387173
THAP7	0.541329095477464	0.480384461415261	90.9652486526606
TIGD2	-0.416157373740386	-0.393041832067032	-86.073477396671
TIGD3	0.0791261050947757	0.323875137815648	168.597868506437
TINAG	0.137591428772405	0.124290740505723	41.3402100511281
TLR10	0.64612384234431	0.393041832067032	387.299235952713
TLX3	-0.143221855565302	0.131013944022344	75.9057174510855
TM7SF4	-0.263353104645305	-0.250872603002127	47.3554318046755
TMEM100	0.65424550274562	0.473049916791266	81.2842158062361
TMEM155	-0.117897373220302	0.131013944022344	47.4472050432792
TMEM196	0.104696560063697	0.480384461415261	107.634160198671
TMEM213	0.62771600615019	0.290011727846686	42.8300686649044
TMEM215	0.787391863328714	0.696868341672576	127.962317718209
TMEM221	-0.17069896058572	0	-85.5859187866693
TMEM30B	0.149782809512401	-0.218356573370573	49.0833326980875
TMEM40	-0.119397360640361	0.0436713146741147	107.45952504176
TMEM45B	0.524735213989075	0.480384461415261	69.9056820276822
TMEM61	0.579375220641726	0.529619939671158	153.208134374535
TMEM65	0.206378111018418	0.131013944022344	72.9048235999818
TMEM82	0.834539001604159	0.696868341672576	39.0232233320897
TMEM84	NaN	NaN	110.338746067274
TMEM88	NaN	NaN	39.2751003484489
TNFSF11	0.406371224699434	0.218356573370573	41.3267308462218
TNFSF14	0.530529439374139	0.362371537669739	295.854105498606
TNFSF15	-0.205348986807396	-0.305699202718803	47.9295235929166
TNRC4	0.230879946792906	0.218356573370573	59.8915052335342
TP53I11	0.783412496872302	0.686475817477733	108.723174198001
TREM1	0.264896168634202	0.194325082689389	65.1817765921172
TRIM44	-0.905919892742829	-0.901751403883351	-2.48752443071973
TRIM58	0.655960828883145	0.480384461415261	96.5385232535028
TRIM71	0.690501001575755	0.75955452531275	80.5547721117378
TRPA1	-0.141399744842036	0.131013944022344	111.220069716666
TRPM5	0.707121772519708	0.480384461415261	167.721366309981
TSGA10IP	0.990137368813926	0.480384461415261	81.8489156664478
TSPAN10	0.460087123386069	0.197506888049892	196.877992853601
TSPAN19	0.665808622198706	0.405095746833467	221.790392338776
TTC16	0.651006796640719	0.453425192941907	400.412859702305
TTLL10	0.811842513496182	0.506369683541833	72.914676645356
TTLL13	0.332555895896648	0.393041832067032	77.3784711000785
TUSC5	NaN	NaN	104.469135296702
TXK	-0.115973872152709	-0.259100110252518	39.0191299935215
TXNDC6	-0.109444019953628	-0.0436713146741147	152.27088581874
U73167.1	NaN	NaN	47.5192583975628
U91324.1	0.998354444736913	0.647750275631296	615.026780918716
UACA	0.813792965481628	0.871122292893845	3.62156934005043
UGT1A1	-0.211783497601716	-0.393041832067032	60.2575316096574
UGT1A6	0.276034091337529	0.0836242010007091	41.1353676107414
UGT2A3	0.999740279527477	0.647750275631296	539.618797683408
UGT2B10	0.699015888998321	0.480384461415261	560.675944138218
UGT2B4	0.449885713232068	0.174400022261367	105.531732748215
UNC93A	0.942668688721261	0.532379015324173	153.24795354252
UOX	0.723833471513064	-0.0314668123933086	51.3904979642262
UPK1B	-0.129254778919714	-0.0436713146741147	406.93013317129
USP26	-0.522704736427541	-0.465170523984072	-61.1010631063035
USP44	0.588397316207905	0.480384461415261	82.619817919304
USP46	0.383835730835128	0.393041832067032	51.5863289999702
VIP	0.403700917343075	0.0418121005003545	197.856667211791
VTCN1	0.679237146938963	0.477305324083742	56.7735735976361
VWA5B1	0.880814093601328	0.543557306504609	111.219591101128
WDR48	0.658993045691098	0.194325082689389	51.7316441754529
WDR93	-0.140434451867749	0.195123135668321	56.1229237590143
WFDC1	0.426109623162456	0.3924164082473	46.5899585605523
WFDC3	-0.142910325426792	0.131013944022344	140.539819952804
WFIKKN2	NaN	NaN	46.24700178214
WIT1	-0.20535828358544	-0.0836242010007091	224.224980325312
WNT11	0.520427811618441	0.250872603002127	44.6846585659053
XKR5	NaN	NaN	69.2795048573955
Z82186.1	-0.0876185711765378	0.105056855345687	49.605298813108
Z82195.1	-0.00407747843013081	-0.236524958395633	118.192543149373
Z82198.5	0.626658955172794	0.512091556499189	74.3946214436995
Z98044.1	-0.200821800345272	-0.480384461415261	168.554909319874
ZAN	0.50435960671716	0.339952700055849	111.806774556511
ZAR1L	0.167754920267375	0.0836242010007091	46.7620533175586
ZIC1	0.258948280677589	0.308425170884571	271.010534973341
ZIC4	0.113143434600051	0.293726353282303	154.033577825713
ZNF157	0.547018766617245	0.480384461415261	83.124159315096
ZNF17	-0.593930916071376	-0.480384461415261	-57.7275969317391
ZNF177	0.774721653782119	0.480384461415261	138.26443522241
ZNF321	-0.113775141175064	-0.0436713146741147	106.158609486847
ZNF366	0.174802375393506	0.321263198902518	98.3894655426929
ZNF383	-0.090168469013573	0.064447050632597	-57.0199333791519
ZNF385B	0.931381881915671	0.873426293482293	6.40182902564793
ZNF45	0.287252696756274	0.218356573370573	40.9473476342372
ZNF512B	0.833117325846557	0.872847980840281	3.14426122849685
ZNF540	0.375434383739719	0.327777388678545	59.0614071704952
ZNF549	0.268034008661764	0.218356573370573	38.1520757359845
ZNF556	-0.165853985874773	-0.0436713146741147	152.702738507163
ZNF560	-0.0819860334422962	0.0436713146741147	38.9768760878821
ZNF567	0.328526815933188	0.305699202718803	41.8796026549468
ZNF71	0.31221583448388	0.131013944022344	81.5552193914726
ZNF737	0.324696049857606	0.167248402001418	69.723690981886
ZNF781	0.494942342744731	0.259100110252518	73.7205038691417
ZNF835	-0.116464127479152	-0.0436713146741147	73.1887621554944
ZSCAN18	0.695555906695878	0.647750275631296	51.9812910076984
ZSCAN5B	-0.173933655291158	0.129550055126259	49.5403309156384
ZSCAN5C	-0.120377732726602	0.131013944022344	72.8410131332918
ZSWIM5	0.83282780210127	0.903003835737272	1.59997634498368
