# Supplementary material for: Functional transcription factor target discovery via compendia of binding and expression profiles
Source: Sci Rep. 2016 Feb 9;6:20649. doi: 10.1038/srep20649 (PMC4746627; doi:10.1038/srep20649)
Supplement: Supplementary Dataset [file srep20649-s2.zip › Supplementary Dataset/43180_2_data_set_1775624_nz79pl.csv]

Gene	PC	SC	CARS
AC003043.1	-0.181215084904395	-0.305699202718803	13.853711610237
AC003986.2	-0.136736920655886	-0.305699202718803	60.6614575397026
AC006946.1	-0.192348653596159	0.0840454842765499	83.0006336899468
AC007405.2	-0.57295907357474	-0.306622070335933	-18.4602347395629
AC007405.8	-0.597720664788484	-0.306622070335933	-15.6129410570923
AC007639.1	-0.572901702317479	-0.518200220505037	-11.6862697690304
AC008063.2	-0.0834869666316745	0.0436713146741147	37.7403905422232
AC011245.1	-0.163655436009794	-0.323875137815648	11.3396319504119
AC011443.1	0.616719700255211	0.129550055126259	68.7579969731319
AC012123.1	-0.240127984188078	0.514135842298185	-15.7402902680901
AC018470.1	-0.459229744881491	-0.259100110252518	-375.602860856077
AC025171.1	-0.482759961441316	-0.393041832067032	-17.4298871181387
AC060234.2	-0.163064885224644	-0.305699202718803	16.356314263251
AC066593.1	0.988192506059266	0.480384461415261	40.1063784753961
AC069154.2	-0.108265220294874	-0.0436713146741147	14.6176299629073
AC069431.1	0.352752806745738	-0.153627466949757	101.157581209168
AC074363.1	-0.137595956136267	-0.480384461415261	161.860174440367
AC078958.1	-0.999948128651202	-0.480384461415261	-494.817728812703
AC104695.3	-0.0510859085653311	0.305699202718803	43.1736246008141
ADAM11	-0.14197691723122	-0.480384461415261	210.897996826098
ADAMTS10	-0.321653413866618	-0.480384461415261	10.7388523021584
ADAMTS3	-0.364355404260639	-0.480384461415261	10.4505931026227
ADAMTS8	-0.144459343097228	-0.027874733666903	-21.9429902291755
ADCY6	-0.66239565038569	-0.480384461415261	-23.9899106674144
ADCYAP1	0.257287635125287	0.582975248068166	11.5716578525477
ADRA1A	-0.369326693954219	-0.416205205669959	-47.6176073472663
AGXT2	-0.133994264704695	-0.305699202718803	14.8636734328323
AL031846.1	-0.16026299270349	-0.582975248068166	344.158815008465
AL078586.2	-0.357751498738433	-0.220343932413508	-246.198807911351
AL109924.3	-0.0376362356413755	0.0436713146741147	13.1405955598449
AL139352.2	-0.148839842572874	-0.0436713146741147	10.3375404798652
AL158069.1	-0.169678001256867	0.195123135668321	90.2923572803274
AL353747.1	0.633273465509656	0.393041832067032	76.1596180749003
AL358175.1	-0.780577866839642	-0.752617809006382	-82.6510679304303
AL606970.1	-0.0667649974352924	0.218356573370573	28.320439999131
AL807752.4	-0.0890589797375376	-0.131013944022344	157.659904086481
AL928921.2	-0.0813760503266732	0.131013944022344	72.2080532958958
ALDH2	-0.494322671483359	-0.305699202718803	-10.8915944810975
ALDOB	-0.0889874488811983	0.218356573370573	154.721713524442
AMN	-0.382850501484492	0.153627466949757	-100.346978627982
ANKS4B	-0.07157230329213	0.305699202718803	47.9895479401528
ANO4	-0.177767321264374	-0.393041832067032	54.6913919507963
ANO5	-0.0119003608486292	0.305699202718803	14.7935640823569
AP000569.2	-0.16638226521674	-0.393041832067032	12.9894433592469
AP001471.1	-0.350077321650929	-0.480384461415261	12.6383836946792
AP001476.3	-0.191916131426553	-0.480384461415261	24.0387902996327
AP3M2	0.300828588016367	-0.139373668334515	10.9511970943068
ARHGEF3	0.0919678459556432	0	13.2958523828582
ASAP3	-0.946558970153384	-0.480384461415261	-16.657131495999
ASCL2	-0.171751533404128	-0.218356573370573	16.4502881789329
ATOH7	-0.259901459795516	-0.647750275631296	33.7030833317977
BAALC	0.434738542931327	0.153627466949757	11.2813927475306
BDNF	0.4723790208017	0.18873779113832	10.3313620259822
BEGAIN	-0.176815155925149	0.139373668334515	71.1926578162375
BEND4	0.249443278422249	0.64111887433877	12.9581110187593
BHLHA9	-0.168326781195215	0.027874733666903	34.7823956950551
BHLHE40	-0.962907832259137	-0.480384461415261	-18.741626477551
BLMH	-0.808998378807847	-0.647750275631296	-29.8058843713056
BOLL	0.725963255207049	0.518200220505037	12.5378918877221
C12orf34	0.208022693199657	0.305699202718803	134.594623568774
C12orf39	-0.318326781565027	-0.259100110252518	20.5221414393238
C12orf68	0.569659985451041	0.367239887355847	12.1209953503564
C14orf176	-0.0951473693954744	0.305699202718803	234.759914096789
C14orf23	0.760714818947655	0.768137334748784	10.0648106491926
C17orf72	-0.0678129977013336	0.218356573370573	19.9453904617977
C18orf1	0.136587074818903	-0.0244826591570564	61.6681175541795
C18orf34	0.357704392334092	-0.102418311299838	180.076000856397
C1QL2	0.591574877596118	0.856893070496975	21.9811876536019
C1orf196	-0.00409876365809265	-0.0836242010007091	11.5866967480749
C1orf200	-0.0690059829702707	0.218356573370573	40.7758113523343
C1orf222	-0.106825146586653	0.129550055126259	43.6797182962971
C2orf73	-0.0604571102504246	-0.0436713146741147	14.4547794962547
C5orf38	-0.0354850276473439	0.0322534034175863	24.2039704186306
C5orf52	-0.140686615042366	-0.0647750275631296	206.658387390506
C6orf123	-0.0837871951559646	0.393041832067032	243.483594275094
C6orf222	-0.120962886949615	-0.480384461415261	28.2091555269842
C8orf56	0.328799390383959	-0.102418311299838	99.7780881714414
C8orf85	-0.116405845357525	0.131013944022344	82.9730220875596
C9orf50	0.039348805690917	0.131013944022344	17.0385270076171
C9orf66	-0.148330374295487	-0.0436713146741147	22.5083990881128
CA10	0.504699791723005	0.195123135668321	112.813876359486
CA2	-0.235252833515371	0.129550055126259	37.6071652329891
CADM2	-0.210605331128694	-0.529619939671158	18.5939394499903
CADPS	0.00730697707733853	-0.295656197994541	16.2875463930509
CAMKV	-0.112756747789892	0.504272905659299	21.4476212765316
CAP2	-0.640651212601397	-0.480384461415261	-16.4663855693857
CBR3	-0.484996981964502	-0.518200220505037	-10.0662306602584
CCDC140	-0.291298014479527	-0.409673245199351	-18.1254288326604
CCDC149	0.484132082144033	0.393041832067032	12.2458019764968
CCDC158	-0.0534057479384815	-0.0436713146741147	23.2385249426539
CD200R1	-0.0456157106269764	0.131013944022344	12.0729113321632
CD300A	-0.143665339517954	0.131013944022344	15.2969078023332
CD69	0.530055875515579	0.393041832067032	39.1491561704645
CD7	-0.189817612830751	-0.518200220505037	58.3636194712453
CDH20	-0.208732475793879	-0.393041832067032	15.635366600736
CDH8	-0.215984935841369	0.194325082689389	13.9867563572537
CES1	-0.206769995157727	-0.393041832067032	49.3267202886382
CHST9	0.0876535944525184	0.344036303120921	35.1085784160873
CILP2	0.346604195106489	0.250872603002127	28.1834602558672
CLEC2L	-0.469761534604524	-0.845165000423137	-10.0366150309375
CLGN	0.363354971323511	0.518200220505037	31.7334535547377
CLMN	-0.315051974299306	-0.480384461415261	13.673695741124
CNTD2	-0.218782796121335	-0.388650165378777	20.151728040792
CNTN2	-0.0511237225583664	0.388650165378777	19.5486362295747
COX4I2	-0.0583314450404543	0.393041832067032	35.0542956462477
COX6B2	-0.23927662727418	-0.462298782318737	40.3256253127269
CPNE9	-0.806981635267902	-0.647750275631296	18.0635685370484
CR2	-0.555132176370255	-0.171378614099395	-11.7364782247096
CRTC3	-0.943810715398012	-0.480384461415261	10.9952915131919
CRYBA2	-0.344402158183455	-0.122413295785282	-46.4902292339941
CRYGD	-0.100009028480718	0.194325082689389	16.2291881421151
CSMD1	-0.0686722996884019	0.0436713146741147	39.6459922467778
CTA-55I10.1	0.749374702389759	0.512091556499189	69.2798753286056
CTNND2	0.0294692272120315	0.306622070335933	13.0931970048801
CXXC4	-0.150923357331338	0.218356573370573	97.1287435274098
CYP26C1	0.224388198636216	-0.409673245199351	46.4254598210744
DACT2	-0.00699118261630096	0.259100110252518	23.4913430846819
DCC	0.0132230885786567	-0.118262479197817	45.7249398070145
DDIT4L	-0.30893033589061	-0.259100110252518	10.7817489812508
DISP2	0.236584421112265	0.480384461415261	10.6346575090676
DMRT2	-0.155126851011179	-0.259100110252518	53.5141727642429
DMRTA2	0.125309057602932	0.218356573370573	19.9227233554719
DNAH2	0.459625949626134	0.393041832067032	286.720035122412
DNAJA4	-0.8534062552953	-0.480384461415261	-11.8193892976876
DNAJC22	0.142532713647121	-0.131013944022344	15.5781569689639
DNASE1L2	0.678256272253317	0.665719023448946	28.8656075136193
DOCK3	0.292095525262612	0.388650165378777	27.7263708052275
DPP6	0.997216984753259	0.480384461415261	70.4222306241063
DPYS	0.128315706280046	-0.409673245199351	48.3099043192631
DRD1	0.604996860889064	0.393041832067032	99.7738109280378
DRD2	-0.0999508274123094	-0.307254933899513	157.152382430127
DUOXA2	0.192699869912844	0.64111887433877	64.2955425537608
DYDC1	-0.165613692427564	0.195123135668321	53.013008189613
DYNLRB2	-0.160667291440893	-0.305699202718803	9.98439269155063
DYRK2	-0.634225896431999	-0.393041832067032	10.4283601234906
EDAR	-0.137421823163223	-0.393041832067032	89.817221454041
EDN3	0.995090587762438	0.480384461415261	42.8544318682672
EFNB2	-0.64949778108226	-0.453425192941907	-11.0130785160624
EGFL6	0.102945389052387	-0.102418311299838	72.3024713794951
EMX2	-0.50077741244009	-0.64111887433877	-38.4680511359726
ENAH	-0.867207673837761	-0.480384461415261	-27.2646686941346
ENTPD3	-0.142611938672925	-0.027874733666903	11.7149743222093
EPHX3	-0.0820770755717994	-0.307254933899513	17.0969627481579
EPN3	-0.0724701338422063	0.388650165378777	20.8195548875227
EREG	-0.363447396954184	-0.480384461415261	14.1528710239054
ESRRG	0.594647616882967	0.285408367087215	29.5740742832836
ESYT3	0.108540773159815	-0.102418311299838	13.6320281260958
EXOC3L2	0.346326944286212	0.305699202718803	15.4622331827697
FAM123C	-0.024604539490763	0.131013944022344	14.0061873758657
FAM160A1	-0.447442099623923	-0.647750275631296	10.4285218914242
FAM59A	-0.895147421230799	-0.480384461415261	-12.1046600863845
FAM5C	-0.179906357047529	-0.453425192941907	82.9210779643478
FAM83H	-0.88657505922894	-0.480384461415261	-12.0016263464081
FAT1	-0.678728802336046	-0.480384461415261	-17.1586311027162
FBRSL1	0.077060245398018	-0.131013944022344	9.99961335293771
FBXL21	-0.492943723002281	0.171378614099395	-116.34356494218
FEV	-0.649444530298858	-0.129550055126259	-43.9693979369256
FGF8	-0.062515733665032	0.476991999431193	-23.6669779877264
FKBP10	-0.759736423819036	-0.480384461415261	-28.5318903998016
FNBP1L	-0.696800510964592	-0.752617809006382	-17.6159953591594
FOXI2	0.41163400962376	0.428112550630823	73.7451707475497
FOXL2	-0.367948731155172	-0.336045335441398	-11.4343779694979
FST	-0.626679928634026	-0.480384461415261	-12.6948532857939
FUT9	-0.0188446165962277	0.370914139302243	21.8882551860153
FZD10	-0.046084318690778	0.241900525631897	14.1957062463336
GABRA5	0.565650274070156	0.418121005003545	49.8154665882564
GAD2	0.526970428322519	0.362371537669739	92.0893636878944
GALNT7	-0.656486248418062	-0.480384461415261	-10.3014914748908
GALNT9	-0.10371700649435	-0.480384461415261	297.451950939435
GALNTL6	-0.179084773947132	-0.129550055126259	13.422587613322
GDAP1	0.398138834901919	0.323875137815648	32.5863610625403
GDF10	0.362010281394153	-0.250872603002127	157.669579324147
GDF5OS	-0.126477177187236	-0.218356573370573	99.9707971194743
GDPD5	-0.604327578373262	-0.64111887433877	-10.2785042367762
GIPR	-0.219223766354924	-0.0647750275631296	11.2379335634577
GJA4	0.169469516174319	-0.0512091556499189	38.0851094658916
GLB1L2	-0.204756740958563	-0.0436713146741147	18.5341071036683
GLP1R	0.383847293969277	0.465170523984072	40.5093249595009
GNAS	-0.0136269597335189	-0.305699202718803	12.1703286996905
GNG12	-0.884616142830544	-0.647750275631296	-17.808480203169
GPM6A	-0.436544090602314	-0.752617809006382	17.1220700335452
GPR144	-0.143174737982943	-0.131013944022344	12.7749786702931
GPR161	-0.909305927862774	-0.480384461415261	-17.5866268979694
GPR20	-0.353716893857656	-0.305699202718803	10.2962944706721
GPR25	-0.36587824718962	-0.367239887355847	-73.2824006011005
GPR26	-0.000596753214034707	0.218356573370573	14.7234741680357
GPR6	-0.0588816783215524	0.131013944022344	20.9122347079875
GPR62	-0.139786693650801	-0.393041832067032	99.2942714304341
GRAMD2	-0.139727019728132	-0.218356573370573	215.859639535671
GRM1	0.578436844535256	0.64111887433877	83.4181289832699
H1F0	-0.0333010951156796	-0.393041832067032	9.85669037186609
HAND1	0.230328911995052	0.518200220505037	17.3429395463775
HAR1A	-0.192561829974154	-0.518200220505037	43.862539434062
HAR1B	-0.108563896436561	0.194325082689389	19.9834471738478
HBM	-0.107412107767545	-0.480384461415261	208.543358569652
HCK	-0.61274648044188	-0.318274569041734	-17.3064375509597
HCN1	-0.0427811881602272	0.305699202718803	23.7301468445946
HES7	-0.221344784199885	-0.259100110252518	15.0722345488818
HMGCLL1	-0.0707478199340067	0.305699202718803	38.9057355085029
HNF4G	0.280674415199544	0.453425192941907	12.0382094152145
HOXA13	-0.610289622662229	-0.358464089549432	-9.93998471311229
HOXA2	-0.206991205255409	-0.305699202718803	10.6818795105525
HOXB3	-0.874210327947764	-0.639692501115462	-10.8175670132178
HOXC12	0.133407777360171	0	62.6437099961966
HOXD1	-0.659286379345731	-0.819346490398703	-22.2544531856051
HOXD10	-0.442849385619657	0.250872603002127	-15.2797762194698
HOXD3	-0.530703336062988	-0.514135842298185	-88.9251774352984
HOXD9	-0.511848792531477	-0.393041832067032	-18.0107735033728
HRASLS5	-0.196217329181122	-0.307254933899513	18.0336980699756
HRH2	-0.153230098779981	-0.0836242010007091	99.1300745527542
HS3ST2	-0.202648077924517	0.0436713146741147	73.3572140636022
HTR1A	-0.12156543284951	0.388650165378777	70.5831538132985
HTR2C	0.109719160311499	0.516879728300782	58.6799983228477
IGLV2-33	-0.111549172536119	-0.480384461415261	43.4365261588273
IGSF2	-0.0925252639899873	0.0647750275631296	-11.1973014823287
IGSF21	-0.122215273444383	0.259100110252518	10.8076168294735
IHH	0.0757762042222976	-0.518200220505037	14.5808031109598
IKZF3	-0.679902373572536	-0.250872603002127	-16.5269879745737
IL13	-0.192141137240567	-0.529619939671158	116.764001464666
IL17C	0.277227861688361	-0.0734479774711693	26.1526640418847
IL17REL	-0.172572777638735	0.285408367087215	14.7739261593634
INS	-0.304258270558114	-0.393041832067032	12.9784093492518
IRF8	-0.527502287483113	-0.0512091556499189	-56.1992750204667
IRS4	-0.186670679715693	0.563300712149108	52.289774353614
ITGB1BP3	0.214778087187506	0.529619939671158	37.4079025045267
JAKMIP1	-0.0998482300999178	-0.131013944022344	23.9774443799842
KAAG1	0.00137680244949692	0.305699202718803	14.818898574651
KANK3	0.283854102144303	0.305699202718803	26.232623970234
KBTBD5	-0.196084288301623	-0.306622070335933	48.1586386112421
KCNA1	0.234125429302507	0.582975248068166	29.0038263669164
KCNE3	0.0117684974554552	-0.0647750275631296	10.2896424210202
KCNH3	0.149966663221352	0.218356573370573	23.0533074881172
KCNH7	-0.15427917920992	-0.532181156390174	123.618947347789
KCNJ3	-0.16134250747267	0.333285168648392	45.0716898300391
KCNK10	0.67474776648891	0.323875137815648	313.715329376327
KCNK17	0.583599250727354	0.585369407004964	62.663253435039
KCNV1	-0.146196141151171	-0.259100110252518	154.918521028719
KCTD1	0.0450562145175212	-0.0436713146741147	10.5735304725259
KDR	-0.00920513915987144	-0.0647750275631296	18.0216731915512
KIAA0247	0.393599701303154	0.480384461415261	10.1615767904056
KIAA1217	0.216444538775721	0.388650165378777	13.59862787483
KIAA1239	0.633472122331905	0.259100110252518	34.661505900501
KIAA1614	-0.915610082756196	-0.480384461415261	-14.7912973476821
KIF19	-0.126665454342443	0.0436713146741147	49.280974564297
KLF1	-0.080746423867968	-0.0436713146741147	38.9110226519302
KLHDC8A	-0.0161736404567927	0.218356573370573	15.904730546117
KLHL1	-0.136615643628664	-0.218356573370573	12.0930245562842
KLHL14	-0.117230593339882	0.194325082689389	22.4595312133841
KLHL33	-0.412259181717923	-0.480384461415261	9.88954554082815
KLK10	-0.206817230551511	-0.323875137815648	189.776571880213
KLK9	-0.116651921343505	0.305699202718803	39.9786323906978
KRT86	0.0614985788933064	0.218356573370573	10.7892382845848
LAMB1	-0.698980456648567	-0.582975248068166	-17.3181741434955
LBX1	0.262224271425228	0.453425192941907	75.8593994719144
LEMD1	-0.235230957714887	0.139373668334515	-20.8297965191859
LEP	-0.202223276860679	-0.480384461415261	25.6097011434501
LEPREL2	-0.765773578948775	-0.582975248068166	-11.1017202700014
LHCGR	-0.217334950083783	-0.323875137815648	10.9008765971355
LHFPL4	-0.0568492618891505	0.131013944022344	27.5801863196156
LHX9	-0.786444065918161	-0.64111887433877	-18.3997385059276
LINGO3	-0.238250503800435	-0.129550055126259	15.0264299061547
LINGO4	-0.00251474366670774	0.218356573370573	13.3854727014888
LMTK3	0.580188391330511	0.585369407004964	13.4663652649379
LMX1B	-0.324795607044599	0	-11.6518030607288
LRRC16B	-0.100640331587638	-0.393041832067032	94.8480342578023
LRRC38	0.634083702687054	0.259100110252518	16.9137847844634
LRRC9	-0.307513865470908	0.318274569041734	-40.6384447954322
LRRTM1	-0.202161191188597	0.129550055126259	31.2099704810931
LRTM2	-0.912440128617099	-0.745744443034336	-14.1186253128385
LY6H	-0.150085327573026	0.0460336075947121	27.101817506107
LYSMD2	-0.0300813249585871	-0.259100110252518	10.4243730638292
MAGI2	-0.150100702778113	0	-20.6623829553052
MAN2A1	-0.903802522235346	-0.480384461415261	-11.5286960523892
MARCH1	-0.134857637701384	0	17.457379718984
MATK	-0.194384618011734	-0.218356573370573	10.9047561732635
MATN4	-0.116391631611401	0.218356573370573	48.9056162222527
MBOAT2	-0.972690691045943	-0.480384461415261	-18.551759097449
MDFIC	-0.65453805012365	-0.480384461415261	-10.6801521436519
MIXL1	0.135901296192803	0.388650165378777	12.9789535719297
MOGAT1	-0.123381778446343	-0.0436713146741147	39.933603244824
MPP3	-0.0288785715170703	-0.393041832067032	11.8118184055467
MRGPRE	-0.186672316825244	-0.480384461415261	47.3276989102081
MS4A3	-0.0781759463215552	0.393041832067032	75.3922033502438
MT1A	-0.181132412796138	-0.131013944022344	10.8612714399217
MYCNOS	-0.252917501591199	0.171378614099395	-12.567612579526
MYH7	0.203565837991146	0.305699202718803	14.4292423834857
MYL3	-0.33077223428984	-0.409673245199351	-12.5084775731322
MYO3A	-0.11617655180175	0.259100110252518	43.3200011402146
MYOF	-0.890725114741786	-0.647750275631296	-9.94902884468164
NAGS	0.590780648867205	0.480384461415261	13.1367276289984
NCCRP1	0.250492485466018	-0.027874733666903	114.814192330786
NCRNA00175	0.101399762767515	0.305699202718803	10.0752087849408
NDST3	-0.1954958333982	-0.194325082689389	136.826273395736
NEFL	0.494775250488792	0.499927752972588	25.2406443745644
NETO1	0.652760877270978	0.521430021917646	405.009712594402
NFE2	-0.101762584556584	0.218356573370573	11.9935984003233
NFIC	-0.908280400462337	-0.591312395989083	-15.4384807606609
NIPAL4	-0.178776702167548	-0.480384461415261	79.9993387089257
NKX3-2	0.106138058042976	0.214315984905202	10.6224014033176
NLRP6	-0.132986520996851	-0.0436713146741147	133.598478683323
NMBR	-0.183347708366603	-0.305699202718803	27.9168945735946
NOVA2	-0.00757926403592464	0.362371537669739	88.1105855366177
NPPB	0.400204923226154	-0.409673245199351	417.639924573699
NPY	-0.135612099156782	0.307254933899513	12.6550308134922
NPY1R	0.45386519138436	0.807927752182862	43.3306245633732
NR2F2	-0.911966132499944	-0.480384461415261	-17.2987929573583
NRG2	0.130589992956588	0.218356573370573	54.7015878865138
NRXN1	0.0660797939758791	0.393041832067032	35.443380712437
NTN3	-0.143333372289817	0.0647750275631296	12.4568773337497
NTRK2	0.592282644237491	0.480384461415261	11.717827547008
OLIG1	0.169277358492019	0.518200220505037	27.0904999502287
OPRD1	0.336753198162547	-0.0734479774711693	67.7083245221086
OTP	-0.313727929173096	0.39866273604865	-17.350940291961
OVOL1	0.203319670109554	0.453425192941907	94.7417290072179
OXGR1	-0.112654505597992	-0.480384461415261	132.878435253875
P2RY2	-0.185845436052494	-0.129550055126259	789.818020441256
PAH	-0.194201541590415	-0.306622070335933	31.1138601636686
PAK7	-0.121205831191852	0.0436713146741147	23.9700589818679
PAQR9	0.230364187950546	0.351221644202978	160.020334841092
PAX5	-0.596472259593466	-0.250872603002127	-17.5914434221361
PCDH15	0.0500742619387976	-0.393041832067032	143.34745477747
PCDH17	0.147104220961818	0.027874733666903	13.5680576588219
PCSK2	-0.094056189812746	0.323875137815648	33.7598770132156
PDYN	-0.13142371067866	-0.194325082689389	14.1451810095149
PHACTR3	0.167097523479134	0.0647750275631296	16.1863354302742
PHLDA3	-0.972235462091794	-0.480384461415261	-24.8296782697722
PHOSPHO1	0.201671675117582	0.218356573370573	12.1938510507803
PIGB	0.184686246961403	0.393041832067032	11.6356418234516
PKD2L1	-0.123699937332808	0.218356573370573	88.9885782997281
PKN1	-0.932278691718022	-0.480384461415261	-30.2147045416236
PLCD1	-0.635178605187466	-0.393041832067032	-13.8144040933477
PLEKHA2	-0.61524716551126	-0.393041832067032	-11.6942784994028
PLXND1	-0.808624560920742	-0.768137334748784	-11.5385934712952
POU3F4	-0.0546668671720715	0.218356573370573	27.675917404466
PRDM12	-0.78031640009764	-0.582975248068166	-15.3043548829683
PROKR2	-0.147728274698442	0.250872603002127	29.2876618137234
PRRT2	-0.826451747595418	-0.480384461415261	-10.0246344597021
PTPRK	-0.374660596754729	-0.393041832067032	11.1703159379105
PTPRR	0.248885698226798	0.393041832067032	20.7286950418304
PTRF	-0.908589083160274	-0.480384461415261	-10.9204296876602
PYGL	-0.928823050590245	-0.480384461415261	-17.68669528828
RAI1	-0.884968675207191	-0.480384461415261	-12.4543163084023
RAI14	-0.90242402210724	-0.480384461415261	-11.3825607758035
RAMP3	-0.0697101056491373	0.305699202718803	19.6638553913517
RASL11B	0.133319095758249	0.129550055126259	29.6030311921538
RASL12	-0.287535822257143	-0.453425192941907	15.0062261761184
RASSF8	-0.769385072548225	-0.647750275631296	-12.0400882307599
RBP4	-0.184459302538955	0.110480658227309	13.0660144782426
RBPJL	-0.123275274727445	-0.305699202718803	18.5853527244551
RELN	-0.252469835863282	-0.358464089549432	-13.4331102713948
REM2	0.0365685513666213	0.0436713146741147	10.3373198706756
RGS6	-0.419930950633229	-0.306622070335933	12.5833049192621
RGS9	-0.191124609165707	-0.480384461415261	63.0637743340971
RHCG	-0.13682804665447	0.250872603002127	11.9820912865133
RND2	0.504536634825053	0.518200220505037	104.88325679223
RNF175	-0.175336891491358	-0.323875137815648	40.1923600991376
ROPN1L	-0.163303551775386	-0.131013944022344	29.7221507732778
ROR1	-0.633209491359541	-0.480384461415261	-10.8704987904585
RP11-107I14.1	-0.083095868749522	0.393041832067032	183.84591767689
RP11-292F22.1	-0.0626549342331524	0.305699202718803	34.3869770864215
RUFY4	0.00453438875416453	-0.0836242010007091	23.8344473603809
RUNDC3A	-0.134193075475345	-0.0436713146741147	14.4001686422619
RYR3	0.400601978318972	0.358464089549432	13.3290978924839
SBF2	-0.6465220253882	-0.480384461415261	-11.0570737363957
SERPINE2	-0.594107418877806	-0.393041832067032	-10.5380650652586
SEZ6L	-0.150746747571427	0.409673245199351	18.8770413854427
SFTPD	-0.191460049930597	-0.393041832067032	10.1951008106459
SGCZ	-0.312667649353594	-0.418121005003545	21.6591434763309
SIAH3	0.466706981387149	0.027874733666903	66.9522290341907
SLC12A7	-0.603389852000598	-0.388650165378777	-11.2365017394119
SLC19A3	0.719715736262021	0.480384461415261	53.3028527899783
SLC27A6	-0.208817486504959	-0.218356573370573	19.6858652558761
SLC32A1	0.286754238803906	0.582975248068166	10.2076529938359
SLC46A2	-0.128614285492123	-0.0647750275631296	17.4424083141716
SLC5A5	-0.21786475486894	-0.416205205669959	19.5863533804075
SLC6A4	-0.461181284576796	-0.0244826591570564	-10.1887380464223
SLITRK1	-0.14546920111422	-0.532181156390174	181.146494576535
SLITRK2	0.483107624586668	0.393041832067032	71.7136911876306
SMAD6	-0.565161035041317	-0.585369407004964	-10.8985567031969
SMOC2	0.32991762763548	0.153627466949757	10.2641602822258
SNAP25	0.191049035897388	0	75.5803112318936
SNTG2	-0.104161109402605	-0.027874733666903	89.6276618523125
SOCS3	-0.61267866193013	-0.480384461415261	-10.7598469966222
SOX13	-0.645265456316881	-0.480384461415261	-11.7969168872324
SP5	-0.501303958964575	-0.250872603002127	-11.490471002602
SP9	-0.500385100062219	-0.0647750275631296	-12.1010554650879
SPIB	-0.0922855453538489	0.0436713146741147	69.036488810875
SPINLW1	-0.0960867100738894	-0.305699202718803	93.5759625128295
SPSB4	0.0487379051047235	0.434845845203687	15.2628796610797
ST6GAL2	0.123676979902464	0.362371537669739	16.9217410532636
STMN2	-0.37085075927622	-0.647750275631296	21.4860865271514
STYK1	-0.341201441514753	-0.480384461415261	9.9084627585615
SYN3	-0.272071559830793	-0.306622070335933	18.7099203566919
SYT4	-0.0581772574221478	0.131013944022344	32.1568874294063
TACR3	-0.240914270822873	-0.480384461415261	38.6386843483672
TBC1D16	-0.963418563803879	-0.647750275631296	-13.0232898230533
TBC1D3	0.431640583004305	0.480384461415261	21.9984438474045
TBX21	-0.557157403755333	-0.752617809006382	-29.2548201520407
TCEAL5	-0.106448426713356	-0.393041832067032	175.072038779379
TCERG1L	0.38487399685492	0.695107474680153	251.3284378827
TCTE1	-0.624990332641979	-0.171378614099395	-40.7800314506556
TEKT3	-0.266004940175769	0.250872603002127	10.5833994357956
TESC	-0.976558707258765	-0.856893070496975	-4.77158510545358
THSD7B	0.498968494250622	0.563300712149108	64.7013329767527
TIGD3	-0.00153463001580303	0.388650165378777	28.1701876424323
TLX1	-0.344240094101515	0	-45.961484051654
TLX2	-0.281334138308272	0.250872603002127	-53.1460820859771
TLX3	-0.393770119293474	0.250872603002127	-11.1885895210936
TM6SF2	-0.370922881336561	-0.480384461415261	10.7429866033241
TMCC2	-0.890200774471476	-0.480384461415261	-12.225354614035
TMEM105	-0.389669541713003	-0.393041832067032	24.8979096683672
TMEM132D	-0.103221493501883	-0.480384461415261	153.765808080339
TMEM151A	0.426482995459992	0.77340570793438	22.2396669589653
TMEM180	-0.740976397561082	-0.480384461415261	-10.3933342596328
TMEM215	0.433956417543346	0.856893070496975	48.9504637296811
TMEM221	-0.081734890676846	0.218356573370573	34.6138267777109
TMEM61	-0.108104283824934	0.218356573370573	28.4129746464845
TMEM74	-0.118314323758392	-0.218356573370573	18.0376132935493
TMEM88	-0.0733697243259063	-0.0436713146741147	11.3761066591798
TRADD	-0.909142905633209	-0.480384461415261	-33.7072369189655
TRIM71	-0.522617793093044	-0.709997115554637	-11.7424834421401
TRPA1	-0.0770264136829061	0.0436713146741147	39.5335958659872
TSHZ1	0.167959430357228	0.393041832067032	16.3126957469537
TTC6	-0.167923307641302	0.195123135668321	78.4429570709939
UBXN10	-0.150591654392875	0.0436713146741147	12.1561542051289
UNC13A	0.195024074948892	0.473870472337351	45.2724119808939
UTS2R	-0.166219448628834	-0.393041832067032	30.2322867879637
VAT1	0.495485216542702	0.582975248068166	12.0115923240917
VGLL2	-0.532117752206635	-0.612066478926411	-124.948404880505
VMO1	0.216887167807003	-0.139373668334515	17.3981935712675
VSTM2A	-0.0360305501962726	0.388650165378777	19.5544992087083
VSX2	-0.161601865074704	0.250872603002127	-25.3747315280561
VWA3B	-0.0455380820312904	0.305699202718803	12.3315435870416
VWA5B1	-0.0753407885507731	0.388650165378777	23.9142721968518
VWC2	0.144268820413938	0.348788759747682	41.5343278574158
WBP1	0.285039857003762	0.306622070335933	10.8676178494309
WDFY3	-0.423767515857139	-0.305699202718803	-13.845615219641
WFIKKN2	-0.0896877429055652	-0.131013944022344	198.524944882448
WIF1	0.261759513817142	-0.269309250727621	18.6424240050499
WIPF1	-0.894469698067082	-0.731934360755923	-10.3074874548464
WNT1	-0.283514652891173	-0.480384461415261	-10.5307393924425
WSCD2	-0.168434038293379	-0.480384461415261	76.3172082346846
XKR7	0.00304558832910706	0.305699202718803	14.3282364784057
ZADH2	-0.95108616180484	-0.480384461415261	-24.4041598108685
ZBTB45	0.29934822802513	0.480384461415261	26.6912483216127
ZBTB7C	-0.234870489706994	-0.129550055126259	92.8258436525478
ZBTB8A	-0.877964454899893	-0.480384461415261	-16.3384934799393
ZCCHC12	-0.148647261403532	-0.453425192941907	142.039757574371
ZDHHC22	-0.103737635182848	0.418121005003545	31.2530466789007
ZIC4	0.162249505964541	-0.0394208263992722	21.5316973471662
ZNF277	0.117841172804112	0.131013944022344	20.2422426752475
ZNF396	-0.283500372903169	-0.0647750275631296	-12.0147439792243
ZNF556	0.777484323281198	0.582975248068166	123.908090738585
