# Supplementary material for: Functional transcription factor target discovery via compendia of binding and expression profiles
Source: Sci Rep. 2016 Feb 9;6:20649. doi: 10.1038/srep20649 (PMC4746627; doi:10.1038/srep20649)
Supplement: Supplementary Dataset [file srep20649-s2.zip › Supplementary Dataset/43180_2_data_set_1775625_nz79pl.csv]

Gene	PC	SC	CARS
AB019439.25	-0.240946188577267	0.027874733666903	22.7953019539312
ABCB5	-0.0259438786121075	0.393041832067032	29.4903699319946
ABP1	-0.121201797561525	-0.480384461415261	27.4473750781756
AC002389.1	-0.52563954494899	-0.582975248068166	-15.2527717184986
AC003090.1	0.993702572462543	0.480384461415261	127.504766696091
AC004741.3	0.999921888011923	0.480384461415261	416.852287084454
AC004930.2	-0.272741317739587	0.367239887355847	-21.06945042157
AC004973.1	-0.139668735556852	-0.218356573370573	39.8769773889823
AC005017.1	-0.066008707769226	0.182769286032989	17.8463683587327
AC006481.1	-0.147338533865136	-0.305699202718803	42.6171920724937
AC006946.1	-0.192348653596159	0.0840454842765499	83.0006336899468
AC007405.2	-0.57295907357474	-0.306622070335933	-18.4602347395629
AC007455.2	0.953626083906411	0.480384461415261	244.234960882374
AC007510.1	0.65188305478674	0.393041832067032	170.992364822514
AC008009.1	-0.0517752966322739	0.305699202718803	38.7226702643406
AC008063.2	-0.0834869666316745	0.0436713146741147	37.7403905422232
AC008079.1	0.929644821577526	0.480384461415261	17.7374863124583
AC011443.1	0.83204460201738	0.177393718796725	68.7579969731319
AC017096.1	-0.686023600757318	-0.870254363587255	-1.55515558181062
AC022398.1	-0.0854204630011675	0.305699202718803	182.296069306458
AC025171.1	-0.482759961441316	-0.393041832067032	-17.4298871181387
AC060234.2	-0.163064885224644	-0.305699202718803	16.356314263251
AC066593.1	0.988192506059266	0.480384461415261	40.1063784753961
AC069066.1	-0.252837974949527	-0.0647750275631296	16.2712914628126
AC069431.1	0.352752806745738	-0.153627466949757	101.157581209168
AC074212.1	-0.0803814309843384	0.305699202718803	87.9285799142965
AC074363.1	-0.137595956136267	-0.480384461415261	161.860174440367
AC078845.1	0.998891780293399	0.480384461415261	322.656471620502
AC078958.1	-0.999948128651202	-0.480384461415261	-494.817728812703
AC093390.1	-0.115939785554995	-0.393041832067032	42.7586185905547
AC099552.2	0.663312620812605	0.393041832067032	17.440120480595
AC104695.3	-0.0510859085653311	0.305699202718803	43.1736246008141
AC104809.3	-0.130665438614012	-0.393041832067032	70.3312210061645
AC105265.2	0.930005722022313	0.480384461415261	89.9151845151972
AC105940.2	-0.131387008069968	0.362371537669739	30.9483431199534
AC106728.3	0.401898441669356	0.305699202718803	220.808209583475
AC108146.1	0.275293234153195	0.259100110252518	52.4595119223411
AC114730.5	-0.249294704614446	-0.0836242010007091	19.3300006126933
AC114803.2	-0.402324659922767	0.153627466949757	-26.3866325716742
AC147067.1	0.881690779376178	0.480384461415261	25.5863769657103
ADAM11	-0.206426871149038	-0.647750275631296	210.897996826098
ADCY6	-0.66239565038569	-0.480384461415261	-23.9899106674144
AF064858.5	0.513959292145003	0.393041832067032	64.0890731760931
AF064860.2	-0.0883392073021479	0.0436713146741147	133.397885144125
AF241728.1	0.658071107895048	0.194325082689389	99.000954461912
AGAP1	-0.0301481401829899	-0.393041832067032	21.3921983463093
AIM2	0.344837669221809	0.453425192941907	37.3276755354799
AL031275.1	-0.128267785114191	0.305699202718803	137.232249074947
AL031846.1	-0.16026299270349	-0.582975248068166	344.158815008465
AL034420.1	-0.0107610136945398	0.393041832067032	28.7044500130998
AL096828.3	-0.108120968739669	0.129550055126259	15.6703598878416
AL139246.2	-0.109248949564225	-0.480384461415261	45.3850938502358
AL139246.3	-0.182124358720334	0.0436713146741147	16.7867737551349
AL139254.2	0.430714726079106	-0.0836242010007091	52.617873867636
AL158069.1	-0.131836222046278	0.129550055126259	112.08098092116
AL161908.2	-0.115704901802861	-0.305699202718803	23.3602653004419
AL353747.1	0.633273465509656	0.393041832067032	76.1596180749003
AL353747.2	0.761163282891686	0.480384461415261	73.1453482342002
AL354889.1	-0.00533990963410655	0.218356573370573	18.6106687307588
AL355574.1	0.538143637020065	0.480384461415261	16.9091856196387
AL357055.2	-0.100594764467469	-0.480384461415261	135.40318147588
AL357127.2	0.450661117244165	0.238652662041871	25.1675909449274
AL358175.1	-0.780577866839642	-0.752617809006382	-82.6510679304303
AL391063.1	-0.0390245762664674	0.393041832067032	40.5097842227524
AL391813.1	0.994140000636054	0.480384461415261	58.9741679128912
AL451067.4	0.140010907777632	0.259100110252518	48.4707061090076
AL589675.3	-0.0534651966840349	0.393041832067032	53.9758313156043
AL589843.3	-0.119033966266854	-0.305699202718803	127.36082057072
AL592463.1	-0.817413786259216	-0.856893070496975	4.29535385153535
AL606970.1	-0.0667649974352924	0.218356573370573	28.320439999131
AL807752.4	-0.0890589797375376	-0.131013944022344	157.659904086481
AL928921.2	-0.0813760503266732	0.131013944022344	72.2080532958958
ALDOB	-0.0889874488811983	0.218356573370573	154.721713524442
AMOTL1	-0.918847866699446	-0.650443635587991	-15.3372568057288
ANKRD55	0.984170187145921	0.480384461415261	58.5023164990977
ANKS4B	-0.130746599661161	0.0647750275631296	39.8764813910251
ANO4	-0.177767321264374	-0.393041832067032	54.6913919507963
AP001055.1	-0.173690740415328	-0.480384461415261	16.3938242008844
AP001059.1	-0.241018194185647	0.195123135668321	37.0225613290349
AP001469.3	0.224521603860527	0.305699202718803	15.4540156996046
AP001476.3	-0.191916131426553	-0.480384461415261	24.0387902996327
AP001626.1	-0.0414506872564745	0.305699202718803	22.1975837069775
AQP4	-0.140392394814106	-0.480384461415261	132.652411794559
ARHGEF15	-0.189631688458464	-0.518200220505037	327.288592477174
ASAP3	-0.946558970153384	-0.480384461415261	-16.657131495999
ASB2	0.5430144408165	0	61.5592114030974
ASCL2	-0.239115591863548	-0.263402794576955	15.8909823123256
ATOH7	-0.259901459795516	-0.647750275631296	33.7030833317977
ATP12A	0.32100096926717	0.323875137815648	78.1405536456306
ATP1B2	-0.275369491079055	0.406635990769623	-27.4678916936925
B3GNT6	0.4087802873467	-0.250872603002127	92.2809922667375
BAI3	-0.406448605270303	-0.832050294337844	1.5190639043868
BANK1	-0.144481779768285	-0.305699202718803	28.6242978899458
BBX	-0.960799958650819	-0.480384461415261	-18.8886079163558
BCL2L14	0.993887502066704	0.480384461415261	51.0778064449089
BFSP2	-0.624536163233219	-0.480384461415261	22.7091730809745
BHLHA9	-0.168326781195215	0.027874733666903	34.7823956950551
BHLHE40	-0.962907832259137	-0.480384461415261	-18.741626477551
BLMH	-0.808998378807847	-0.647750275631296	-29.8058843713056
BPIL1	-0.227430153202098	-0.518200220505037	131.163183197204
BRSK1	-0.129816404212237	0.259100110252518	32.4767426286754
BX571818.2	-0.198067677793224	-0.518200220505037	249.310904424023
C10orf107	0.00956004696642027	0.393041832067032	16.80892477317
C11orf92	0.412284288127626	0.393041832067032	69.9359039048432
C12orf34	0.217417920875478	0.0588318389935849	17.1873492200345
C12orf39	-0.318326781565027	-0.259100110252518	20.5221414393238
C14orf143	-0.990198387607039	-0.480384461415261	-39.6218521245049
C14orf176	-0.0951473693954744	0.305699202718803	234.759914096789
C16orf74	-0.70484743298839	-0.829988416166348	-2.54303785512364
C17orf72	-0.0678129977013336	0.218356573370573	19.9453904617977
C18orf34	0.357704392334092	-0.102418311299838	180.076000856397
C19orf25	0.425444416695806	0.204836622599676	15.2894966843678
C1QL2	0.348003462898712	0.827837354384716	1.96507626887726
C1QTNF4	-0.773309093871596	-0.871483184749495	-0.736841161340642
C1orf127	0.996896072362025	0.480384461415261	66.053023273512
C1orf177	-0.176560698467119	0.307254933899513	15.7353917312046
C1orf200	-0.0690059829702707	0.218356573370573	40.7758113523343
C20orf197	-0.107988804673508	-0.0436713146741147	29.9521327570704
C2orf40	-0.125745446461417	0.0436713146741147	36.6999629103898
C3orf21	-0.596979873284411	-0.752617809006382	18.3497505462532
C5orf38	-0.136615640454018	0.0322534034175863	24.2039704186306
C5orf52	-0.140686615042366	-0.0647750275631296	206.658387390506
C6orf123	-0.131921395704725	0.0647750275631296	243.483594275094
C6orf176	-0.149386058994903	-0.453425192941907	52.9907516314506
C6orf195	-0.0490214556055155	0.218356573370573	17.1152533940236
C6orf222	-0.165112773519626	-0.639692501115462	23.447321766157
C8orf56	0.328799390383959	-0.102418311299838	99.7780881714414
C8orf85	-0.116405845357525	0.131013944022344	82.9730220875596
C9orf24	0.31984454226726	0.0647750275631296	139.181946054213
C9orf50	0.039348805690917	0.131013944022344	17.0385270076171
C9orf66	-0.148330374295487	-0.0436713146741147	22.5083990881128
CA10	0.184662867382124	0.00836242010007091	19.7852844870738
CA2	-0.235252833515371	0.129550055126259	37.6071652329891
CA7	0.329934926492709	0.819346490398703	7.96027873581562
CACNA2D2	0.73961489977532	0.480384461415261	25.9107512949729
CADM2	-0.210605331128694	-0.529619939671158	18.5939394499903
CALB1	-0.123112721688684	0.218356573370573	18.3457756717674
CALCB	0.809524935310991	0.836955570698884	0.790667888059245
CAMKV	-0.112756747789892	0.504272905659299	21.4476212765316
CAP2	-0.640651212601397	-0.480384461415261	-16.4663855693857
CBLN2	0.345516049827361	0.478749518985006	15.2763309296607
CCDC109B	0.0450043688974068	-0.305699202718803	17.2751790768616
CCDC135	0.307294533200053	0.453425192941907	41.6047387356523
CCDC140	-0.291298014479527	-0.409673245199351	-18.1254288326604
CCDC151	-0.136752859178464	-0.0436713146741147	16.430566474393
CCDC155	-0.0969923772162355	-0.305699202718803	135.963846169279
CCDC158	-0.0534057479384815	-0.0436713146741147	23.2385249426539
CCDC26	-0.0640269762548662	0.393041832067032	29.6112723083135
CD247	0.470831426515809	-0.195123135668321	25.759881414932
CD300A	-0.143665339517954	0.131013944022344	15.2969078023332
CD300LB	-0.0891957917196487	-0.131013944022344	131.161282041271
CD4	0.669202210140468	0.473870472337351	16.1579623316537
CD48	-0.138458060562329	-0.393041832067032	51.7602422016521
CD69	0.530055875515579	0.393041832067032	39.1491561704645
CD7	-0.189817612830751	-0.518200220505037	58.3636194712453
CDH16	0.278564851197212	0.393041832067032	289.586246970083
CDH20	-0.208732475793879	-0.393041832067032	15.635366600736
CDH8	0.0657880570589852	0.464939436706592	19.7084706974698
CES1	-0.206769995157727	-0.393041832067032	49.3267202886382
CHRNB4	-0.0515341564801441	0.218356573370573	28.3217130118258
CHST13	-0.0213557835710547	0.393041832067032	23.9469259136169
CHST9	0.0876535944525184	0.344036303120921	35.1085784160873
CILP2	0.156266323006338	0.179531069619377	20.8610164095816
CLEC2L	-0.469761534604524	-0.845165000423137	-10.0366150309375
CLGN	0.363354971323511	0.518200220505037	31.7334535547377
CLIP4	-0.522335761149673	-0.480384461415261	-18.6137348180345
CLPTM1L	0.725690100666743	0.857124882504597	1.80670391799296
CLYBL	-0.585104652338812	-0.820767734294955	-2.00516641417589
CNTD2	-0.218782796121335	-0.388650165378777	20.151728040792
CNTN2	-0.0511237225583664	0.388650165378777	19.5486362295747
COX4I2	-0.0583314450404543	0.393041832067032	35.0542956462477
COX6B2	-0.23927662727418	-0.462298782318737	40.3256253127269
CPA5	0.468832894838366	0.480384461415261	119.281263973279
CPLX4	-0.206292085385405	-0.18490006540841	25.7603639399509
CPNE9	-0.513577986347741	-0.250872603002127	21.1490115979817
CR628408.1	-0.175525803402631	0.0836242010007091	28.1087917619186
CRYAA	-0.196732812973037	-0.647750275631296	112.309161064759
CRYBB1	-0.158142724667533	-0.393041832067032	31.2319801598173
CRYGD	-0.100009028480718	0.194325082689389	16.2291881421151
CSMD1	-0.0929283498806071	0.182769286032989	32.696838811838
CTA-55I10.1	0.749374702389759	0.512091556499189	69.2798753286056
CXXC4	-0.150923357331338	0.218356573370573	97.1287435274098
CYP26C1	0.271476800445167	-0.401201858014685	18.9645355104369
CYTIP	0.862915906943764	0.480384461415261	121.491680811906
DACT2	-0.00699118261630096	0.259100110252518	23.4913430846819
DCC	0.0132230885786567	-0.118262479197817	45.7249398070145
DEC1	-0.107481152720275	0.305699202718803	142.198221171903
DGKH	-0.923119075848556	-0.480384461415261	-17.258043960342
DLGAP2	0.0806099116014678	-0.0436713146741147	67.7991434266978
DMRT2	-0.226011039052702	-0.520179765820247	53.5141727642429
DMRTA2	0.125309057602932	0.218356573370573	19.9227233554719
DNAH2	0.459625949626134	0.393041832067032	286.720035122412
DNAH9	-0.170238989405859	-0.480384461415261	15.5358654131509
DNAJC5B	-0.111337730900646	-0.480384461415261	40.4532317998517
DNASE1L2	0.678256272253317	0.665719023448946	28.8656075136193
DNMT3L	-0.0759048391412547	0.131013944022344	46.2675247378579
DPP10	0.598812644393891	0.393041832067032	83.9358771178833
DPP6	0.073742382547787	-0.369800130816819	23.5109445401892
DPYS	0.128315706280046	-0.409673245199351	48.3099043192631
DRD1	0.604996860889064	0.393041832067032	99.7738109280378
DRD2	-0.0999508274123094	-0.307254933899513	157.152382430127
DRGX	0.660829115847941	0.819346490398703	1.16047113854405
DSP	-0.884603112788651	-0.886968593983624	-3.60203472306181
DYDC1	-0.165613692427564	0.195123135668321	53.013008189613
EDAR	-0.137421823163223	-0.393041832067032	89.817221454041
EDN3	0.650899453948366	0.194325082689389	39.8545219244626
EFNA5	-0.641521287533239	-0.393041832067032	-22.8764418600297
EGFL6	0.102945389052387	-0.102418311299838	72.3024713794951
ELANE	-0.429714178966487	-0.591312395989083	15.4480109687191
EMX2	-0.548210472801934	-0.798432100627224	-38.4680511359726
ENAH	-0.924081750877612	-0.647750275631296	-27.2646686941346
EPHA6	-0.117247708413936	-0.129550055126259	24.1743875756057
EPHX3	-0.0820770755717994	-0.307254933899513	17.0969627481579
EPN3	-0.0724701338422063	0.388650165378777	20.8195548875227
ERAS	-0.137009487872562	-0.131013944022344	31.408466136227
ERMN	0.41406020113493	0.393041832067032	34.5051472607091
FAIM2	0.831121547106701	0.480384461415261	26.1522903921186
FAM107A	0.422732882587047	0	132.592668767512
FAM182B	0.488770477283564	0.781623003771914	26.1651697489285
FAM5C	-0.175057563295426	-0.462298782318737	82.9210779643478
FAT1	-0.678728802336046	-0.480384461415261	-17.1586311027162
FBXL21	-0.492943723002281	0.171378614099395	-116.34356494218
FEV	-0.649444530298858	-0.129550055126259	-43.9693979369256
FGF10	-0.376618230715682	-0.647750275631296	19.9455835674286
FGF12	0.60790526936956	0.537891099369919	38.8332867884415
FHL5	-0.0868499703197806	0.131013944022344	176.138126145442
FKBP10	-0.759736423819036	-0.480384461415261	-28.5318903998016
FLT1	-0.825586851520626	-0.853485927498649	-2.01406677756801
FNBP1	0.946761404130319	0.480384461415261	17.0673102483429
FNBP1L	-0.696800510964592	-0.752617809006382	-17.6159953591594
FOXI2	0.41163400962376	0.428112550630823	73.7451707475497
FUT1	-0.00315337792096427	-0.129550055126259	30.5006940756974
FUT9	-0.0188446165962277	0.370914139302243	21.8882551860153
FXYD2	0.99219698009282	0.480384461415261	97.5442741657487
GABRA5	0.565650274070156	0.418121005003545	49.8154665882564
GABRB3	0.432847855484567	0.626138857860297	145.76760620125
GABRG3	0.926796388879824	0.480384461415261	289.115516973552
GAD2	0.870869096877083	0.277350098112615	82.6061050332337
GAGE10	-0.0964064641696422	-0.218356573370573	92.2396246718989
GALR3	0.998041167958915	0.480384461415261	67.9522482492049
GAP43	-0.134042934777621	-0.305699202718803	90.9661339351723
GAS2L2	-0.124480199087298	0.259100110252518	31.9298658593203
GCK	0.0816399840529369	0.0836242010007091	99.8857103538775
GDAP1	0.398138834901919	0.323875137815648	32.5863610625403
GDF10	0.362010281394153	-0.250872603002127	157.669579324147
GDF5OS	-0.126477177187236	-0.218356573370573	99.9707971194743
GFI1	-0.67940069214839	-0.82445150234582	-1.29644154313768
GJA4	0.169469516174319	-0.0512091556499189	38.0851094658916
GJD4	-0.261673256542215	-0.418121005003545	20.8472622536798
GLB1L2	-0.204756740958563	-0.0436713146741147	18.5341071036683
GLP1R	0.383847293969277	0.465170523984072	40.5093249595009
GLT6D1	-0.118575857409988	-0.218356573370573	19.5487960875955
GNAT1	0.544365149361164	0.64111887433877	79.0274767881364
GNG8	-0.116218239823285	0.194325082689389	20.7199209437364
GPA33	-0.117149101553051	0.305699202718803	42.8516424153639
GPD2	0.127971710969108	0.393041832067032	18.77752465239
GPM6A	-0.436544090602314	-0.752617809006382	17.1220700335452
GPR110	-0.175094976954227	-0.218356573370573	30.3611122246321
GPR161	-0.68034298413249	-0.582975248068166	-17.5866268979694
GPR25	-0.36587824718962	-0.367239887355847	-73.2824006011005
GPR6	-0.0588816783215524	0.131013944022344	20.9122347079875
GPR62	-0.139786693650801	-0.393041832067032	99.2942714304341
GPR65	0.719667027133171	0.480384461415261	33.2855783403335
GPR78	0.778801299481451	0.0506369683541833	148.028826974143
GRAMD2	-0.139727019728132	-0.218356573370573	215.859639535671
GRAP2	0.644397260809783	0.393041832067032	401.394339885021
GRK1	0.186987494949057	-0.367239887355847	40.073978859966
GRM1	0.578436844535256	0.64111887433877	83.4181289832699
GRRP1	-0.154506299223232	0.0436713146741147	17.462924971857
HAND1	0.230328911995052	0.518200220505037	17.3429395463775
HAR1A	-0.192561829974154	-0.518200220505037	43.862539434062
HAR1B	-0.102512757362061	0.182769286032989	19.9834471738478
HBM	-0.469566635801133	-0.647150228929434	-91.6973752658806
HBZ	-0.144010949335252	-0.480384461415261	86.1314584048549
HCK	-0.641750973061403	-0.473870472337351	-17.3064375509597
HCN1	-0.0427811881602272	0.305699202718803	23.7301468445946
HFE2	-0.25683588756357	-0.129550055126259	133.820676767106
HLA-DOA	-0.140615287534004	0.218356573370573	28.8149085642562
HLA-DQA1	0.999394955383425	0.480384461415261	149.627857011278
HLA-DQB1	-0.17864108679059	-0.218356573370573	20.4612513182991
HMGCLL1	-0.0707478199340067	0.305699202718803	38.9057355085029
HOXB3	-0.931773059722659	-0.832091899973009	-10.5669026905599
HOXB6	-0.796644082961569	-0.823770980973279	-5.98154899562422
HOXC11	-0.56998953134041	-0.821875290145751	-1.25742138520946
HOXC12	0.133407777360171	0	62.6437099961966
HRASLS5	-0.196217329181122	-0.307254933899513	18.0336980699756
HRH2	-0.153230098779981	-0.0836242010007091	99.1300745527542
HSD17B3	-0.115560810646454	-0.393041832067032	26.0040924476573
HTR1A	-0.112080977491963	0.403167542719829	70.5831538132985
HTR2A	-0.356942623419699	-0.582975248068166	19.7309429437772
HTR2C	0.0395118705662954	0.516879728300782	51.8225352293646
IGLC1	-0.0967039282201144	-0.480384461415261	163.155170091838
IGLV2-33	-0.111549172536119	-0.480384461415261	43.4365261588273
IGLV8-61	-0.0544057454320866	0.393041832067032	21.859659054377
IKZF3	-0.806154561982063	-0.836242010007091	-11.2389404856138
IL13	-0.192141137240567	-0.529619939671158	116.764001464666
IL17C	0.277227861688361	-0.0734479774711693	26.1526640418847
IL1R2	0.368000324176265	0.305699202718803	23.366689678354
IMPG1	-0.107376766161294	-0.131013944022344	29.9655464113459
IQSEC3	-0.164026735270732	0	67.041670879731
IRF8	-0.527502287483113	-0.0512091556499189	-56.1992750204667
IRX6	-0.117246991007296	-0.131013944022344	25.7495154394756
ITGB1BP3	0.214778087187506	0.529619939671158	37.4079025045267
ITGB5	-0.479633196178884	-0.563300712149108	-16.0123462017477
JAKMIP1	0.665250871053153	0.259100110252518	46.9568909748929
KBTBD5	-0.196084288301623	-0.306622070335933	48.1586386112421
KCNA1	0.234125429302507	0.582975248068166	29.0038263669164
KCNH1	-0.517818207804561	-0.856893070496975	0.874483957709554
KCNH3	0.492273876620624	0.317631892403514	17.6870986014543
KCNH7	-0.15427917920992	-0.532181156390174	123.618947347789
KCNIP1	0.6692671091033	0.323875137815648	51.3715552849999
KCNJ3	-0.16134250747267	0.333285168648392	45.0716898300391
KCNK17	0.583599250727354	0.585369407004964	62.663253435039
KCNV1	-0.146196141151171	-0.259100110252518	154.918521028719
KIAA1239	0.633472122331905	0.259100110252518	34.661505900501
KIF19	-0.200850118630194	-0.323875137815648	49.280974564297
KIF25	-0.16308819417224	-0.650443635587991	24.6592553058519
KLF1	-0.080746423867968	-0.0436713146741147	38.9110226519302
KLHL6	0.748326496085898	0.480384461415261	17.6146954597213
KLK10	-0.206817230551511	-0.323875137815648	189.776571880213
KLK9	-0.116651921343505	0.305699202718803	39.9786323906978
LAMB1	-0.698980456648567	-0.582975248068166	-17.3181741434955
LAMC2	0.834992282157262	0.838330008288623	3.40647571552927
LBX1	0.482510354590251	0.515576405060776	105.139638749256
LECT2	-0.273748355526462	0.514135842298185	-24.391386198588
LEP	-0.202223276860679	-0.480384461415261	25.6097011434501
LHFPL4	-0.0568492618891505	0.131013944022344	27.5801863196156
LHX5	-0.846632659050718	-0.877943489516706	-1.85132509667883
LILRB1	0.999784506816477	0.480384461415261	211.548854330934
LILRB5	-0.126722191506648	-0.393041832067032	30.0553713708278
LRMP	-0.0682769210187812	0.131013944022344	27.1847935022829
LRRC16B	-0.100640331587638	-0.393041832067032	94.8480342578023
LRRC38	0.634083702687054	0.259100110252518	16.9137847844634
LRRC9	-0.307513865470908	0.318274569041734	-40.6384447954322
LRRN4	0.424379869004583	0.305699202718803	30.7867187445054
LRRTM1	0.398310500769957	0.579913841508194	43.0862510078863
LRRTM3	-0.185048593117393	0.259100110252518	53.7641594415632
LY6H	-0.150085327573026	0.0460336075947121	27.101817506107
MAF	-0.88214835035593	-0.832050294337844	-3.60028970211726
MARCH1	-0.134857637701384	0	17.457379718984
MARCH11	0.827321649171679	0.85740297418417	0.792272686836302
MATN4	-0.174612243787041	-0.0913846430164946	45.6205567022405
MBOAT2	-0.972690691045943	-0.480384461415261	-18.551759097449
MIOX	-0.0499300424629519	0.218356573370573	27.1078490237387
MMD2	0.874126708029062	0.856893070496975	2.21406181287959
MOGAT1	-0.123381778446343	-0.0436713146741147	39.933603244824
MPL	-0.199046344944433	-0.480384461415261	27.1176688253837
MRGPRE	-0.186672316825244	-0.480384461415261	47.3276989102081
MS4A3	-0.0781759463215552	0.393041832067032	75.3922033502438
MUC4	0.0453156242704204	0.305699202718803	28.9435241803444
MYBPC2	-0.0770196698989414	0.388650165378777	26.9696545025779
MYH6	-0.156946172794477	-0.305699202718803	17.4750464575102
MYL7	0.446000022948731	0.418121005003545	34.1088496521682
MYLK3	0.34245765271769	0.305699202718803	44.0907775002563
MYO1D	-0.935773727162377	-0.480384461415261	-18.5943813783233
MYO1H	-0.147426103824399	-0.480384461415261	15.3889956679806
MYO3A	0.537765931917966	0.529619939671158	91.0795530146932
MYO3B	0.448474888234959	0.393041832067032	19.1599598416134
MYOZ3	0.201251337991729	0.388650165378777	24.6659260405906
MYT1L	0.0197959749373946	0.0107511344725288	28.7548612395981
NANOS3	0.504420741602323	0.802792329606807	33.1009829568393
NCCRP1	0.250492485466018	-0.027874733666903	114.814192330786
NCKAP1L	-0.130237455700414	0.218356573370573	111.582935047892
NCR2	-0.125648244075007	-0.305699202718803	16.065471416655
NDST3	-0.1954958333982	-0.194325082689389	136.826273395736
NETO1	0.652760877270978	0.521430021917646	405.009712594402
NFIC	-0.930278104918879	-0.591312395989083	-15.4384807606609
NIPAL4	-0.178776702167548	-0.480384461415261	79.9993387089257
NKIRAS1	-0.151783998009817	-0.393041832067032	28.7663678472613
NKPD1	-0.15809264280613	-0.393041832067032	35.848151854204
NKX1-1	0.711230993860865	0.845165000423137	1.49918761087466
NKX2-6	0.725077205368074	0.864511955363155	3.44198548419218
NMBR	-0.183347708366603	-0.305699202718803	27.9168945735946
NOS1	0.0771370177374836	-0.139373668334515	24.0710397549703
NOVA2	-0.00757926403592464	0.362371537669739	88.1105855366177
NPPB	0.400204923226154	-0.409673245199351	417.639924573699
NPW	-0.137150558243648	0.362371537669739	38.8786262659229
NPY1R	0.477847555597837	0.845556378939684	2.88875789623775
NR2F2	-0.911966132499944	-0.480384461415261	-17.2987929573583
NR6A1	-0.827094842868539	-0.856893070496975	0.897919450701348
NRAP	-0.133722405078946	0.0436713146741147	133.185946313373
NRXN1	0.0274775926906922	0.403167542719829	35.443380712437
OLIG1	0.169277358492019	0.518200220505037	27.0904999502287
OR4D1	0.483810515155815	0.393041832067032	21.6875153471576
OR7A5	-0.0233913427013998	0.393041832067032	28.9675518784521
OSBPL10	-0.892716970026219	-0.647750275631296	-16.3186723622856
OVCH2	-0.0070827576667283	0.305699202718803	20.1226472655284
OVOL1	0.203319670109554	0.453425192941907	94.7417290072179
OXGR1	-0.112654505597992	-0.480384461415261	132.878435253875
P2RY2	-0.185845436052494	-0.129550055126259	789.818020441256
PADI4	-0.114586654957764	-0.480384461415261	38.1966689597059
PAK7	-0.121205831191852	0.0436713146741147	23.9700589818679
PALM2-AKAP2	-0.974535657722907	-0.480384461415261	-42.8631738554264
PAQR9	0.230364187950546	0.351221644202978	160.020334841092
PAX7	-0.172711289914143	-0.218356573370573	17.1231405066261
PCDH15	0.112557231149879	-0.129550055126259	101.636338287939
PCDH20	0.102181885226812	0.388650165378777	56.1488542395311
PCSK2	-0.151329214408307	-0.0275368456202159	24.7445412187491
PDE6B	-0.218697719906977	0.259100110252518	23.3525520688598
PEBP4	0.407177882761228	0.027874733666903	36.3343789121852
PGLYRP2	-0.066850315940645	0.131013944022344	34.89278452338
PHC3	0.314600153708483	0.480384461415261	23.2102960375037
PHLDA3	-0.972235462091794	-0.480384461415261	-24.8296782697722
PHLDB1	-0.340377755511478	0	-16.2886770899883
PHOX2A	0.326896698007257	0.831985140248684	4.68586331407827
PIK3C2G	-0.110949307072648	0.305699202718803	39.8298884833578
PITX2	-0.56478396458238	-0.826548221984024	-1.35109749615719
PIWIL3	-0.0925615523860598	-0.131013944022344	17.1462845973748
PKD2L1	-0.123699937332808	0.218356573370573	88.9885782997281
PKN1	-0.932278691718022	-0.480384461415261	-30.2147045416236
PLA2G4D	-0.109917464095125	0.218356573370573	52.1073742811922
PLA2G5	-0.0692081118827005	0.218356573370573	23.2063018945925
PLCB2	-0.662906501971753	-0.465170523984072	-19.0234863208213
PLD4	-0.138536180012457	-0.259100110252518	216.758746913182
PNLDC1	-0.0445727121741937	0.305699202718803	37.0597979126688
PNPLA1	-0.213408291732401	-0.393041832067032	28.4690756890994
POU2F3	0.23887204138658	-0.204836622599676	26.5990474184866
POU3F4	-0.0546668671720715	0.218356573370573	27.675917404466
PPAPR3	-0.190801736592445	0.0436713146741147	23.0020406984816
PPCDC	0.627368381614793	0.480384461415261	15.3302715785038
PPP1R1A	-0.283393027684494	0.367239887355847	-23.8766264134882
PRAMEL	-0.122920298454205	-0.480384461415261	23.96401476972
PROKR2	-0.147728274698442	0.250872603002127	29.2876618137234
PRSS36	-0.179986782544844	-0.393041832067032	43.6513537251644
PRTN3	-0.193443082111631	0.225785342701914	79.9467848733171
PTPRR	0.248885698226798	0.393041832067032	20.7286950418304
PVRL2	-0.944611256084528	-0.480384461415261	-17.8144296356723
PYHIN1	-0.18483513374645	-0.218356573370573	37.271166560388
QRFP	-0.038511071595824	0.305699202718803	24.0245794414553
RAMP3	-0.0697101056491373	0.305699202718803	19.6638553913517
RASAL3	-0.182418754827598	-0.121865952200997	47.9371385686315
RASL11B	0.133319095758249	0.129550055126259	29.6030311921538
RAX	0.80891115494548	0.841083593138885	1.49720103156738
RBPJL	-0.0908095966352397	0.0376289706538507	18.5853527244551
RECQL5	0.121868623128092	-0.0436713146741147	15.6732964150686
RELN	-0.247915689079205	-0.585369407004964	-16.4788358755723
RERG	0.0392990811149145	-0.182769286032989	44.2377838951032
RFPL2	0.540777295721025	0.306622070335933	21.230579830191
RGS9	-0.191124609165707	-0.480384461415261	63.0637743340971
RHOBTB3	-0.949812374697353	-0.480384461415261	-16.0474637642092
RND2	0.504536634825053	0.518200220505037	104.88325679223
RNF165	-0.198804246989645	0.252651660104426	40.5185207888704
RNF175	-0.175336891491358	-0.323875137815648	40.1923600991376
RNF216L	-0.836480860522879	-0.856893070496975	1.26249781896878
RNF43	-0.18768432457621	-0.305699202718803	20.206679732779
ROPN1L	0.348706089549926	0.259100110252518	46.2715247968255
RP11-292F22.1	-0.104060809725089	0.155891449851667	25.8178270511407
RP11-723O4.1	0.60556101235552	0.582975248068166	24.1473229860103
RP4-695O20__B.1	-0.976199979221222	-0.650443635587991	-22.7116085156927
RP5-1084H12.1	0.39996424078327	-0.256045778249595	72.8427302812377
RP5-860F19.1	0.113866364488417	0.0436713146741147	36.3319632053569
RPGRIP1	-0.789793388079248	-0.665719023448946	18.0494620576499
RPRML	0.344610376208899	0.819346490398703	7.73319887980365
RUFY4	-0.0641511825829914	-0.138100822784136	19.4105148124865
SCARA5	-0.154896912620553	0.131013944022344	67.0538399621152
SCEL	-0.151976448790494	-0.393041832067032	32.3130828962012
SCRT1	0.864617004780033	0.959114493795347	1.8305983208882
SEC14L5	-0.119732528193203	-0.393041832067032	182.806143637402
SEMA5B	-0.117396249836834	-0.218356573370573	27.2719288483976
SENP8	0.0989868517340196	0.131013944022344	20.5830230175267
SEZ6	-0.157371693339306	0.46088240084927	22.2608862580001
SIAH3	0.409606261751263	0.256045778249595	20.1123199251299
SIGLEC1	-0.112253755326955	-0.305699202718803	92.9725584664364
SLC19A3	0.719715736262021	0.480384461415261	53.3028527899783
SLC1A6	0.357191512011232	0.305699202718803	343.347866927911
SLC26A3	-0.0966938148456682	-0.480384461415261	225.342840534587
SLC26A9	-0.171670668049944	-0.218356573370573	95.9242875835524
SLC27A6	-0.208817486504959	-0.218356573370573	19.6858652558761
SLC46A2	-0.128614285492123	-0.0647750275631296	17.4424083141716
SLC5A5	-0.21786475486894	-0.416205205669959	19.5863533804075
SLITRK1	-0.151441944519473	-0.518200220505037	181.146494576535
SLITRK2	0.483107624586668	0.393041832067032	71.7136911876306
SNAP25	0.191049035897388	0	75.5803112318936
SNTG2	-0.154465172770616	-0.102418311299838	38.5016073128662
SOX10	0.927726186639019	0.480384461415261	15.8964502306495
SPAG6	0.0539762558149033	0.129550055126259	93.5281948757538
SPIB	-0.127840984364795	0.194325082689389	69.036488810875
SPINLW1	-0.0960867100738894	-0.305699202718803	93.5759625128295
SPSB4	0.0487379051047235	0.434845845203687	15.2628796610797
SSBP2	-0.976084055682428	-0.480384461415261	-33.7677134033642
ST6GAL2	0.123676979902464	0.362371537669739	16.9217410532636
STAB2	-0.0585821155034847	0.305699202718803	28.7321335994142
STMN2	-0.621681744693125	-0.90515506644204	-2.01236661570796
SYNPR	0.381343070001058	0	136.612740880479
SYT4	-0.0581772574221478	0.131013944022344	32.1568874294063
TACC2	-0.670743079205566	-0.393041832067032	-50.5802834251888
TACR3	-0.240914270822873	-0.480384461415261	38.6386843483672
TAGAP	0.55928595999712	0.413918677192358	18.7716747049152
TBC1D10C	-0.0760927046008195	0.218356573370573	62.8569825846374
TBC1D3	0.431640583004305	0.480384461415261	21.9984438474045
TBX21	-0.408798054283563	-0.756409358488949	-15.2234038577033
TCEAL5	-0.106448426713356	-0.393041832067032	175.072038779379
TCERG1L	0.38487399685492	0.695107474680153	251.3284378827
TCTE1	-0.624990332641979	-0.171378614099395	-40.7800314506556
TDH	0.343063092293883	0.171378614099395	18.5156788000091
TDRD10	-0.436182520365796	-0.807927752182862	-15.6372854214059
TEAD1	-0.927119473578651	-0.480384461415261	-16.0786584280179
TH	-0.15482499370048	-0.393041832067032	123.372117270332
THSD7B	0.320635203115766	0.550497922011402	45.5085108033373
TIGD3	-0.00153463001580303	0.388650165378777	28.1701876424323
TLX1	-0.349583231117365	-0.161117626581492	-30.2937463117171
TLX2	-0.281334138308272	0.250872603002127	-53.1460820859771
TMEM105	-0.389669541713003	-0.393041832067032	24.8979096683672
TMEM132D	-0.149211344271755	-0.453425192941907	125.966718403433
TMEM151A	0.426482995459992	0.77340570793438	22.2396669589653
TMEM215	0.308962024348346	0.837191745702164	32.8441726806475
TMEM221	-0.081734890676846	0.218356573370573	34.6138267777109
TMEM40	-0.13534579460687	-0.218356573370573	351.894651876949
TMEM56	-0.817162741984684	-0.819346490398703	-4.81727019678257
TMEM61	-0.108104283824934	0.218356573370573	28.4129746464845
TMEM74	-0.118314323758392	-0.218356573370573	18.0376132935493
TNR	-0.129484990148199	-0.393041832067032	93.4459240469484
TPH1	0.171384968141089	-0.153627466949757	19.7700131809957
TRPA1	-0.0770264136829061	0.0436713146741147	39.5335958659872
TRPM6	0.257942777129631	0.218356573370573	127.482247595088
TSHZ1	-0.554172208979649	-0.0647750275631296	-30.3518718013136
TTF1	-0.610878858898776	-0.46088240084927	-15.9255169242391
UCP1	0.677652664492914	0.819346490398703	1.37808895360274
UNC13A	0.175211840721007	0.458947427003598	35.8374375351178
USP43	-0.105094344238517	0.218356573370573	31.2873339306106
VSIG8	-0.147753637213827	0.0436713146741147	18.308531712126
VWA3A	-0.142805122115124	-0.393041832067032	31.9856826062074
VWA5B1	-0.0738439928700822	0.370914139302243	23.9142721968518
VWC2	0.198210562211409	0.348788759747682	47.5471467614898
WFIKKN2	-0.0896877429055652	-0.131013944022344	198.524944882448
WIF1	0.261759513817142	-0.269309250727621	18.6424240050499
WISP2	-0.119239582094126	0.0436713146741147	23.8795299007945
WNT5A	-0.687247474054053	-0.838330008288623	-0.901951318590103
WNT9B	-0.775370304259323	-0.849281296908581	-1.60003884049459
WSCD2	-0.168434038293379	-0.480384461415261	76.3172082346846
ZADH2	-0.841416188597484	-0.35478743759345	-15.7238680045192
ZBTB45	0.29934822802513	0.480384461415261	26.6912483216127
ZBTB8A	-0.877964454899893	-0.480384461415261	-16.3384934799393
ZCCHC12	-0.148647261403532	-0.453425192941907	142.039757574371
ZNF277	0.117841172804112	0.131013944022344	20.2422426752475
ZNF541	-0.135555874887997	-0.131013944022344	120.485546138545
ZNF556	0.777484323281198	0.582975248068166	123.908090738585
ZNF860	-0.172261218149868	-0.0436713146741147	25.5059858467393
ZNHIT3	-0.348966525112077	-0.393041832067032	25.3274895311391
ZPBP2	-0.479424165922894	0.195123135668321	-33.5248387317191
ZSWIM6	-0.875735930930359	-0.819346490398703	-4.63911697163366
