# Supplementary material for: Functional transcription factor target discovery via compendia of binding and expression profiles
Source: Sci Rep. 2016 Feb 9;6:20649. doi: 10.1038/srep20649 (PMC4746627; doi:10.1038/srep20649)
Supplement: Supplementary Dataset [file srep20649-s2.zip › Supplementary Dataset/43180_2_data_set_1775626_nz79pl.csv]

Gene	PC	SC	CARS
ABCG5	0.999849959943912	0.480384461415261	654.33549501654
ABCG8	0.999676932403422	0.480384461415261	658.348226126131
ABLIM3	0.786836775587074	0.768137334748784	2.00189488221216
ABO	0.807964011964764	0.647750275631296	478.705544479467
AC002480.2	0.894506384730204	0.752617809006382	266.772741366369
AC002480.3	0.585919985136344	0.480384461415261	409.953058738225
AC004696.1	0.973295292498592	0.647750275631296	92.3737709813107
AC008271.1	0.640743707803559	0.393041832067032	447.280479668471
AC012123.1	0.879184123003846	0.413918677192358	194.652477755213
AC019155.1	0.774513141710319	0.480384461415261	8.83853039947038
AC023347.1	0.656512228009375	0.393041832067032	588.34162637675
AC091801.1	0.671875316668365	0.129550055126259	462.971729287922
AC097468.4	0.883638730735633	0.177393718796725	356.569802830549
AC104667.3	0.989380208274089	0.647750275631296	140.108377974504
ADRA2A	0.998415654420226	0.480384461415261	510.837940852522
AGT	0.959525670870752	0.480384461415261	244.639829126339
AHR	0.79316643380339	0.64111887433877	12.3017625906569
AKR1B10	0.78935409647173	0.480384461415261	182.701491669351
AL121903.1	0.999090769501717	0.480384461415261	441.316200885042
AL161785.2	-0.850760056643511	-0.480384461415261	-8.66376552841714
AL391427.5	0.812994877371038	0.480384461415261	166.269315481355
AL662797.4	0.817342552835836	0.657793514480272	12.9159368502831
AL662871.2	0.518680048457658	0.393041832067032	358.670779582847
AL669914.2	0.888773292625258	0.413918677192358	409.339436841827
AL713998.1	0.573706409605027	0.393041832067032	971.215564745959
AMBP	0.804626171531251	0.582975248068166	191.407615429596
AMN	0.899675791077551	0.480384461415261	520.834897013058
ANKRD1	0.506984762034261	0.480384461415261	542.468317433967
ANKS4B	0.805753864930573	0.480384461415261	337.761187429915
AQP10	0.50967177834653	0.393041832067032	556.560936088457
ASPDH	0.9766985567869	0.480384461415261	303.625066258836
ATRNL1	0.798725814035919	0.816011106464934	1.39551385377042
ATXN1	0.769333332882191	0.819346490398703	1.72057687958072
BAGE2	0.841041230589501	0.752617809006382	7.09567645991827
BATF	0.808622278269139	0.585369407004964	304.082447723288
BHLHA9	0.999696350092785	0.480384461415261	323.365944503432
C12orf34	-0.365395889925626	-0.362371537669739	-599.826619737407
C12orf40	0.531323754171118	0.480384461415261	647.273881504905
C19orf33	0.81477973318834	0.639692501115462	53.9146125452108
C19orf36	-0.840091214376087	-0.480384461415261	-4.82937082196591
C1orf64	0.998709039785418	0.480384461415261	350.268345865037
C20orf26	-0.434328112486756	0.0836242010007091	-330.138862868915
C22orf34	0.779737466224339	0.765432453213407	10.0029033734045
C2orf81	0.264709396615056	0.250872603002127	492.606049853773
C3	0.831845578223629	0.650443635587991	6.65418929455363
C3orf32	0.265675117059139	0.393041832067032	578.851583303694
C6orf97	0.872922312843838	0.480384461415261	124.681482959331
C7orf34	0.523602018858747	0.306622070335933	329.413626137114
C8orf4	0.851329529860923	0.647750275631296	1229.23966624439
CA5A	0.953301271986078	0.480384461415261	869.836679925054
CACHD1	0.91315586429716	0.752617809006382	119.412638990386
CACNA2D1	0.787994704205547	0.731934360755923	88.9087431028414
CASZ1	-0.56206156976411	-0.820767734294955	-2.23431522070582
CC2D1B	0.809499882528841	0.819346490398703	4.31460347750141
CCDC8	0.978784479627109	0.819346490398703	61.9754053390007
CCRL2	0.766833228337673	0.480384461415261	103.280101239692
CD33	0.575613848504691	0.480384461415261	768.169235345343
CD3D	0.469466319508235	0.305699202718803	678.81140433094
CD79B	0.808052972632761	0.64111887433877	33.1312231023437
CEP350	-0.916974535281582	-0.480384461415261	-14.3478245127771
CETN1	0.683938915168404	0.480384461415261	340.937882747565
CHST13	0.893397091959141	0.480384461415261	292.681731967876
CLDND2	0.987826832350341	0.480384461415261	218.44730016625
CNKSR3	0.807933302215831	0.819346490398703	3.69918025287928
CPN2	0.999188907119895	0.480384461415261	700.099329058837
CREG2	0.811757818542293	0.512091556499189	141.585162868933
CTNND2	0.844223784135392	0.480384461415261	239.231986550935
CYP24A1	-0.207943661035266	-0.480384461415261	331.135403694664
CYP27C1	0.630115157792917	0.393041832067032	467.033314201094
DCAF4L2	0.555311805617399	0.480384461415261	323.812451862808
DDX53	0.520951884123949	0.480384461415261	478.789549276821
DKK1	0.944544133644485	0.819346490398703	11.4371387527746
DKK2	0.94543440262342	0.480384461415261	123.101672236031
DMRTB1	0.623000155048291	0.204836622599676	373.092609771322
DNALI1	0.748381719016747	0.856893070496975	0.819714349080021
DOCK1	0.992608338517825	0.856893070496975	13.4077148952044
DPP7	0.800886259042763	0.75896243386875	9.43375366179223
DPPA4	0.996176346724627	0.480384461415261	930.793427114401
DSCR8	0.995141910708685	0.752617809006382	630.057646451407
DTX3	0.842777825185791	0.75896243386875	8.76628893786717
DUSP21	0.541880129067071	0.480384461415261	401.115110906773
DUSP6	0.768900747754185	0.630341132074124	14.2734568533132
EFTUD1	-0.973596287402707	-0.480384461415261	-23.4000172758014
ENC1	0.767819039574178	0.650443635587991	5.47413562378529
EPHA2	0.909133103759764	0.856893070496975	2.25286135297794
EPHX3	0.979586675494264	0.480384461415261	250.286527382352
ERC2	0.903445037414285	0.480384461415261	145.240464695524
ESRP1	0.995583479217434	0.647750275631296	242.10257243604
F2	0.863856733132584	0.480384461415261	536.206008427111
F2RL3	0.550597754844023	0.393041832067032	624.670677475167
FAAH	0.781608307204158	0.752617809006382	5.5104267144851
FABP7	0.999908360828091	0.480384461415261	556.792100163642
FAIM3	0.765161585972608	0.64111887433877	2.74419789024041
FAM20A	0.836984554168155	0.480384461415261	118.541855852094
FAM83A	0.541521881457901	0.480384461415261	639.537594463051
FASTKD2	-0.822963010532732	-0.480384461415261	-4.53976836775532
FBXL21	0.83707754059526	0.696868341672576	311.408620112776
FCRLA	0.916666188679748	0.869048189253482	1.04134175238279
FEZF1	0.819829660986008	0.480384461415261	246.700020382846
FGF14	0.980861283044612	0.480384461415261	187.905571503781
FIGN	0.884374165613322	0.829988416166348	305.947513608191
FOXQ1	0.80185264846635	0.480384461415261	598.104058612672
FUT9	0.997464695503296	0.480384461415261	272.215564821966
GABRA5	0.789325318172488	0.480384461415261	400.323824741816
GAD2	0.999084866742042	0.480384461415261	190.061001901456
GALE	0.838079658439342	0.819481953157403	1.4045926846553
GAP43	0.677449636965837	0.480384461415261	506.308442502555
GBP2	-0.828402831527292	-0.480384461415261	-6.74640543722774
GGN	0.622730464323826	0.393041832067032	344.304310755571
GLI3	0.996994051940037	0.480384461415261	121.39835387319
GLOD5	0.173038065410241	0.0647750275631296	451.804954836222
GLYATL1	0.901423688912979	0.647750275631296	101.634991611806
GNA14	0.956130705845059	0.480384461415261	174.730433118823
GOLT1A	0.96784438936245	0.752617809006382	91.4029171385816
GPD1	0.882898788996152	0.480384461415261	467.71321921559
GPR26	0.995207828842686	0.480384461415261	172.200063221145
GPR6	0.998907764684339	0.480384461415261	212.930919439668
GPR97	0.872577016333956	0.650443635587991	148.413790444974
GPX2	0.488931655387316	0.393041832067032	568.463867656926
GPX3	0.616706253967972	0.480384461415261	342.980886738343
GPX8	0.93922864993811	0.819346490398703	84.9158378251008
GRB14	0.862156886083956	0.819346490398703	24.7452738372892
GRID2	0.999507355688148	0.480384461415261	727.345307380758
GS1-179L18.1	0.996845095689813	0.752617809006382	593.908911209543
GTSF1	0.774250596115024	0.856893070496975	8.54587411043233
H2AFY2	0.789576685659995	0.856893070496975	0.935017115432805
HAPLN4	0.839615693723361	0.480384461415261	451.209315836479
HFE2	0.509113117758499	0.393041832067032	473.708774796688
HGFAC	0.931635186602907	0.480384461415261	1049.76778181298
HIST1H2AE	0.665546075748116	0.872255957761942	3.59497683167979
HIST1H2BK	0.800238422508995	0.715869981947771	3.53413943015914
HLA-DRA	0.863924943999736	0.752617809006382	2.29711497662519
HMGA2	0.816633856327004	0.828687135498404	1.0952810520505
HNF1B	0.827319965093454	0.820767734294955	2.01665779611499
HOXA4	0.841899822472491	0.650443635587991	158.629874578912
HOXC13	0.805738185833471	0.480384461415261	153.842426339906
HOXD1	0.675667205410722	0.129550055126259	565.846378416798
HOXD9	0.790566505118852	0.480384461415261	244.046240076357
HPN	0.965097535462344	0.647750275631296	315.197035439989
HRC	0.95234945158895	0.798432100627224	525.759170860562
HSD17B11	0.799197266158439	0.752617809006382	3.77033149342768
IFLTD1	0.884468354332716	0.480384461415261	86.7478144631424
IGF2AS	0.536239809389168	0.323875137815648	429.887723584554
IGLV4-69	0.57944226330655	0.177393718796725	507.467519522817
IL13	0.78474605983314	0.582975248068166	265.974511218022
INSM1	0.992051840314209	0.480384461415261	196.783191551324
ISOC2	0.77924179637396	0.870254363587255	2.19232070509734
ITGA6	0.795425325245	0.768137334748784	2.65942382428472
IVD	0.809367835501474	0.709997115554637	4.46721823925213
JAM2	0.799686994896341	0.661031797240524	1.09091715382008
KANK4	0.820185931012892	0.480384461415261	495.456804467278
KCNE4	0.870158719140072	0.480384461415261	52.1312606790866
KCNMA1	0.789653300300638	0.807927752182862	1.13109987384717
KIAA1797	0.82049684464847	0.768137334748784	7.11388475753987
KLB	0.891334848501231	0.480384461415261	145.668968009423
KLF1	0.834087899486752	0.584116115722022	566.447029131868
KLK6	0.994442850363011	0.480384461415261	408.584779742609
KRTAP2-4	0.999750507244468	0.480384461415261	462.098856138822
LAYN	0.769390016275905	0.480384461415261	86.3117541687635
LCAT	0.778701430878477	0.480384461415261	27.958602305798
LGR5	0.832506765345182	0.480384461415261	214.964007149413
LHCGR	0.989118282998874	0.480384461415261	289.488237074914
LHFPL4	0.986220130934912	0.647750275631296	309.338865257711
LIMCH1	0.579004358342469	0.194325082689389	454.351180423309
LIX1L	-0.799006795775801	-0.480384461415261	-6.35576523933401
LMX1B	0.834234194193039	0.480384461415261	77.007214424718
LRAT	0.996821738874845	0.480384461415261	419.674232929425
LRFN3	0.678369638706004	0.582975248068166	738.443439955925
LRRC40	-0.795893405798734	-0.480384461415261	-10.4802865537611
LYSMD1	-0.772589363601638	-0.647750275631296	-5.74060099543028
MAB21L1	0.985655385823652	0.480384461415261	239.268595169678
MARCH4	0.995969598189788	0.752617809006382	169.715807801222
MARVELD2	0.784266695872928	0.752617809006382	95.08303134153
MATN3	0.559295174229248	0.480384461415261	344.732984798855
MKX	0.385602419915223	0.393041832067032	352.495093066957
MOGAT1	0.815987487329888	0.480384461415261	379.454125735425
MPN2	0.727580282172236	0.0506369683541833	336.914006461996
MRGPRF	0.895017310598199	0.480384461415261	74.3117957909689
MTX1	0.87492924320682	0.888937450110968	4.24424604812081
MYOCD	0.831537612851587	0.480384461415261	448.473087508323
MYT1L	0.887995984637257	0.413918677192358	78.9868040945813
NAPSB	0.821977194088017	0.696868341672576	146.544216697999
NCKAP1L	0.848806902299507	0.772487279336428	1.80156644196518
NEFM	0.881658299425735	0.480384461415261	496.393500492748
NFE2	0.830158349727314	0.647750275631296	220.413364288349
NID1	0.829400102292174	0.75896243386875	7.48389576253928
NKX2-8	0.9866024701553	0.480384461415261	190.985364049717
NOVA1	0.960482337578776	0.75955452531275	788.976432563914
NOXO1	0.858326601118165	0.480384461415261	8.85394381443438
NR0B2	0.999921707767215	0.480384461415261	813.404001579684
NSUN7	0.475505232184045	0.388650165378777	366.516157075958
NTN4	0.978094824347892	0.480384461415261	146.781704126318
OAS2	0.798975213497682	0.585369407004964	13.9137111254447
OLIG3	0.997731401150588	0.480384461415261	242.772657635652
OPRD1	0.998321091095087	0.480384461415261	446.706678231085
OR52A5	0.773182177162801	0.480384461415261	491.56715805137
OXGR1	0.998969186522937	0.480384461415261	278.971915891982
P2RY11	0.802339147372499	0.752617809006382	5.05188027222277
PAGE2	0.46302870760217	0.393041832067032	333.763996600045
PAIP2	-0.769761368940512	-0.696868341672576	-15.0923112506672
PAQR9	0.71271143596362	0.480384461415261	553.28785749412
PCDH8	0.995862574180131	0.480384461415261	175.365235580343
PCDHA4	0.420713447707936	0.393041832067032	443.524567247575
PCK1	0.782818486048979	0.480384461415261	679.94809124524
PCLO	0.533671729375961	0.856893070496975	1.47422030702481
PCNXL2	0.805590753964447	0.807927752182862	8.07086762908207
PCP4	0.969497039926261	0.480384461415261	141.703855184795
PCSK5	0.90184323765467	0.752617809006382	23.3468400079665
PDGFRA	0.785538963008846	0.480384461415261	52.8289998887986
PERP	0.773529936268915	0.819346490398703	3.38536275049743
PHF19	-0.770828392877138	-0.82445150234582	-1.51406512497459
PHOX2A	0.924260697146162	0.480384461415261	591.85077399556
PI15	0.895861731259119	0.480384461415261	136.639473547819
PLEK	0.824125904789801	0.802792329606807	2.62177716056739
PLEK2	0.705020394206678	0.480384461415261	435.773333308428
PNMA2	0.886683909870703	0.480384461415261	258.081296132188
PON3	0.859149900231794	0.647750275631296	193.926042389765
PPAPDC3	0.726189583390754	0.856893070496975	16.4621191637665
PRKAA2	0.854753126394597	0.768137334748784	25.3953542929109
PRKCB	0.799246637734253	0.612066478926411	5.97160680648683
PROC	0.794751020619064	0.480384461415261	158.432034860384
PROM2	0.785037313099369	0.480384461415261	370.883204264509
PTGIS	0.860030621209182	0.480384461415261	99.6890330878411
PTPN22	0.812664105429939	0.856893070496975	0.785321040734377
PYGL	0.664344743964479	0.856893070496975	0.784105641156771
RANBP17	0.787026327404855	0.46088240084927	42.4627747395447
RASAL3	0.806761184758002	0.64111887433877	129.600010689874
RBM23	0.986899476704464	0.480384461415261	46.5154648918444
RBP1	0.738334743396038	0.582975248068166	793.931931119387
RBP4	0.884891105621957	0.480384461415261	275.815646292101
RCAN2	0.9698920233485	0.647750275631296	135.828992118196
RCSD1	0.85580992346765	0.869048189253482	2.04468897073577
RHAG	0.502398808356262	0.305699202718803	599.002282014559
RHBG	0.957785077259097	0.752617809006382	187.18187203172
RP11-351J23.1	0.998526009006185	0.480384461415261	500.273284625821
S100A4	0.90731842874273	0.647750275631296	5.9829777849107
SALL4	0.808559776309803	0.716928179098865	9.97346658208745
SCHIP1	0.560485484166095	0.250872603002127	681.70591259257
SERPINA10	0.998980133530685	0.480384461415261	390.173028018502
SERPINA11	0.999241371210468	0.480384461415261	1022.70113803278
SGIP1	0.890793473900736	0.647750275631296	57.3099124962977
SH3D19	0.845884828099041	0.798432100627224	17.3868526312241
SHC2	0.570009049548801	0	602.152249443486
SHD	0.999943126298107	0.480384461415261	455.789125863593
SHH	0.909703548541297	0.480384461415261	324.890993622244
SLC35D2	0.806087271134078	0.647750275631296	9.13433706709604
SLC38A3	0.775706895551498	0.480384461415261	1206.17485976023
SLC39A5	0.8554745223504	0.480384461415261	716.184099809792
SLC5A9	0.93826460755596	0.480384461415261	678.639176673336
SLC6A11	0.664930508043679	0.323875137815648	514.614894107634
SLC7A9	0.990671259635296	0.480384461415261	321.758291598521
SLITRK1	0.639792616225644	0.582975248068166	559.705825493708
SNHG11	0.693698442873851	0.853485927498649	4.13600664183996
SOBP	0.779403757744821	0.75896243386875	2.57494818175574
SOX1	0.996523696713214	0.480384461415261	177.057353126377
SP5	0.843504292135422	0.739600261633639	5.78705425872129
SPDYC	0.580566791448563	0.480384461415261	798.862629786203
SPSB4	0.95446653190774	0.480384461415261	294.158294580473
SPTA1	0.452026217724752	0.305699202718803	368.812612040034
SSX3	0.664795755540812	0.480384461415261	580.866229110593
ST6GALNAC1	0.700034756972948	0.591312395989083	432.222270789323
STC2	0.841163448598407	0.75955452531275	4.9640843551108
STMN2	0.810468429926486	0.480384461415261	137.299892174174
SYTL2	0.776022783028621	0.391285664555053	62.7754478862602
TAGLN3	0.953050376347735	0.480384461415261	680.604015116526
TAL1	0.835832837371438	0.769016181130431	69.8180602672794
TBX21	0.606195195502361	0.393041832067032	322.052717528725
TCERG1L	0.80382686666357	0.480384461415261	389.411069109327
TF	0.894604981201088	0.480384461415261	197.099694357829
TFF3	0.99471481445379	0.480384461415261	225.286594534432
THRB	0.799552648295261	0.71631332627382	7.13602433125109
TLR10	0.816173171457968	0.70563304280611	116.811856399789
TM4SF1	0.969793025868728	0.752617809006382	75.4387589955539
TM4SF19	0.77519461369757	0.794229826413396	1.43483542508858
TM4SF5	0.893667166098737	0.480384461415261	912.716945459593
TRIM16	0.807827987902112	0.480384461415261	11.5129034086887
TRIM58	0.898247528360325	0.647750275631296	107.222887280452
TSPAN10	0.226526896816332	0.388650165378777	328.816521261777
TSPYL6	0.921489206809465	0.745744443034336	152.768719629835
TTC6	0.97739176069719	0.480384461415261	620.403320349679
TUBG2	0.86271608206235	0.819346490398703	14.4151104107609
TXNDC2	0.441734169454936	0.305699202718803	398.099972597637
UCA1	0.658667480093183	0.647750275631296	655.412460341114
UGT2A3	0.999320814723835	0.480384461415261	789.17330068873
UTP11L	0.813131551996927	0.647750275631296	7.04501399283585
UTP15	-0.774014185657576	-0.716928179098865	3.50816114627201
VSNL1	0.931881733462226	0.886968593983624	4.3182177605842
VWA5B1	0.998953422514118	0.480384461415261	258.517832013574
WSCD2	0.670700971562388	0.480384461415261	351.874161735879
YPEL1	0.823035617831361	0.768137334748784	3.63906659629714
ZC3H12D	0.818532137749189	0.768137334748784	7.54479836852064
ZIC1	0.668875623887958	0.194325082689389	593.413861986986
ZNF287	0.826106650591388	0.675926369419375	1.86025160663174
ZNF45	0.820961793782829	0.768137334748784	4.22521510130453
ZNF653	-0.830715746253254	-0.563101160612298	-108.506999101359
ZNF667	0.945800528853131	0.647750275631296	97.2251044240792
ZNF703	0.487810740817054	0.393041832067032	384.547418139516
ZNF704	0.484171064950263	0.480384461415261	324.841968870129
ZNF785	0.779913107901985	0.718588890564501	8.80494086134813
