# Supplementary material for: Functional transcription factor target discovery via compendia of binding and expression profiles
Source: Sci Rep. 2016 Feb 9;6:20649. doi: 10.1038/srep20649 (PMC4746627; doi:10.1038/srep20649)
Supplement: Supplementary Dataset [file srep20649-s2.zip › Supplementary Dataset/43180_2_data_set_1775627_nz79pl.csv]

Gene	PC	SC	CARS
ABCG5	0.999849959943912	0.480384461415261	654.33549501654
ABCG8	0.999676932403422	0.480384461415261	658.348226126131
ABO	0.807964011964764	0.647750275631296	478.705544479467
AC002480.3	0.152250945089275	0.139373668334515	288.908025592009
AC002480.5	0.998429129814368	0.752617809006382	197.966366250836
AC004696.1	0.973295292498592	0.647750275631296	92.3737709813107
AC004990.1	0.578167030701132	0.393041832067032	658.893544121671
AC007099.1	0.997895265378538	0.480384461415261	620.162808831446
AC007362.1	0.0743504430807747	-0.323875137815648	505.007439746096
AC008271.1	0.640743707803559	0.393041832067032	447.280479668471
AC009502.1	0.527393598036318	0.027874733666903	387.190416617367
AC009518.2	0.997524853933249	0.480384461415261	325.608989238179
AC009518.4	0.996606814915347	0.480384461415261	210.092163767911
AC023347.1	0.656512228009375	0.393041832067032	588.34162637675
AC091801.1	0.671875316668365	0.129550055126259	462.971729287922
AC097468.4	0.644078835489818	0.437319272149765	356.569802830549
AC100793.2	0.807259201677949	0.480384461415261	301.704008381894
AC104667.3	0.942749887124619	0.650443635587991	140.108377974504
AC104809.2	0.674397032308039	0.388650165378777	406.910862841287
AC104809.3	0.998099096591624	0.480384461415261	697.438013833633
AC107079.1	0.673464721026536	0.259100110252518	339.103887157599
AC112494.1	0.781688106339579	0.658985777659714	411.18127964897
AC114730.3	-0.0115229467113448	-0.393041832067032	335.928720454425
AC139666.1	0.267644500437359	-0.416025147168922	322.619086037984
ADAMTS1	0.949137064963651	0.650443635587991	89.738385054211
ADRA2A	0.998415654420226	0.480384461415261	510.837940852522
AGT	0.959525670870752	0.480384461415261	244.639829126339
AL121903.1	0.999090769501717	0.480384461415261	441.316200885042
AL122034.2	-0.581286083275343	-0.837987559564188	-2.7176155309819
AL133343.2	0.999877604236535	0.480384461415261	578.372282934071
AL136529.1	0.67566056570276	0.388650165378777	582.821800396788
AL160162.1	0.88414171666685	0.118262479197817	406.532838317278
AL356133.2	-0.993778226007458	-0.480384461415261	-225.934144003291
AL357874.3	0.682694596438023	0.480384461415261	376.785850810996
AL357874.4	0.669824292468767	0.393041832067032	408.81181917346
AL358876.1	-0.323612616176617	-0.819346490398703	1.52464359841308
AL359258.1	0.543710795602586	0.480384461415261	525.796643398484
AL513327.2	-0.67563758765094	-0.323875137815648	-305.903161384814
AL662871.2	0.518680048457658	0.393041832067032	358.670779582847
AL669914.2	0.888773292625258	0.413918677192358	409.339436841827
AL713867.1	0.747656777197768	0.480384461415261	379.538889150507
AL713998.1	0.573706409605027	0.393041832067032	971.215564745959
AMN	0.899675791077551	0.480384461415261	520.834897013058
ANKRD1	0.506984762034261	0.480384461415261	542.468317433967
ANKS4B	0.805753864930573	0.480384461415261	337.761187429915
AOC3	0.787503725750757	0.480384461415261	382.736678673437
AP000355.3	0.635293302690272	0.393041832067032	409.106122712945
AP000550.4	-0.942124826463197	-0.480384461415261	18.0433439228164
ATCAY	-0.128541956455147	0.305699202718803	288.449577949891
ATXN7L1	0.684752409896253	0.819346490398703	10.7004128492261
AZU1	0.927811842960487	0.480384461415261	585.070552825471
BPIL1	0.886965913572473	0.177393718796725	995.48134130208
BSX	0.992831238054404	0.480384461415261	114.166465099856
C10orf99	0.505245143711072	0.305699202718803	329.341211897958
C12orf34	-0.365395889925626	-0.362371537669739	-599.826619737407
C12orf50	-0.40658930377076	-0.856893070496975	0.958592801960275
C14orf23	0.63128641244518	0.393041832067032	302.429945908855
C15orf38	0.754868857597364	0.819346490398703	2.22490328120076
C1QL2	0.997817890658955	0.480384461415261	248.013465132585
C1orf100	0.862535724534688	0.621448613109477	356.837097032154
C1orf114	0.714342044306088	0.480384461415261	290.903388936071
C20orf26	-0.434328112486756	0.0836242010007091	-330.138862868915
C21orf109	0.986987410983057	0.480384461415261	104.020473916398
C21orf7	0.806102180342803	0.819346490398703	1.02862631710867
C2orf40	0.999780107403277	0.480384461415261	484.587125317271
C2orf81	0.264709396615056	0.250872603002127	492.606049853773
C3orf32	0.265675117059139	0.393041832067032	578.851583303694
C5orf38	0.996713550543137	0.480384461415261	290.163845386487
C7orf34	0.523602018858747	0.306622070335933	329.413626137114
C8orf4	0.851329529860923	0.647750275631296	1229.23966624439
CA5A	0.953301271986078	0.480384461415261	869.836679925054
CACHD1	0.916285716512336	0.75955452531275	119.412638990386
CADPS	0.964570882430891	0.480384461415261	150.158386481077
CASZ1	-0.56206156976411	-0.820767734294955	-2.23431522070582
CCDC8	0.978784479627109	0.819346490398703	61.9754053390007
CCR9	0.99985420569321	0.480384461415261	538.859150139423
CD33	0.575613848504691	0.480384461415261	768.169235345343
CD3D	0.469466319508235	0.305699202718803	678.81140433094
CD7	0.839588480110961	0.35478743759345	512.132446964395
CDH3	0.931421230098177	0.647750275631296	183.254985426306
CDH8	0.82453067412222	0.480384461415261	361.047244999307
CEACAM5	0.979468871118566	0.480384461415261	133.853964121564
CEP350	-0.916974535281582	-0.480384461415261	-14.3478245127771
CETN1	0.683938915168404	0.480384461415261	340.937882747565
CLEC11A	0.88303867730243	0.833205118341678	3.47148290217852
CLLU1OS	0.672620008589501	0.259100110252518	355.624226417119
CNKSR3	0.807933302215831	0.819346490398703	3.69918025287928
CPN2	0.999188907119895	0.480384461415261	700.099329058837
CRLF1	0.729736655386114	0.480384461415261	310.45934027003
CRYAA	0.301435162825161	-0.0591312395989083	330.335523878275
CXorf19	0.50645435162113	-0.250872603002127	359.866828988474
CYP27C1	0.630115157792917	0.393041832067032	467.033314201094
CYP2J2	0.335287841922676	0.305699202718803	304.478702799471
DAZL	0.989598152591279	0.480384461415261	177.797125498771
DCAF4L2	0.555311805617399	0.480384461415261	323.812451862808
DDX53	0.520951884123949	0.480384461415261	478.789549276821
DKK1	0.944544133644485	0.819346490398703	11.4371387527746
DKK2	0.94543440262342	0.480384461415261	123.101672236031
DMRTB1	0.623000155048291	0.204836622599676	373.092609771322
DOCK1	0.992608338517825	0.856893070496975	13.4077148952044
DPPA4	0.996176346724627	0.480384461415261	930.793427114401
DSCR8	0.995141910708685	0.752617809006382	630.057646451407
DUSP21	0.541880129067071	0.480384461415261	401.115110906773
EFNB3	0.566650985158466	0.393041832067032	308.647023893297
EFTUD1	-0.973596287402707	-0.480384461415261	-23.4000172758014
EPAS1	0.716249643146726	0.856893070496975	0.884495948104748
EPHA2	0.871529764210541	0.877058019307029	2.25286135297794
EPHX3	0.979586675494264	0.480384461415261	250.286527382352
ERC2	0.903445037414285	0.480384461415261	145.240464695524
ESRP1	0.98321772882594	0.650443635587991	242.10257243604
EVI2B	0.846034995484809	0.847547767584352	1.25258865250374
F2	0.863856733132584	0.480384461415261	536.206008427111
F2RL3	0.853959991118975	0.745744443034336	624.670677475167
FABP7	0.999908360828091	0.480384461415261	556.792100163642
FAM83A	0.541521881457901	0.480384461415261	639.537594463051
FAM99B	0.999882880064731	0.480384461415261	631.276683172622
FBXL21	0.83707754059526	0.696868341672576	311.408620112776
FCRLA	0.916666188679748	0.869048189253482	1.04134175238279
FGF14	0.980861283044612	0.480384461415261	187.905571503781
FIGN	0.884374165613322	0.829988416166348	305.947513608191
FOXN1	0.671571101134659	0.194325082689389	349.38721349253
FOXQ1	0.80185264846635	0.480384461415261	598.104058612672
FPR3	-0.124603503032542	-0.0647750275631296	291.256071787262
FUT9	0.997464695503296	0.480384461415261	272.215564821966
FXYD2	0.69697258034343	0.480384461415261	357.05440777674
FXYD6	0.99526043697821	0.650443635587991	254.968121212589
FZD7	0.922034338195303	0.75955452531275	5.97275589499682
GABRA5	0.98458663296181	0.647750275631296	400.323824741816
GAD2	0.999084866742042	0.480384461415261	190.061001901456
GALE	0.838079658439342	0.819481953157403	1.4045926846553
GAP43	0.677449636965837	0.480384461415261	506.308442502555
GGN	0.622730464323826	0.393041832067032	344.304310755571
GLI3	0.996994051940037	0.480384461415261	121.39835387319
GLOD5	0.173038065410241	0.0647750275631296	451.804954836222
GLYATL1	0.975655211473362	0.650443635587991	101.634991611806
GNA14	0.956130705845059	0.480384461415261	174.730433118823
GNG12	0.692730509165823	0.856893070496975	0.883817060709835
GOLT1A	0.96784438936245	0.752617809006382	91.4029171385816
GPD1	0.882898788996152	0.480384461415261	467.71321921559
GPR26	0.995207828842686	0.480384461415261	172.200063221145
GPR6	0.998907764684339	0.480384461415261	212.930919439668
GPR82	0.820146127375977	0.647750275631296	292.234562488572
GPX2	0.488931655387316	0.393041832067032	568.463867656926
GPX8	0.93922864993811	0.819346490398703	84.9158378251008
GRB14	0.862156886083956	0.819346490398703	24.7452738372892
GRID2	0.999507355688148	0.480384461415261	727.345307380758
GS1-179L18.1	0.996845095689813	0.752617809006382	593.908911209543
GSTA2	0.993773188745562	0.480384461415261	198.470023081596
GTSF1	0.774250596115024	0.856893070496975	8.54587411043233
H2AFY2	0.789576685659995	0.856893070496975	0.935017115432805
HAND1	0.624886973206471	0.393041832067032	288.656381057882
HAPLN4	0.839615693723361	0.480384461415261	451.209315836479
HBBP1	0.467496168222888	0.305699202718803	439.246174043735
HCN2	0.481760935941198	0.393041832067032	336.504485224142
HFE2	0.509113117758499	0.393041832067032	473.708774796688
HIST1H2AE	0.666586171355196	0.87788817379416	3.59497683167979
HMGA2	0.875828146422756	0.90515506644204	1.12656962669723
HNF1B	0.760181799482203	0.849995172880626	2.01665779611499
HOXA7	0.717489936222017	0.473049916791266	350.452091421647
HOXC8	-0.164019990616239	-0.0436713146741147	423.132956691129
HOXD1	0.886276477429002	0.177393718796725	565.846378416798
HPD	0.819029001080723	0.480384461415261	418.384925492652
HPN	0.990119494933288	0.650443635587991	315.197035439989
ICAM5	0.611101672741537	0.650443635587991	289.735869309907
IGF2AS	0.536239809389168	0.323875137815648	429.887723584554
IGFBP1	0.674507779713632	0.480384461415261	315.585214362573
IGLV4-69	0.578689783248873	0.101273936708367	351.149883781209
IHH	0.783662821228084	0.354458778479283	298.482215273682
INSM1	0.992051840314209	0.480384461415261	196.783191551324
IRX2	0.995330312377721	0.480384461415261	341.918179993761
ISOC2	0.77924179637396	0.870254363587255	2.19232070509734
ITGA3	0.890448696686879	0.848265781113734	8.15465677205409
JSRP1	-0.274470915434729	-0.859575991528584	-8.60855060596546
KANK4	0.820185931012892	0.480384461415261	495.456804467278
KLK10	-0.103578134007639	-0.393041832067032	297.118523618282
KLK6	0.994442850363011	0.480384461415261	408.584779742609
KRT32	0.998907589771275	0.480384461415261	360.862715572922
KRTAP2-4	0.999750507244468	0.480384461415261	462.098856138822
KRTAP5-7	-0.134006011037552	-0.480384461415261	349.244440241949
LAG3	0.540681893778858	0.393041832067032	348.812698520736
LEP	0.298637025850708	0.518200220505037	390.634300900134
LHCGR	0.989118282998874	0.480384461415261	289.488237074914
LIMCH1	0.579004358342469	0.194325082689389	454.351180423309
LRAT	0.996821738874845	0.480384461415261	419.674232929425
LRRC33	0.749504138555907	0.847352932966537	1.49177013238394
LRRTM3	0.673319283675932	0.259100110252518	295.624791756742
LY6G6C	0.965510675026833	0.647750275631296	148.262208268713
MAB21L1	0.985655385823652	0.480384461415261	239.268595169678
MATN3	0.559295174229248	0.480384461415261	344.732984798855
MBL2	0.999062561475488	0.480384461415261	619.916208282808
MIA2	0.489656932968416	0.0647750275631296	397.343085086403
MKX	0.385602419915223	0.393041832067032	352.495093066957
MMP15	0.587447684649244	0.832050294337844	1.55661040146185
MOGAT1	0.815987487329888	0.480384461415261	379.454125735425
MPN2	0.553930784250812	0.0322235253162985	336.914006461996
MPZL2	0.503209035081342	0.393041832067032	287.895477399648
MYCN	0.658619720947076	0.259100110252518	288.55675721519
MYOCD	0.831537612851587	0.480384461415261	448.473087508323
MYT1L	0.946757662057751	0.413918677192358	78.9868040945813
NAPSB	0.875244547733611	0.825817620105211	146.544216697999
NEFM	0.881658299425735	0.480384461415261	496.393500492748
NKX2-8	0.9866024701553	0.480384461415261	190.985364049717
NOVA1	0.960482337578776	0.75955452531275	788.976432563914
NPR3	0.629665957934597	0.393041832067032	340.711466881003
NR0B2	0.999921707767215	0.480384461415261	813.404001579684
NSUN7	0.475505232184045	0.388650165378777	366.516157075958
NT5C1A	0.438514162279928	0.0483801051263795	354.462360908549
NTN4	0.978094824347892	0.480384461415261	146.781704126318
OAS2	0.989767846246861	0.819346490398703	14.0263821980736
OLIG3	0.997731401150588	0.480384461415261	242.772657635652
ONECUT1	0.843746090480245	0.647750275631296	327.936554686397
OPRD1	0.998321091095087	0.480384461415261	446.706678231085
OR14I1	0.597747170918179	0.393041832067032	415.441279176647
OR52A5	0.773182177162801	0.480384461415261	491.56715805137
OVOL1	0.999927079191953	0.480384461415261	449.473801716744
OXGR1	0.998969186522937	0.480384461415261	278.971915891982
PAGE2	0.46302870760217	0.393041832067032	333.763996600045
PATZ1	0.815242235269469	0.841014574783233	1.74811584858653
PCDHA4	0.420713447707936	0.393041832067032	443.524567247575
PCK1	0.782818486048979	0.480384461415261	679.94809124524
PCLO	0.533671729375961	0.856893070496975	1.47422030702481
PCP4	0.969497039926261	0.480384461415261	141.703855184795
PCSK1	0.671092917989804	0.518200220505037	310.055460123746
PCSK2	0.99971945853132	0.480384461415261	378.073275617319
PCSK5	0.90184323765467	0.752617809006382	23.3468400079665
PHF19	-0.875126210163005	-0.908879984410938	-1.51406512497459
PHOX2A	0.924260697146162	0.480384461415261	591.85077399556
PLEK2	0.705020394206678	0.480384461415261	435.773333308428
PLEKHB1	0.63865135403636	0.518200220505037	466.902622851057
PPAPDC3	0.726189583390754	0.856893070496975	16.4621191637665
PPM1F	0.855086860071737	0.839719122759632	4.57372962222502
PREX2	0.97402274429233	0.480384461415261	140.433356304215
PROM2	0.785037313099369	0.480384461415261	370.883204264509
PTPN22	0.812664105429939	0.856893070496975	0.785321040734377
PTPRD	0.91325537056705	0.480384461415261	119.24636585242
PYDC1	0.99842049280836	0.480384461415261	319.252434133898
PYGL	0.664344743964479	0.856893070496975	0.784105641156771
RAB39	0.543038919535693	0.46088240084927	373.123441035361
RBM23	0.986899476704464	0.480384461415261	46.5154648918444
RBP1	0.738334743396038	0.582975248068166	793.931931119387
RCAN2	0.9698920233485	0.647750275631296	135.828992118196
RHAG	0.502398808356262	0.305699202718803	599.002282014559
RHBG	0.957785077259097	0.752617809006382	187.18187203172
RP1-163G9.1	0.775336139619972	0.480384461415261	503.223297523763
RP11-351J23.1	0.998526009006185	0.480384461415261	500.273284625821
RP11-414K1.1	0.643500791375786	0.480384461415261	317.457744085389
RP11-465B22.4	0.970069469618575	0.480384461415261	82.8311486832799
RSPO3	0.999927415763915	0.480384461415261	854.798603408559
SALL4	0.962568914934567	0.886968593983624	9.97346658208745
SCHIP1	0.610370263002367	0.276201645568273	664.280549867747
SERPINA10	0.998980133530685	0.480384461415261	390.173028018502
SERPINA11	0.999241371210468	0.480384461415261	1022.70113803278
SERPINA12	0.999880370199695	0.480384461415261	643.360677638942
SFRP2	0.999928430101988	0.480384461415261	1038.7522324462
SGPP2	0.842517395471562	0.819346490398703	2.16840645263971
SHC2	0.570009049548801	0	602.152249443486
SHD	0.999943126298107	0.480384461415261	455.789125863593
SHH	0.940196377919682	0.405095746833467	234.93902234934
SLC17A1	0.999716641851976	0.480384461415261	657.358680276665
SLC1A7	0.928786033310026	0.647750275631296	627.899746348577
SLC2A14	0.391403124359405	0.393041832067032	309.265622552199
SLC38A3	0.775706895551498	0.480384461415261	1206.17485976023
SLC39A5	0.8554745223504	0.480384461415261	716.184099809792
SLC4A10	0.980085580837577	0.480384461415261	122.982423758312
SLC5A9	0.93826460755596	0.480384461415261	678.639176673336
SLC6A11	0.664930508043679	0.323875137815648	514.614894107634
SLC7A4	-0.978220237156963	-0.480384461415261	25.8398433357239
SLC7A9	0.990671259635296	0.480384461415261	321.758291598521
SLITRK1	0.639792616225644	0.582975248068166	559.705825493708
SNHG11	0.693698442873851	0.853485927498649	4.13600664183996
SORCS3	0.99802041279741	0.480384461415261	232.43096387742
SOX1	0.996523696713214	0.480384461415261	177.057353126377
SOX10	0.977306030152842	0.480384461415261	158.643681297483
SP5	0.886278813946425	0.833205118341678	5.79824716077808
SPDYC	0.458176240474539	0.118262479197817	798.862629786203
SPSB4	0.95446653190774	0.480384461415261	294.158294580473
SPTA1	0.452026217724752	0.305699202718803	368.812612040034
SRPK2	-0.650974263924932	-0.819346490398703	-1.07689039883494
SSX3	0.664795755540812	0.480384461415261	580.866229110593
ST6GALNAC1	0.700034756972948	0.591312395989083	432.222270789323
SUV420H2	0.768922890286546	0.832050294337844	2.59125407834532
SV2C	0.924628826634643	0.480384461415261	91.4702481251587
SYCE2	-0.322444410230746	-0.819346490398703	2.04048507606735
SYT10	-0.0945550633824222	-0.393041832067032	317.451251266706
TAGLN3	0.953050376347735	0.480384461415261	680.604015116526
TCERG1L	0.80382686666357	0.480384461415261	389.411069109327
TCF23	0.999441445120291	0.480384461415261	518.036242137423
TFF3	0.99471481445379	0.480384461415261	225.286594534432
TGDS	-0.579079060581875	-0.819346490398703	1.71147853143347
TGFBI	0.93464551277553	0.819346490398703	88.1984439966597
TM4SF1	0.910880047876575	0.745744443034336	73.5030503603566
TM4SF5	0.893667166098737	0.480384461415261	912.716945459593
TMEM119	0.904999964975139	0.480384461415261	74.5272217687974
TRIM71	0.96669925884384	0.647750275631296	591.576388382122
TSPAN10	0.226526896816332	0.388650165378777	328.816521261777
TSPYL6	0.921489206809465	0.745744443034336	152.768719629835
TXNDC2	0.441734169454936	0.305699202718803	398.099972597637
UCA1	0.633942221154779	0.650443635587991	655.412460341114
UGT2A3	0.999320814723835	0.480384461415261	789.17330068873
UGT3A2	0.979067495934544	0.480384461415261	250.266682293453
USP30	-0.898782060555058	-0.647750275631296	-5.20349408001596
VIPR1	-0.104652140143996	-0.480384461415261	315.596493354512
VSNL1	0.946818442454923	0.892862137848166	4.3182177605842
VWA5B1	0.998953422514118	0.480384461415261	258.517832013574
WSCD2	0.670700971562388	0.480384461415261	351.874161735879
ZIC1	0.373960378332666	0.150515882615403	431.686757592519
ZNF496	0.743599316917352	0.898717034272917	2.42118827635402
ZNF536	0.934314902204622	0.473049916791266	80.9182504288636
ZNF667	0.945800528853131	0.647750275631296	97.2251044240792
ZNF704	0.484171064950263	0.480384461415261	324.841968870129
