# Supplementary material for: Functional transcription factor target discovery via compendia of binding and expression profiles
Source: Sci Rep. 2016 Feb 9;6:20649. doi: 10.1038/srep20649 (PMC4746627; doi:10.1038/srep20649)
Supplement: Supplementary Dataset [file srep20649-s2.zip › Supplementary Dataset/43180_2_data_set_1775628_nz79pl.csv]

Gene	PC	SC	CARS
ABCA1	0.708600717032142	0.907470507687743	2.65938004952685
ABCG5	0.939257349435767	0.646198775737192	345.498121289161
ABCG8	0.477760770744079	0.221348628437144	317.039137751854
ABO	0.68789605048191	0.481226503185788	513.701358932883
ACER1	0.999733813791777	0.481226503185788	386.718250166582
ACOT4	0.799283940992252	0.481226503185788	418.096579692084
ACSM2A	0.39729327532408	-0.0324442842261525	474.501607425488
ACSM5	0.512905240413663	0.201937117417872	368.701316370469
ADAMTS5	0.905238576190303	0.651583765535002	123.399836727324
ADAMTS8	0.862943927037465	0.473879102207274	283.788304474782
ADIPOQ	0.995647775493772	0.481226503185788	83.2312644369376
ADRA1B	0.921359902685814	0.687679106424818	295.507477264644
AFP	0.688100441157276	0.286200318530504	381.555319855064
AGBL1	-0.887018398147156	-0.481226503185788	6.53465340485176
AGBL4	0.999388945371628	0.481226503185788	144.230840857483
AKR1D1	0.655127429132387	0.438876668521509	363.575062937154
ALDOB	0.835625226815656	0.646198775737192	385.812190164135
ALX1	0.768536076940668	0.481226503185788	384.337002958192
AMHR2	0.255254725373862	0.418853908291695	315.678562681034
AMICA1	0.589202255938536	0.433446224655643	281.256982925918
ANGPTL5	-0.980500882187536	-0.481226503185788	-23.9047172571601
ANKRD30A	0.931695462888815	0.481226503185788	183.822191378319
ANXA10	0.920426541240382	0.592348877759092	79.5318212659153
AOC3	0.91532104477926	0.64888568452305	282.409844860767
APOA4	0.939293088079728	0.646198775737192	342.848015629592
APOBEC3H	0.802877219555152	0.601647384940037	303.061513867728
AQP10	0.531165600191522	0.226169571508017	334.608781526417
AQP8	0.396652596712163	0.0324442842261525	341.633517328927
ARG1	0.674184807015505	0.437478639259807	543.172382047665
ARHGAP20	0.995076962614437	0.481226503185788	57.0510015471251
ASB15	0.909341472337576	0.482571340003988	288.045517988403
ASB2	0.967851089767811	0.656569563208096	7.91581724457883
ATP1B4	0.999834995078642	0.481226503185788	247.573794030384
ATP6V1G3	0.93547538264195	0.193072060043673	14.8313765220412
ATP8A1	0.881102597098956	0.745595944660041	5.66226140041718
BAALC	0.998076571555358	0.481226503185788	78.3584852327248
BEND4	0.671989037181876	0.583997116070745	313.019566763821
BLK	0.790154785877155	0.810552726933105	383.140771478721
BLNK	0.877959815360957	0.806374620093244	165.186886054874
BSND	0.998825493429453	0.481226503185788	207.635635703623
BTG4	0.999161398645909	0.481226503185788	113.513297624671
BZW1	0.907614851754459	0.532511669160443	6.09113167712959
C10orf71	0.370330888587599	0	373.533654084631
C10orf90	0.91062725717221	0.532519481381369	340.201759833133
C10orf99	0.571397570906608	0.355409326655455	294.314366764026
C11orf52	0.402878389534404	0.12977713690461	385.379675002786
C11orf88	0.636528034565751	0.393730775333826	298.640238047689
C12orf50	0.983252554891766	0.481226503185788	24.4526991855269
C17orf47	0.997274765750397	0.481226503185788	90.2503853569092
C1QTNF7	-0.968764063213309	-0.481226503185788	-22.3975611316433
C1orf158	0.723423731745925	0.296174438879546	298.150943982996
C1orf185	0.881693094987419	0.473879102207274	15.8816898457938
C1orf94	0.99911260661678	0.481226503185788	275.010360551463
C20orf141	0.999749485931784	0.481226503185788	202.784245095752
C2orf61	0.992846212052023	0.481226503185788	50.167134793769
C2orf73	0.947022223799448	0.481226503185788	11.8898151636838
C3orf36	0.959435350176335	0.202902909400715	57.2878820916195
C4orf19	0.958130774675879	0.560843732772047	19.92772019616
C4orf22	0.941817882997193	0.304354364101073	97.2772715983647
C4orf6	-0.879616990438384	-0.503496546095229	6.00830832327909
C5orf38	0.994359395002087	0.651583765535002	587.177114365901
C6orf123	0.814245361910362	0.357228134808147	303.842700403141
C6orf195	0.926555666230226	0.185059245553563	16.1617851989665
C8A	0.674182437673819	0.437478639259807	495.921494814351
C8B	0.592475126153678	-0.188498276078453	321.267339218344
C8orf22	0.678375409710084	0.51910854761844	284.718339807077
C9orf170	-0.981714932479903	-0.355080091451252	21.4225791886461
C9orf84	0.923894485331318	0.482571340003988	160.404106818719
CA5A	0.257987671440332	0.0558471877722261	421.23706099878
CACNG7	0.527193944371386	0.393730775333826	350.881289942639
CADPS	0.999669456014473	0.481226503185788	188.956493940209
CAPN6	0.437411401699279	0.064888568452305	322.523589742086
CASP12	-0.979702716914976	-0.481226503185788	12.6919197643641
CCDC67	0.883181172713091	0.0592348877759092	448.617457560198
CCDC80	0.904207015052748	0.509851598132339	15.4108634002704
CCDC96	0.0686294620060621	-0.0837707816583391	306.356923579855
CCL11	-0.95426056133252	-0.481226503185788	8.87325425024489
CCL22	0.880148110815436	0.868986047167832	215.796721382076
CCL3	0.924472806722832	0.733217331698039	408.524322860877
CCL7	0.999308706633631	0.481226503185788	136.257966646767
CCND1	0.773929043119405	0.912520409882438	1.04028439725813
CCRL2	0.96095207069115	0.592348877759092	181.303596878507
CD163	0.954562675076324	0.481226503185788	14.7668805145629
CD244	0.276158878579481	0.227109989583068	303.512429535157
CD300LB	0.478671309843696	0.290465171662565	337.534912250535
CD33	0.606718896981479	0.481226503185788	391.901620187898
CD3D	0.614423400909231	0.393730775333826	524.798418026463
CD55	0.918211299401863	0.733648647300819	7.48419133583077
CD79A	0.711845572111407	0.570808918567853	427.456066439442
CDC20B	0.878619197371555	0.118469775551818	437.061030170257
CDH10	0.96673737907946	0.64888568452305	219.29045196477
CDH16	0.555682256456654	0.0834673418660539	324.335521763624
CDH20	0.999908490756679	0.481226503185788	306.290226145755
CDH8	0.822352931158876	0.481226503185788	331.186647664815
CDK10	-0.89291385643889	-0.64888568452305	4.44284129909027
CDS1	0.909921746430023	0.64888568452305	183.423268521362
CELA2B	0.999849955455806	0.481226503185788	344.997435852275
CER1	0.999395270839135	0.481226503185788	331.032651148715
CES1	0.808457335074293	0.804285566673313	559.616365362107
CHAT	0.999713446010551	0.481226503185788	235.79852724101
CHRM2	0.879821578229598	0.481226503185788	11.4544068640143
CHST9	0.673640504403485	0.227109989583068	325.152793342624
CLEC2A	0.999893258185395	0.481226503185788	391.747836306483
CLSTN2	0.995811217653293	0.481226503185788	178.830128552287
CNGB1	0.999391245308404	0.481226503185788	241.538552613559
CNTN1	0.659815827113439	0.608708728202146	662.36875640566
COL22A1	0.553271884208057	0	418.670678725723
COLEC12	0.897831622187178	0.30709085272981	60.3866686355841
CPB1	0.99921298597737	0.481226503185788	117.543610710189
CPN1	0.938288879727735	0.753968765614021	435.757985839228
CREG2	0.81375892842883	0.592348877759092	291.521219745688
CRISPLD1	0.1683792820344	0.194665705356915	312.626170789486
CRKL	0.722537907823694	0.892863164114099	3.25457052573956
CRYGD	0.998919876928129	0.481226503185788	273.103131502868
CSMD2	0.991600226134746	0.481226503185788	265.613926646286
CST6	0.858507916074101	0.481226503185788	397.692484268347
CSTA	-0.0896802385841528	0.131243591777942	508.620594615231
CUEDC1	0.953309381224557	0.669052747507525	4.46246692969273
CXCR3	0.814339174957698	0.733217331698039	329.719377188708
CYGB	0.872301543274762	0.64888568452305	94.5815202450799
CYP17A1	0.39734484707847	0.0324442842261525	450.688771237302
CYP1B1	0.88012371593775	0.861964300966317	1.11421269318994
CYP24A1	0.915285689665145	0.808313597928637	420.329876029728
CYP26B1	0.842767311617171	0.733217331698039	535.527009229624
CYP3A43	0.459799702229878	0.0242324540901447	438.717168127673
CYP4B1	0.999509150271116	0.481226503185788	151.558014249721
CYP4F12	0.817252617594105	0.64888568452305	469.790295594924
DCLK2	0.871785903429747	0.46923231075862	19.9315811810494
DHRS2	0.895371734574893	0.71477161266161	9.02975898386988
DIO2	0.986742222409013	0.760885910252682	251.96505664797
DIO3	0.946094562935708	0.481226503185788	29.0031342321701
DKK2	0.999456080918516	0.481226503185788	176.807271460668
DLX3	0.999546876771882	0.481226503185788	455.614550072765
DMBT1	0.811691918300368	0.481226503185788	384.909124467901
DOK7	0.994251214369277	0.481226503185788	163.053310488826
DPYS	-0.933164149446327	-0.592348877759092	6.58582359104992
DRD2	0.999397189353661	0.481226503185788	103.963607386515
DSCAM	0.986947218280684	0.481226503185788	108.902578917076
DSTN	0.87045660057953	0.75024362514854	5.52474306639159
EDARADD	0.510779972388638	0.885231855019107	4.21860799948251
EDNRA	0.97165818059798	0.592348877759092	62.5316929228128
ELAVL4	0.999890695483452	0.481226503185788	324.455309583905
EN1	0.413567265373679	0.51910854761844	319.244383714414
ENTPD1	0.725813496958828	0.936585811581694	4.55551135575617
EPGN	0.871965929809073	0.478141968589247	124.211191331616
EYA4	0.664522839994188	0.481226503185788	396.490599317375
F13B	0.401967992469117	0.421775694939983	330.918269652178
F2	0.952324033015914	0.753937034925052	332.640149065538
FAM110B	0.910481364616161	0.708017915026385	77.6752040687207
FAM122A	-0.876875715817421	-0.156315643577254	-20.1291737905288
FAM124A	0.862710445523682	0.64888568452305	381.452473526725
FAM135B	-0.997565398857669	-0.481226503185788	32.4959748303043
FAM163B	0.934842487062558	0.0592348877759092	26.729089820198
FAM178B	0.667201504777466	0.481226503185788	431.280398121795
FAM99A	0.674140802682141	0.437478639259807	288.311270198108
FAM99B	0.835637648491825	0.646198775737192	582.687943255278
FAP	0.990102051778975	0.592348877759092	76.959700955047
FCGR1B	0.689267039242461	0.481226503185788	502.939206117721
FCGR3B	0.657376550327451	0.393730775333826	325.840893518863
FEZF1	0.998802501639685	0.481226503185788	303.447293573216
FGA	0.975918863512964	0.7401344763367	227.7478466399
FGB	0.882981277459449	0.731005509670099	189.752869882001
FGF12	0.716958821680701	0.481226503185788	460.196454688051
FGF14	0.999738420195837	0.481226503185788	183.127948383087
FGF5	0.974983909704799	0.0507257273501788	80.6419933707284
FIBIN	0.980607102642711	0.592348877759092	37.6455520581464
FIGF	0.999624821353092	0.481226503185788	191.339145989845
FOLR1	0.80125064303331	0.592348877759092	331.194193128949
FOLR4	0.905343344861226	0.593291171260314	176.189516920467
FOXI2	0.999727852843933	0.481226503185788	316.695329926738
FOXQ1	0.967785760387218	0.765255730726627	121.151998326556
FREM3	0.99056641176649	0.481226503185788	44.5568441654196
FSCB	-0.936426553758814	-0.481226503185788	7.96448290970621
FSD1	-0.256453196524352	-0.51910854761844	429.610269260057
FTMT	0.890219143117059	0.481226503185788	10.9447830508358
FUT6	0.674132270197707	0.437478639259807	434.492458033914
FXYD1	0.64712275416846	0.437478639259807	524.795033774842
FYB	0.756629544111206	0.344813919655707	437.597288662711
FZD10	0.989391909257357	0.481226503185788	451.896111562655
FZD2	0.750467280226915	0.908335182334228	3.44828236997839
GADL1	-0.98201399930504	-0.481226503185788	10.6764233060117
GAST	0.400297973153107	0.291998558035373	320.792740978189
GDF2	0.691414002789302	0.481226503185788	344.572066642379
GDF5	0.997222125402942	0.481226503185788	66.0129858991053
GGT6	0.998189290279688	0.481226503185788	354.778369079308
GLI2	0.684383755137123	0.733217331698039	498.464824718932
GLI3	0.966532851696696	0.760885910252682	117.523806935118
GLT6D1	0.999213104897043	0.481226503185788	239.941835017488
GLYATL2	0.874781140973881	0.207322107215682	64.3200680558744
GMPR	0.651112510241876	0.893418319684413	2.03195787149654
GNB3	0.290886160135518	0.218739319629904	495.431904755342
GNRHR	0.978531759955	0.481226503185788	23.0777484940302
GPD1	0.526253468389507	0.437478639259807	289.89096066228
GPR119	0.674013520162433	0.437478639259807	342.795470695215
GPR126	0.677075169803518	0.902868722364753	1.13903717575166
GPR6	0.998853755604251	0.481226503185788	162.657395792334
GPR65	0.873268445015324	0.753937034925052	219.787221186741
GPR82	0.998975102344898	0.753937034925052	322.938954619339
GPX2	0.91495198356334	0.733217331698039	347.788495721382
GPX5	0.999879131115866	0.481226503185788	354.076623976747
GRM7	0.992105913275202	0.481226503185788	26.2366549319519
GRP	0.999911360997859	0.481226503185788	346.496016155801
GYPB	0.677746443765244	0.481226503185788	611.372889668338
GZMA	0.991446059721746	0.481226503185788	27.4809915056202
HAL	0.953571969458055	0.793840299573659	177.329705354816
HBBP1	0.991756681173803	0.64888568452305	469.380825288848
HBD	0.588421314703899	0.393730775333826	349.941222082743
HEMGN	0.642000012635637	0.393730775333826	531.726646384201
HEPACAM2	0.69824473997444	0.481226503185788	366.43674055863
HGFAC	0.644445305499387	0.437478639259807	469.934032961857
HLA-DMB	0.879667452178025	0.777127872214214	176.326044164828
HLA-DOA	0.793238444170181	0.530414661296858	394.10867435333
HLA-DQA1	0.771652265316592	0.51910854761844	459.57101869604
HLF	0.891428359919241	0.872897976394139	14.337388038385
HMHB1	0.835050737690275	0.888084431298629	1.27442344837134
HOXC10	0.599026608627202	0.481226503185788	360.81915922196
HOXC11	0.637067989222223	0.481226503185788	610.146811016388
HOXC13	0.990012910834642	0.753937034925052	142.126802613589
HOXD1	0.674185404438993	0.437478639259807	496.321466059987
HRH2	0.884726162109042	0.355080091451252	386.245263941844
HS3ST4	0.990114822109258	0.481226503185788	254.014531929291
HTR1A	0.669534183495526	0.064888568452305	370.289205496448
ICAM5	0.504892402092513	0.481226503185788	293.924917140892
IHH	0.674167098842218	0.437478639259807	391.101415111086
IL10	0.878147159852578	0.700310573609531	6.22180770319758
IL33	0.901665985965273	0.329717227776162	166.099096546954
INHBA	0.902816115653205	0.760885910252682	66.0971436089557
INPP5D	0.690621745814456	0.912044878801843	1.92337032775299
INSRR	0.998838958063771	0.481226503185788	102.781826581286
ITGAL	0.883514553605798	0.747051620975361	297.125608253745
JPH1	0.751651183916721	0.481226503185788	592.48417353518
KCNB2	-0.973888510725866	-0.481226503185788	9.04713669542547
KCNH3	0.896203118578925	0.510324601090446	267.596166909009
KCNH7	0.671608568872093	0.12977713690461	297.318859494084
KCNJ9	0.945965273919272	0.481226503185788	101.009475291564
KCNK10	0.993763782499898	0.481226503185788	52.3619919501896
KDR	0.995892262576108	0.481226503185788	357.201210900761
KIR3DX1	0.901308650110466	0.0507257273501788	313.786926267502
KLF1	0.592361639551945	0.226169571508017	544.653631056235
KLF17	0.785387028049263	0.202902909400715	324.697301567795
KLF5	0.902940481814395	0.514737230642207	7.39689135310036
KLHL34	-0.913958705765503	-0.481226503185788	-11.2134546945172
KLRC2	0.675862382999878	0.51910854761844	522.026435980022
KLRK1	0.935382979210665	0.59419996800209	11.8156978590241
KNG1	0.369091684258258	0.195985764762054	309.316076398153
KRT14	0.433633309706676	0.393730775333826	300.676116128128
KRT31	0.904801865268734	0.481226503185788	36.2511542520324
KRT4	0.991682478445818	0.64888568452305	118.356730602445
KRTAP13-4	0.999143647359121	0.481226503185788	209.32055419355
KRTAP5-7	0.636891154702384	0.437478639259807	397.720302003077
LAX1	0.526325790047012	0.393730775333826	318.050848177974
LAYN	0.987466773631191	0.651583765535002	137.207365968501
LGALS12	0.921758588663845	0.0592348877759092	383.565918974064
LGI1	0.967038553979567	0.355409326655455	255.854644220493
LILRA4	0.430335223155494	0.583997116070745	305.075289291945
LILRB1	0.479855083252873	0.393730775333826	318.269722481278
LINGO2	0.570726652503047	0.481226503185788	413.047166981328
LRFN3	0.547019647559017	0.481226503185788	862.431716631888
LRFN5	0.985314417325397	0.481226503185788	184.766690653329
LRMP	0.850895788295644	0.760885910252682	542.922352018682
LRRC31	0.88598533895738	0.592348877759092	315.373053746008
LRRIQ4	0.999730450477209	0.481226503185788	220.968676049945
LRRN1	0.722983186673019	0.481226503185788	694.7741883439
LRRTM3	0.682801917708291	0.64888568452305	302.181816776813
LSAMP	0.938895140198144	0.0592348877759092	125.30407833364
LUZP4	0.374118671048615	0.51910854761844	290.223740340303
LY6G6F	0.605783713753657	0.393730775333826	347.772355590359
LY6K	0.942151187555486	0.64888568452305	179.195670470559
LYPD3	0.178700227668682	-0.139617969430565	643.360952358914
MAB21L1	0.999872410456049	0.481226503185788	288.834657478034
MAGEA10	0.258349897071806	0.306235047481865	298.177226290849
MAP6D1	0.766643340563398	0.481226503185788	293.552033643187
MARCH11	0.999920371618718	0.481226503185788	369.599542463283
MBL2	0.992592878387063	0.646198775737192	390.201266699742
MC4R	0.950052156433612	0.533113989983183	94.6685526740877
MDFI	0.792910847432938	0.442697256874288	381.491137205002
ME3	0.971800566796397	0.758279414185931	16.6631325526758
MEP1A	0.563880206826398	0.261172005193782	359.417616119946
MGP	0.938555621826265	0.53331219573416	297.194983422889
MIR155HG	0.532273228548182	0.481226503185788	330.967914394415
MMP10	0.890548299768385	0.592348877759092	179.42691923791
MPZL2	0.453424122406934	0.481226503185788	329.909721037372
MS4A3	0.740697316604968	0.481226503185788	619.585462154094
MSMB	0.885616145324069	0.744798066456327	191.349368710736
MSX2	0.627988973161605	0.481226503185788	320.884547925425
MUSK	-0.930700458649378	-0.307508379574886	8.95309723497721
MYCN	0.664334435995777	0.25955427380922	348.934803148912
MYOCD	0.834372909781113	0.481226503185788	454.633915698455
MYOF	0.94674300358953	0.86778878173299	1.66582190780572
MYPN	0.913005722559694	0.526846651403417	24.4355914774601
NAALADL2	0.986284438543448	0.651583765535002	124.40449109965
NBPF6	0.5771520053399	0.481226503185788	285.561664188327
NCAM1	0.962927028577831	0.304354364101073	160.776936175848
NEFM	0.385699817018706	0.393730775333826	333.015261264006
NEURL1B	0.249072708254231	0.0973328526784575	487.249243193532
NEUROG2	0.96031830370204	0.592348877759092	21.2131952856564
NMBR	-0.88133578439293	-0.481226503185788	4.50151287799468
NOG	0.922560531907719	0.651583765535002	240.737793005468
NOTCH3	0.700611815023689	0.724058109071901	639.505977395685
NOVA2	0.626757069982009	0.393730775333826	351.355634501437
NPC1L1	0.592606858721615	0.437478639259807	392.404312906577
NPFFR2	0.999885126047114	0.481226503185788	332.130204492435
NPPB	0.10932762094611	-0.12977713690461	380.195609682652
NPR3	0.792217440063533	0.799831632114309	343.192925577889
NPY2R	-0.902191487619518	-0.481226503185788	13.9971394028071
NR0B2	0.933300265909116	0.344813919655707	725.512988435531
NRAP	0.99450755313471	0.481226503185788	34.683610745596
NRG3	0.995516028953525	0.481226503185788	388.133437303349
NRXN3	0.891281165424381	0.473879102207274	66.9538002101987
NTRK1	0.660142583770562	0.330070440349048	324.88377670869
NXNL2	0.707959849516795	0.64888568452305	358.999054074085
OLFM2	0.571469394370705	0.195465157202791	336.262846012442
OLFM4	-0.967999214186358	-0.481226503185788	11.7970020703873
OLR1	0.624249815405719	0.393730775333826	410.931135948542
OMD	-0.969583168395567	-0.481226503185788	17.5524649208269
OPRM1	0.969292570703976	0.414644214431365	168.33270349159
OR2B2	0.676493377906894	0.454219979166135	298.279934447928
OR2F2	0.902160341052703	0.118469775551818	23.6525376841318
OR2W3	0.993283665916862	0.64888568452305	232.26632011203
OR51B2	0.704460290226611	0.481226503185788	376.224409824913
OR51B4	0.693392873967467	0.481226503185788	395.24460194744
OR52A5	0.999926539383433	0.481226503185788	453.881444522213
ORM2	0.343908621407569	0.356887126487678	415.683364990353
P2RX2	0.994753046114893	0.481226503185788	296.134519155141
P2RY2	0.87231912984329	0.456978099066763	6.15402928524401
P4HA3	0.633359110729877	0.643652650023986	289.623567247649
PADI1	0.897642280219901	0.763188142171298	94.8268328064573
PAH	0.877046346413605	0.646198775737192	644.253177617182
PAMR1	0.904725052918161	0.625262574309015	77.3829179092792
PARP3	-0.938020339622136	-0.481226503185788	-14.6473350537864
PARVG	0.5749359009039	0.613320157961253	282.094658390993
PCDH15	0.977663479789144	0.481226503185788	31.0519913483603
PCDH8	0.888295979643455	0.555672502310994	120.327053246703
PCK1	0.786120408765248	0.712615433955127	380.338458252395
PCK2	0.873045729664131	0.825089473128445	3.85864993907988
PCSK1	0.668072390685756	0.592348877759092	367.344704476238
PDE3A	0.893242221231832	0.753993104313812	156.291301528466
PDE4D	0.921653777661251	0.492945172279025	20.8824807496074
PDGFRA	0.982507673990652	0.118469775551818	68.1256671733254
PGR	0.674442263775007	0.38933141071383	582.042550847357
PHF21B	0.791676941496378	0.481226503185788	290.066527545641
PHOX2A	0.602342595402764	0.276429476287576	361.429062171716
PI15	0.999552445163362	0.481226503185788	150.426988153647
PI16	0.940553677942229	0.763188142171298	264.765190582348
PI3	0.979199887219962	0.651583765535002	317.718814107253
PIK3R6	0.93963194272723	0.760885910252682	289.406687957644
PIP	0.915534084884868	0.0592348877759092	409.825237078225
PLA2G2C	0.998477073938593	0.64888568452305	472.333377590986
PLD4	0.725281366056506	0.51910854761844	501.102585920867
PLEK2	-0.0620949154151914	0.220784581710207	333.458307090969
PLEKHB1	0.817761444765272	0.73325775039567	361.888460801909
PLXNA4	0.69415789171097	0.481226503185788	334.151301418671
PNLIPRP3	-0.986499228241394	-0.481226503185788	31.8155598372157
POU3F4	0.999229712947593	0.481226503185788	237.690588209165
PPAPDC1A	0.999472052464725	0.481226503185788	157.741068918468
PPM1F	0.890612109788394	0.53331219573416	9.14068776161865
PPP1R1B	0.812582648450536	0.481226503185788	319.889503171782
PPP2R2B	0.386684762260063	0.0501372820783364	364.676373527422
PRDM7	0.999797524712117	0.481226503185788	226.910614808807
PRH1	0.999580093857012	0.64888568452305	168.236065945527
PRODH2	0.674178569678	0.437478639259807	432.238213662473
PROM2	0.492722980535574	0.227109989583068	439.78438782795
PRSS12	0.99245523027674	0.481226503185788	157.909497499963
PSAPL1	0.98339487206165	0.481226503185788	25.3303273715356
PTGS2	0.952242468683012	0.763188142171298	113.998844490168
PTPN22	0.932378811633147	0.858627293618187	25.0111663184526
PTPRD	0.936892590571736	0.481226503185788	176.53609987774
PTPRT	0.986416494176147	0.481226503185788	123.600303453846
RAB15	0.657159449889355	0.64888568452305	2325.72612749775
RAB25	0.937159847987977	0.64888568452305	231.787700611081
RAC3	0.496088558717081	0.306235047481865	282.508094791672
RAET1E	0.690493928373724	0.481226503185788	619.917185853913
RARB	0.912210723214687	0.606797902994402	92.0402143183075
RASAL3	0.254962552720726	0.0973328526784575	402.041771459239
RBMXL1	-0.904733379223904	-0.481226503185788	-13.6798169091937
RBP1	0.498419700812028	0.344639347059836	576.244542787348
RBP4	0.875009672055405	0.646198775737192	259.508573619712
RBPJL	0.999148423717203	0.481226503185788	239.912396112012
RERG	0.424166551551529	0.542507233591645	379.840854736173
RET	0.628948022910991	0.393730775333826	333.412358850837
RHAG	0.586078196092212	0.312581412011281	566.747038004198
RHBG	0.871029946205651	0.626716025979205	20.3696312845476
RNASE1	0.720740525909812	0.522344010387563	306.373913801124
RNASE6	0.844794494745937	0.753937034925052	282.818833481227
RNF165	0.95997827754837	0.380207722427384	186.287459822305
RNF222	0.668120207080763	0	307.333953216599
RPE65	0.929518825171152	0.481226503185788	12.2752398598677
RSPO3	0.901868529573981	0.760885910252682	563.398756867772
RUNDC3A	0.671382874461393	0.118469775551818	353.386202792152
S100A8	0.691293087017264	0.481226503185788	621.863224779572
S100A9	0.800818081588257	0.640813785939382	651.297988849172
SAMD5	0.260884034274821	0.194665705356915	406.694985891703
SCGN	0.790009876382775	0.432434057925651	295.399947054469
SCML4	0.542543580300454	0.0242324540901447	333.261611593301
SCN10A	-0.806450293614208	-0.507257273501788	-1043.70993813861
SCN3B	0.999485214459368	0.481226503185788	122.600416842714
SCN4A	-0.522266295156198	-0.27923593886113	956.362146305367
SCN5A	0.998333001933993	0.481226503185788	78.873870428012
SCRG1	0.88160638885861	0.296174438879546	115.503920531965
SDR16C5	0.731969355713451	0.481226503185788	590.59333182491
SEMA6B	0.895499178710687	0.820782681668123	9.46558768000887
SEMA6D	0.919839829613151	0.340216400726964	50.7013417654811
SERPINA11	0.674146182167064	0.437478639259807	580.2103685671
SERPINA12	0.976755018639041	0.646198775737192	301.221180905834
SERPINB3	0.839170425275898	0.608708728202146	438.912845709391
SERPINB4	0.336849387664102	0.570808918567853	330.598582696429
SERPINB5	0.738452885033472	0.481226503185788	425.716775352814
SFRP2	0.744048084080312	-0.0463060418592495	744.616165602509
SFTPC	0.99764362883839	0.481226503185788	66.9254034317008
SGCD	0.908310773638554	0.481226503185788	176.418619441426
SGCG	0.79055295939723	0.481226503185788	478.420797517009
SH2D1B	0.684311459506255	0.522344010387563	403.122380093374
SH3GL2	0.832646396881301	0.651583765535002	327.840842458736
SHD	0.99991838000076	0.481226503185788	314.568275879011
SHISA3	0.999859371267353	0.481226503185788	231.660976382554
SIAH3	0.884839655979551	0.355409326655455	113.092537201145
SLC17A1	0.613075716085699	0.142702229641963	491.361771907804
SLC17A4	0.396156406025467	0.0324442842261525	374.550070994403
SLC17A7	0.362814606457884	0.454219979166135	309.747549482465
SLC18A1	0.999771715225497	0.481226503185788	213.445847037761
SLC24A3	0.742579709113242	0.481226503185788	412.893202426101
SLC38A3	0.615707987057722	0.437478639259807	612.657847301616
SLC39A5	0.671391592206332	0.437478639259807	777.563023821088
SLC5A7	0.99921215692087	0.481226503185788	129.522608789209
SLC5A9	0.965374233742384	0.64888568452305	428.612043694464
SLC6A11	0.791958395929414	0.646198775737192	366.289592004224
SLCO1A2	0.510685471646841	0.207322107215682	291.815507935675
SLCO1B3	0.881136340931895	0.38502677054341	242.447726075181
SLIT2	0.96244539493136	0.481226503185788	110.556212268813
SLURP1	0.998765778167592	0.481226503185788	294.956300739638
SNAP25	0.793720428331237	0.651583765535002	578.904909414569
SOAT2	0.669365613336046	0.437478639259807	482.357340190205
SOD3	0.855866257511794	0.421988790825998	803.564147221319
SOX1	0.929657186805535	0.481226503185788	157.009413148393
SOX11	0.929646767734317	0.651583765535002	363.867271471746
SOX13	0.790156102762306	0.906192148788719	0.88368986102111
SPATA12	0.90172905870721	0.514452771530428	11.4682698589879
SPIB	0.727219309906667	0.522344010387563	349.947727932223
SPRR2A	0.790071937243355	0.481226503185788	312.956235466353
SPRR2B	0.799094406585242	0.481226503185788	433.557584232453
SPRR2D	0.791438518503111	0.481226503185788	570.589614032998
SPSB4	0.989785058939002	0.651583765535002	277.824283955209
SPTA1	0.640418798415351	0.393730775333826	415.364502204498
ST6GAL2	0.877419191634107	0.64888568452305	330.408384671313
STEAP4	0.902118362956426	0.092612083718499	230.636565089836
SV2C	0.999069145640337	0.481226503185788	102.672970673762
SYT13	0.897673473123101	0.481226503185788	130.68603888578
SYT9	0.878789750097973	0.236939551103637	64.4001200790361
TAS2R41	-0.915736647440093	-0.395386627871877	3.36569636776246
TAT	0.689812719143282	0.703243038263842	293.819072701421
TBL1Y	0.998739553941615	0.753937034925052	128.477322553035
TBX20	0.856154338433638	0.651583765535002	421.369880061669
TBX21	0.579345042449185	0.481226503185788	330.547679443521
TCF23	0.976785753614555	0.646198775737192	387.549144709972
TCF7L1	0.784693596320566	0.901144496464786	1.75358270536463
TCP10	0.876884215741919	0.646198775737192	319.351853467106
TDGF1	0.178244487670781	-0.193680049882501	361.338410392323
TECTB	0.840796818538071	0.620665055380272	304.772436224535
TF	0.897284744546575	0.600156311061659	219.837559279918
TLX3	0.99977373015102	0.64888568452305	204.129073151583
TM4SF1	0.894882354825381	0.813265146560291	2.21629924411276
TM4SF5	0.915731509489518	0.646198775737192	496.59966924881
TMEM132B	0.915111062151157	0.481226503185788	103.651998789645
TMEM179	0.999737620433342	0.481226503185788	190.861811497014
TMEM190	0.960837352501491	0.481226503185788	277.45519409647
TMEM210	0.99895851409306	0.481226503185788	299.080446042051
TMEM40	0.728264765285296	0.345923429292484	542.776887640592
TMIE	0.956031221948268	0.481226503185788	33.6323052651116
TMSB4Y	0.999370670734777	0.481226503185788	383.294455062726
TNFSF14	0.550660680280514	0.371851508747662	346.238799730532
TNFSF15	0.900186080838796	0.610575691462035	144.105266738327
TNNT2	0.453011360497355	0.51910854761844	282.65353992322
TNR	-0.903481453844581	-0.651583765535002	15.0992786643764
TNS3	0.603678609855456	0.90099555074159	2.63095944090151
TPRXL	0.978063714921385	0.481226503185788	67.1464715336779
TRPC2	-0.886956508393927	-0.592348877759092	19.6591688622296
TRPM8	0.8933323601851	0.481226503185788	455.937967562284
TSPAN11	0.999495329602603	0.481226503185788	161.972689299508
TSPAN19	0.942853411764271	0.505550927623225	367.554817524782
TSPAN8	0.563915372929438	0.173391433854247	432.351434893755
TUSC1	0.598951950779201	0.64888568452305	973.548565619401
TYRP1	0.855083589242893	0.257461060009594	391.894465788465
UCA1	0.72407046517713	0.640813785939382	431.683861933574
UGT2A3	0.46921497205813	0.390789108943134	320.545802976446
UGT2B11	0.532477045718682	0.13332804893354	326.110523822685
UGT2B4	0.67409946909166	0.437478639259807	374.552347410149
UGT2B7	0.531779603864766	0.498111556297419	456.287046715714
UOX	0.971729920426447	0.878595370213959	53.3267109235434
UPK1B	0.986419300128917	0.592348877759092	664.206293524353
VGLL2	0.972254848477058	0.481226503185788	27.6913882332288
VIP	0.91001160894951	0.568222530221146	264.40415384233
VNN1	0.605290764968455	0.437478639259807	430.367048673507
VSIG8	0.636483336239764	0.251312344975017	337.425449022523
VSTM1	0.985067373203554	0.481226503185788	33.3644271276325
VTN	0.983631405640683	0.837707816583391	26.6500569400261
WDFY4	0.73461003165097	0.583997116070745	490.337167586266
WDR64	0.876782984693114	0.601978544170243	184.463490264481
WISP2	0.651641043565508	0.694357950907829	350.71809977919
WNT10A	0.878140845122246	0.839799474812134	349.746878569224
WNT5A	0.870881841576905	0.640813785939382	57.9152853440486
WRB	0.878876361785603	0.820782681668123	3.87093225681655
WSCD2	0.729421835993538	0.481226503185788	335.489187292081
XKR3	0.600284251963154	0.344639347059836	410.721535569329
YTHDC2	-0.918728815504397	-0.481226503185788	-11.256222934395
ZAN	0.674151968009285	0.437478639259807	311.067301766973
ZBED2	0.875826976188319	0.77005354108682	108.345327208731
ZBTB7C	0.886675558636254	0.597469278100175	330.584199756725
ZCCHC12	0.915099959371059	0.481226503185788	321.482567670846
ZNF536	0.998771917450129	0.481226503185788	77.3429221875757
ZPBP2	0.933288882901304	0.71477161266161	180.997160826544
ZSWIM2	0.952356432019094	0.0507257273501788	53.1188493804079
