# Supplementary material for: Functional transcription factor target discovery via compendia of binding and expression profiles
Source: Sci Rep. 2016 Feb 9;6:20649. doi: 10.1038/srep20649 (PMC4746627; doi:10.1038/srep20649)
Supplement: Supplementary Dataset [file srep20649-s2.zip › Supplementary Dataset/43180_2_data_set_1775629_nz79pm.csv]

Gene	PC	SC	CARS
AADACL4	-0.0795184229064562	-0.131013944022344	81.1780503830452
ABCA10	NaN	NaN	67.3605774072079
ABCA12	0.0112412521804712	0.218356573370573	86.4483781791601
ABCB11	0.839840402948645	0.647750275631296	255.982977356412
ABCC11	0.969987040882674	0.647750275631296	222.643875586632
ABLIM2	-0.166789543597157	-0.0268778361813219	49.6723270512752
ABO	0.3914655497912	0.194325082689389	447.169200484925
ACE2	0.951975411825436	0.752617809006382	119.366570858557
ACRV1	-0.0826307112265241	0.218356573370573	102.527686202662
ACTBL2	0.441880098336476	0.305699202718803	98.6926488456409
ACTL6B	-0.186455471100404	-0.480384461415261	103.304237336094
ADAD2	0.679960972943302	0.518200220505037	70.6483063110256
ADAM11	-0.244791522208118	-0.0537556723626439	208.365281509268
ADAMTS15	0.477910516109392	0.306766017609407	130.785807816113
ADAMTS16	NaN	NaN	75.9998459967563
ADAMTS5	0.667044281698396	0.788280455554974	32.5103172978584
ADAMTS8	0.883010370370346	0.689864461987263	143.242070230992
ADCY10	0.25014626119398	0.195123135668321	258.166657327833
ADCY2	0.882211293712335	0.241284488850129	6.13390506440607
ADCYAP1R1	0.93142001172342	0.538032691886728	285.007572747224
ADORA1	0.897792965195329	0.817258608899732	156.920101375094
ADPRH	0.593892762754043	0.480384461415261	159.337813638261
ADRA1A	0.522533371516423	0.362371537669739	231.072173817024
ADRA2A	0.63321479472049	0.204836622599676	209.440157935983
AKR1C2	0.734864051399643	0.78223277346843	1.75793781137479
AKR1D1	0.706132228592471	0.480384461415261	519.624747336959
ALCAM	0.884079516719045	0.800792843738386	16.3242045454438
ALDH7A1	0.884261197971099	0.819346490398703	17.3423715799621
ALDOB	0.93502548294889	0.639692501115462	419.825051936306
ALK	-0.0845926935612693	0.131013944022344	97.5831477305917
ALOXE3	0.204074390414912	0.393041832067032	56.6685712407803
ALPI	-0.109017816945679	0.131013944022344	68.3195564613235
ALX1	0.227543839573878	0.307254933899513	63.860200210381
ALX4	-0.113083614594138	-0.305699202718803	80.8781158165416
AMHR2	NaN	NaN	221.300314179247
AMIGO3	0.338439934388142	0.153627466949757	101.812582913016
AMPH	0.551675499677155	0.393041832067032	87.7176976291226
ANKFN1	-0.089188511847945	0.218356573370573	275.201092193335
ANKRD2	-0.171438902319721	-0.0436713146741147	153.940842483251
ANKRD61	-0.349106647129	-0.129550055126259	-120.277702338469
ANKS4B	0.861644803913486	0.647750275631296	196.118839575703
ANO5	-0.153410451034454	0.0436713146741147	75.4133450843147
AOC2	NaN	NaN	47.4723683524409
AOC3	0.628563645052283	0.480384461415261	351.665029853897
AP4E1	NaN	NaN	48.0831261138333
APBB1IP	0.608481229766658	0.393041832067032	51.1817583927018
APLNR	0.862781795150164	0.480384461415261	53.6281943744972
APOA4	0.771699521797659	0.306622070335933	271.005932636728
APOBEC3H	0.606219527600078	0.480384461415261	225.668164180969
APOD	-0.057304034021611	-0.131013944022344	48.5178047164155
APOH	0.611068060236051	0.393041832067032	245.342398439414
APOM	0.887649517764943	0.647750275631296	19.5049565905529
AQP8	0.395027573774875	0.129550055126259	167.061610364555
ARHGEF10L	0.720694411481069	0.788096168684743	2.04478365678977
ARL6IP4	-0.540422636344397	-0.788280455554974	1.97764055009111
ARMC3	-0.161510298365209	-0.480384461415261	91.2119826928663
ARSJ	0.528486362537854	0.393041832067032	91.3656524741368
ASB15	-0.0502696754265436	0.393041832067032	178.443975485412
ASIP	NaN	NaN	47.7372339240936
ASPDH	-0.114363449489426	0.0436713146741147	97.9299097526091
ATF5	-0.912924566985916	-0.480384461415261	11.9644430638334
ATP2B2	0.503360558784399	0.582975248068166	245.166719829891
ATP2B3	NaN	NaN	56.3402880363398
ATP4B	-0.144479342275436	0.0436713146741147	69.4527302997886
ATP8A1	0.112550236723311	0.218356573370573	68.1759019808359
AVPR1B	0.581311402745753	0.393041832067032	98.3897311366768
AWAT2	-0.136048115884266	-0.218356573370573	57.4817914273987
AZU1	-0.0426828002539763	-0.306622070335933	275.792270359404
B3GALT5	0.620501891114224	0.480384461415261	170.558716203685
B3GAT1	0.640339951463551	0.518200220505037	254.325714292637
B3GNT4	-0.25403994164654	-0.129550055126259	92.4648380179938
BAI1	-0.132884158293484	0.0436713146741147	117.450802066068
BCAR1	0.850805288198765	0.899653160599022	1.82221360279149
BCL2L10	0.827339350599732	0.658280588604383	182.962346936457
BCL6B	NaN	NaN	113.108339812348
BEST3	0.378670280884215	0.305699202718803	255.248922794168
BHMT2	0.676377980426875	0.480384461415261	95.9654263363653
BIN2	-0.135399186611262	0.131013944022344	147.816868871265
BLK	0.677789473599771	0.480384461415261	314.826991571956
BMP5	0.889712308183497	0.480384461415261	322.875782752406
BMP7	0.370548324042435	0.194325082689389	141.683617928731
BOLL	-0.172158183501132	0.027874733666903	117.857043374722
BSND	0.693610389349984	0.591312395989083	140.811549897225
BVES	0.470549349700881	0.802792329606807	2.18263677390272
C10orf107	0.19631531908484	0.299218449365629	58.4629685974617
C10orf131	0.19241181413607	0	53.6285397113341
C10orf71	0.424761662308049	0.0647750275631296	540.378910528236
C10orf90	0.0791492905214366	0.133497462024665	117.169796968112
C11orf52	0.597455609962653	0.362371537669739	267.206990674513
C11orf88	-0.0964382998656426	0.131013944022344	118.335279501857
C12orf40	0.251430412368161	-0.027874733666903	396.484581957247
C15orf48	0.210311449769239	0.129550055126259	99.8401798638827
C15orf59	-0.130685660508852	-0.305699202718803	61.6954497429302
C19orf33	0.906676040910807	0.877058019307029	10.6722537576717
C1QL2	0.996527501455448	0.647750275631296	177.10912581606
C1QTNF7	0.224207397406649	-0.0591312395989083	63.9204498096697
C1orf100	-0.238789955529105	0.306622070335933	151.199839100941
C1orf110	0.728501270204628	0.473870472337351	54.9710269749509
C1orf115	0.929828339893874	0.938679328162116	1.90152296674856
C1orf168	0.946324306211996	0.647750275631296	93.7947742736787
C1orf195	0.322230727492263	-0.0591312395989083	131.271601160649
C1orf200	0.667376684428314	0.393041832067032	299.335501910797
C1orf204	-0.202723241564503	-0.218356573370573	156.915787730096
C20orf141	0.990807065061207	0.480384461415261	209.950834157365
C21orf37	0.684304243771112	0.480384461415261	660.733419097007
C2orf50	0.427584287092711	0.259100110252518	156.86102227189
C2orf54	0.856259501160422	0.650443635587991	73.0139688285521
C3orf14	0.356192351001969	0.305699202718803	212.985898326106
C3orf67	-0.636495055164971	-0.480384461415261	-53.6337168905485
C5orf38	0.989601206437541	0.647750275631296	186.298974632455
C5orf46	-0.102043182809134	-0.305699202718803	50.1599289909114
C6	0.339323203981649	0.6076436202502	256.753698775581
C6orf123	0.543787619881521	0.492760329990902	240.410204914604
C6orf195	0.983755698093242	0.480384461415261	166.041727910247
C6orf222	-0.138651302405228	-0.0436713146741147	73.0831598766577
C7	0.430574567677118	0.393041832067032	67.5696672342583
C7orf34	-0.220450408926785	-0.512091556499189	98.7794189753712
C7orf57	0.674752906701047	0.194325082689389	223.357710082144
C8A	0.681813407528339	0.480384461415261	504.578991591811
C8orf22	-0.0812034895333633	0.305699202718803	154.106510523395
C8orf4	0.860236287922754	0.819346490398703	3.62617681040862
C9orf131	-0.236601512789018	-0.194325082689389	-49.8098973166008
C9orf135	0.314742446727953	0.0647750275631296	67.6071575537661
C9orf24	NaN	NaN	90.4655244138558
C9orf84	NaN	NaN	152.171946564252
CA1	0.441580901966289	0.204836622599676	60.996779486176
CA8	0.530037914888567	0.480384461415261	87.1506620851893
CACHD1	0.775031166098005	0.802792329606807	3.62365877724669
CACNA1E	0.747677196216346	0.798432100627224	5.71652231593868
CACNA2D1	0.829314586827896	0.782000536315395	1.16919959620652
CACNA2D2	0.782761816127315	0.639692501115462	195.327424221092
CACNG4	0.640241620238345	0.35478743759345	97.9508129662881
CADM1	0.944775492366454	0.808307199250711	2.4016400237616
CADM2	0.895663130932603	0.48044132174113	6.45168565219799
CALCA	-0.35607510844558	-0.376308904503191	-67.8841615569775
CALCB	0.992799281556682	0.480384461415261	73.9025952403352
CALY	NaN	NaN	78.4032846008552
CAMKV	0.620996165430739	0.393041832067032	327.233805371474
CAPN13	0.681254039339528	0.480384461415261	164.92756098381
CAPN6	-0.202815452600941	-0.305699202718803	115.012310266781
CAPN8	NaN	NaN	120.241346926284
CATSPER1	NaN	NaN	83.7209963480225
CATSPER4	0.194729226417098	-0.129550055126259	59.01439768676
CBLN1	0.877438684957373	0.4599331055039	188.212130605927
CCDC151	0.497439964541424	0.416205205669959	167.600992607257
CCDC85C	0.634412894867287	0.829458976613399	2.44379014178355
CCKBR	-0.152124607736665	-0.218356573370573	66.8712756755243
CCL13	-0.0832829716527434	-0.131013944022344	49.2911715927002
CCL22	0.676866552252616	0.480384461415261	286.366626520093
CCL27	0.088200285715728	0.305699202718803	147.458003220903
CCL8	-0.0707883466718079	-0.131013944022344	90.9844009828713
CCNA1	-0.159107186355446	0.131013944022344	73.8475955075277
CCR9	0.947144445871111	0.591312395989083	419.623228508512
CD1A	0.357397720138768	0.269309250727621	129.717293971851
CD22	0.731165936745968	0.209060502501773	144.366070688756
CD28	-0.186751142044277	-0.218356573370573	95.6202127525158
CD300LB	0.14084749425401	0.480384461415261	171.359787083432
CD48	0.577306086915932	0.393041832067032	54.3326062604979
CD7	0.678605351570084	0.480384461415261	631.837295174479
CD70	0.500286701707461	0.480384461415261	165.893069984315
CD8A	NaN	NaN	78.87337288233
CDH11	0.859342922088719	0.832050294337844	2.77232145076666
CDH16	0.696667432962211	0.585369407004964	256.225021054049
CDK10	-0.875115577656674	-0.647750275631296	5.73125856800444
CDSN	0.139888087677542	0.0647750275631296	198.460818955337
CDX1	0.0780247502510304	0.18873779113832	56.9279597639143
CDX4	0.940648306985906	0.650443635587991	222.786008870613
CEACAM18	NaN	NaN	115.682355699949
CEACAM21	-0.0442724170873643	-0.418121005003545	-127.489417719157
CEACAM8	0.0104643733366129	0.35478743759345	50.2574135130992
CETN1	0.586281489105085	0.393041832067032	246.887494660668
CFTR	0.577680334385308	0.512091556499189	48.3006092153442
CHAT	-0.159397170256943	-0.0690504113920682	61.2660446081881
CHI3L1	0.341171531728678	0.305699202718803	52.4150606802597
CHRDL2	0.118543887609558	0.393041832067032	126.805936638169
CHRM5	0.536085799570414	0.708917556958567	148.932461591796
CHRNA9	0.812491113282052	0.591312395989083	163.156219171129
CHRNB4	0.963357263080166	0.752617809006382	167.181015003602
CHST1	0.157363294412592	0.0210113710691375	93.173866194584
CHST8	0.570240517341279	0.367157941602878	178.049659141512
CHST9	0.982531368911266	0.647750275631296	318.005938647991
CILP2	-0.166442605106886	-0.131013944022344	71.9097324221851
CKMT2	0.278746197575974	0.218356573370573	53.9341094241174
CLDN10	0.85027341699887	0.745744443034336	307.97662516374
CLDN2	NaN	NaN	219.621309132354
CLEC18B	NaN	NaN	299.675742583852
CLEC18C	NaN	NaN	113.671072487176
CLEC2A	0.254430127601433	0.027874733666903	46.5903976374167
CLEC2L	-0.197131506826147	-0.480384461415261	168.669205334295
CLUL1	0.179506789804816	0.259100110252518	120.886754288334
CMBL	0.697576107345555	0.78978163617923	3.44224533688746
CNDP1	-0.138015525215148	-0.259100110252518	120.364765453406
CNGA1	0.10620469883905	-0.0647750275631296	90.7693256062493
CNN3	0.636500148280944	0.856102943016365	1.50235109482786
CNOT4	-0.862808626099188	-0.785825277985741	-3.70764970919004
CNTFR	NaN	NaN	101.578655232918
CNTN1	0.328953397832529	0.388650165378777	345.841186841473
CNTN2	0.654973579420066	0.393041832067032	180.388196044404
CNTNAP5	0.504445583956043	0.582975248068166	66.6538042379913
COL28A1	NaN	NaN	92.2563923097494
CORO2B	0.719251976658617	0.845869393750894	1.01848989259158
COX4I2	NaN	NaN	103.541351333142
CPM	0.445133612909615	0.393041832067032	67.6679667735244
CPN2	0.401640180559822	0.194325082689389	226.434064910235
CRABP1	0.621707239531925	0.393041832067032	215.520487175363
CRHBP	0.99133234040196	0.480384461415261	189.372331984601
CRIP3	0.762523494381306	0.856893070496975	0.799018520256704
CRISP3	0.688389719030911	0.480384461415261	264.512069824281
CRISPLD1	0.841280350040245	0.752617809006382	286.453055430208
CRLF2	0.27019786896533	0.388650165378777	100.650623887359
CRTAC1	0.614752976023551	0.15191090506255	78.4276730804344
CRYBA2	-0.578894377971157	-0.393041832067032	-288.396124951597
CRYGN	0.346767692262557	0.290011727846686	88.4032153981177
CSF3	NaN	NaN	75.482625123549
CSMD1	NaN	NaN	71.5961978910022
CSMD2	0.817391714495406	0.437319272149765	66.2461261873891
CST11	0.136142758654186	-0.0436713146741147	74.8862051171202
CSTA	-0.0905999676592329	0.131013944022344	554.592081630588
CTGF	0.811464601628207	0.783930513443804	1.68001560094866
CTLA4	0.401798775235829	0.194325082689389	266.108845286742
CTRB2	0.334700310100917	0.0322235253162985	65.9881387332649
CTRC	NaN	NaN	105.702253063753
CTSE	NaN	NaN	185.012163074351
CTTNBP2	0.879955854238504	0.825817620105211	68.5516967334533
CXCL5	0.841503458140928	0.768137334748784	84.4308202321904
CYB5B	0.78491391552396	0.856893070496975	3.42730050436391
CYGB	0.595742288047441	0.480384461415261	50.2327820514152
CYP17A1	0.528947361008698	0.367239887355847	112.948535606199
CYP24A1	0.281858436805381	0.218356573370573	339.342388969628
CYP26C1	0.952320404483486	0.501745206004254	107.589631799799
CYP2C18	0.243224118919577	0.139373668334515	136.529813557198
CYP39A1	0.571552638456166	0.480384461415261	175.188378336401
CYP3A43	0.668488132590784	0.393041832067032	427.620478118822
CYP4F11	0.45403690333031	0.393041832067032	98.9962924398434
CYP4F12	0.658769592022869	0.6076436202502	93.1806358105835
CYP4X1	0.560248142609232	0.393041832067032	190.093296396517
CYP8B1	NaN	NaN	145.355092425518
DAND5	0.0918812820689631	0.393041832067032	151.380811766852
DAPP1	0.132971149626784	-0.305699202718803	312.89936375526
DAZL	0.683137688757852	0.453425192941907	83.9973998517872
DCHS2	NaN	NaN	112.15211400373
DCLK1	0.933039595740591	0.745744443034336	92.6999827701674
DCLK2	0.516109543991146	0.393041832067032	130.111970943041
DDX43	0.815049797722197	0.480384461415261	119.932302623181
DENND1A	0.542009270990309	0.796622047677249	1.73303637653202
DGKB	0.526397498361474	0.393041832067032	203.189657643756
DKK1	0.848791758712675	0.793916261518197	1.55297681846655
DKK2	0.593844912630611	0.336045197756356	58.4000062514327
DLEU2L	-0.681333488361919	-0.647750275631296	-250.509099770105
DLX4	0.119684599358176	0.231149391159369	46.6639654855323
DLX6	0.941742746531242	0.647750275631296	168.471049310795
DMRTB1	0.167110213131322	0.153627466949757	210.089793765412
DNAI1	-0.180123848592595	-0.0436713146741147	51.8541148843747
DNAJC5B	-0.097287232001269	0.0436713146741147	152.860920264301
DNMT3L	0.183314309291931	-0.259100110252518	93.1698654067651
DOC2B	0.471118689189261	0.453425192941907	93.3512237313138
DOK6	0.605428150147624	0.306622070335933	140.126456206989
DPEP3	0.503807597346671	0.204836622599676	78.2294513458007
DPF3	0.378225101163793	0.129550055126259	52.2108403354469
DPP6	0.932394088404998	0.412908810052605	49.2329127077192
DPYSL3	0.86027059594073	0.780446237755403	4.48286615076754
DSC1	0.244417946172345	0.250872603002127	55.4501870613495
DSCR8	NaN	NaN	258.426305136952
DTNA	0.940204678614988	0.924675927794966	1.88288957005555
DTWD2	-0.602897535676777	-0.480384461415261	-53.3369242088485
DUOXA1	0.0898443046395031	-0.131013944022344	46.7701399226727
DUOXA2	NaN	NaN	196.668520868861
DUSP26	NaN	NaN	127.577240414497
DYDC1	0.999621823207486	0.480384461415261	323.691604663005
EBF1	0.298072042240368	0.305699202718803	48.1617381008637
ECEL1	0.538832337189972	0.225773823923104	118.975876924395
EDIL3	0.837795045892625	0.832050294337844	4.26653854759611
EDNRB	0.656717161896576	0.393041832067032	133.791975183696
EHD3	0.73489336298421	0.789352217376326	3.44794304257005
ELAVL2	0.615078249869173	0.532181156390174	130.135740602062
ELAVL3	-0.138844544716949	0.131013944022344	61.7591065706514
ELAVL4	0.866558827181001	0.312084250362446	287.258724340495
EML1	0.342207106362822	0.305699202718803	75.0780695829182
EML6	0.82597494462183	0.819346490398703	4.47509507861038
EN1	-0.180697304379179	-0.393041832067032	117.625709893672
ENPP1	0.868262238037942	0.856893070496975	1.41026967118344
ENTHD1	-0.174184368425183	-0.131013944022344	204.164137634435
EPDR1	0.556201524186709	0.797325472097299	1.21206844886131
EPHA8	0.355338211395512	0.388650165378777	58.99060683433
EPHB3	0.744917572991054	0.405095746833467	99.757146130073
EPHB4	0.83731827806735	0.814223946387446	2.85095788410213
EPHX3	0.843096612906127	0.639692501115462	180.885836988124
ERBB2	0.668493314523133	0.819517169806949	1.09908009702744
ERBB3	0.861974091799426	0.819346490398703	2.89071405897514
ERC2	0.940654777506592	0.647750275631296	109.941576533187
EREG	NaN	NaN	87.8489641474848
ESM1	0.529685112508094	0.393041832067032	88.7196970110319
ESRRB	-0.144404906461949	-0.305699202718803	88.0657592263388
ESRRG	0.344329383533613	0.418121005003545	89.2736812474199
ESYT3	-0.366516715803801	-0.119687379746252	-72.6535070669412
EXD1	0.430713608709306	0.153627466949757	52.7810494021539
EYA1	0.77469590481621	0.582975248068166	170.599595717071
EYA4	0.490535787275636	0.305699202718803	510.049297647641
F10	0.731822070697155	0.833205118341678	2.07265415681046
F2RL3	-0.131251004140006	-0.131013944022344	209.49426704358
F3	0.86355939381455	0.736885430116368	2.71910135209737
F7	0.598075192871496	0.393041832067032	216.16922044907
FABP7	0.529034846365354	0.318274569041734	119.2478827502
FAM101A	0.609652926628707	0.393041832067032	84.3777046100865
FAM150A	-0.202169786011583	-0.306622070335933	82.3660323998518
FAM163A	0.582062959539012	0.480384461415261	114.234900874514
FAM166B	NaN	NaN	99.2861404053644
FAM170B	-0.158649584695236	0.00920672151894242	129.927747704529
FAM177B	0.0865769753767267	0.305699202718803	128.518968510944
FAM186B	-0.163627216251731	0.131013944022344	52.5857183929066
FAM46D	-0.0885532963009603	0.131013944022344	126.552405816291
FAM81A	0.387118758995081	0.305699202718803	323.671527682392
FAM81B	-0.138962081792062	-0.129550055126259	69.3889902516195
FAM83B	0.631506496439516	0.480384461415261	170.438527695048
FAM9C	0.339557978016363	0.323875137815648	247.503664782028
FBXO32	0.406750981439492	0.305699202718803	48.4883890676872
FCER1A	-0.0723030326638491	0.305699202718803	101.585125281959
FCGR1A	-0.273357772989452	-0.101273936708367	-205.17808062736
FCGR1B	0.0921439581760599	0	327.559077796332
FCGR3B	-0.12625548883922	0.0436713146741147	125.974260471501
FEZF1	0.997614316264575	0.647750275631296	252.911751772338
FFAR3	-0.134928727541928	-0.0436713146741147	109.519875617662
FGA	0.549888865155626	0.393041832067032	177.20244505061
FGB	0.537309307443597	0.393041832067032	97.3634067770753
FGF12	0.78564108562605	0.582975248068166	231.167909345147
FGF14	0.351609480332481	0.0588318389935849	81.5841409201893
FGF16	0.694019811108698	0.480384461415261	181.672861114086
FGF18	NaN	NaN	61.2958543905731
FGF5	0.807266704676041	0.480384461415261	51.5245493024109
FGL2	0.904927669679894	0.647750275631296	135.00505790898
FOLR3	NaN	NaN	84.889144294466
FOLR4	0.428205046330217	0.204836622599676	154.814216269323
FOXC2	0.573619382084636	0.418121005003545	145.457087120627
FOXE1	0.206380581095232	0.437319272149765	74.5334566097364
FOXF1	NaN	NaN	109.385861734505
FOXF2	NaN	NaN	155.954307608762
FOXS1	NaN	NaN	66.1555440422428
FRAS1	0.696919220280192	0.817258608899732	1.57701869484943
FRZB	0.840729844738499	0.838106543001889	0.953733086202525
FUT9	-0.146591557935702	-0.218356573370573	78.1656190180579
FXYD3	0.11048030139058	0.393041832067032	127.306598911803
FZD10	0.995549826897439	0.480384461415261	369.576788351705
FZD7	0.765573304654985	0.798432100627224	3.51406244902108
GABRA2	-0.221091441416646	-0.306622070335933	90.3722476251622
GABRG2	0.735422438238955	0.480384461415261	182.464518075747
GABRR1	0.427577199474285	0.358464089549432	171.91578749817
GABRR2	-0.976646732522375	-0.647750275631296	-285.227708406901
GAD2	0.999316964086341	0.480384461415261	187.598043993795
GAL3ST3	0.197788199175445	0.480384461415261	132.59183155923
GALNT9	-0.230478148212769	0.220961316454618	134.351019049337
GALR3	0.374626046321966	-0.0215022689450575	77.3635108407461
GAP43	0.711211148912928	0.582975248068166	250.804657332814
GAS2L2	NaN	NaN	82.5463220299156
GCM1	0.220398895230035	0.46088240084927	164.895761869286
GDAP1	0.70202222929512	0.585369407004964	95.5634042688499
GDF2	-0.144034217346397	-0.218356573370573	111.274234304701
GDF7	0.597314765543025	0.807927752182862	1.4867816486466
GDPD1	0.205714111794402	0.305699202718803	58.9203216477123
GDPD4	-0.15608486422251	-0.480384461415261	53.6292127032356
GFRA3	0.760927649498219	0.819346490398703	1.11358555042963
GIMAP4	-0.130875402194116	-0.131013944022344	142.061217205009
GJD2	0.655226202224307	0.819346490398703	133.733827766109
GKN1	-0.076229112800587	0.393041832067032	86.7796238991662
GLI3	0.730341278385242	0.650443635587991	53.3011445611401
GLOD5	0.171811960388432	-0.218356573370573	282.539596062491
GNA14	0.870617667507268	0.638131797354026	112.490654003454
GNAI1	0.888212751904249	0.70028457815269	1.93500894904859
GNG8	-0.114344726034214	0.218356573370573	137.750436072011
GNGT1	NaN	NaN	202.151643106468
GPR119	NaN	NaN	192.507229623358
GPR123	0.873688247062396	0.668993608005673	87.191908811508
GPR183	0.534601175846786	0.393041832067032	217.793501229602
GPR19	NaN	NaN	65.8887126907652
GPR22	NaN	NaN	92.4655343296318
GPR25	0.38521098091878	0.569810127044025	237.110759094288
GPR26	0.98415883829464	0.650443635587991	104.560634655969
GPR39	0.764169598575358	0.844270744052924	1.87283524698158
GPR4	0.0839190142030627	0.305699202718803	125.673302967245
GPR50	0.622009910118904	0.102418311299838	80.3701800724075
GPR65	0.757378256258302	0.639692501115462	202.356692300185
GPR82	-0.200342757135135	-0.129550055126259	141.392518453288
GPR87	-0.133178199340965	-0.218356573370573	97.8391134422445
GRID2	0.753911297351835	0.526234811584217	351.16671640028
GRM1	0.700100496540087	0.46088240084927	81.6563433427061
GRM5	0.817652482107282	0.647750275631296	72.0417204758876
GRM7	0.863770745522956	0.480384461415261	41.5401367850992
GRP	-0.160978648952402	0.027874733666903	98.0411740195489
GSG1	0.460290883262051	0.506369683541833	55.5664889583746
GSG1L	0.747207801118627	0.537891099369919	64.0138706813191
GSTA1	0.194778597483034	0.139373668334515	47.5243318944786
GSTA5	0.568635214978468	0.591312395989083	80.4338631914427
GYPB	0.197135566140641	-0.323875137815648	347.112392095474
GZMH	-0.534139499943035	-0.752617809006382	-378.357496100895
HAL	0.952276417125453	0.650443635587991	119.555507973947
HAPLN4	0.637005464268776	0.480384461415261	245.563074151651
HAR1B	-0.0972804089256512	-0.218356573370573	148.566771824446
HCN2	0.211392559874892	0.218356573370573	115.2030966488
HEMGN	0.149379918547984	0.480384461415261	276.394681454538
HEPACAM2	NaN	NaN	165.900902590277
HEPN1	0.837555647686885	0.354458778479283	494.867362186132
HES7	0.146842787735989	0.393041832067032	196.682155797658
HESX1	-0.126953464042951	-0.0436713146741147	59.0526189307386
HIGD1B	-0.0626625685652058	0.388650165378777	81.4973313346652
HILS1	-0.515814846522356	-0.306622070335933	-48.7380406176112
HIST1H2AA	-0.582655711536924	-0.0752617809006382	-371.334076878559
HLA-DQA1	0.679410755328766	0.480384461415261	565.685265497625
HLA-DQB1	0.564488173227812	0.480384461415261	64.8583987665173
HLF	0.397201065011205	0.388650165378777	236.940232869741
HMGCS2	0.294477220732421	0.139373668334515	46.2844933411586
HOXA13	NaN	NaN	89.6547658684446
HOXA2	-0.165131723601046	-0.305699202718803	49.1521295837028
HOXA9	NaN	NaN	106.533386853357
HOXC10	0.799635308464344	0.480384461415261	335.321516185571
HOXC13	0.598788857496512	0.393041832067032	91.9555783024258
HOXC8	NaN	NaN	415.546493214144
HOXD11	-0.686923177827617	-0.768137334748784	-90.1089600318958
HOXD3	-0.246756795156462	-0.0647750275631296	59.4918009632429
HOXD8	NaN	NaN	106.601638061864
HPGD	-0.07614888641907	-0.131013944022344	119.01783961396
HPSE2	-0.110076726025643	0.0436713146741147	56.8728150252272
HRASLS2	-0.196215926293807	0.0436713146741147	58.8283707031093
HRASLS5	0.994074787175714	0.647750275631296	264.320270053595
HRC	0.0168536467734144	0.0591312395989083	149.908906200335
HRCT1	0.408808692756955	0.305699202718803	101.900874593679
HRH2	0.786002462404712	0.639692501115462	274.890190529485
HS3ST4	0.674506420502842	0.480384461415261	208.032662677636
HS6ST3	0.733167611583206	0.480384461415261	87.5720887887261
HSD11B1	-0.150904680300783	0.131013944022344	54.7098143997665
HSD17B2	0.668487168053856	0.393041832067032	129.938665041786
HSD17B3	0.232899041237588	0.194325082689389	47.5106945096875
HSH2D	0.684186273531123	0.480384461415261	332.955746805654
HTR2B	0.148185759992764	0.131013944022344	49.8647764336614
HTR2C	0.630109639257984	0.667487310123326	81.875295312166
ID2	0.742479083356592	0.780840486206105	1.85648275246979
IFNA2	-0.0918424498325003	0.0436713146741147	156.016357334887
IGSF10	NaN	NaN	67.7531699563198
IHH	0.993096481037423	0.480384461415261	402.716477120981
IL10	0.304821449493875	0.453425192941907	283.693895940113
IL11	0.475897501631216	0.305699202718803	133.75564909105
IL17REL	0.379764846659626	0.129550055126259	105.910116428807
IL18RAP	0.817690475402045	0.696868341672576	175.37340485522
IL20RA	0.464932584370474	0.305699202718803	126.565689678128
IL22RA2	0.798751085211115	0.345252056960341	132.150068926239
IL3	NaN	NaN	139.980675295951
INSM1	0.690795746509673	0.480384461415261	169.695432426966
IP6K3	NaN	NaN	53.6480068548579
IQCJ	0.0890962392741541	-0.0483801051263795	79.8976088620424
IRS4	0.930321601933482	0.529386487339189	194.618998952548
IRX2	0.623766573496177	0.480384461415261	217.239257100884
IRX4	0.91457899353694	0.650443635587991	84.3335647550011
ITGA11	-0.164816385924154	-0.305699202718803	50.1381839381374
ITGA2B	0.449837514586056	0.393041832067032	109.182202749158
ITGB6	0.2148851997569	0.473870472337351	281.418400048739
ITLN2	0.139374296221459	0.480384461415261	165.173242776124
IVL	-0.288404966768421	-0.388650165378777	-234.398286232035
JAG1	0.863429351152944	0.754914087065874	3.49776979593112
JPH1	0.682509753040102	0.480384461415261	609.5124806757
KCNH1	0.150790989818993	-0.131013944022344	59.6152747132063
KCNH3	-0.155259813149664	0.131013944022344	162.175174533013
KCNH4	-0.00075276200915139	-0.0591312395989083	99.4310592071716
KCNH7	0.790460324321847	0.480384461415261	297.318859494084
KCNIP4	-0.223710817677402	-0.194325082689389	48.5979643502395
KCNJ3	0.669842340563471	0.259100110252518	181.583789773741
KCNJ8	0.307870575746338	0.358464089549432	59.4476766043373
KCNK17	NaN	NaN	118.536447870415
KCNK7	0.0624374281725029	-0.064447050632597	47.3947549293074
KCNN1	0.199494856261802	0.393041832067032	80.4768000490606
KIAA1045	0.577331157166557	0.473049916791266	115.100830659771
KIAA1161	0.754137961052447	0.876161342385782	1.70997640173405
KIAA1257	-0.0386312445688196	-0.0436713146741147	50.0092442689288
KIAA1324L	0.898122271754926	0.480384461415261	12.4992139069761
KIF25	0.503372420123466	-0.15191090506255	88.9235401574183
KISS1R	0.204223331828249	-0.0436713146741147	102.676629521712
KLF1	-0.387427247403789	-0.453425192941907	-544.653631056235
KLHDC7A	0.812284875910256	0.833205118341678	1.95771610169087
KLHL14	0.185136175246197	0.290280630758277	139.541732036009
KLHL6	0.899577720955292	0.547774666967515	3.50056307723145
KLHL9	0.993850708325654	0.647750275631296	46.2683582285315
KLRK1	0.999830561039754	0.480384461415261	606.149303504714
KPNA7	0.652149345926485	0.393041832067032	231.508034681002
KRT14	NaN	NaN	169.269313275093
KRT37	0.227433214271142	0.307254933899513	47.6547181406868
KRT5	-0.1128769132383	-0.218356573370573	106.525957213713
KRT6A	-0.0939194108694025	0.131013944022344	274.163996188979
KRT6B	-0.111149391692531	0.0436713146741147	81.5630305483925
KRT73	-0.120755290206693	0.0436713146741147	51.5783810383723
KRT74	-0.109170495939559	0.131013944022344	56.9770153801579
KRT86	0.0329560013308985	0.204836622599676	66.9295590716534
KRTAP2-3	0.994777162565263	0.480384461415261	138.254399132477
KRTAP2-4	0.996265026401512	0.480384461415261	152.839590510404
KRTAP5-10	0.152443770956796	0.393041832067032	74.2890012147898
KYNU	0.686054472339216	0.825756034753518	3.84440830610607
LAG3	NaN	NaN	234.256833510681
LAMA5	0.707927688003537	0.805226720537138	1.47677695855425
LAYN	0.414939267763358	0.305699202718803	58.2234766471021
LCN9	0.763339601316785	0.250872603002127	233.44526432537
LCP2	0.172778345484415	0.271598284808801	79.0591598355509
LDLRAD1	-0.138487744535762	-0.0436713146741147	93.0997712634314
LECT2	0.0800560479563501	0.218356573370573	62.4068607552541
LGALS12	-0.183522964843477	-0.250872603002127	106.797114734221
LGALS14	-0.142039285567945	-0.0436713146741147	105.020322827609
LGALS2	0.180568634533874	0.250872603002127	194.975735455101
LGI1	-0.00802230743890946	0.129550055126259	65.4708873651647
LHFP	0.821217200062459	0.829754978808179	1.66156143469441
LHFPL4	0.692108882698375	0.34064869620087	177.978329307352
LINGO2	0.92730405800648	0.77587174867888	7.88087777073211
LIPM	0.215678192460001	0.418121005003545	47.1605305719532
LMOD1	0.840600261415359	0.807927752182862	2.67790203237508
LMTK3	NaN	NaN	57.1485320853849
LRMP	0.618026790092731	0.393041832067032	338.49517808448
LRRC16B	-0.154934044727956	-0.218356573370573	142.193422561235
LRRC3	0.761476718769649	0.898717034272917	2.04252285562769
LRRC36	0.451636432030667	0.187371485942865	80.1693426777372
LSAMP	0.625717513435634	0.307254933899513	60.2799733315349
LTBP1	0.745264497662267	0.846887551241273	2.09942173420583
LUZP4	-0.188413034693176	0.388650165378777	136.35950336522
LY6H	0.666678844589539	0.259100110252518	191.470846187014
LYPD6	0.788628111255577	0.798432100627224	2.4410117068134
LZTS1	0.514802522378217	0.393041832067032	165.139939050483
MAB21L1	0.896025418735324	0.480384461415261	157.967360899786
MAGEB6	-0.17122798810629	-0.0436713146741147	136.628885045959
MAML3	0.491131778568504	0.352991033961509	50.7808196767423
MAMSTR	0.31094027451224	-0.195123135668321	82.4036410205833
MAP3K9	NaN	NaN	129.325872437354
MAPK10	0.837465737793286	0.480384461415261	49.9323910923041
MARCH1	-0.196308483331219	-0.155891449851667	107.504383229861
MARCH11	0.320277037716756	0.234771398733032	232.756296455885
MATN4	0.746203487000402	0.75955452531275	148.771245927997
MBL2	0.92257264632879	0.335077024393813	71.1772260566957
MC4R	0.633301653722772	0.393041832067032	118.320503773866
MDS2	NaN	NaN	151.061192755079
MEGF10	0.973452700205489	0.575569856436965	126.689040721818
MEIG1	-0.162405502954527	-0.393041832067032	188.063054922994
METTL11B	-0.0930617688816338	-0.0436713146741147	90.6491440361179
MGAT4C	0.945696068874954	0.480384461415261	66.6456396088636
MGAT5B	0.579662305816636	0.480384461415261	133.793617124156
MIER1	-0.891560797406326	-0.480384461415261	-20.4515077851149
MIR155HG	0.690715941732016	0.442104382480567	175.814914711688
MLLT3	0.775536218014536	0.901160992648805	2.58983396089821
MMADHC	-0.774253817458283	-0.856893070496975	-1.94885576118739
MMP10	0.356098426045935	0.0512091556499189	112.087575541315
MMP25	0.579479804670658	0.393041832067032	57.4249336001381
MMP28	0.130209253574433	0.453425192941907	168.620413147141
MOGAT2	NaN	NaN	177.453892424713
MORN3	0.138614982600375	0.393041832067032	142.219201589386
MPL	0.455096752153543	0.259100110252518	119.374349871723
MPP4	0.644650227152316	0.585369407004964	47.1725040436431
MPPED1	0.579400269108261	0.518200220505037	167.904395030172
MRGPRF	0.744462674519054	0.793338844736813	33.9030265687858
MRO	0.446774312362471	0.518200220505037	111.4004388927
MSMB	0.838311489394505	0.650443635587991	168.628917289864
MSRB3	0.250368151085163	0.259100110252518	81.0504831152758
MUC13	NaN	NaN	84.2350947256039
MUC17	-0.0132152209629314	0.218356573370573	66.0988745804443
MYBL1	0.261339992929677	0.323875137815648	49.196383716495
MYCN	0.150042012274788	0.218356573370573	106.352842758596
MYH10	0.826726450146648	0.834381625032992	1.6317754011053
MYH2	0.59463360927129	0.480384461415261	137.769207167496
MYO3A	0.999318904674968	0.647750275631296	202.180912534767
MYOM3	NaN	NaN	104.064129556663
MYT1L	0.176467405658222	0.393041832067032	159.660252081436
NAP1L6	0.618001212732123	0.480384461415261	277.757941854216
NAPSA	NaN	NaN	198.214261190928
NAPSB	0.62670617352953	0.153627466949757	142.541210562606
NCAM1	0.464099015452925	0.250872603002127	66.9148523528762
NCR2	-0.450332757602711	-0.518200220505037	-222.286221618065
NDNL2	0.865109001068413	0.647750275631296	6.44684479615737
NDST3	0.0720420671969072	0.336045335441398	148.485447383851
NETO1	0.926163733381026	0.647750275631296	471.701169320039
NGF	0.710053328999222	0.639692501115462	82.6801246029259
NHLH2	0.996807687903427	0.647750275631296	223.229599099703
NID2	0.60387136644827	0.837191745702164	2.22168085641824
NIPAL4	0.505201661079174	0.393041832067032	375.642802099621
NKD1	0.748551662954146	0.783183620395691	2.37917276583986
NKX2-6	-0.0927584292082657	0.218356573370573	106.16712880049
NKX3-2	0.273082723946462	0.0512091556499189	78.889768849855
NKX6-1	-0.151487165107972	-0.0647750275631296	47.9005740067621
NLGN1	0.831548322474053	0.696868341672576	61.118746458394
NLRP3	0.443791199791024	0.393041832067032	55.8226041797248
NME5	0.449373662956247	0.393041832067032	184.636535313236
NOD1	-0.702966942794976	-0.819346490398703	-1.29630906236501
NODAL	0.664067304272239	0.393041832067032	217.269198087737
NOX5	-0.130098231928921	-0.218356573370573	166.712645016429
NPAS3	0.820730624832597	0.480384461415261	168.911732777111
NPFF	NaN	NaN	96.2834453518441
NPTX2	0.917756054384411	0.745744443034336	131.675125464243
NPY	0.354644590794639	0.0647750275631296	134.72261103224
NPY1R	-0.138215472502954	-0.0647750275631296	54.4825645022727
NR0B1	0.781926092607694	0.665719023448946	83.0221825021679
NR0B2	0.672061003562738	0.393041832067032	812.429019987016
NR2E3	-0.626265281393643	-0.514135842298185	-61.3582392450965
NRG3	0.684802120269867	0.480384461415261	337.671004525018
NRSN1	0.910429168126997	0.480384461415261	33.7902275377412
NRXN1	0.928906182215941	0.713520917718038	284.26825146537
NTN5	-0.0740773742947635	-0.218356573370573	69.417431000299
NXNL2	0.517246834490115	0.400492386073995	231.55695451787
NXPH2	NaN	NaN	122.042488749923
NXPH4	NaN	NaN	127.889612187466
OLFM2	0.297164334771294	0.259100110252518	149.316344386288
OLFM3	0.757527622494979	0.713520917718038	97.9004345134994
OLIG1	0.701289727001266	0.480384461415261	136.507909989522
OLIG2	0.798177962220229	0.416025147168922	160.422319789377
OLIG3	-0.146961080897073	-0.218356573370573	55.9387070607585
OPN5	-0.172660063683428	-0.027874733666903	108.709538323301
OPRM1	0.699237930841706	0.3038218101251	168.33270349159
OPTC	0.60518968887694	0.393041832067032	195.466078861079
OR14I1	0.638253380399219	0.526234811584217	150.966398881909
OR2S2	NaN	NaN	71.0486650348448
OR51E2	-0.129272689468652	0	87.9898214918307
OR51I2	-0.208506376461188	-0.453425192941907	50.334658693937
OR51M1	-0.122631384636052	-0.00537556723626439	81.5603133009868
OR52A5	NaN	NaN	248.295931033475
ORM2	NaN	NaN	225.81454801855
OSR2	-0.21190290329368	-0.393041832067032	59.2325237362907
OTOG	0.994168194073766	0.647750275631296	125.183748196246
OVOL2	0.370861236724008	0.259100110252518	92.7916706026109
P2RX1	NaN	NaN	159.368504062459
P2RX6P	-0.108637502549546	-0.393041832067032	96.6973085915423
P2RY4	NaN	NaN	63.8497814776212
P4HA3	0.384948760581199	0.107511344725288	156.922713668721
PACRG	0.497357324830613	-0.027874733666903	63.3305612864869
PADI1	0.635622784460725	0.480384461415261	54.5946572880201
PAEP	0.418691959255717	0.393041832067032	416.837009546631
PAGE4	0.677139625506145	0.480384461415261	221.045636460237
PAH	0.170396103684801	-0.0512091556499189	61.0587384408667
PAK4	-0.945236299296203	-0.480384461415261	-11.6592837048982
PANK1	0.924070891540194	0.819346490398703	4.18671920925183
PARVG	0.071080653983358	0.218356573370573	83.7849702263688
PAX5	0.912572060639509	0.729285288386535	3.71087782982016
PAX7	0.586940742201253	0.393041832067032	126.250849311761
PBX4	-0.129230944380238	0.131013944022344	95.5835453327755
PCBD2	NaN	NaN	113.502039902865
PCDH18	0.872798940438347	0.769342649206524	44.7425586972878
PCDH8	0.783751592351964	0.550497922011402	88.7791248017958
PCDHA5	0.633803103331987	0.480384461415261	77.2994501022654
PCDHAC2	0.668367662152575	0.582975248068166	163.135934511104
PCDHB12	0.875853747643212	0.807927752182862	2.73387984116354
PCDHB6	0.838312956082186	0.869048189253482	1.3413672705299
PCDHGC3	0.759137712097003	0.834884147584971	1.74700387364109
PCK1	0.619229541704649	0.480384461415261	226.162119695003
PCSK2	0.660377785780883	0.393041832067032	304.014859347942
PDE6B	0.614062601396907	0.582975248068166	46.7754972204834
PDE6G	0.714456375867038	0.480384461415261	149.61184870838
PDLIM1	0.904884318674501	0.87788817379416	2.174958557329
PDYN	0.653237879081146	0.393041832067032	144.553185747261
PDZRN3	0.807417514853548	0.798432100627224	70.6062149561872
PEBP4	NaN	NaN	63.2395146689818
PGLYRP2	0.525454973549695	0.318274569041734	48.5595058616245
PHF21B	0.899566579088305	0.75955452531275	120.783936448493
PHOSPHO1	0.0493569104895619	0.0230168037973561	48.3168297058658
PHOX2A	0.924167450584401	0.480384461415261	363.725716223548
PI15	0.956740928828756	0.480384461415261	118.25113859832
PI3	0.98871325292059	0.480384461415261	261.670409533086
PIK3R6	0.920687159225451	0.647750275631296	34.5501927303071
PITX2	-0.187218166947363	0	160.702158741682
PKHD1	-0.310291362380084	0.416205205669959	-75.8514629958692
PKP1	-0.153735853409844	0.0436713146741147	46.9101421363776
PLA2G2D	-0.137081084018602	-0.129550055126259	83.3236824334936
PLA2G7	0.998998719834508	0.647750275631296	327.571023364419
PLCH1	NaN	NaN	215.2953051527
PLD4	0.0779709361048229	-0.027874733666903	-248.635312296173
PLD5	0.894092742029773	0.706779037585541	155.209278968589
PLEK2	-0.766278432389996	-0.709997115554637	-309.256611935903
PLK2	0.599744806366897	0.786282451311291	2.59591318655403
PLOD2	0.818968041890785	0.78978163617923	1.69395247790576
PLXDC2	0.843119053618614	0.833857003934014	1.08075768320008
PLXNA4	0.820425673581017	0.734315883205756	224.43737972069
POLD3	-0.422936259496478	-0.518200220505037	-49.0540218438979
PON1	-0.147308242344911	0.131013944022344	56.1756347785522
POU2AF1	0.66400592965551	0.393041832067032	536.779520370898
POU2F2	0.53405474316593	0.518200220505037	77.7851415613015
POU3F4	0.959443721746328	0.650443635587991	205.60471947968
PPAPDC1A	0.991089643095562	0.480384461415261	91.3270004502529
PPARGC1A	0.775841137926168	0.418121005003545	86.5228816643939
PPME1	0.737717051424101	0.820767734294955	1.77719264658867
PPP1R14C	0.648569478171485	0.480384461415261	203.012324497105
PPP1R14D	-0.136476790953078	-0.0436713146741147	78.2280191186362
PPP1R1A	NaN	NaN	101.780459626414
PPP1R1B	NaN	NaN	137.149490286521
PPP1R9A	0.967160795273389	0.856893070496975	3.15779064087885
PPP2R2B	0.467271623767067	0.305699202718803	372.648276050333
PRCD	0.416545826404671	0.312809704585307	56.9665734276783
PRDM7	NaN	NaN	136.18666165885
PREX2	0.686061310590555	0.480384461415261	147.89504497035
PRH1	0.29184866342425	0.194325082689389	240.388501220929
PRIMA1	0.913923796555375	0.827837354384716	7.55716476736202
PRKAR2B	0.731901331962282	0.85747063771766	0.923637992278624
PRL	-0.138923806609203	0.0436713146741147	109.123275761072
PRND	NaN	NaN	82.867119048955
PRODH2	0.702210448748856	0.480384461415261	264.957893409113
PROKR2	0.759454191179134	0.512091556499189	172.49901874834
PRR9	NaN	NaN	213.521464087807
PRRT3	0.64445162396182	0.557006651896017	74.9829219574084
PRRX2	0.606437853476191	0.591312395989083	237.209932629176
PSG11	0.722360759440995	0.68590075316121	137.971613965021
PSG2	0.832362310753647	0.413918677192358	93.1243133344462
PSG4	0.699014123266462	0.465165751511412	151.726401473279
PSG8	0.992650082478784	0.647750275631296	218.018071140145
PSORS1C2	NaN	NaN	93.008299958718
PSTPIP1	0.909536552741531	0.647750275631296	103.290616810927
PTPN21	0.765675093044721	0.614509867799027	64.9365303883029
PTPN5	0.645718986673091	0.393041832067032	260.133811680019
PTPRC	0.434012740764753	0.393041832067032	59.0764219394539
PTPRK	0.849964427236507	0.830357199965517	3.91415687331216
PXDN	0.79080533750701	0.816817692138914	1.36920157459522
PYDC1	0.996600601573848	0.647750275631296	235.007933251396
R3HDML	-0.135328145801041	-0.215022689450575	93.5340466249431
RAB25	NaN	NaN	54.7551438695266
RAB3C	0.464298214084949	0.582975248068166	232.50929244352
RABGAP1L	0.648718913259344	0.795484799177769	3.2362801275703
RAC3	NaN	NaN	92.6592219979484
RAMP3	-0.189193162627736	-0.194325082689389	91.0574494169557
RANBP3L	NaN	NaN	171.507308843364
RARB	0.546817620011892	0.393041832067032	92.2516626362072
RARRES1	0.436561513038676	0.566213373414959	86.7037668926411
RARRES3	0.634718342631793	0.582975248068166	64.0923790178225
RASIP1	0.557498555408913	0.170324348100435	65.6548882239491
RASL11B	0.627899826148485	0.546374284009003	182.906837938053
RASL12	0.574329374280923	0.393041832067032	151.649116099243
RASSF9	0.707513390194061	0.480384461415261	107.450835184657
RBM24	0.723317360223167	0.78978163617923	0.947919529727371
RBP1	0.593771393681658	0.647750275631296	511.797504794584
RDH12	NaN	NaN	69.4793525075786
RDH16	-0.0107288903046157	-0.393041832067032	63.8161156198502
REM2	-0.166012380125422	-0.131013944022344	47.9652150200951
REN	NaN	NaN	187.181039705369
RERG	0.200954322420333	0.462250163521024	119.805348525239
RET	0.863993088452757	0.556340040396809	5.87422344266353
RGMA	0.882921333860817	0.647750275631296	130.45634656486
RGS9	0.178305567305085	0.480384461415261	156.538378057786
RHBDL3	0.429883917326593	0.480384461415261	66.0585544428462
RHOB	0.769586047996266	0.825080265672612	1.69508100013044
RHOH	0.480759370885428	0.480384461415261	389.957290184788
RIC3	0.624355459336928	0.64111887433877	119.503874146548
RIMS1	0.6611558139603	0.869048189253482	2.21476273305927
RIMS2	0.940754427641387	0.75955452531275	80.3539361975264
RLN3	-0.0261443006032212	-0.0836242010007091	-75.9605739414923
RMI1	-0.89978363241119	-0.480384461415261	-9.58680674266411
RNASE1	0.462018519411238	0.480384461415261	58.4141485496478
RNF165	0.160056357527074	0.301031765230806	128.835049047999
RNF186	0.258230586736195	0.027874733666903	203.257476108295
RNF43	0.893207432586775	0.647750275631296	127.317143965566
RORB	0.572702504391399	0.582975248068166	154.592796657849
RPH3A	0.401276305993078	0.239374759492503	131.754824378527
RPS6KL1	NaN	NaN	68.1588479505025
RSPO3	NaN	NaN	332.685802903645
RTN4RL1	0.13600655937774	0.393041832067032	153.670655004752
RUNDC3A	0.149518896163749	0.414302468352409	173.114526821726
S100A9	0.661281242114085	0.557006651896017	433.075064507729
S100B	-0.149373833309178	-0.0436713146741147	61.0862700806242
S1PR5	-0.169068958104154	0.131013944022344	125.953387071364
SALL1	0.832230203931777	0.880408778480133	3.56679710159379
SALL4	0.742681789689439	0.805229005837487	1.01121229025448
SAMD14	0.61413319369058	0.480384461415261	75.4654127165258
SAMD5	0.302390133983945	0.305699202718803	133.73066511246
SCGN	0.603238252078301	0.35478743759345	324.864025100511
SCNN1G	0.175046247191645	0.131013944022344	69.7829277630084
SCT	0.386724190976908	0.0647750275631296	129.813115038073
SDC2	0.851591685551104	0.811044893383925	1.72556872121564
SDR16C5	0.99996874426915	0.480384461415261	992.058511689807
SEC14L5	0.14939283818439	-0.161117626581492	71.2541388834351
SEMA3D	0.520536434331664	0.480384461415261	47.5108466144767
SEMA3G	-0.241819247244132	-0.194325082689389	63.0246700339582
SERP2	0.341691224890976	0.274153929049484	60.0633872885223
SERPINA10	0.227871491782928	0.027874733666903	67.3676893456336
SERPINA11	0.999717625349311	0.647750275631296	699.693843084019
SERPINA12	0.857073824808282	0.506369683541833	206.885699074051
SERPINA3	0.543638502012052	0.393041832067032	221.106539414738
SERPINA5	0.984898796070571	0.647750275631296	211.787099523915
SERPINA6	0.6388291817966	0.480384461415261	281.659830821426
SERPINA9	-0.0844957813036691	-0.131013944022344	66.9041116592953
SERPINE2	0.867417516785165	0.819346490398703	4.37197802082771
SEZ6	0.906981447468742	0.745744443034336	222.566838148952
SFRP2	0.939664704352948	0.511005976663612	6.2311307439442
SFTPA1	NaN	NaN	115.559833864978
SGCZ	0.328031160767674	0.0244826591570564	149.848671317006
SGMS2	0.517556300650631	0.393041832067032	46.7318619873864
SH3GL2	0.497956644915134	0.393041832067032	181.274205475254
SHD	0.999482356213109	0.480384461415261	421.778851995196
SHISA3	0.366496551640511	0.195123135668321	123.973694174405
SIGLEC10	NaN	NaN	251.696053002624
SKAP1	0.646531992998573	0.393041832067032	161.782965592535
SLAMF6	0.740135729727879	0.647750275631296	77.4824614900199
SLC10A2	-0.127434993358524	0.129550055126259	83.1486600761389
SLC12A7	0.609684244751332	0.807927752182862	0.694990371614277
SLC13A2	-0.131419289262891	-0.510678887445117	152.868793457885
SLC17A1	0.513521805210207	0.3038218101251	355.31783698775
SLC17A4	-0.136455162953193	-0.194325082689389	136.136323360855
SLC17A7	-0.258926876735179	0	-291.393252467552
SLC1A6	-0.130407713986215	0.0436713146741147	129.898680398554
SLC22A11	0.478861924208306	0.344586485533854	103.570110983002
SLC22A17	0.648057930440764	0.832050294337844	1.62700495472859
SLC22A18	-0.768640144443576	-0.869048189253482	-1.56861626861681
SLC22A7	0.769159967469496	0.658280588604383	206.038756654578
SLC23A2	0.816997064457052	0.875373734681413	3.38480946782374
SLC24A3	0.699371555283898	0.440535373506321	134.905424837536
SLC25A41	-0.097361283694961	0.131013944022344	53.131403424231
SLC26A9	0.54960580298016	0.473049916791266	250.873454046249
SLC28A1	0.998398693912293	0.647750275631296	317.167865164111
SLC28A2	-0.129707572930758	-0.182769286032989	91.9502124456141
SLC38A4	0.682639614266614	0.856893070496975	0.750117110982965
SLC39A2	0.948927450336296	0.480384461415261	29.4734440094804
SLC4A3	0.683815008195172	0.786282451311291	1.05084793977004
SLC5A11	-0.190488424904152	-0.0436713146741147	95.8458156321785
SLC5A12	0.437499581318056	0.393041832067032	77.6689861994499
SLC5A7	0.990203519801745	0.480384461415261	129.522608789209
SLC5A9	0.699168503255982	0.663156573720851	156.713361789549
SLC6A11	-0.210374117190887	-0.194325082689389	87.7767440531399
SLC6A3	0.487530389417095	0.393041832067032	109.218255382383
SLC7A14	0.632380384631318	0.46088240084927	47.4300737647912
SLCO3A1	0.74306609573891	0.797279248990962	1.11120837960473
SLITRK1	0.984779456427384	0.647750275631296	386.871106058425
SLPI	0.84533105013536	0.480384461415261	139.705563264106
SMARCAD1	-0.811290898314587	-0.856893070496975	-1.05352273755482
SMOC2	0.496613284445129	0.480384461415261	58.7455551102331
SNAP91	0.733209986572217	0.518200220505037	198.681998197395
SNCA	0.966774232361078	0.752617809006382	102.07562600352
SORBS2	0.493656933714147	0.305699202718803	71.9549888582907
SORL1	0.847029317954461	0.877058019307029	4.29403866063539
SOX1	0.902873811700939	0.504666323397629	102.15016271452
SOX10	0.98137036471128	0.647750275631296	122.160859045296
SOX11	0.85377524299221	0.781623003771914	252.826981602272
SOX30	0.917457371801104	0.752617809006382	92.8144014965021
SPATA12	0.613357845634465	0.194325082689389	144.922195561504
SPATA4	0.62101020188946	0.453425192941907	64.7336465494309
SPDYC	-0.201707280364361	-0.388650165378777	227.109338441576
SPP2	0.671549620487321	0.194325082689389	183.259913597741
SPRR2E	-0.140941477667451	-0.131013944022344	139.560603655762
SPSB4	0.802727212579673	0.525520303703316	238.070122626668
SSBP4	0.296056835746133	0.096760210252759	66.7336273007791
SSTR1	0.713832922149449	0.480384461415261	72.1851691581297
SSTR2	-0.0838192789594771	-0.218356573370573	150.322907582173
ST6GAL2	0.674135194245246	0.775768067371562	124.052632481325
ST6GALNAC1	-0.140586154758809	-0.131013944022344	180.482502171487
ST6GALNAC5	0.77053746545168	0.677356028105743	61.0667947479189
STAB2	-0.167605784103476	0.250872603002127	96.3131852440309
STAC	0.622403134248063	0.480384461415261	79.6922748624539
STAT5A	-0.777527289540402	-0.793916261518197	-1.99558838798211
STXBP5L	-0.146558575310597	-0.305699202718803	51.2158659436694
STYK1	-0.340084842649502	-0.480384461415261	53.1234934592977
SV2C	0.499188044033574	-0.0924500327042048	49.0433895986729
SVOP	0.678926874688006	0.453425192941907	47.6666082486229
SYCE1	-0.067022288932933	-0.131013944022344	63.8106464068619
SYN2	0.214262630035006	0.218356573370573	95.0022200918518
SYT13	NaN	NaN	67.8266762108423
SYT3	0.228639003803425	-0.0647750275631296	189.378227514717
SYT4	0.802070986811054	0.785207053298757	3.58638303373407
SYT6	0.674671652996852	0.480384461415261	813.114336864551
SYT9	0.900390533747163	0.480384461415261	65.9804758864653
TACC1	-0.759743299719052	-0.785207053298757	-2.53552653323758
TAF4	0.864349720670345	0.836242010007091	4.04808409227009
TAGAP	NaN	NaN	164.672906947568
TAS1R2	-0.183313287800969	-0.585369407004964	146.064320553119
TAT	0.621544394543428	0.480384461415261	384.928551548891
TBC1D30	0.477652224351864	0.393041832067032	296.881774829963
TBX22	0.600699936612443	0.393041832067032	191.992569291086
TCEAL2	0.27167083765915	0.614509867799027	218.865481867655
TCERG1L	0.895850969507278	0.719759493476653	284.955860914511
TCF21	0.913682135789117	0.480384461415261	183.070822799302
TCN1	-0.125050709570324	0.131013944022344	113.399044011674
TCP10	-0.130706792407231	0.0436713146741147	111.179661417269
TCTEX1D1	0.736656991992394	0.665719023448946	56.2033008423718
TDGF1	0.6663288207203	0.393041832067032	652.82680972362
TECTB	0.63314593415208	0.393041832067032	540.189966022526
TEK	0.253505245540607	0.218356573370573	56.7871366595374
TEX11	0.103981122179543	-0.0647750275631296	86.567638069182
TF	0.925384489860054	0.639692501115462	184.30871606864
TGM3	0.343427319640684	-0.220343932413508	67.2404359910196
THPO	NaN	NaN	123.023839380513
THY1	0.437485757839183	0.393041832067032	48.2837008218401
TIGD2	-0.416157373740386	-0.393041832067032	-86.073477396671
TIGD3	0.0791261050947757	0.323875137815648	168.597868506437
TINAG	0.2503888223445	0.305699202718803	196.557996089047
TKTL1	0.127020156364921	-0.305699202718803	192.494612504386
TLR10	0.64612384234431	0.393041832067032	387.299235952713
TLX3	-0.143221855565302	0.131013944022344	75.9057174510855
TM4SF20	-0.190881589746562	-0.0647750275631296	135.446198196159
TM4SF5	0.937133383079776	0.647750275631296	650.983399921928
TMCC3	0.51406128856408	0.317631892403514	47.6082299867061
TMEM100	0.475965103993619	0.473049916791266	73.3822751557323
TMEM119	0.865740101689156	0.480384461415261	62.8740413706948
TMEM132B	0.934914015362572	0.647750275631296	47.7445640246314
TMEM132D	0.869068370413072	0.348800044522734	210.677284362269
TMEM179	-0.092699490632888	0.0436713146741147	94.0249065806526
TMEM215	0.787391863328714	0.696868341672576	127.962317718209
TMEM221	-0.17069896058572	0	-85.5859187866693
TMEM30B	0.149782809512401	-0.218356573370573	49.0833326980875
TMEM40	-0.119397360640361	0.0436713146741147	107.45952504176
TMEM65	0.206378111018418	0.131013944022344	72.9048235999818
TMPRSS13	0.0381191787196187	-0.0436713146741147	62.7360707117001
TNFRSF19	0.833652157385998	0.869256013840938	1.26237994722824
TNFSF14	0.330971186500811	0.322235253162985	205.278268973402
TNFSF15	-0.205348986807396	-0.305699202718803	47.9295235929166
TNNT2	0.751344144455908	0.814335149869185	2.86044453249588
TOX3	0.94725594980014	0.815241197482534	34.5511516707999
TP53I11	0.782380424703066	0.684970696853881	146.345419257384
TPH2	NaN	NaN	117.689034043618
TREM1	0.264896168634202	0.194325082689389	65.1817765921172
TRIM40	-0.134780278625353	-0.218356573370573	111.342036354569
TRIM55	0.45668182991474	0.453425192941907	86.2766187548407
TRIM58	0.655960828883145	0.480384461415261	96.5385232535028
TRIM9	0.79823816405295	0.807927752182862	1.23983647719366
TRIP11	0.12900380426699	-0.0647750275631296	57.8362090958976
TRPM5	NaN	NaN	80.7364260703489
TSGA10IP	0.990137368813926	0.480384461415261	81.8489156664478
TSPAN11	0.619127236396771	0.129550055126259	93.9805030682447
TSPAN19	0.148831791833102	0.194325082689389	154.024518021243
TSPAN2	0.787558371251352	0.64447050632597	245.041753646842
TSPAN5	0.689178520403984	0.798432100627224	50.6439783162028
TSPAN8	0.942048674713143	0.480384461415261	533.355689374406
TTBK2	NaN	NaN	48.0393976519936
TTC16	0.98273753999724	0.480384461415261	553.753531513579
TTLL10	0.811842513496182	0.506369683541833	72.914676645356
TTLL13	0.332555895896648	0.393041832067032	77.3784711000785
TTLL2	0.995910678330999	0.647750275631296	118.038808028743
TUSC5	NaN	NaN	104.469135296702
TWIST1	0.531125852776026	0.0822373021702258	157.796493110627
TXNDC2	0.348580444382818	0.388650165378777	273.948578603887
UGT1A6	0.481106578934973	0.388650165378777	103.278069569766
UGT2A3	0.999740279527477	0.647750275631296	539.618797683408
UGT2B10	0.555003715478017	0.508475179873127	223.117428856249
UGT2B11	0.441210781910701	0.388650165378777	371.871315852741
UGT2B4	0.460594430351383	0.18873779113832	105.531732748215
UGT2B7	0.663894840073482	0.393041832067032	597.733883283078
UNC5D	0.827914224773889	0.752617809006382	500.200694973107
UNC93A	0.6920468788486	0.35478743759345	138.554089084049
UPK1B	-0.129254778919714	-0.0436713146741147	406.93013317129
USH1C	-0.149211737773746	0.0436713146741147	56.3692785815452
USP26	-0.138272329673707	-0.131013944022344	93.2593517327184
USP44	0.588397316207905	0.480384461415261	116.577664329609
VIP	0.403700917343075	0.0418121005003545	197.856667211791
VIPR1	0.133001054150964	-0.131013944022344	191.257765602796
VMO1	0.496499766387586	0.292684703502482	82.1492347283592
VOPP1	0.846635042295065	0.779436330345951	1.99718485063164
VWC2	0.635864738233918	0.46088240084927	156.097330402517
WBSCR28	0.474396577126184	0.122413295785282	98.0908410642187
WDR93	-0.0680553891189594	0.305699202718803	82.1064750694926
WFDC3	-0.142910325426792	0.131013944022344	140.539819952804
WNT10A	NaN	NaN	157.423566896189
WNT6	NaN	NaN	64.9354010785952
WNT8A	0.771724783094878	0.418121005003545	124.879711742323
XKR5	NaN	NaN	69.2795048573955
ZAR1L	0.167754920267375	0.0836242010007091	46.7620533175586
ZBBX	0.0947525576099002	-0.131013944022344	74.0961592404743
ZBTB7C	0.866415933727941	0.3038218101251	294.704912430437
ZFAND2A	0.870345017460587	0.647750275631296	5.08426163228113
ZIK1	0.860629820379241	0.696868341672576	49.1001501680618
ZMAT4	0.517457122976513	0.480384461415261	120.814921951672
ZMYND10	NaN	NaN	175.7385063761
ZNF17	-0.593930916071376	-0.480384461415261	-57.7275969317391
ZNF366	-0.0797969907107582	-0.0436713146741147	94.0252526774668
ZNF383	-0.315074238984386	-0.0647750275631296	-72.247005265915
ZNF385B	0.978728636356678	0.888937450110968	11.9331902475049
ZNF521	0.985986079624167	0.819346490398703	25.9306606738102
ZNF556	-0.165853985874773	-0.0436713146741147	152.702738507163
ZNF684	0.887846718046699	0.480384461415261	17.9432022536586
ZNF69	0.732810811938653	0.898717034272917	2.17216659000285
ZNF700	0.894297236021426	0.480384461415261	9.25370183211025
ZNF704	0.264513466549864	0.250872603002127	165.497673270685
ZNF737	0.324696049857606	0.167248402001418	69.723690981886
ZNF781	0.494942342744731	0.259100110252518	73.7205038691417
ZNF835	-0.116464127479152	-0.0436713146741147	73.1887621554944
ZSCAN18	0.695555906695878	0.647750275631296	51.9812910076984
ZSCAN5B	-0.173933655291158	0.129550055126259	49.5403309156384
