# Supplementary material for: Functional transcription factor target discovery via compendia of binding and expression profiles
Source: Sci Rep. 2016 Feb 9;6:20649. doi: 10.1038/srep20649 (PMC4746627; doi:10.1038/srep20649)
Supplement: Supplementary Dataset [file srep20649-s2.zip › Supplementary Dataset/43180_2_data_set_1775630_nz79pm.csv]

Gene	PC	SC	CARS
ABCB11	0.839840402948645	0.647750275631296	255.982977356412
ABCC11	0.854222533794951	0.7526737802859	176.322909874294
ABCG5	0.689294316871873	0.480384461415261	326.105832330023
ABCG8	0.412181624626266	0.582975248068166	280.870864014236
ABO	0.3914655497912	0.194325082689389	447.169200484925
ACSM2A	0.77506049290981	0.585369407004964	401.430203091982
ACSM5	0.645479812807321	0.480384461415261	517.404927367612
ADAM19	0.569051380500713	0.892862137848166	3.21056854373494
ADAMTS5	0.883171098756187	0.883095519685308	40.2326559549937
ADORA1	0.64337022340468	0.817258608899732	172.254265261789
AGBL4	0.331885398070204	0.480384461415261	386.89714208402
AGRP	NaN	NaN	190.858179251228
AMHR2	-0.0609385847249797	0.305699202718803	221.300314179247
ANKS4B	0.756240233082354	0.650443635587991	196.118839575703
AOC3	0.628563645052283	0.480384461415261	351.665029853897
APOA4	0.831076270689716	0.354458778479283	271.005932636728
ARMC4	0.640733660946266	0.580023455693373	280.687566822246
ATP1B2	0.649992572990757	0.393041832067032	284.58950023723
AXIN2	0.777070309869963	0.848383127060084	1.2898186475171
AZU1	-0.0426828002539763	-0.306622070335933	275.792270359404
B3GALT5	0.91477449976694	0.75955452531275	170.558716203685
BEND4	0.859130945609153	0.650443635587991	275.580329215395
BEST3	0.383748087889092	0.253184841770917	205.398721142966
BLK	0.780309957094017	0.785825277985741	245.584957435295
C10orf82	0.889889736416129	0.897276692911417	7.57867474397402
C10orf99	0.66522778756002	0.393041832067032	404.327487533264
C11orf52	0.597455609962653	0.362371537669739	267.206990674513
C1orf115	0.900605397936151	0.918693093023678	2.71811807266884
C20orf141	0.990807065061207	0.480384461415261	209.950834157365
C2orf80	0.517651672519368	0.0836242010007091	186.596594870965
C7orf57	0.674752906701047	0.194325082689389	223.357710082144
C7orf65	0.255910512115171	0.832577685430322	5.94393763467037
C8A	0.681813407528339	0.480384461415261	504.578991591811
CAMKV	0.620996165430739	0.393041832067032	327.233805371474
CCDC151	0.497439964541424	0.416205205669959	167.600992607257
CCDC85C	0.812568939806406	0.863783110653534	2.41028926720069
CCL22	0.766295263585051	0.473870472337351	223.367800105402
CCNYL2	0.220582127879226	-0.194325082689389	169.859430019465
CCR9	0.945259187035348	0.6076436202502	397.95191250189
CD244	0.998723768946086	0.647750275631296	253.353309055894
CD300LB	0.14084749425401	0.480384461415261	171.359787083432
CD7	0.381228663461413	0.308425170884571	427.605364873844
CDH16	0.754108822093665	0.593833537971786	253.509321184042
CDSN	0.139888087677542	0.0647750275631296	198.460818955337
CETN1	0.586281489105085	0.393041832067032	246.887494660668
CGA	0.14107473429704	0.194325082689389	384.394259690269
CHDH	0.607991987019676	0.862239261143068	1.20650363165514
CHN2	0.760787421224352	0.848104191288263	2.0891552416477
CLEC18B	-0.157945430014595	0.218356573370573	287.483165228027
CLEC4F	0.617950178269821	0.393041832067032	225.911056908606
CNOT4	-0.857453749975737	-0.849603934619333	-3.77728868779857
CORO2B	0.758987990725192	0.909265717458853	1.15249940343541
CPAMD8	0.780292242970734	0.834884147584971	2.16660079000953
CPE	0.825832322022634	0.832085312552726	1.40718990998727
CRABP1	0.621707239531925	0.393041832067032	215.520487175363
CRHBP	0.99133234040196	0.480384461415261	189.372331984601
CRISP3	0.688389719030911	0.480384461415261	264.512069824281
CRYBA2	-0.578894377971157	-0.393041832067032	-288.396124951597
CTLA4	0.390643527734594	-0.247934178615822	203.629650807076
CTSE	NaN	NaN	185.012163074351
CXADR	0.725885375928058	0.831820326799003	2.14272719602149
CYP27A1	0.744837632321459	0.829988416166348	2.23918645407997
DLEU2L	-0.799872348974391	-0.745744443034336	-246.08942091584
DPPA4	0.775410305674229	0.473870472337351	522.655132516288
DSCR8	-0.127266262849709	0.218356573370573	206.450954462069
DTNA	0.770955211182757	0.827485307864698	1.62692707285405
DUOXA2	NaN	NaN	196.668520868861
DYDC1	0.999621823207486	0.480384461415261	323.691604663005
EDEM3	-0.717489760564012	-0.863558008187846	-2.4074331414807
ELF3	0.813983149467974	0.841083593138885	1.53558033855223
EPHB6	0.897683194148671	0.880406783974758	1.2596985958455
F10	0.795821719981558	0.847547767584352	2.07265415681046
F2RL3	-0.0712724704207903	-0.00460336075947121	288.446031746625
FAM20A	0.923425544880982	0.876439947839624	7.40999283510722
FAM71F1	0.518282067247442	-0.0244826591570564	344.233777774263
FAM99A	0.669483581855425	0.393041832067032	182.595944077698
FEZF1	0.875596091330927	0.650443635587991	252.911751772338
FFAR3	0.425236665410712	0.323875137815648	223.928389511139
FGA	0.549888865155626	0.393041832067032	177.20244505061
FGF2	0.541358164466507	0.830357199965517	1.65241376972597
FRAS1	0.763911163960032	0.853614745841771	1.70657077184108
FRG2B	-0.651353274548432	-0.716928179098865	-220.172347262596
FRMD5	0.732494999348165	0.861533641783318	2.14617345416497
GABRB2	0.931963987967989	0.916057224828689	7.00090354653632
GDF7	0.700069285918565	0.831533056859647	3.28194471470145
GLOD5	-0.0007799425493937	-0.118262479197817	196.576779543919
GLT6D1	0.673438706007034	0.480384461415261	208.250974553813
GNG4	0.717340156306634	0.867323205369327	1.90639332387087
GNGT1	NaN	NaN	202.151643106468
GPR119	NaN	NaN	192.507229623358
GPR183	0.722881730026402	0.639692501115462	217.793501229602
GPR34	0.543184599771734	0.480384461415261	181.761222287261
GZMH	-0.534139499943035	-0.752617809006382	-378.357496100895
HAPLN4	0.637005464268776	0.480384461415261	245.563074151651
HEMGN	0.149379918547984	0.480384461415261	276.394681454538
HEPN1	0.837555647686885	0.354458778479283	494.867362186132
HES7	0.146842787735989	0.393041832067032	196.682155797658
HIST1H2AA	-0.582655711536924	-0.0752617809006382	-371.334076878559
HOXC10	0.799635308464344	0.480384461415261	335.321516185571
HOXC8	NaN	NaN	415.546493214144
HRASLS5	0.994074787175713	0.647750275631296	179.903739283287
HSH2D	0.684186273531123	0.480384461415261	332.955746805654
IHH	0.932784836054708	0.394694787223094	285.816449907695
IL12B	NaN	NaN	248.177966263454
IL18RAP	0.817690475402045	0.696868341672576	175.37340485522
INHBA	0.866517834898077	0.852133806396838	2.40760118937583
IRS1	0.857062359615183	0.852133806396838	2.27000462620651
IRX2	0.872809426363141	0.477305324083742	171.537444977354
KCNH3	0.434768950995966	0.326134383902765	225.506423464599
KCNK1	0.589573802875365	0.849150587974077	2.47014245813344
KIAA1161	0.754137961052447	0.876161342385782	1.70997640173405
KLF1	-0.387427247403789	-0.453425192941907	-544.653631056235
KRT14	NaN	NaN	169.269313275093
KRT6A	-0.0939194108694025	0.131013944022344	274.163996188979
LAG3	NaN	NaN	234.256833510681
LAMC2	0.793134221354582	0.827814482263852	1.26511254275023
LCN9	0.763339601316785	0.250872603002127	233.44526432537
LGALS2	0.334602781121669	0.259100110252518	177.335144260679
LHFP	0.774118050620774	0.855171726215666	1.59499044677967
LRAT	0.934531313015348	0.650443635587991	255.524363484582
LRIG1	0.703267250423979	0.833969121433459	2.61583004154408
LRRC3	0.671544376877112	0.859575991528584	1.87574740765197
LRRN1	0.877674460861103	0.434682882899765	334.257700172697
LRRTM4	0.75796006430376	0.843140261191533	6.74397839132357
LYPD3	NaN	NaN	287.151057521725
MCC	0.721527026486776	0.906866734809528	2.51430724888241
MDFI	0.710101793011322	0.518200220505037	191.997843411731
MERTK	0.74522815413386	0.870254363587255	3.90250756685591
MFAP2	0.827980240724735	0.92844206173819	1.91569948696851
MIR155HG	0.757363892280823	0.474292382984615	175.814914711688
MMP28	0.130209253574433	0.453425192941907	168.620413147141
MOGAT2	NaN	NaN	177.453892424713
MSMB	0.838311489394505	0.650443635587991	168.628917289864
MTAP	0.865737533395618	0.903096901987375	7.12851816508628
MYO1E	0.712276801442491	0.859659651621883	2.68723338100928
MYO3A	0.947684478091553	0.650443635587991	181.326424850208
NANOS1	0.756842013173227	0.938708428632669	2.20337344306515
NAP1L6	0.618001212732123	0.480384461415261	277.757941854216
NAPSA	NaN	NaN	198.214261190928
NAT1	-0.794222984132803	-0.831820326799003	-1.1192626000407
NBPF6	0.421249479763206	0.305699202718803	297.75726795009
NHLH2	0.937831156026671	0.713520917718038	175.238876607303
NKD1	0.762451400580879	0.840081975269291	2.58928270599251
NME5	0.449373662956247	0.393041832067032	184.636535313236
NOVA2	0.933914196100977	0.745744443034336	239.45651015615
NR0B2	0.672061003562738	0.393041832067032	812.429019987016
NXF2	-0.278502084480184	-0.139373668334515	-326.263481842687
NXF2B	-0.131691135326831	0.218356573370573	177.314222325736
OR52A5	NaN	NaN	248.295931033475
OR52D1	-0.605215521051075	-0.393041832067032	-304.443448747451
ORM2	NaN	NaN	225.81454801855
PAEP	0.418691959255717	0.393041832067032	416.837009546631
PCDH11Y	0.772847748717478	0.480384461415261	197.915758045259
PCDHB6	0.838312956082186	0.869048189253482	1.3413672705299
PCDHGC3	0.759137712097003	0.834884147584971	1.74700387364109
PLA2G7	0.998998719834508	0.647750275631296	327.571023364419
PLXDC2	0.79757986088763	0.83750288889716	1.27959055853686
PMAIP1	0.744764434640452	0.858869188590922	1.77100016317408
PPAP2B	0.766899775717833	0.837129129664324	1.24866882587535
PRKAR2B	0.700791691389907	0.867258180783988	1.03684269302078
PRODH2	0.702210448748856	0.480384461415261	264.957893409113
PRRG4	-0.160487252724324	0.0436713146741147	218.328619250563
PTPRK	0.817935576293926	0.856702921221947	2.45898046138346
PYDC1	0.996600601573848	0.647750275631296	235.007933251396
RAB17	0.811541478004426	0.85114945850561	1.39756124858194
REN	NaN	NaN	187.181039705369
RHAG	-0.389669292449613	-0.518200220505037	-336.258668290242
RUNDC3A	0.149518896163749	0.414302468352409	173.114526821726
S100A9	0.661281242114085	0.557006651896017	433.075064507729
SDK1	0.82049871811231	0.829537013236622	2.86241878909374
SDR16C5	0.99996874426915	0.480384461415261	992.058511689807
SERPINA5	0.984898796070571	0.647750275631296	211.787099523915
SEZ6	0.858158558561117	0.745744443034336	222.566838148952
SH3GL2	0.953750312890391	0.86024301593774	7.42751859046557
SHD	0.99948235621311	0.480384461415261	269.499285762303
SIGLEC10	NaN	NaN	251.696053002624
SIPA1L1	0.530747565858429	0.847528522332547	0.9660701227591
SLC13A2	0.445227688644694	-0.00417079606113743	168.805654229561
SLC17A1	0.513521805210207	0.3038218101251	355.31783698775
SLC17A7	-0.258926876735179	0	-291.393252467552
SLC22A17	0.648057930440764	0.832050294337844	1.62700495472859
SLC22A18	-0.768640144443576	-0.869048189253482	-1.56861626861681
SLC23A2	0.909420668267903	0.863783110653534	3.16822080215016
SLC30A5	-0.710971672655559	-0.86024301593774	-2.09020309845844
SLC35B4	0.819652140065357	0.826548221984024	1.59280914795597
SLITRK2	0.473541431323516	0.393041832067032	171.207669827488
SOX13	0.632856617142143	0.859659651621883	1.90744305306371
SPANXA1	-0.0857389022351528	-0.131013944022344	193.529186775598
SPDYC	-0.201707280364361	-0.388650165378777	227.109338441576
SPIRE2	0.724385992570914	0.829988416166348	1.81878253077251
ST6GALNAC1	-0.140586154758809	-0.131013944022344	180.482502171487
SYT3	0.228639003803425	-0.0647750275631296	189.378227514717
TAGAP	0.393474457084981	0.259100110252518	180.517763011285
TAT	0.916645563751058	0.647750275631296	384.928551548891
TAX1BP1	-0.816051323086511	-0.863791115352941	-3.14943437120161
TBX22	0.902225091800971	0.639692501115462	191.992569291086
TCF7L1	0.886209267741506	0.913082926788884	2.47160865631629
TDGF1	0.833966784545815	0.695107474680153	577.024141174143
TECTB	0.794535008892477	0.49255960126342	448.37883901278
TF	0.902732003393086	0.639692501115462	184.30871606864
TM4SF5	0.937133383079776	0.647750275631296	650.983399921928
TNFSF14	0.33097118650081	0.322235253162985	172.646907256433
TNNT2	0.704922622416533	0.846315866759375	2.30931329638439
TPSD1	0.989494758644816	0.647750275631296	174.452561234168
TRIM44	-0.905919892742829	-0.901751403883351	-2.48752443071973
TSPAN19	0.665808622198706	0.405095746833467	221.790392338776
TTC16	0.98273753999724	0.480384461415261	553.753531513579
UCA1	0.236458394548194	0.0647750275631296	230.609700099786
UGT2B10	0.705975834201693	0.508475179873127	285.555819831613
UPK1B	0.205656385099791	0.322235253162985	466.263146363361
UST	0.848636270778657	0.879908098461573	1.24036981785741
WASF3	0.738610481557886	0.841036656360861	1.65791165703922
ZAN	0.693909329236915	0.480384461415261	314.279091547744
ZMYND10	NaN	NaN	175.7385063761
ZNF541	-0.193282186275271	-0.129550055126259	-189.923356492211
ZNF69	0.732810811938653	0.898717034272917	2.17216659000285
