# Supplementary material for: Functional transcription factor target discovery via compendia of binding and expression profiles
Source: Sci Rep. 2016 Feb 9;6:20649. doi: 10.1038/srep20649 (PMC4746627; doi:10.1038/srep20649)
Supplement: Supplementary Dataset [file srep20649-s2.zip › Supplementary Dataset/43180_2_data_set_1775632_nz79pm.csv]

Gene	PC	SC	CARS
ABCC11	0.709815369429698	0.481226503185788	308.438199091476
ABI2	0.726553618443304	0.760292780961358	2.4312236554863
AC000123.1	0.926524155843391	0.481226503185788	13.3524742205523
AC003986.2	-0.937897695810739	-0.481226503185788	-12.0689091369128
AC005532.1	-0.986993866367294	-0.481226503185788	21.1464299633577
AC005592.1	0.99872585726804	0.481226503185788	83.6707335252621
AC006946.1	0.999757047525633	0.481226503185788	240.161986399201
AC007099.1	0.999774435537578	0.64888568452305	356.165554188488
AC007391.1	0.968625521837998	0.481226503185788	16.3211410805395
AC009518.4	0.999480958712025	0.481226503185788	196.301901222232
AC012354.5	0.997955268481151	0.481226503185788	57.3705412267608
AC023347.1	0.656500460385719	0.393730775333826	294.579808013416
AC062028.1	0.745249174863057	0.64888568452305	261.054076181387
AC068196.1	0.885906277115813	0.857421285884046	2.85031448744105
AC074011.2	-0.954705198808113	-0.481226503185788	8.13336113603257
AC092015.1	0.955144638353797	0.481226503185788	15.7961127597561
AC092198.1	0.998897724330354	0.481226503185788	126.56804650819
AC093063.1	0.767355603084277	0.51910854761844	266.646502569704
AC093157.1	-0.988681355914992	-0.481226503185788	18.6476590923389
AC093583.1	-0.849399655228472	-0.481226503185788	4.43061483938596
AC093732.1	0.977349282071078	0.481226503185788	23.0898313689198
AC098617.2	-0.987708993163305	-0.481226503185788	16.646804116212
AC104024.2	0.926827741732048	0.747051620975361	238.801872669541
AC104597.2	0.890509530038875	0.481226503185788	11.4904539438782
AC104667.3	0.979719191301557	0.753937034925052	113.927527374151
AC105765.2	0.995786732108746	0.481226503185788	185.795060324936
AC112907.3	0.674045922316396	0.437478639259807	270.593647666582
AC139666.1	0.670367265223408	0	505.804329356651
ACE2	0.549832747563449	0.437478639259807	253.894660680571
ACER1	0.999733813791777	0.481226503185788	386.718250166582
ADAMTS15	0.663187114174678	0.481226503185788	263.445185539203
ADAMTS5	0.852972348261769	0.64888568452305	123.399836727324
ADIPOQ	0.995647775493772	0.481226503185788	83.2312644369376
ADRA1A	0.999765204407861	0.481226503185788	260.681087534995
AF131217.1	-0.988842097613546	-0.481226503185788	19.075592745598
AGT	0.982847882758592	0.64888568452305	304.522630618483
AKAP3	0.973780163452731	0.481226503185788	20.842523300604
AKR1B10	0.824419203478367	0.616441400296898	299.97924535705
AKR1D1	0.3972518924371	-0.0324442842261525	467.958111889717
AL021326.1	-0.982976843997028	-0.481226503185788	12.5555476394811
AL031963.2	0.676230146043143	0.454219979166135	482.618823542547
AL049736.2	0.655556789801337	0.393730775333826	377.177394790771
AL121932.1	0.679501344051041	0.481226503185788	325.085697223876
AL133333.1	0.844376637753606	0.64888568452305	521.600794174206
AL136376.3	-0.987933710099852	-0.481226503185788	20.8629132563661
AL137024.2	0.999173869101649	0.481226503185788	104.703860503818
AL138962.1	0.997591746359411	0.481226503185788	65.2419394559867
AL158151.3	0.963161208646626	0.481226503185788	27.8474014492563
AL160007.1	-0.957956857720286	-0.481226503185788	9.09855469173335
AL160162.1	0.999846636146532	0.481226503185788	324.037236147626
AL354820.2	0.942886841548994	0.481226503185788	18.1916181444277
AL359636.2	-0.921527442816807	-0.481226503185788	5.54101937879953
AL499610.1	-0.986432087773014	-0.481226503185788	13.7561811721765
AL590652.1	0.586408299656584	0.437478639259807	263.31648487764
AL662871.2	0.63888637985037	0.393730775333826	306.306857222258
AL669914.2	0.469923370469021	-0.133731463014108	361.673847183274
AL691426.1	-0.977589722761738	-0.481226503185788	9.34043747765616
AL713998.1	0.775694525980389	0.6422426593806	699.826347983573
ALX1	0.768536076940668	0.481226503185788	384.337002958192
AMBP	0.849337563397626	0.64888568452305	178.642556601547
AMOTL2	0.846819652935349	0.818447591071135	1.2607333454608
ANKRD1	0.904105565085318	0.858395075278952	1.59377811087349
AP001271.2	0.999560771902623	0.481226503185788	307.656955261337
AP001891.1	0.981274485419299	0.481226503185788	23.1794861989167
AP004372.1	0.775595045493594	0.64888568452305	406.938992028179
AQP10	0.641607815293998	0.393730775333826	429.841777451971
B3GNT4	0.892813033455926	0.64888568452305	258.061833881736
BANK1	0.701170201800675	0.481226503185788	307.927781316048
BATF	0.571865091818546	0.487339717240448	251.964553495584
BCL2A1	0.862906561858683	0.820782681668123	1.76128345746865
BEND4	0.997717575800677	0.481226503185788	313.019566763821
BET3L	0.670062304144622	0.064888568452305	302.354906639631
BIN2	0.488499683218329	0.306235047481865	296.725533865032
BIRC3	0.865271587740879	0.820782681668123	2.31966706424837
BLK	0.774964057120693	0.583997116070745	384.757629904424
BMP10	0.623076087410351	0.393730775333826	268.832632723505
BSND	0.998825493429453	0.481226503185788	207.635635703623
BX322234.1	0.999426164048517	0.481226503185788	132.799591978299
C10orf71	0.370330888587599	0	373.533654084631
C11orf21	0.471979000060342	0.51910854761844	264.38754619431
C11orf52	0.402878389534404	0.12977713690461	385.379675002786
C11orf86	0.925443147126361	0.64888568452305	144.908523930962
C12orf34	0.0638418497114195	0.0323099387868596	369.059786369326
C14orf126	0.882275944727336	0.753937034925052	4.31221753708294
C17orf28	0.671953987718265	0.481226503185788	259.213440527779
C17orf82	0.998578915765081	0.481226503185788	95.6329840597798
C19orf2	0.856225915299912	0.481226503185788	8.30188761916669
C1orf133	0.802340043427884	0.583997116070745	600.704306987317
C1orf158	0.723423731745925	0.296174438879546	298.150943982996
C1orf168	0.979092881057208	0.64888568452305	111.607383112367
C1orf230	0.9006311255504	0.481226503185788	11.304644635784
C20orf141	0.999749485931784	0.481226503185788	202.784245095752
C21orf37	0.40001325676448	0.227109989583068	391.3879504235
C2orf82	0.543710416132157	0.799831632114309	2.48033872041254
C3orf32	0.918590813428431	0.753937034925052	737.348086785221
C4orf19	0.998375359303521	0.481226503185788	383.266912279017
C4orf6	-0.946274066718778	-0.481226503185788	7.52025071242164
C5orf49	0.963145497868429	0.481226503185788	262.848359946204
C6orf100	0.942650199057679	0.651583765535002	360.668576011285
C8A	0.674182437673819	0.437478639259807	495.921494814351
C8orf4	0.590840208156211	0.64888568452305	340.355223797372
C8orf73	0.565437656369997	0.481226503185788	860.991173552979
C9orf41	-0.951755325642739	-0.64888568452305	-10.1438929918837
C9orf43	-0.667130684940785	-0.822206416791347	-2.06297605600514
C9orf46	0.854745070739102	0.820782681668123	5.61967534146649
CA5A	0.674131440832008	0.437478639259807	478.565644873824
CACNB3	0.507223720181372	0.38933141071383	272.103386044162
CARD14	0.879077919510205	0.481226503185788	182.496974625698
CBX8	-0.936006086396535	-0.481226503185788	-12.5412011148161
CCDC67	0.999785974718749	0.481226503185788	448.617457560198
CCL7	0.999308706633631	0.481226503185788	136.257966646767
CCRL2	0.985327111674246	0.481226503185788	181.303596878507
CD28	0.961546284823927	0.753937034925052	209.765324001
CD33	0.606718896981479	0.481226503185788	391.901620187898
CD3D	0.614423400909231	0.393730775333826	524.798418026463
CD79A	0.764863800989308	0.583997116070745	432.242634884576
CDS1	0.909921746430023	0.64888568452305	183.423268521362
CELA2A	0.999784226755728	0.481226503185788	289.219205893627
CER1	0.999395270839135	0.481226503185788	331.032651148715
CES1	0.498293109419868	0.437478639259807	559.616365362107
CETN1	0.753121522339342	0.481226503185788	293.210431404755
CHRNA9	0.893769846737722	0.481226503185788	253.892235296976
CHST13	0.631813016844321	0.437478639259807	266.717420583482
CLCF1	0.884217193561616	0.753937034925052	226.259520767184
CLEC2B	0.980851157307767	0.481226503185788	167.084765745161
CLU	0.674342235458903	0.760292780961358	0.790779007916249
CNN3	0.571392968766896	0.795133222865994	1.02705119214618
CNNM1	0.575470350686946	0.481226503185788	294.218204203145
COL22A1	0.910713026781316	0.481226503185788	418.670678725723
COLEC12	0.99849378785825	0.481226503185788	106.257523455762
CPN2	0.674111498687386	0.437478639259807	440.400389333153
CREB3L3	0.672739324441373	0.437478639259807	344.28598928939
CRLF2	0.999613364613474	0.820782681668123	190.093680044336
CRYGD	0.998919876928129	0.481226503185788	273.103131502868
CSMD2	0.991600226134746	0.481226503185788	265.613926646286
CSTA	-0.0896802385841528	0.131243591777942	508.620594615231
CTNND2	0.84213428900809	0.481226503185788	254.5831490684
CUEDC1	0.468460485235738	0.481226503185788	250.810173305759
CXCR3	0.487273030227858	0.306235047481865	329.719377188708
CYP17A1	0.674178712703483	0.437478639259807	450.688771237302
CYP24A1	0.296610418623615	0.262487183555884	358.34214182459
CYP26B1	0.186209727472136	0.306235047481865	389.433307828907
CYP4B1	0.999509150271116	0.481226503185788	151.558014249721
CYP4F12	0.817252617594105	0.64888568452305	469.790295594924
DAPP1	0.516637027518399	0.481226503185788	417.297178212557
DCLK1	0.890717403537493	0.481226503185788	191.715831574811
DEFB132	0.998141780208662	0.481226503185788	243.252384706856
DKK2	0.999456080918517	0.481226503185788	176.807271460668
DLX3	0.999546876771882	0.481226503185788	455.614550072765
DNAJC22	0.846006399339094	0.743834305261737	221.45655276916
DPT	-0.855212408262979	-0.481226503185788	11.7906126640553
DUSP2	0.670962639032039	0.760885910252682	1.6250786090136
DUSP21	0.681257440016676	0.481226503185788	326.35437783991
EFNA1	0.642566926462311	0.807750455284756	3.02599983267052
EHF	0.85278469811013	0.481226503185788	243.583540618959
ELF5	0.66998791616517	0.227109989583068	347.784214850406
EPGN	0.880123228915599	0.481226503185788	137.161480826496
ERBB3	0.746001095017616	0.820782681668123	0.950540889090247
ERRFI1	0.823660368719323	0.780751794894677	2.57321182858161
ESRP1	0.99839672123251	0.64888568452305	316.545325289136
F13B	0.674173892878314	0.437478639259807	464.905011076635
F2	0.993728753023456	0.760885910252682	332.640149065538
FAM13A	0.731341143759449	0.820782681668123	0.882763764461044
FAM163B	0.969513711286376	0.481226503185788	26.729089820198
FAM83A	0.500767985408186	0.481226503185788	312.464260354343
FAM84B	0.628128779035416	0.481226503185788	257.507646747659
FGA	0.994043923923333	0.753937034925052	227.7478466399
FGD2	0.509784955353223	0.481226503185788	281.3021151113
FGF14	0.999738420195837	0.481226503185788	183.127948383087
FGF5	0.998376072771833	0.481226503185788	94.4548586127746
FOXQ1	0.792391851208336	0.64888568452305	466.513385276201
FPR3	0.999024207574238	0.481226503185788	207.38999328353
FUT6	0.674132270197707	0.437478639259807	434.492458033914
GABRG2	0.865473483903552	0.481226503185788	272.657247647323
GALNTL2	0.997474828809128	0.481226503185788	82.9020156793843
GAP43	0.670266916307269	0.393730775333826	447.120176624916
GAST	0.67416976982744	0.437478639259807	417.107723466354
GCET2	0.882285549861983	0.753937034925052	5.46686973436331
GDF2	0.691414002789302	0.481226503185788	344.572066642379
GGCX	0.925470045239082	0.64888568452305	6.93626415072402
GGT6	0.998189290279688	0.481226503185788	354.778369079308
GPR119	0.674013520162433	0.437478639259807	342.795470695215
GPR97	0.920666405489391	0.820782681668123	4.74452366167328
GPRC5A	0.917833575943327	0.820953660251723	149.498621347302
GPX2	0.977163809646952	0.753937034925052	406.300448220597
GYPB	0.677746443765244	0.481226503185788	611.372889668338
HAS2	0.999244415010277	0.64888568452305	109.691307952682
HBBP1	0.991756681173803	0.64888568452305	469.380825288848
HBD	0.588421314703899	0.393730775333826	349.941222082743
HEMGN	0.642000012635637	0.393730775333826	531.726646384201
HFE2	0.646798694316967	0.393730775333826	366.306859061643
HGD	0.809975587150781	0.64888568452305	252.020116665735
HGFAC	0.644445305499387	0.437478639259807	469.934032961857
HIST1H2BH	-0.913730859450957	-0.481226503185788	-13.0031410801952
HLA-DOA	0.440175461600575	0.393730775333826	388.640611421529
HLA-DQB1	0.885983151145504	0.753937034925052	65.9761735209388
HOXC10	0.599026608627202	0.481226503185788	360.81915922196
HOXC11	0.637067989222223	0.481226503185788	610.146811016388
HOXD1	0.674185404438993	0.437478639259807	496.321466059987
HOXD3	0.857832918639574	0.481226503185788	384.564255756236
HRH1	0.982509081925998	0.753937034925052	118.083538726969
HS3ST4	0.990114822109258	0.481226503185788	254.014531929291
IBSP	-0.890981995351506	-0.481226503185788	4.48809402067281
ICAM4	0.681202907430378	0.481226503185788	253.308918033192
ICAM5	0.504892402092513	0.481226503185788	293.924917140892
ID2	0.759019865016549	0.766812397612892	1.56850160546227
IGF2AS	0.67418478508637	0.437478639259807	570.007575430156
IGFBP5	0.86393593893724	0.753937034925052	6.08252125903733
IGLC1	-0.174967834315247	-0.306235047481865	252.895347398692
INTS4	0.727334652035332	0.809343928120155	3.11402753650654
ITGAL	0.926045090935134	0.747051620975361	297.125608253745
JPH1	0.751651183916721	0.481226503185788	592.48417353518
KCNIP1	0.769263646146822	0.481226503185788	270.691144412582
KCNJ2	0.930668092907789	0.481226503185788	17.6613567360787
KLF1	0.65226046612571	0.393730775333826	582.824645719736
KLRK1	0.528079090905839	0.698089847152826	370.633787470478
KNG1	0.674176068559642	0.437478639259807	407.364304067143
KRT4	0.991682478445818	0.64888568452305	118.356730602445
KRT7	0.374399742142824	0.306235047481865	299.55521098251
KRT80	0.904474185463167	0.820782681668123	3.65549396607187
KRTAP5-7	0.636891154702384	0.437478639259807	397.720302003077
LAX1	0.526325790047012	0.393730775333826	318.050848177974
LCK	0.79398178933289	0.760292780961358	2.08293326363006
LGALS12	0.997603863515313	0.481226503185788	383.565918974064
LGALS14	0.509000295138914	0.393730775333826	248.743469350992
LGI1	0.989500278911139	0.481226503185788	284.092580509597
LGR5	0.901623690597843	0.64888568452305	227.964286034822
LIMCH1	0.788828413104787	0.698089847152826	442.084473255568
LRMP	0.999651775989004	0.753937034925052	542.922352018682
LRP1B	0.875260637191197	0.481226503185788	139.394876623403
LRRC31	0.998480406402825	0.481226503185788	315.373053746008
LRRIQ4	0.999730450477209	0.481226503185788	220.968676049945
LRRN1	0.722983186673019	0.481226503185788	694.7741883439
LRRTM3	0.999814688579498	0.481226503185788	302.181816776813
LSP1	0.84544984168369	0.753937034925052	2.20383483588564
LY6G6F	0.605783713753657	0.393730775333826	347.772355590359
LY6K	0.942151187555486	0.64888568452305	179.195670470559
LYL1	0.854481767767746	0.753937034925052	137.573444373941
LYPD3	0.624395523823206	0.481226503185788	765.847488980892
LYZ	0.51655789819103	0.437478639259807	258.105943200773
MAB21L1	0.999872410456049	0.481226503185788	288.834657478034
MAN1A2	-0.875575105313026	-0.684797319227414	3.39776598928332
MAP3K9	0.356489332005798	0.218739319629904	322.915196074707
MAPT	0.646279049546206	0.481226503185788	266.255241971805
MBL2	0.999918386465119	0.64888568452305	390.201266699742
MC4R	0.999093080445383	0.481226503185788	101.042508982728
MEP1A	0.674141858213314	0.437478639259807	428.808016524109
MGP	0.552935080368099	0.393730775333826	305.302143123575
MS4A3	0.740697316604968	0.481226503185788	619.585462154094
MSX2	0.627988973161605	0.481226503185788	320.884547925425
MUC5B	0.959711341466105	0.481226503185788	192.196449896838
NACAP1	0.909424025685458	0.64888568452305	7.26981773735821
NAPSB	0.992458950292114	0.753937034925052	304.000881053613
NEFM	0.385699817018706	0.393730775333826	333.015261264006
NIF3L1	0.703261236708543	0.760292780961358	2.20032724155686
NLRP14	-0.988879921644598	-0.481226503185788	16.6992579459454
NOTCH3	0.461185218223137	0.393730775333826	810.005088980331
NPTX2	0.924537257214167	0.481226503185788	127.031153168707
NR0B2	0.772628614573774	0.251312344975017	725.512988435531
NRG3	0.995516028953525	0.481226503185788	388.133437303349
NUPR1	0.673552137950684	0.795133222865994	0.991268969104602
NXNL2	0.413631058009137	0.393730775333826	332.400130621756
OLR1	0.624249815405719	0.393730775333826	410.931135948542
OR52A5	0.999926539383433	0.481226503185788	453.881444522213
ORM2	0.628197850708428	0.437478639259807	577.295070661513
P2RX1	0.768979471196049	0.481226503185788	486.04482858635
PAK2	0.900612979693092	0.481226503185788	11.6690103135761
PARK2	0.826018415879946	0.760292780961358	3.3215062958482
PARVG	0.668923581227291	0.6422426593806	283.686129263974
PCBD2	0.484729430244134	0.454219979166135	261.334747506031
PCK1	0.87581205298395	0.698089847152826	380.338458252395
PCK2	0.871780633939754	0.820782681668123	3.85864993907988
PDGFRA	0.870785921234517	0.118469775551818	68.1256671733254
PI15	0.999552445163361	0.481226503185788	150.426988153647
PI16	0.727547421143791	0.51910854761844	260.983519112963
PI3	0.992034926069457	0.481226503185788	317.718814107253
PLCB4	0.673208337951788	0.760885910252682	2.77821386755565
PLCH1	0.478295146931132	0.306235047481865	314.843080908142
PLEKHB1	0.262816652565602	0.131243591777942	316.142362865327
PLXNB1	0.587989588520549	0.820782681668123	2.68060615452773
POSTN	0.865415651246364	0.481226503185788	118.328126030413
PPAP2C	0.844976455161548	0.769483764063866	216.678056313561
PPAPDC1A	0.999472052464725	0.481226503185788	157.741068918468
PPM1H	0.688669161191349	0.820782681668123	0.865511389799244
PPP1R16B	0.785899050815123	0.809343928120155	1.17325504656125
PRG2	0.652670066912565	0.393730775333826	504.00235082481
PRMT2	0.862965457205917	0.481226503185788	8.61181372884458
PRODH2	0.674178569678	0.437478639259807	432.238213662473
PROM2	0.823399144997723	0.481226503185788	517.81692743811
PRSS12	0.99245523027674	0.481226503185788	157.909497499963
PTGER3	0.249116702418423	0.218739319629904	255.231669031152
PTGES3	0.781755002493057	0.769483764063866	3.87018662709793
PTGIS	0.903001349377472	0.481226503185788	160.346759743677
PTPN22	0.858363951821548	0.769483764063866	25.0342575127132
PTS	-0.957143178575235	-0.481226503185788	9.1196282272731
PTX3	0.859471622428004	0.481226503185788	60.5760402874771
RAB25	0.937159847987977	0.64888568452305	231.787700611081
RAB39	0.958278345476372	0.481226503185788	373.12705959328
RAC3	0.496088558717081	0.306235047481865	282.508094791672
RAD51C	-0.847554874859195	-0.64888568452305	-5.20703464018645
RASSF9	0.982740436580241	0.64888568452305	258.177049911056
RBMXL1	-0.904733379223904	-0.481226503185788	-13.6798169091937
RBP4	0.875009672055405	0.646198775737192	259.508573619712
RBPJL	0.999148423717203	0.481226503185788	239.912396112012
RD3	0.998377724747878	0.481226503185788	65.1065796825957
RGS4	0.929073319716266	0.481226503185788	138.719490153224
RGS7	0.891164820292458	0.481226503185788	185.465250230277
RHAG	0.652392909491626	0.393730775333826	630.466268964556
RIPPLY1	0.652074031967924	0.437478639259807	278.05612534503
RNASE6	0.844794494745937	0.753937034925052	282.818833481227
RNF149	0.883120404322811	0.753937034925052	6.41965987429362
RNF222	0.999897268729135	0.481226503185788	307.333953216599
RP11-290F20.1	0.903989770475573	0.870571500132014	1.37448775832404
RP11-351J23.1	0.939214745150234	0.646198775737192	312.950277484774
RP11-380J14.1	0.618049944849352	0.698089847152826	267.765579456067
RP11-414K1.1	0.733178559555774	0.51910854761844	306.576383905053
RP11-421L10.1	0.733588045110295	0.390930314405582	332.014487790725
RP11-89N17.1	-0.968475977792349	-0.481226503185788	9.4693628143087
RP5-884M6.1	0.336310167754619	0.418853908291695	457.971639188349
RPSAP52	0.999295962760217	0.481226503185788	111.00595904726
RUNDC3A	0.791064868130782	0.481226503185788	353.386202792152
S100A8	0.691293087017264	0.481226503185788	621.863224779572
S100A9	0.628198096227226	0.393730775333826	651.297988849172
SCG3	0.518743146791425	0.481226503185788	260.325998395058
SDR16C5	0.731969355713451	0.481226503185788	590.59333182491
SDSL	0.699364082398044	0.6422426593806	1474.8189175311
SEMA6A	0.897636946809091	0.753937034925052	232.701186082952
SERPINA11	0.674146182167064	0.437478639259807	580.2103685671
SERPINA12	0.674147537138405	0.437478639259807	301.221180905834
SERPINA6	0.43380614951822	0.421775694939983	261.676182768889
SERPINB5	0.738452885033472	0.481226503185788	425.716775352814
SERPIND1	0.988030678230546	0.64888568452305	705.950203665069
SERPINE1	0.826850074271577	0.858395075278952	2.0651673059212
SH3GL2	0.636479171258963	0.393730775333826	318.518474016223
SHD	0.99991838000076	0.481226503185788	314.568275879011
SLC17A1	0.674183168806031	0.437478639259807	491.361771907804
SLC28A1	0.674164148145578	0.437478639259807	450.246415417365
SLC35E3	-0.919938728218414	-0.481226503185788	-12.133260455839
SLC38A3	0.615707987057722	0.437478639259807	612.657847301616
SLC39A5	0.671391592206332	0.437478639259807	777.563023821088
SLC5A9	0.965374233742384	0.64888568452305	428.612043694464
SLC7A5	0.762774386304239	0.870571500132014	1.49659712633496
SLITRK1	0.999918313553871	0.481226503185788	413.881274306293
SLURP1	0.998765778167592	0.481226503185788	294.956300739638
SNAP25	0.832803455393038	0.710160182902503	578.904909414569
SOAT2	0.669365613336046	0.437478639259807	482.357340190205
SOHLH2	0.46787854325707	0.306235047481865	258.538755155868
SOX12	0.753909722717743	0.795621991945287	1.75389278833818
SP7	0.980242476305852	0.481226503185788	21.0502232856289
SPDYC	0.689719051243031	0.481226503185788	480.713970983114
SPIB	0.766499330755869	0.51910854761844	349.947727932223
SPRR2D	0.791438518503111	0.481226503185788	570.589614032998
SPSB4	0.948799527179876	0.481226503185788	277.824283955209
SPTA1	0.640418798415351	0.393730775333826	415.364502204498
ST14	0.806384799647803	0.481226503185788	480.9309017687
ST6GAL2	0.668875658879467	0.481226503185788	330.408384671313
ST6GALNAC1	0.730013502627099	0.481226503185788	455.847640844102
STAR	0.67686569548355	0.481226503185788	279.493042477187
STX11	0.782495725529561	0.799831632114309	2.08611061861623
STX19	0.992645996357705	0.481226503185788	102.498413672692
SULT2B1	0.895077259315269	0.64888568452305	115.652657743828
SYN3	0.452403002160853	0.349982911407846	267.609283441576
SYT14	0.95931152782314	0.64888568452305	136.099240503377
TAGLN2	0.585231484002724	0.878595370213959	1.5335618648054
TBC1D10C	0.517458557468675	0.393730775333826	274.350372097513
TDGF1	-0.107196616486565	-0.262487183555884	291.334488756207
TF	0.959109226116603	0.64888568452305	252.309801850604
THBS1	0.579898493975624	0.782993071438219	1.75498567985112
TIMP4	0.19971463597156	0.454219979166135	284.754184150564
TM4SF1	0.92880263021984	0.858395075278952	2.80393214315618
TM4SF18	0.664482812804666	0.481226503185788	316.775218473748
TM4SF5	0.632029659456021	0.437478639259807	496.59966924881
TMEM119	0.998917694424184	0.481226503185788	114.916666449443
TMEM132B	0.915111062151157	0.481226503185788	103.651998789645
TMEM135	0.475985435762524	0.833508753466491	3.23624457416312
TMEM210	0.99895851409306	0.481226503185788	299.080446042051
TMIE	0.956031221948268	0.481226503185788	33.6323052651116
TMPRSS13	0.999976583448179	0.481226503185788	910.311839032078
TNNT2	0.453011360497355	0.51910854761844	282.65353992322
TPPP2	0.999961653142394	0.64888568452305	386.860633213483
TREM1	0.520216225064071	0.481226503185788	336.955902906298
TRIB3	0.704075725618598	0.760292780961358	2.35635066976996
TRIM55	0.999525212628797	0.481226503185788	178.855187188826
TRPM1	0.999669733950058	0.481226503185788	193.784296277205
TTC6	0.930053189165541	0.753968765614021	308.453045790422
TWIST1	0.727183715417934	0.481226503185788	254.130365486632
TXNDC2	0.55703213281261	0.393730775333826	368.867445449993
TXNDC3	0.752856455431334	0.51910854761844	259.571418911213
U91324.1	0.999971918555744	0.64888568452305	499.122102305726
UCA1	0.790340881777558	0.64888568452305	444.269200424114
UGT1A6	0.460207024309593	0.38933141071383	259.822724061045
UGT2A3	0.674158775738849	0.437478639259807	483.020187083353
UGT2B10	0.401942903452964	0.486664263392288	409.336687325799
USP44	0.994835551112774	0.481226503185788	242.169587829172
VAT1	0.536660949289985	0.795133222865994	0.800924130271491
VIPR1	0.822870007713324	0.481226503185788	574.846211313614
VIT	0.98465020719887	0.481226503185788	190.513117868347
VTCN1	0.940326455731153	0.481226503185788	336.960867726125
VWA5B1	0.999059252648646	0.481226503185788	187.988778816953
WASF1	0.758231960786685	0.795133222865994	1.29787875425849
WBSCR16	0.84940640091622	0.481226503185788	9.60699261460725
WDFY4	0.483882726196557	0.306235047481865	485.512217442758
WNT10A	0.546770180444749	0.481226503185788	349.746878569224
WWC2	0.594750002413076	0.760292780961358	0.718541353957103
XKR7	0.968873892100243	0.481226503185788	192.009734213653
YIF1B	0.869201653612848	0.64888568452305	9.33512878364374
ZEB1	0.388870392992655	0.760885910252682	4.75659308937882
ZNF423	0.858003875179039	0.481226503185788	225.694577599526
ZNF860	0.759205755111506	0.481226503185788	270.788630971806
ZPBP2	0.933288882901304	0.71477161266161	180.997160826544
