# Supplementary material for: Functional transcription factor target discovery via compendia of binding and expression profiles
Source: Sci Rep. 2016 Feb 9;6:20649. doi: 10.1038/srep20649 (PMC4746627; doi:10.1038/srep20649)
Supplement: Supplementary Dataset [file srep20649-s2.zip › Supplementary Dataset/43180_2_data_set_1775633_nz79pm.csv]

Gene	PC	SC	CARS
ABCB11	0.839840402948645	0.647750275631296	255.982977356412
ABCC11	0.905688189413577	0.639692501115462	220.422372179276
ABCG5	0.689294316871873	0.480384461415261	326.105832330023
ABO	0.3914655497912	0.194325082689389	447.169200484925
ACOX2	0.720453086812758	0.761554167933219	4.39768003906903
ACOXL	0.820108424132823	0.76196294840104	2.66136374824719
ACSM5	0.645479812807321	0.480384461415261	517.404927367612
ADAM12	0.83714969305921	0.752486135453105	3.94833298620188
ADAM19	0.569051380500713	0.892862137848166	3.21056854373494
ADAM22	0.590378027566563	0.763381020690574	2.70461710204148
ADAMTS1	0.822029398289867	0.826629713545723	2.23696143352297
ADAMTS5	0.667044281698396	0.788280455554974	32.5103172978584
ADAMTS8	0.834298935068905	0.688524813939591	15.2693406465947
ADCY2	0.902261356366656	0.245554161054403	6.17806889773379
ADCYAP1R1	0.938142927328824	0.538032691886728	285.007572747224
ADORA1	0.70301858865551	0.817258608899732	169.053903160891
ADORA3	-0.410778357289343	-0.807919321471121	-2.03189926008096
AGAP4	0.892449506527303	0.480384461415261	15.1448285478255
AGTPBP1	0.751573579045743	0.763381020690574	2.38866246255707
AIPL1	0.743059932664395	0.840567802193043	4.81986989154555
AKR1C2	0.788466561052524	0.814110364663544	2.63221958977217
ALDH7A1	0.884261197971099	0.819346490398703	17.3423715799621
ANKRD6	0.542166976768739	0.788726616154705	4.15361088043955
AOC3	0.628563645052283	0.480384461415261	351.665029853897
APOA4	0.831076270689716	0.354458778479283	271.005932636728
APOM	0.887649517764943	0.647750275631296	19.5049565905529
AQP4	0.839366541960319	0.77308353739922	3.12334605021944
ARHGAP12	-0.723763218554414	-0.778803606734388	-1.83209478907307
ARL6IP4	-0.540422636344397	-0.788280455554974	1.97764055009111
ASMT	0.647312903904955	0.769016181130431	24.9781900079749
AVPR1B	0.98325338646326	0.647750275631296	74.0667069085254
AXIN2	0.69197209253487	0.820923117277618	1.3320546522374
B3GALT5	0.91477449976694	0.75955452531275	170.558716203685
B3GAT1	0.843923436809748	0.399917720867174	3.53176561899507
B4GALT3	0.823750554772892	0.647750275631296	18.0557245779376
BCAR1	0.803461969821122	0.811784541851455	1.84028967568947
BLK	0.780309957094017	0.785825277985741	245.584957435295
C10orf82	0.889889736416129	0.897276692911417	7.57867474397402
C10orf99	0.66522778756002	0.393041832067032	404.327487533264
C11orf44	0.850991813138876	0.480384461415261	22.2660151481213
C19orf33	0.906676040910807	0.877058019307029	10.6722537576717
C1QL2	0.868479577855983	0.23790856990653	7.69367633256844
C1S	0.897271794282751	0.819346490398703	4.40773695835063
C1orf115	0.918973816068739	0.92203252311043	2.81703767455782
C1orf186	0.846195434106415	0.752617809006382	21.7643128683111
C1orf198	0.74592704919413	0.768706114785807	1.7649812983618
C20orf141	0.990807065061207	0.480384461415261	209.950834157365
C21orf37	0.901877677649809	0.504666323397629	391.750242239671
C5orf38	0.9560047602363	0.483352879744477	149.192224089745
C7orf65	0.255910512115171	0.832577685430322	5.94393763467037
C8A	0.681813407528339	0.480384461415261	504.578991591811
C8orf4	0.867654905866562	0.927437254017683	2.22929307964609
CACHD1	0.776386549494951	0.815450061973549	3.62365877724669
CADM1	0.829508809058756	0.825189478521887	1.19924603954558
CADM2	0.822867382785088	0.432255977681578	6.94075677950984
CAMKV	0.620996165430739	0.393041832067032	327.233805371474
CBLN1	0.940066984308055	0.4599331055039	188.212130605927
CCDC53	-0.995519633813891	-0.647750275631296	-45.7212612958339
CCDC85C	0.812568939806406	0.863783110653534	2.41028926720069
CCL20	0.738975504249567	0.787808938111586	4.83171630991384
CCND2	0.722364723319358	0.804945473695458	1.09420082949815
CCNH	-0.843931005168364	-0.647750275631296	-5.2889109194411
CCNJL	0.521859728870294	0.75955452531275	1.29536568425698
CCR9	0.945259187035348	0.6076436202502	397.95191250189
CD244	0.998723768946086	0.647750275631296	285.453954527283
CDH11	0.859342922088719	0.832050294337844	2.77232145076666
CDK10	-0.875115577656674	-0.647750275631296	5.73125856800444
CDK5R1	0.870064905202927	0.872255957761942	2.84971011718239
CDO1	0.733312229142512	0.801312099457786	1.50111256363529
CDX4	0.911368018019246	0.54314281962946	36.7272524912677
CECR1	0.829257833436934	0.65506972011172	2.30504312953845
CELA3A	-0.722080198778709	-0.768137334748784	-2.65733173503417
CGA	0.0978320802111909	0.480384461415261	384.394259690269
CHDH	0.680538415286716	0.868798642029599	1.17895472795649
CHI3L2	0.856861291343766	0.713520917718038	8.45594371245762
CHN2	0.75827291946362	0.885258710029437	1.6484706347933
CHST9	0.923905310865474	0.42125040217488	87.1417140086612
CKAP4	0.680218336724422	0.781378962655353	6.39662804394528
CLDN10	0.834641081180161	0.599346523676137	8.8001708960029
CLDN6	0.790136188300045	0.772487279336428	1.28816265720662
CLEC18B	NaN	NaN	299.675742583852
CMBL	0.767624260922624	0.781320732434943	1.55402127433768
CNN3	0.568308008347	0.820656520893092	1.78133549216057
CNOT4	-0.862808626099188	-0.785825277985741	-3.70764970919004
CNTN2	0.927395441233158	0.639692501115462	139.656548836331
CNTNAP2	0.830809441505557	0.77194175024647	2.1079993398592
COL1A1	0.771128649444487	0.787597692135998	2.12520740375085
CORO2B	0.774448342572631	0.903778952666828	1.2025150222274
CPAMD8	0.705969515456864	0.807927752182862	0.99387491992237
CPXM2	0.762713929812199	0.814335149869185	2.13807306868817
CRHBP	0.99133234040196	0.480384461415261	189.372331984601
CRIP3	0.653817497067268	0.819346490398703	1.10148647320845
CSMD2	0.853844809124176	0.440589529923454	74.5646385461206
CTGF	0.782966715615821	0.788030144405345	1.90150889755643
CTTNBP2	0.841453854380111	0.838330008288623	68.5516967334533
CUL4A	0.687967783500612	0.814650260690337	2.33502151525215
CXADR	0.755673351528042	0.831820326799003	2.0572862637379
CXCL5	0.841503458140928	0.768137334748784	84.4308202321904
CXXC1	0.826413295212154	0.647750275631296	6.09758007186143
CYB5B	0.650145793649629	0.80812694118508	2.51325800361869
CYP26C1	0.952320404483486	0.501745206004254	89.6524360398461
CYP27A1	0.786828170101334	0.829988416166348	2.19095658043144
CYTIP	0.828547083520084	0.343521459310758	6.96903709292384
DAPP1	-0.000428164255466059	-0.118262479197817	303.715053378846
DCLK1	0.917638282546079	0.493423813021355	16.7951519146016
DKK1	0.848791758712675	0.793916261518197	1.55297681846655
DLGAP3	0.821706066707288	0.795496295061055	2.15071965731937
DLX6	0.883072034169148	0.639692501115462	167.99168291042
DNASE2B	0.995314616325459	0.480384461415261	36.4938220231605
DOCK5	0.603602643543382	0.763506298135786	3.01500858341719
DOCK6	0.36945354014284	0.769016181130431	6.5912938542195
DPP10	0.958893018268589	0.780966682365876	6.25127179488293
DPP4	0.751287140893545	0.789352217376326	1.47999810212108
DPP6	0.865476831970486	0.445403907918497	11.8649172800824
DPPA4	0.775410305674229	0.473870472337351	522.655132516288
DPYSL3	0.834455339611347	0.681218027376483	3.63376357106806
DTNA	0.761135629102542	0.809232749187551	1.70001011113602
DYDC1	0.999621823207486	0.480384461415261	323.691604663005
EDIL3	0.824232359978655	0.819517169806949	4.26653854759611
EHBP1	0.808919156376698	0.768680937859342	3.32478119078429
EHD3	0.71690781371608	0.785425139230594	2.53397785196424
EMR1	0.82465957866777	0.709997115554637	20.7119671919367
ENPP1	0.840872287173178	0.800640769025436	1.44069727953157
ENTHD1	0.241045682277225	0.194325082689389	413.086568442333
EPDR1	0.598825031919391	0.80812694118508	1.17359102595375
EPHA4	0.843432122066284	0.754014027656653	2.02514748707958
EPHB4	0.719786619397389	0.814846497949379	1.96253003469662
EPHB6	0.897683194148671	0.880406783974758	1.2596985958455
EPHX3	0.817750654509096	0.766504492830367	3.90606857746398
ERBB2	0.668493314523133	0.819517169806949	1.09908009702744
ERBB3	0.861974091799426	0.819346490398703	2.89071405897514
ERC2	0.845060046607993	0.593940349522862	9.68052736665894
EYA1	0.828376453445889	0.630733222388355	21.9342896212611
F10	0.795821719981558	0.847547767584352	2.07265415681046
FAM131B	0.744645678261352	0.793407527375122	2.27256429285745
FAM151B	0.692405545401932	0.758657236723891	2.00951512248897
FAM163A	0.866156564700209	0.629790205231752	77.4404734740672
FAM20A	0.90227529393647	0.826152409848826	5.19169822540355
FAM71F1	0.518282067247442	-0.0244826591570564	344.233777774263
FEZF1	0.875596091330927	0.650443635587991	252.911751772338
FGF1	0.746837163678681	0.778074556290917	6.99742264609852
FGF2	0.541358164466507	0.830357199965517	1.65241376972597
FGF8	0.860482541249207	0.652936357161154	8.26738910492921
FGL2	0.904927669679894	0.647750275631296	106.719785912754
FIBIN	0.827155710162409	0.334496804002836	34.0147472169621
FOXI2	0.827907027847222	0.34906542631242	5.2788095261671
FOXQ1	0.897798739662428	0.696152190349116	10.0054729382292
FRAS1	0.771590033629413	0.841737231521005	1.64989836484527
FREM2	0.86819692567292	0.561746776189628	6.4257341494853
FRZB	0.855340278926718	0.8232068711263	0.953733086202525
FSTL1	0.728113029214027	0.794537012931043	2.93035575022942
FUT10	-0.714553556708274	-0.762447428565459	-1.97970356689581
FZD2	0.689619674981629	0.768680937859342	0.996108749607677
FZD7	0.896658198595491	0.861876711440234	4.3538271059576
FZD9	0.469798415756802	0.773701876018286	2.99125625075192
GABRB2	0.843691162924607	0.916057224828689	4.18648066801452
GABRG2	0.856267933459031	0.557006651896017	138.277562357809
GALR1	0.494343044442432	0.813124935770735	3.75757048251358
GAN	-0.842993906285852	-0.647750275631296	-13.2049441056422
GAS6	0.738687536306286	0.760611632702776	1.88818011132363
GCA	0.807999442122416	0.832050294337844	2.93661317449467
GDF7	0.501434641647398	0.761795596298639	2.26543635173943
GFRA3	0.760927649498219	0.819346490398703	1.11358555042963
GLI3	0.873316453397242	0.838330008288623	53.3011445611401
GNA14	0.827234445574258	0.628229384479622	112.490654003454
GNG4	0.687109254947878	0.827684774659272	1.94853018132819
GPR1	0.836827366417431	0.647750275631296	24.2861443852596
GPR123	0.895615143751184	0.496252792035549	37.3834298798751
GPR26	0.952646720604225	0.416045949986505	30.7989258739696
GPR39	0.903968264996949	0.866883682307781	2.31645499164028
GPR6	0.996665875913814	0.480384461415261	182.249400471821
GPRC5C	0.706991226900002	0.794248610303339	3.78544278079679
GRIK3	0.847566677343074	0.334052930938873	12.7609076134263
GRM7	0.863770745522956	0.480384461415261	41.5401367850992
GSG1L	0.860565770582739	0.377718583963417	12.8674901966048
GSTT2B	0.674178621534949	0.770328886519643	2.16803829200147
GZMH	-0.534139499943035	-0.752617809006382	-378.357496100895
HAL	0.850924649574437	0.689425014650269	4.85963211523678
HCN1	0.840581252297888	0.575155675205473	5.35959218692358
HECTD1	0.822773056079081	0.566587833426415	7.57400681917118
HEPN1	0.837555647686885	0.354458778479283	494.867362186132
HIST1H2AA	-0.582655711536924	-0.0752617809006382	-371.334076878559
HOXC10	0.799635308464344	0.480384461415261	335.321516185571
HOXC8	NaN	NaN	415.546493214144
HOXD11	-0.686923177827617	-0.768137334748784	-90.1089600318958
HRASLS5	0.994074787175713	0.647750275631296	179.903739283287
HS3ST4	0.848524280165986	0.486484272623814	124.98475424214
HS6ST3	0.834445957919247	0.512729538806524	6.35532510925384
HSH2D	0.684186273531123	0.480384461415261	332.955746805654
IDH3A	-0.8980177040956	-0.647750275631296	-4.40134877860259
IHH	0.932784836054708	0.394694787223094	285.816449907695
IRS1	0.833410628047175	0.783042119544695	3.21515599815423
IRS4	0.846626327535857	0.524752309086203	57.4103943718163
IRX2	0.869067439770705	0.650443635587991	217.239257100884
IRX4	0.91457899353694	0.650443635587991	84.3335647550011
JPH1	0.682509753040102	0.480384461415261	609.5124806757
KBTBD8	0.739617796904514	0.778118858865658	2.49681455330989
KCND3	0.829754663958506	0.506369683541833	40.6426322495454
KCNH7	0.790460324321847	0.480384461415261	297.318859494084
KCNK17	0.874428728404737	0.250872603002127	91.6229583133369
KCNMB2	0.668999004915386	0.393041832067032	290.232756709332
KCNN2	0.878315728803931	0.761497003860657	5.653376732092
KDR	0.989722440017275	0.647750275631296	205.546462232399
KIAA1161	0.754137961052447	0.876161342385782	1.70997640173405
KIF5C	0.681496013617806	0.75955452531275	1.49219031906214
KLF1	-0.387427247403789	-0.453425192941907	-544.653631056235
KLHDC1	-0.795233239504014	-0.768137334748784	-1.71910208604132
KLHDC7A	0.812270293877627	0.813161940793612	1.76095435417532
KLHL14	0.823788052309798	0.557006651896017	195.84081933164
KLHL6	0.923375972363565	0.545359644862662	7.71704303824416
KLHL9	0.993850708325654	0.647750275631296	46.2683582285315
KRTAP2-3	0.994777162565263	0.480384461415261	138.254399132477
KRTAP2-4	0.996265026401512	0.480384461415261	152.839590510404
KYNU	0.719077043696055	0.827837354384716	3.24474877241438
LAMA5	0.707927688003537	0.805226720537138	1.47677695855425
LARGE	0.660642212095036	0.772991948139937	2.1210115816574
LDB2	0.860080870374478	0.473049916791266	5.50412545431256
LHFP	0.821217200062459	0.829754978808179	1.85779087697563
LINGO2	0.922395957676833	0.788231488713465	9.88030808000781
LMOD1	0.840600261415359	0.807927752182862	2.67790203237508
LRAT	0.985303448826275	0.647750275631296	255.524363484582
LRIG1	0.612060929051657	0.835228759334579	2.61405194467603
LRRC3	0.690706749849061	0.859575991528584	1.62468474488579
LRRC69	-0.844514727582716	-0.473049916791266	6.11084267202984
LTBP1	0.661798634782789	0.841452291007612	2.42708076059498
LYPD6	0.838455564977821	0.763070200537734	1.90237623665052
MAB21L1	0.896025418735324	0.480384461415261	157.967360899786
MAFB	0.825350114514869	0.831898391042313	5.22194208852877
MATN4	0.746203487000402	0.75955452531275	124.6580535315
MCC	0.712859137188001	0.93764178124769	3.09307963625042
MEGF10	0.953189598194642	0.426850758883553	13.2531838272016
MERTK	0.74522815413386	0.870254363587255	3.90250756685591
MEX3B	0.77713771015983	0.785207053298757	1.51342670937504
MFAP2	0.827980240724735	0.92844206173819	1.91569948696851
MGAT4C	0.945696068874954	0.480384461415261	66.6456396088636
MIER1	-0.891560797406326	-0.480384461415261	-20.4515077851149
MLKL	-0.737091825744207	-0.774219436451561	-1.58263219183078
MMADHC	-0.751995984611224	-0.847352932966537	-2.55548561776545
MMP16	0.869166655995286	0.50818753029455	4.88896128034097
MNX1	-0.820321533731935	-0.647750275631296	-10.7384492158033
MSMB	0.838311489394505	0.650443635587991	168.628917289864
MTAP	0.879690068672232	0.75955452531275	10.7588125507304
MYH10	0.741119367529235	0.756323576866561	1.39001638396506
MYO3A	0.999318904674968	0.647750275631296	202.180912534767
MYOF	0.738900888277029	0.797001492802593	1.16675198875942
MYPN	0.771189750503035	0.802792329606807	87.7228633879916
NAGK	0.863368859055376	0.722073662676843	3.27669816202614
NAT1	-0.854281775818481	-0.821956541055272	-1.38532453332937
NELL2	0.822283958617702	0.559144220842068	5.07115571996456
NETO1	0.926163733381026	0.647750275631296	471.701169320039
NGEF	0.827547810687543	0.783807329419952	2.09410042515355
NHLH2	0.937831156026671	0.713520917718038	175.238876607303
NID1	0.590627811235374	0.857124882504597	2.58419605709921
NID2	0.626253923645523	0.816746209355405	2.32263799740911
NKD1	0.758316343084783	0.830278218509405	2.70463340320455
NLRP4	0.98612599159038	0.480384461415261	30.3237633312655
NOG	0.709449160165831	0.780840486206105	5.87895847566384
NOS1AP	0.696980116245727	0.778648641104386	1.39118096431783
NOVA2	0.933914196100977	0.745744443034336	239.45651015615
NPAS2	0.768433637574095	0.784497556042347	1.07697820546371
NPAS3	0.820730624832597	0.480384461415261	168.911732777111
NR0B2	0.672061003562738	0.393041832067032	812.429019987016
NT5E	0.566237097236244	0.759883265655046	2.44575757181948
NUDCD3	0.90060940726009	0.869048189253482	1.32957231765376
NUDT3	-0.832298594851842	-0.794229826413396	-2.73081441009843
OLFM3	0.729786252699666	0.784174588762919	7.81715623186401
OPCML	0.825640125170539	0.470547676913896	7.07917538466532
OR52D1	-0.605215521051075	-0.393041832067032	-304.443448747451
OTOG	0.994168194073766	0.647750275631296	125.183748196246
PAEP	0.418691959255717	0.393041832067032	416.837009546631
PAMR1	0.90013785049851	0.536500495110521	21.563527902045
PANK1	0.924070891540194	0.819346490398703	4.18671920925183
PARN	-0.542116573311575	-0.759329021106693	-1.85473072721888
PAX5	0.898090762504132	0.718980423106623	3.36079403732619
PCDH18	0.742327601842073	0.768706114785807	35.5919204569658
PCDHB12	0.875853747643212	0.807927752182862	2.73387984116354
PCDHB6	0.838312956082186	0.869048189253482	1.3413672705299
PCDHB8	0.823212930667786	0.752617809006382	3.49485693909217
PCDHGC3	0.759137712097003	0.834884147584971	1.74700387364109
PCP4	0.956037618942831	0.578273758024533	63.3860205565035
PCSK1	0.770550070473422	0.846349939494182	9.12446759111216
PCSK2	0.660377785780883	0.393041832067032	304.014859347942
PDZRN3	0.6523163074301	0.771597271310424	70.6062149561872
PEMT	0.705175897762666	0.772287819235044	1.367774630395
PERP	0.623603473619533	0.763070200537734	1.79013347070546
PITPNM3	0.82310820901869	0.757203628975438	9.9136936090772
PLA2G7	0.998998719834508	0.647750275631296	327.571023364419
PLD5	0.82730651981344	0.695107474680153	148.404469762579
PLK2	0.599744806366897	0.786282451311291	2.59591318655403
PLXDC2	0.843230441729655	0.849622731790361	1.0370676413892
PLXNA4	0.854608362722159	0.738230902821325	20.7078057948951
PLXNB1	0.623109907571414	0.801568873992771	2.98328901100698
POU3F4	0.847172080311124	0.537065895390541	8.2976852207834
PPAP2B	0.761056516794009	0.855229912368079	1.1319864846942
PPAPDC1A	0.891679613849864	0.195375114974626	17.9078474994114
PPME1	0.737717051424101	0.820767734294955	1.77719264658867
PPP1R9A	0.884037306852052	0.846217416556712	1.55574364164418
PREX2	0.838487567076509	0.650443635587991	147.89504497035
PRKAR2B	0.64792176833773	0.85747063771766	0.971258398207386
PRKG1	0.834465423443943	0.665654088977368	7.87731549312321
PROM1	0.743136809018771	0.792358610625371	18.2158094725397
PRSS16	0.629711945015076	0.761554167933219	1.56819180783256
PSG2	0.864431570171571	0.522114802243255	9.64070984239252
PTGS2	0.744254522548863	0.786928346613908	1.90500061948659
PTPRA	0.766523617596731	0.75695259004751	1.69838907144587
PTPRK	0.810616416875015	0.857339717944817	2.37644866344704
PXDN	0.762155628127399	0.829754978808179	2.44998986351287
PYDC1	0.996600601573848	0.647750275631296	235.007933251396
QRFP	-0.853829141191664	-0.333264767389312	-8.7026979705981
RAB17	0.811541478004426	0.85114945850561	1.39756124858194
RBM23	-0.929397197856073	-0.639692501115462	-15.9644954619915
RET	0.898643725709015	0.585848807262292	9.53827199504324
RGMA	0.903482673717962	0.511005976663612	7.3147702934424
RGS4	0.8232423330721	0.644681993646438	6.80191877346663
RHAG	-0.389669292449613	-0.518200220505037	-336.258668290242
RIMS2	0.829156195605499	0.440190607226969	5.39101761205515
RNF182	0.737546083563211	0.760821949505953	1.05157386157334
RNF43	0.878278322958643	0.650443635587991	133.969654337094
ROBO1	0.880721859040227	0.825753507883496	3.38477361630798
ROMO1	0.577875694149995	0.769094308209786	1.69440473963463
ROR1	0.572327974443725	0.795496295061055	1.20745085301362
RRAS2	0.720530756325483	0.757784097794936	1.46250321530397
RUNX1T1	0.922069995637398	0.625301926516901	11.090900469566
S100A9	0.661281242114085	0.557006651896017	433.075064507729
SALL1	0.806000976074655	0.882589958567984	3.96302396061284
SALL4	0.742681789689439	0.805229005837487	1.01121229025448
SARDH	0.779288968594309	0.883959999878547	1.91236353309878
SCN2B	0.839799114322387	0.312809704585307	26.244310175613
SDC2	0.820750219995752	0.798172780594651	1.44453305012298
SDK1	0.821632172908458	0.772991948139937	3.20448578258406
SDR16C5	0.99996874426915	0.480384461415261	992.058511689807
SERPINA5	0.984898796070571	0.647750275631296	211.787099523915
SERPINA6	0.628773065116923	0.772648197425735	5.72350041158228
SERPINE2	0.846891931807874	0.846349939494182	1.44475026316557
SEZ6	0.858158558561117	0.745744443034336	222.566838148952
SFRP2	0.945994859879169	0.513702644015515	7.67098899592015
SH3BP4	0.784951684175333	0.837033531253864	1.90767361382131
SH3GL2	0.833802781054903	0.929320377284585	12.8730821422551
SHD	0.99948235621311	0.480384461415261	269.499285762303
SIPA1L1	0.470226042014242	0.812685026289354	1.11182690469719
SLC15A1	0.84692365444558	0.752617809006382	16.5282503808393
SLC17A1	0.513521805210207	0.3038218101251	355.31783698775
SLC17A7	-0.258926876735179	0	-291.393252467552
SLC22A17	0.648057930440764	0.832050294337844	1.62700495472859
SLC22A18	-0.768640144443576	-0.869048189253482	-1.56861626861681
SLC23A2	0.914199675536997	0.855329716481671	3.26704585450605
SLC25A18	0.670143778463992	0.794429909506736	1.29595718103259
SLC2A14	0.873589921711385	0.767548153588774	2.48200613817299
SLC35B4	0.748274409145785	0.77101483089748	1.97079682641547
SLC39A2	0.948927450336296	0.480384461415261	29.4734440094804
SLC9A2	-0.689279218873496	-0.763632091580668	-1.67004823502234
SLCO3A1	0.730787341182131	0.809879237484598	1.27049465822495
SLITRK1	0.984779456427384	0.647750275631296	386.871106058425
SLPI	0.84533105013536	0.480384461415261	139.705563264106
SNCA	0.966774232361078	0.752617809006382	102.07562600352
SOD3	0.882639828501174	0.780404518624636	8.70872466094887
SORBS1	0.615640510264038	0.780966682365876	1.53099945509653
SOX1	0.869450388428873	0.461962809366471	6.44826659821062
SOX10	0.98137036471128	0.647750275631296	122.160859045296
SOX11	0.881952802447635	0.788280455554974	252.826981602272
SOX13	0.632856617142143	0.859659651621883	1.90744305306371
SOX30	0.917457371801104	0.752617809006382	92.8144014965021
SPIRE2	0.724385992570914	0.829988416166348	1.81878253077251
SPP2	0.873937157266946	0.462250163521024	106.879768990241
STC1	0.614331811894597	0.75955452531275	2.35628320584019
STK38L	0.64961597320662	0.760010996807636	2.6775776912238
SYT14	0.784619558631442	0.790880329635398	4.41144092188513
SYT4	0.802070986811054	0.785207053298757	3.58638303373407
TAT	0.916645563751058	0.647750275631296	384.928551548891
TCERG1L	0.925598917163115	0.640830377116772	214.416626093391
TCF21	0.913682135789117	0.480384461415261	143.754043425403
TCF7L1	0.849383192824688	0.879142743306998	2.42637414073476
TCHP	-0.678724936825982	-0.769413552261626	-3.7885791602878
TCP10	0.980152943400278	0.621453702528614	240.853809606952
TDGF1	0.833966784545815	0.695107474680153	577.024141174143
TEAD4	0.422087565864018	0.80240371602937	2.88661923586093
TECTB	0.794535008892477	0.49255960126342	448.37883901278
TF	0.880952568060257	0.639692501115462	184.30871606864
TGFA	0.818707482131931	0.816209401371635	1.34608561449891
THBS2	0.716009514784322	0.762916743846901	2.62925341300779
TM4SF5	0.937133383079776	0.647750275631296	650.983399921928
TMEM119	0.654714279852647	0.75955452531275	45.3493906671871
TMEM132D	0.892146514305747	0.184359103186011	17.0727955617175
TMEM52	0.68996068356712	0.806795009592618	3.28284578387723
TMPRSS2	0.888844186763294	0.798432100627224	8.19765731439218
TNFSF11	0.823963181681813	0.696868341672576	42.8898025575605
TNNT2	0.704922622416533	0.846315866759375	2.30931329638439
TOX3	0.905885295652352	0.792451251616111	34.5511516707999
TPSD1	0.989494758644816	0.647750275631296	174.452561234168
TRIM33	0.582682452072961	0.785891086247313	3.07809286544075
TRIM44	-0.805955256215363	-0.813124935770735	-1.81799185709217
TSHZ3	0.752928865897969	0.768860134151161	1.13388360166211
TSPAN5	0.698564232459016	0.809134435860661	50.6439783162028
TTC16	0.98273753999724	0.480384461415261	553.753531513579
TUSC1	0.822423579820793	0.749485943771461	1.79870018807898
UACA	0.691279163500324	0.882196412358284	3.05238729616849
UBR1	-0.824414822936014	-0.480384461415261	-10.0145985277987
UNC5D	0.870153560937204	0.745744443034336	498.493895830145
UOX	0.835763782322384	-0.0314668123933086	54.9761462819
UPK1B	0.205656385099791	0.322235253162985	466.263146363361
UST	0.909844522133479	0.912590283275423	1.19856554940231
VWA5B1	0.884996121918439	0.496252792035549	34.7523756015441
WASF3	0.710276483894089	0.840725640837168	1.86223326607293
WDFY4	0.812667225765769	0.639692501115462	585.680569608524
ZAN	0.693909329236915	0.480384461415261	314.279091547744
ZFAND2A	0.870345017460587	0.647750275631296	5.08426163228113
ZHX2	0.78237618449521	0.927437254017683	1.92448064822712
ZIK1	0.860629820379241	0.696868341672576	49.1001501680618
ZNF385B	0.952453579200473	0.664610823102632	6.12579415333437
ZNF488	0.635725841166128	0.797325472097299	1.19006197887394
ZNF684	0.887846718046699	0.480384461415261	17.9432022536586
ZNF69	0.732810811938653	0.898717034272917	2.17216659000285
ZNF700	0.894297236021426	0.480384461415261	9.25370183211025
ZNF766	-0.332432395803779	-0.75955452531275	6.13236081279795
