# Supplementary material for: Functional transcription factor target discovery via compendia of binding and expression profiles
Source: Sci Rep. 2016 Feb 9;6:20649. doi: 10.1038/srep20649 (PMC4746627; doi:10.1038/srep20649)
Supplement: Supplementary Dataset [file srep20649-s2.zip › Supplementary Dataset/43180_2_data_set_1775634_nz79pm.csv]

Gene	PC	SC	CARS
AB019440.7	-0.960607282487246	-0.481226503185788	10.0937540367581
ABCB11	0.171427423136235	-0.12977713690461	237.904887742301
ABCG5	0.674143098377595	0.437478639259807	345.498121289161
ABCG8	0.674181827462944	0.437478639259807	495.114006235751
AC000123.1	0.926524155843391	0.481226503185788	13.3524742205523
AC002480.5	0.411170846355098	0.51910854761844	345.191217307576
AC003986.1	0.992492695240001	0.481226503185788	34.7151488743946
AC003986.2	-0.937897695810739	-0.481226503185788	-12.0689091369128
AC004990.1	0.658168993003794	0.393730775333826	395.564057563796
AC005022.1	0.999508820093138	0.481226503185788	188.109694478396
AC005027.2	0.999711563954469	0.481226503185788	199.538704020011
AC005076.2	0.811261104316332	0.481226503185788	351.578686422811
AC005162.3	0.999141096667198	0.481226503185788	236.644420832942
AC005532.1	-0.986993866367294	-0.481226503185788	21.1464299633577
AC005592.1	0.937700241554535	0.175719074042792	36.5271968737366
AC006547.1	-0.171389172727068	-0.0437478639259807	235.875255896262
AC006946.1	0.999757047525633	0.481226503185788	240.161986399201
AC007099.1	0.999774435537578	0.64888568452305	356.165554188488
AC007362.1	0.0989868344260995	0	479.760974717893
AC007377.1	-0.983016520576554	-0.481226503185788	17.5656979492293
AC007391.1	0.968625521837998	0.481226503185788	16.3211410805395
AC007405.8	0.681929968810966	0.481226503185788	232.60484463767
AC009410.1	0.877713697440915	0.481226503185788	277.206654593039
AC009495.2	0.467353673861717	-0.0837707816583391	224.776363838958
AC009495.3	-0.968148577342441	-0.481226503185788	8.83309977963244
AC009518.2	0.890655752653635	0.592348877759092	285.228069448501
AC011747.4	0.249946224510337	-0.0558471877722261	276.119036918664
AC011899.1	0.674143917470279	0.437478639259807	270.408940374419
AC017048.1	0.365501966754734	0.454219979166135	651.502006234265
AC019066.1	0.924571125201165	0.640813785939382	380.373641690774
AC019100.1	-0.976354923311137	-0.481226503185788	9.11481057310688
AC021068.1	0.999324138682733	0.481226503185788	166.614871526597
AC022535.1	0.986889972246506	0.481226503185788	37.0652426818499
AC022816.1	0.674180154122787	0.437478639259807	520.75447453717
AC023347.1	0.656500460385719	0.393730775333826	294.579808013416
AC023590.1	0.681138527403982	0.680432801453928	232.706972580598
AC024084.2	-0.965694669842644	-0.481226503185788	10.253731251226
AC034102.1	0.53640404175186	0.481226503185788	264.831192638202
AC037193.2	0.997634046637926	0.481226503185788	137.931381351545
AC062028.1	0.578077434076768	0.530548283836148	231.939206735504
AC063976.1	0.678688148177596	0.481226503185788	400.989949626006
AC068196.1	0.885906277115813	0.857421285884046	2.85031448744105
AC074011.2	-0.954705198808113	-0.481226503185788	8.13336113603257
AC078845.1	-0.0913825264806973	0.306235047481865	236.68221092838
AC079341.1	0.999871075662815	0.481226503185788	287.625861669276
AC079776.6	-0.0340612573045024	0.393730775333826	230.880832035256
AC092015.1	0.955144638353797	0.481226503185788	15.7961127597561
AC092610.4	-0.944324524447571	-0.481226503185788	6.24302936383564
AC093063.1	0.548735831365075	0.418853908291695	253.826641803365
AC093157.1	-0.988681355914992	-0.481226503185788	18.6476590923389
AC098617.2	-0.987708993163305	-0.481226503185788	16.646804116212
AC104024.2	0.926827741732048	0.747051620975361	238.801872669541
AC104076.2	-0.93272236625242	-0.481226503185788	6.77278923676231
AC104699.2	0.988608713096588	0.753937034925052	181.01679288541
AC104809.3	-0.154990966585335	-0.481226503185788	241.594961270423
AC106053.1	-0.969075705001627	-0.481226503185788	9.82202139894808
AC106786.2	0.63275340900595	0.461690258438319	218.125961127268
AC112494.1	0.340081477582869	0.371851508747662	216.341408274506
AC112907.3	0.674045922316396	0.437478639259807	270.593647666582
AC116366.3	0.638599378904212	0.332022942655716	260.057366204509
AC135371.2	0.257518124199968	0.306235047481865	286.784922777027
AC136289.1	0.996433801200257	0.481226503185788	66.4416620287889
AC139666.1	0.649958941015935	0.0230571487955358	467.545047339338
ACE2	0.549832747563449	0.437478639259807	253.894660680571
ACER1	0.999733813791777	0.481226503185788	386.718250166582
ADAMDEC1	0.691280700266861	0.481226503185788	279.583654264778
ADAMTS15	0.663187114174678	0.481226503185788	263.445185539203
ADAMTS8	0.982567763425752	0.481226503185788	289.664941894401
ADAMTS9	0.997166937518859	0.481226503185788	68.4208447263969
ADIPOQ	0.995647775493772	0.481226503185788	83.2312644369376
ADRA1A	0.999765204407861	0.481226503185788	260.681087534995
ADRA1B	0.880084662270943	0.576428719888396	329.780392945342
AF131217.1	-0.988842097613546	-0.481226503185788	19.075592745598
AF235103.1	0.394664937046637	0.0973328526784575	223.060797574297
AF241728.1	0.678882859181869	0.481226503185788	274.598154763459
AGR3	0.99642011995258	0.481226503185788	271.625656323475
AGT	0.982847882758592	0.64888568452305	304.522630618483
AKAP3	0.973780163452731	0.481226503185788	20.842523300604
AKR1B10	0.633797300235674	0.455154373945533	219.886696323553
AKR1D1	0.3972518924371	-0.0324442842261525	467.958111889717
AL021326.1	-0.982976843997028	-0.481226503185788	12.5555476394811
AL022315.1	-0.926730332243628	-0.481226503185788	13.2489483797587
AL022341.2	0.529195867080394	0.393730775333826	259.037812416782
AL023581.2	0.673957438446078	0.437478639259807	217.208027987551
AL031963.2	0.676230146043143	0.454219979166135	482.618823542547
AL049736.2	0.384685738889799	0.0973328526784575	365.313650745208
AL078590.4	0.996019336293234	0.481226503185788	315.832096636565
AL078599.1	-0.964677611221677	-0.481226503185788	11.4144985971406
AL117350.1	0.924272317407783	0.481226503185788	115.436878355887
AL121833.1	0.927243930199385	0.753937034925052	7.70574046345517
AL121932.1	0.679501344051041	0.481226503185788	325.085697223876
AL121983.2	-0.989286975007984	-0.481226503185788	15.291504351596
AL121983.3	-0.985472540940656	-0.481226503185788	14.8066840107088
AL133268.4	-0.927351822538106	-0.481226503185788	7.54582853639503
AL133333.1	0.680010114839546	0.43116868247652	493.37051941267
AL135792.1	0.149063457844199	-0.0256494588021289	216.909736040906
AL136376.3	-0.987933710099852	-0.481226503185788	20.8629132563661
AL136529.1	0.757011615870499	0.454641138254449	296.872111144386
AL137024.2	0.999173869101649	0.481226503185788	104.703860503818
AL138916.2	0.689410942881885	0.0463060418592495	467.67805810813
AL138962.1	0.997591746359411	0.481226503185788	65.2419394559867
AL139412.1	0.999558005434713	0.481226503185788	125.056382854366
AL158151.3	0.963161208646626	0.481226503185788	27.8474014492563
AL160162.1	0.999846636146532	0.481226503185788	324.037236147626
AL353596.1	0.466963943288255	0.306235047481865	226.523634447317
AL353768.1	-0.0868627377744319	0.218739319629904	235.189256131998
AL354820.2	0.942886841548994	0.481226503185788	18.1916181444277
AL354861.2	0.47901091173314	0.322800083137501	259.673957859966
AL355303.2	0.582213471046101	0.481226503185788	282.509200940436
AL356415.1	0.99991277406719	0.481226503185788	365.231642044248
AL357559.3	0.627040456849781	0.481226503185788	280.079639458662
AL357834.1	-0.94268916511689	-0.481226503185788	8.59918096741308
AL358176.5	-0.98541852070285	-0.481226503185788	-28.1758529244675
AL358216.1	0.55647142397775	0.437478639259807	352.02416668571
AL359636.2	-0.921527442816807	-0.481226503185788	5.54101937879953
AL359636.3	0.919059252773167	0.481226503185788	16.508731014291
AL359832.2	0.999905491463857	0.481226503185788	338.262817621403
AL360297.2	-0.944112299803719	-0.481226503185788	-14.193791982849
AL365434.3	0.697897069175472	0.481226503185788	235.968010697208
AL390038.1	0.436045674066502	0.306235047481865	297.340068541497
AL390294.2	0.53390333125345	0.393730775333826	238.635973303496
AL391069.2	-0.956243946650456	-0.481226503185788	-15.1179485590317
AL391807.2	0.574612833052654	0.481226503185788	249.214705986203
AL392086.1	0.850411362151912	0.64888568452305	237.730137484378
AL445203.2	0.439579804824385	0.583997116070745	277.16330582277
AL445623.1	-0.941169152851017	-0.481226503185788	6.00228349971907
AL449983.1	0.77430927454833	0.530548283836148	230.679252237441
AL450322.2	0.396347537147294	0.282144046823417	227.3271713978
AL499610.1	-0.986432087773014	-0.481226503185788	13.7561811721765
AL500527.1	0.299998628541176	0.195465157202791	348.453934155708
AL589787.1	0.998222792058239	0.481226503185788	353.241553363715
AL590652.1	0.586408299656584	0.437478639259807	263.31648487764
AL591468.1	0.683494032874972	0.481226503185788	346.606630286292
AL662871.2	0.63888637985037	0.393730775333826	306.306857222258
AL669914.2	0.469923370469021	-0.133731463014108	361.673847183274
AL691426.1	-0.977589722761738	-0.481226503185788	9.34043747765616
AL713867.1	0.5839059827414	0.118469775551818	244.469158311973
AL713998.1	0.812625366314857	0.645600166275003	694.19834477338
AL731568.1	-0.97818933861991	-0.481226503185788	-22.9191868337478
AL731684.1	0.655429538854692	0.393730775333826	405.577620086417
AL772191.1	0.765130969502366	0.481226503185788	232.38143940515
ALDOB	0.674173552040876	0.437478639259807	385.812190164135
ALX1	0.768536076940668	0.481226503185788	384.337002958192
AMDHD1	0.942987040439728	0.753968765614021	178.440778710818
AMHR2	0.400768224991893	0.38933141071383	449.560838806768
ANKFN1	-0.109316522088002	0.306235047481865	221.308600397306
ANKRD2	0.586362427262757	0.474701096063922	229.312116241216
ANXA10	0.998826635485837	0.481226503185788	79.5318212659153
AOC3	0.91532104477926	0.64888568452305	282.409844860767
AP001057.1	0.847641836229132	0.857421285884046	4.70569041737001
AP001271.2	0.999560771902623	0.481226503185788	307.656955261337
AP001476.1	0.341656678432503	0.0807000207843754	216.745190354979
AP001891.1	0.981274485419299	0.481226503185788	23.1794861989167
AP006216.3	0.999844986304241	0.64888568452305	296.720324140397
AP006285.1	0.674122245624055	0.437478639259807	279.250914098899
APOA4	0.999953851946645	0.64888568452305	342.848015629592
APOBEC3H	0.774986929729558	0.64888568452305	376.668570696581
AQP10	0.641607815293998	0.393730775333826	429.841777451971
AQP8	0.183694461149241	-0.0188474642923348	229.238260043846
ARG1	0.674184807015505	0.437478639259807	543.172382047665
ATP6V1G3	0.981766159772533	0.481226503185788	23.0731960606662
AZU1	0.482576855108711	0	323.19707596068
B3GNT4	0.80257861952191	0.640813785939382	234.080931691806
BAALC	0.998076571555358	0.481226503185788	78.3584852327248
BANK1	0.701170201800675	0.481226503185788	307.927781316048
BATF	0.571865091818546	0.487339717240448	251.964553495584
BEND4	0.997717575800677	0.481226503185788	313.019566763821
BET3L	0.670062304144622	0.064888568452305	302.354906639631
BLK	0.774964057120693	0.583997116070745	384.757629904424
BLNK	0.944444922590117	0.837707816583391	165.186886054874
BMP10	0.623076087410351	0.393730775333826	268.832632723505
BMP5	0.894838428585677	0.481226503185788	297.328606353271
BPIL1	0.932200958423297	0.391971529524109	716.75255963482
BSND	0.998825493429453	0.481226503185788	207.635635703623
BX005019.1	0.996908222028126	0.481226503185788	57.0999768072277
BX293535.1	0.381959935275726	0.218739319629904	260.381278926205
BX322234.1	0.999426164048517	0.481226503185788	132.799591978299
BX649443.2	0.997712539537157	0.481226503185788	75.6000895512012
BX908805.1	-0.997280325689069	-0.481226503185788	38.4264367720889
C10orf108	0.558723468149684	0.437478639259807	239.454235168508
C10orf139	-0.146437798704662	-0.481226503185788	239.208684871384
C10orf67	0.523339000726205	0.223388751088904	216.927000128203
C10orf71	0.370330888587599	0	373.533654084631
C10orf99	0.683028251034681	0.481226503185788	355.810781765563
C11orf52	0.402878389534404	0.12977713690461	385.379675002786
C12orf28	-0.0929478815727741	-0.393730775333826	321.071848320393
C12orf34	0.301831602640083	0.295131504582859	392.224712988039
C12orf39	-0.128290760924618	0.218739319629904	226.506962538668
C17orf82	0.998578915765081	0.481226503185788	95.6329840597798
C18orf1	-0.099080924543102	0.218739319629904	263.732770642013
C1QTNF7	-0.968764063213309	-0.481226503185788	-22.3975611316433
C1orf100	0.385229170706155	0.442697256874288	315.622416255538
C1orf130	0.825925404428178	0.868611331916073	123.260621512427
C1orf133	0.81885810688734	0.592348877759092	600.704306987317
C1orf158	0.723423731745925	0.296174438879546	298.150943982996
C1orf168	0.979092881057208	0.64888568452305	111.607383112367
C1orf185	0.957620156385897	0.481226503185788	20.7916696463465
C1orf186	0.983901111266142	0.858395075278952	6.11373908875021
C1orf200	0.407728596410067	0.0592348877759092	231.345800851356
C1orf222	0.0831439424990686	-0.195465157202791	252.254413899217
C1orf94	0.99911260661678	0.481226503185788	275.010360551463
C20orf114	0.257289687052086	0.111694375544452	431.779160822307
C20orf141	0.999749485931784	0.481226503185788	202.784245095752
C21orf109	0.999224778716372	0.481226503185788	144.344896493323
C21orf37	0.757485956613181	0.500947180113699	265.401176659574
C2orf21	0.495923100703938	0.38933141071383	221.663609778095
C2orf82	0.603793102615818	0.839160910158714	1.58585126148776
C3orf32	0.925131973704779	0.753968765614021	737.348086785221
C4orf19	0.998375359303521	0.481226503185788	383.266912279017
C4orf49	0.999051645556924	0.481226503185788	115.774306083519
C4orf6	-0.946274066718778	-0.481226503185788	7.52025071242164
C5orf49	0.963145497868429	0.481226503185788	262.848359946204
C5orf55	0.630380321718481	0.481226503185788	240.048772014689
C6orf100	0.948706889660933	0.442879325025305	321.861865442421
C7orf69	0.999591916148241	0.481226503185788	170.507035232943
C8A	0.674182437673819	0.437478639259807	495.921494814351
C8orf4	0.66085359807407	0.668657315070539	340.355223797372
C8orf56	0.98716023610661	0.481226503185788	31.2434139724953
C8orf73	0.565437656369997	0.481226503185788	860.991173552979
C9orf41	-0.951755325642739	-0.64888568452305	-10.1438929918837
C9orf61	0.566779477139141	0.393730775333826	279.136754383526
CA5A	0.398422363771519	0.0324442842261525	478.565644873824
CADPS	0.999669456014473	0.481226503185788	188.956493940209
CAPN2	0.751218977875859	0.834665601703261	1.75939657986799
CCBP2	0.229015116655497	0.0973328526784575	216.842274588917
CCDC67	0.999785974718749	0.481226503185788	448.617457560198
CCL22	0.597027522697352	0.6422426593806	217.312447608518
CCL7	0.999308706633631	0.481226503185788	136.257966646767
CCND1	0.701028224673079	0.86500524392755	1.45436823578726
CCR1	0.397121736327859	0.064888568452305	219.697805243097
CCR9	0.707605139027989	0.481226503185788	465.409721795924
CCRL2	0.985327111674246	0.481226503185788	181.303596878507
CD163	0.954562675076324	0.481226503185788	14.7668805145629
CD1C	0.419631863037002	0.306235047481865	260.405094329753
CD22	-0.279915483429808	-0.64888568452305	218.389158065912
CD28	0.936495497220361	0.820782681668123	209.765324001
CD300LB	0.479777364267194	0.306235047481865	337.534912250535
CD33	0.606718896981479	0.481226503185788	391.901620187898
CD3D	0.614423400909231	0.393730775333826	524.798418026463
CD7	-0.135928249387641	-0.218739319629904	276.513469736434
CD79A	0.594307067718499	0.428862967596966	368.212919393458
CDH20	0.999908490756679	0.481226503185788	306.290226145755
CDH8	0.822352931158876	0.481226503185788	331.186647664815
CEACAM18	0.596342085179166	0.393730775333826	230.969918948066
CECR6	0.798774432714761	0.481226503185788	227.41908201655
CER1	0.999395270839135	0.481226503185788	331.032651148715
CES1	0.808457335074293	0.804285566673313	559.616365362107
CETN1	0.753121522339342	0.481226503185788	293.210431404755
CGA	-0.0951458191780405	-0.174991455703923	285.99379587295
CHPF	0.936255192655475	0.833508753466491	4.80129664991691
CHRNA9	0.81717397405605	0.592348877759092	253.892235296976
CHST13	0.631813016844321	0.437478639259807	266.717420583482
CLCA2	0.967092972878733	0.481226503185788	107.313498616505
CLCF1	0.785482493352822	0.760885910252682	226.259520767184
CLDN2	0.605982917884291	0.576428719888396	237.546951374833
CLEC2B	0.980851157307767	0.481226503185788	167.084765745161
CNNM1	0.723837978452345	0.616441400296898	294.218204203145
COL22A1	0.910713026781316	0.481226503185788	418.670678725723
COLEC12	0.99849378785825	0.481226503185788	106.257523455762
CPN1	0.636171945898088	0.551552831844593	435.757985839228
CPN2	0.674111498687386	0.437478639259807	440.400389333153
CR628408.1	-0.800619173528205	-0.849033391454699	-5.73164844678687
CREB3L3	0.672739324441373	0.437478639259807	344.28598928939
CRISPLD1	0.426627285136936	0.306235047481865	414.080746629372
CRYAA	0.637820152237103	0.437478639259807	241.275283417644
CRYBA1	-0.972437283762883	-0.481226503185788	-20.3813563760699
CRYGD	0.998919876928129	0.481226503185788	273.103131502868
CSMD2	0.991600226134746	0.481226503185788	265.613926646286
CST6	0.858507916074101	0.481226503185788	397.692484268347
CSTA	-0.0896802385841528	0.131243591777942	508.620594615231
CTA-55I10.1	-0.136159137788521	-0.393730775333826	267.434469385636
CTNND2	0.84213428900809	0.481226503185788	254.5831490684
CXCR3	0.814339174957698	0.733217331698039	329.719377188708
CYP17A1	0.674178712703483	0.437478639259807	450.688771237302
CYP26B1	0.186209727472136	0.306235047481865	389.433307828907
CYP27C1	0.630124230109274	0.393730775333826	321.284076445581
CYP3A7	0.610780857287444	0.437478639259807	470.112684092774
CYP4B1	0.999509150271116	0.481226503185788	151.558014249721
CYP4F12	0.817252617594105	0.64888568452305	469.790295594924
DAPP1	0.516637027518399	0.481226503185788	417.297178212557
DEFB132	0.998141780208662	0.481226503185788	243.252384706856
DIO2	0.919244556622003	0.757735230424082	188.230998537958
DKK2	0.999456080918517	0.481226503185788	176.807271460668
DLX3	0.999546876771882	0.481226503185788	455.614550072765
DOK7	0.994251214369277	0.481226503185788	163.053310488826
DSTN	0.92840060391282	0.786024836784207	5.52474306639159
DUSP21	0.681257440016676	0.481226503185788	326.35437783991
ELF5	0.546370300423486	0.446777502177809	347.784214850406
ELOVL7	0.446236000799873	0.393730775333826	218.266270996799
EPB41L4A	0.550597088138533	0.481226503185788	249.643610016897
EPHB3	0.913929240277907	0.64888568452305	236.333258447154
EPN3	0.761792695948273	0.481226503185788	226.865710746878
ERRFI1	0.863402982322101	0.83736742862755	2.04155009653566
ESR1	0.528075510820015	0.0324442842261525	347.412638638932
ESRP1	0.825036462716669	0.442697256874288	229.783490978649
EYA1	0.680841349649685	0.481226503185788	256.714952168448
EYA4	0.664522839994188	0.481226503185788	396.490599317375
F13B	0.674173892878314	0.437478639259807	464.905011076635
F2	0.952324033015914	0.753937034925052	332.640149065538
FAM101A	0.999245742058211	0.481226503185788	93.4550033543317
FAM124A	0.420961285169894	0.393730775333826	329.415141680592
FAM124B	0.543835102922951	0.393730775333826	228.049846523342
FAM129C	0.538003862338179	0.139617969430565	243.891574347131
FAM159A	0.999570398118548	0.753937034925052	201.472270519135
FAM163B	0.969513711286376	0.481226503185788	26.729089820198
FAM83A	0.782533993019825	0.71477161266161	312.464260354343
FAM83F	0.324616856199952	-0.064888568452305	317.69756363489
FAM84B	0.628128779035416	0.481226503185788	257.507646747659
FAM99A	0.674140802682141	0.437478639259807	288.311270198108
FAM99B	0.939313742151615	0.646198775737192	582.687943255278
FAM9B	0.392493285547712	0.355409326655455	228.837287240559
FEZ2	0.852338802945459	0.858395075278952	1.17580891302336
FFAR3	0.708296633684943	0.481226503185788	237.008363946355
FGA	0.994043923923333	0.753937034925052	227.7478466399
FGB	0.940322748543871	0.7401344763367	195.13458706236
FGD2	0.509784955353223	0.481226503185788	281.3021151113
FGD5	0.319152282473794	0.218739319629904	237.272911942524
FGF14	0.999738420195837	0.481226503185788	183.127948383087
FGF5	0.998376072771833	0.481226503185788	94.4548586127746
FHDC1	0.821807882698027	0.481226503185788	239.404713941057
FJX1	0.681637636081263	0.64888568452305	338.770693496782
FOLR4	0.99977127784038	0.481226503185788	296.250898656933
FOXQ1	0.774032790854564	0.646198775737192	466.513385276201
FUT6	0.674132270197707	0.437478639259807	434.492458033914
FXYD1	0.64712275416846	0.437478639259807	524.795033774842
FZD10	0.989391909257357	0.481226503185788	451.896111562655
GABRG2	0.865473483903552	0.481226503185788	272.657247647323
GAL3ST3	0.398472956658883	0	391.839913997368
GAP43	0.670266916307269	0.393730775333826	447.120176624916
GAST	0.67416976982744	0.437478639259807	417.107723466354
GDAP1	0.454584109270932	0.481226503185788	287.123549344033
GDF2	0.691414002789302	0.481226503185788	344.572066642379
GGN	0.595322590269686	0.393730775333826	226.97701821368
GGT6	0.998189290279688	0.481226503185788	354.778369079308
GLT1D1	0.521848809911732	0.393730775333826	231.977242987245
GNB3	0.290886160135518	0.218739319629904	495.431904755342
GNGT2	0.44118280745812	0.306235047481865	237.096885481246
GPD1	0.526253468389507	0.437478639259807	289.89096066228
GPR119	0.674013520162433	0.437478639259807	342.795470695215
GPR126	0.756734156709385	0.882615131628221	1.06278457680449
GPR65	0.873268445015324	0.753937034925052	219.787221186741
GPR77	-0.136243221689368	-0.393730775333826	315.696344425975
GPR97	0.920666405489391	0.820782681668123	4.74452366167328
GPRC5A	0.917833575943327	0.820953660251723	149.498621347302
GPX2	0.977163809646952	0.753937034925052	406.300448220597
GSTA1	0.673758766343577	0.437478639259807	242.566859671136
GYPB	0.677746443765244	0.481226503185788	611.372889668338
HAS2	0.999244415010277	0.64888568452305	109.691307952682
HBBP1	0.76023203982412	0.251312344975017	469.380825288848
HBD	0.588421314703899	0.393730775333826	349.941222082743
HDC	0.852420826964719	0.64888568452305	368.325078315511
HEMGN	0.642000012635637	0.393730775333826	531.726646384201
HFE2	0.533220660639432	0.078082352068244	366.306859061643
HGFAC	0.644445305499387	0.437478639259807	469.934032961857
HLA-DOA	0.440175461600575	0.393730775333826	388.640611421529
HLA-DQA1	0.771652265316592	0.51910854761844	459.57101869604
HLF	0.777639439825733	0.769483764063866	235.760482183457
HOXC10	0.469163646628922	0.266556994991592	281.709716467254
HOXC11	0.637067989222223	0.481226503185788	610.146811016388
HOXC12	0.999818209109485	0.481226503185788	223.299136959526
HOXC6	0.181150167037342	0.0973328526784575	246.981124106259
HOXD1	0.562570641982054	0.142702229641963	496.321466059987
HOXD3	0.857832918639574	0.481226503185788	384.564255756236
HPGD	0.998167139972294	0.481226503185788	535.516528342284
HRH1	0.982509081925998	0.753937034925052	118.083538726969
HS3ST4	0.990114822109258	0.481226503185788	254.014531929291
HTR1A	0.999850583056774	0.481226503185788	370.289205496448
HYAL4	0.680796338903644	0.64888568452305	300.916045626339
ICAM2	0.7007126634252	0.833508753466491	1.08384970251493
ICAM4	0.681202907430378	0.481226503185788	253.308918033192
ICAM5	0.504892402092513	0.481226503185788	293.924917140892
ICOSLG	0.679063467236834	0.858395075278952	1.52004789675269
IFNA2	0.525569403688896	0.474701096063922	267.097011350589
IGF2AS	0.67418478508637	0.437478639259807	570.007575430156
IGLC1	-0.174967834315247	-0.306235047481865	252.895347398692
IHH	0.674167098842218	0.437478639259807	391.101415111086
IL10	0.505568223109345	0.251312344975017	230.907932619672
IL11	0.585979788454437	0.207322107215682	252.086543876025
IL19	0.865203716195404	0.760885910252682	300.373042156811
IL2RA	0.28090639074858	0	246.138447493673
IL33	0.98849383333326	0.481226503185788	214.79724689866
INSM1	0.996451400917825	0.481226503185788	227.990460532616
IRF8	0.717729697644535	0.592348877759092	294.402439667651
ITGAL	0.883514553605798	0.747051620975361	297.125608253745
ITGB6	0.757016360319833	0.481226503185788	469.048801293513
JAKMIP1	0.47818356289635	0.393730775333826	226.247775087792
JPH1	0.751651183916721	0.481226503185788	592.48417353518
KCNA2	0.794456244608082	0.481226503185788	231.402584259586
KCNH7	0.999756998427542	0.481226503185788	341.141133683137
KCNIP1	0.769263646146822	0.481226503185788	270.691144412582
KCNJ1	0.996279357914671	0.481226503185788	171.763115371492
KCNJ9	0.945965273919272	0.481226503185788	101.009475291564
KLF1	0.613212967267004	0.226169571508017	544.653631056235
KLHL30	0.704666758424129	0.207322107215682	264.256763084162
KLRC2	-0.0886196048312561	0.218739319629904	249.896811022177
KNG1	0.674176068559642	0.437478639259807	407.364304067143
KRT4	0.991682478445818	0.64888568452305	118.356730602445
KRT6A	-0.130066306623146	0.0437478639259807	262.194455589344
KRT7	0.774756869535056	0.735603028598841	299.55521098251
KRT81	0.807102681075346	0.481226503185788	242.034574467849
KRTAP13-4	0.999143647359121	0.481226503185788	209.32055419355
KRTAP5-7	0.636891154702384	0.437478639259807	397.720302003077
LAIR1	0.501290755394137	0.324442842261525	403.359596148501
LAX1	0.526325790047012	0.393730775333826	318.050848177974
LEMD1	0.998785380449557	0.481226503185788	287.626400723187
LGALS12	0.997603863515313	0.481226503185788	383.565918974064
LGALS14	0.509000295138914	0.393730775333826	248.743469350992
LGI1	0.989500278911139	0.481226503185788	284.092580509597
LGR5	0.901623690597843	0.64888568452305	227.964286034822
LHX3	0.998364921792474	0.481226503185788	354.868588573235
LILRB1	0.223300793770349	0.218739319629904	242.319035427724
LIMCH1	0.788828413104787	0.698089847152826	442.084473255568
LRFN5	0.985314417325397	0.481226503185788	184.766690653329
LRMP	0.999651775989004	0.753937034925052	542.922352018682
LRRC31	0.998480406402825	0.481226503185788	315.373053746008
LRRIQ4	0.999730450477209	0.481226503185788	220.968676049945
LRRN1	0.722983186673019	0.481226503185788	694.7741883439
LRRTM3	0.999814688579498	0.481226503185788	302.181816776813
LY6K	0.942151187555486	0.64888568452305	179.195670470559
LYPD3	0.335716330510794	0.194665705356915	643.360952358914
LYZ	0.605802426428859	0.498111556297419	258.105943200773
MAB21L1	0.999872410456049	0.481226503185788	288.834657478034
MAFA	0.736285061607817	0.64888568452305	228.139381165586
MALL	0.682983222841829	0.481226503185788	222.71966527461
MAP3K9	0.436129652283874	0.27923593886113	351.163164641061
MAPT	0.646279049546206	0.481226503185788	266.255241971805
MARCH4	0.99970246465672	0.753937034925052	207.785924637845
MBL2	0.987894882466738	0.646198775737192	390.201266699742
MC4R	0.999093080445383	0.481226503185788	101.042508982728
MDFI	0.584862518016233	0.393730775333826	396.352373337354
MEP1A	0.674141858213314	0.437478639259807	428.808016524109
MGAT5B	0.76858186571378	0.608708728202146	223.35095263496
MGP	0.552935080368099	0.393730775333826	305.302143123575
MIA2	0.592938318331265	0.437478639259807	356.909025387136
MIR155HG	0.532273228548182	0.481226503185788	330.967914394415
MLPH	0.687879922032663	0.710160182902503	630.298629752309
MMP28	0.545756143977502	0.393730775333826	238.194088061447
MOGAT1	0.597154359177503	0.437478639259807	227.835715214939
MOGAT2	0.391832035413186	-0.0324442842261525	437.126083056383
MS4A3	0.740697316604968	0.481226503185788	619.585462154094
MSLN	0.253106793704317	0.218739319629904	242.430628443381
MSX2	0.627988973161605	0.481226503185788	320.884547925425
MX2	0.752086553622231	0.858395075278952	0.814121941895287
MYCN	0.995735352485506	0.481226503185788	375.673602961698
MYCNOS	0.997390341563025	0.481226503185788	265.008073835412
MYOZ3	0.48860607049015	0.324442842261525	238.559270740264
MYPN	0.815803654499158	0.592348877759092	241.90788981356
NCRNA00161	0.999455811000347	0.481226503185788	151.837686287796
NEFM	0.385699817018706	0.393730775333826	333.015261264006
NETO1	-0.0886045099107476	0.131243591777942	223.721837821061
NIPAL4	0.550821424157073	0.359092423229804	336.785659217777
NLRP14	-0.988879921644598	-0.481226503185788	16.6992579459454
NOTCH3	0.645543272876996	0.640813785939382	810.005088980331
NPR3	0.652970452854622	0.583997116070745	368.892797159249
NPTX2	0.924537257214167	0.481226503185788	127.031153168707
NR0B2	0.933300265909116	0.344813919655707	725.512988435531
NRAP	0.99450755313471	0.481226503185788	34.683610745596
NRG3	0.995516028953525	0.481226503185788	388.133437303349
NTRK1	0.187233699065546	0.474701096063922	375.163117615231
NXNL2	0.707959849516795	0.64888568452305	358.999054074085
NXPH2	0.674712913263756	0.454219979166135	279.120562272098
OLR1	0.787421352077982	0.620448865719413	346.004646757154
OMD	-0.969583168395567	-0.481226503185788	17.5524649208269
ONECUT1	0.600656229748336	0.437478639259807	327.890883610695
OR52A5	0.999926539383433	0.481226503185788	453.881444522213
ORM2	0.628197850708428	0.437478639259807	577.295070661513
OSGIN2	0.499798820165152	0.851093162641499	1.73967725044109
P2RX2	0.994753046114893	0.481226503185788	296.134519155141
P4HA3	0.530597532342279	0.393730775333826	274.619191368056
PAH	-0.134912226645993	-0.218739319629904	256.146978846842
PARVG	0.668923581227291	0.6422426593806	283.686129263974
PCBD2	0.484729430244134	0.454219979166135	261.334747506031
PCK1	0.831808736336784	0.703243038263842	380.338458252395
PDE10A	0.775118444883043	0.698089847152826	253.041745392863
PDGFRA	0.933930893676327	0.118469775551818	68.1256671733254
PFN4	0.502037584009557	0.393730775333826	274.685862651197
PHACTR3	0.998970073947906	0.481226503185788	70.6284275218178
PHOX2A	0.923995433339821	0.481226503185788	411.998492458045
PI15	0.999552445163361	0.481226503185788	150.426988153647
PI16	0.727547421143791	0.51910854761844	260.983519112963
PI3	0.992034926069457	0.481226503185788	317.718814107253
PIK3R6	0.520237584678098	0.481226503185788	289.406687957644
PIP	0.996930616490938	0.481226503185788	409.825237078225
PLA2G4F	-0.126608913227524	-0.064888568452305	233.990588167101
PLCH1	0.355648139186522	0.0673123724726241	234.965943986994
PLD4	0.725281366056506	0.51910854761844	501.102585920867
PLEK2	0.128872332927609	0.220784581710207	374.559078500151
PLEKHB1	0.452661810250256	0.40118173993684	316.142362865327
PLN	-0.983962626636581	-0.481226503185788	15.603857483206
PLXNB1	0.449880282548518	0.868611331916073	3.04175510862081
POU3F4	0.999229712947593	0.481226503185788	237.690588209165
PPAP2C	0.844976455161548	0.769483764063866	216.678056313561
PPAPDC1A	0.999472052464725	0.481226503185788	157.741068918468
PPP1R1B	0.812582648450536	0.481226503185788	319.889503171782
PPPDE2	0.936452421505405	0.481226503185788	23.1295137391488
PREX2	0.991627490265984	0.481226503185788	237.238936677336
PRG2	0.652670066912565	0.393730775333826	504.00235082481
PRODH2	0.674178569678	0.437478639259807	432.238213662473
PROM2	0.823399144997723	0.481226503185788	517.81692743811
PRRG4	0.274557528990949	0.0973328526784575	221.179581523928
PRSS12	0.99245523027674	0.481226503185788	157.909497499963
PTGDS	0.328453795641325	0.218739319629904	248.066843667193
PTGER3	0.249116702418423	0.218739319629904	255.231669031152
PTPN22	0.932378811633147	0.858627293618187	25.0111663184526
RAB15	0.441207150916618	0.393730775333826	2321.0399978734
RAB25	0.937159847987977	0.64888568452305	231.787700611081
RAB39	0.958278345476372	0.481226503185788	373.12705959328
RAC3	0.748324223242868	0.51910854761844	285.1358615751
RAET1E	0.690493928373724	0.481226503185788	619.917185853913
RASAL3	0.254962552720726	0.0973328526784575	402.041771459239
RASL11B	0.23129151136862	0.306235047481865	226.192258054201
RASSF9	0.949926195177808	0.651583765535002	258.177049911056
RBP1	0.552759708892403	0.393730775333826	673.92295958016
RBP4	0.875009672055405	0.646198775737192	259.508573619712
RBPJL	0.999148423717203	0.481226503185788	239.912396112012
RGS4	0.929073319716266	0.481226503185788	138.719490153224
RHAG	0.652392909491626	0.393730775333826	630.466268964556
RHOB	0.889486134498028	0.913956198133526	2.51886928392805
RIPPLY1	0.652074031967924	0.437478639259807	278.05612534503
RNASE1	0.538562701691462	0.393730775333826	306.373913801124
RNASE6	0.844794494745937	0.753937034925052	282.818833481227
RNF222	0.999897268729135	0.481226503185788	307.333953216599
ROPN1L	0.436687795266107	0.393730775333826	277.950106049226
RP1-32I10.1	0.634419940369003	0.687103034106967	353.841964678808
RP11-257K9.1	0.669738881756865	0.393730775333826	319.366904037125
RP11-290F20.1	0.797617705313776	0.889328868315101	1.37448775832404
RP11-314E23.1	0.995954919526257	0.481226503185788	58.6256472095175
RP11-347N5.1	0.982134068712204	0.481226503185788	24.6876753827619
RP11-351J23.1	0.836917169508566	0.500340128863127	255.657545402577
RP11-352D3.1	0.449698116704453	0	398.295801727839
RP11-379F12.1	0.585139613880808	0.393730775333826	289.921214879228
RP11-380J14.1	0.618049944849352	0.698089847152826	267.765579456067
RP11-414K1.1	0.64531002211115	0.522344010387563	306.576383905053
RP11-421L10.1	0.896028573315247	0.43116868247652	332.014487790725
RP11-666A20.1	-0.172204909921634	0.131243591777942	239.864415888123
RP4-758J18.2	0.770022219886707	0.251312344975017	234.412418609533
RP5-884M6.1	0.0766696823331727	0.359691521210359	280.665545618077
RPL39P5	0.912065442409664	0.904514501871816	2.1319082615758
RUNDC3A	0.791064868130782	0.481226503185788	353.386202792152
S100A8	0.691293087017264	0.481226503185788	621.863224779572
S100A9	0.628198096227226	0.393730775333826	651.297988849172
SAMD5	-0.050930500433673	-0.131243591777942	283.001185371229
SCG3	0.518743146791425	0.481226503185788	260.325998395058
SCHIP1	0.733322360627631	0.614607464677311	463.731197935678
SCRG1	0.999106300920413	0.481226503185788	126.571991833613
SDR16C5	0.731969355713451	0.481226503185788	590.59333182491
SEMA6A	0.610730423702349	0.318832456532182	215.854156822085
SEMG1	0.673061891070679	0.38933141071383	278.004907161834
SERPINA11	0.674146182167064	0.437478639259807	580.2103685671
SERPINA12	0.9392635337885	0.646198775737192	301.221180905834
SERPINA5	0.6678416555653	0.437478639259807	280.233774648085
SERPINA6	0.43380614951822	0.421775694939983	261.676182768889
SERPINB4	0.336849387664102	0.570808918567853	330.598582696429
SERPINB5	0.738452885033472	0.481226503185788	425.716775352814
SERPINH1	0.69947050698193	0.837707816583391	1.51674655052482
SFRP2	0.885465824611742	0.118469775551818	982.30094381152
SFTPC	0.99764362883839	0.481226503185788	66.9254034317008
SH2D4B	0.600479820820761	0	221.785580442408
SH3GL2	0.636479171258963	0.393730775333826	318.518474016223
SHD	0.99991838000076	0.481226503185788	314.568275879011
SHH	0.674145047121711	0.437478639259807	344.771387300988
SIGLEC6	0.636005590617298	0.51910854761844	240.460627841859
SLAMF9	0.596568423330735	0	235.164757831926
SLC17A1	0.674183168806031	0.437478639259807	491.361771907804
SLC17A7	0.362814606457884	0.454219979166135	309.747549482465
SLC18A3	0.999879395992667	0.481226503185788	294.332275735191
SLC1A7	0.489372317904293	0.338876033606326	348.671365642285
SLC24A2	0.599015358124794	0.481226503185788	220.880083619482
SLC24A3	0.742579709113242	0.481226503185788	412.893202426101
SLC28A1	0.674164148145578	0.437478639259807	450.246415417365
SLC35E3	-0.919938728218414	-0.481226503185788	-12.133260455839
SLC38A3	0.615707987057722	0.437478639259807	612.657847301616
SLC39A5	0.671391592206332	0.437478639259807	777.563023821088
SLC5A7	0.99921215692087	0.481226503185788	129.522608789209
SLC5A9	0.965374233742384	0.64888568452305	428.612043694464
SLC6A11	0.890215281529558	0.646198775737192	366.289592004224
SLC7A5	0.693510015553524	0.876908133290502	1.78749616506451
SLIT2	0.96244539493136	0.481226503185788	110.556212268813
SLITRK1	0.999918313553871	0.481226503185788	413.881274306293
SLITRK6	0.525635861040638	0.393730775333826	216.906815220441
SLURP1	0.998765778167592	0.481226503185788	294.956300739638
SNAP25	0.815814673864044	0.710160182902503	578.904909414569
SOHLH2	0.46787854325707	0.306235047481865	258.538755155868
SORCS1	0.252548235353603	0.218739319629904	216.238699404251
SOX12	0.852054463338342	0.923380516876639	1.73917355361282
SP7	0.980242476305852	0.481226503185788	21.0502232856289
SPAG6	0.589463334451865	0.481226503185788	237.519182924397
SPDYC	0.193611412783015	0.115777280652913	310.863829727167
SPIB	0.727219309906667	0.522344010387563	349.947727932223
SPRR2A	0.790071937243355	0.481226503185788	312.956235466353
SPRR2D	0.791438518503111	0.481226503185788	570.589614032998
SPSB4	0.948799527179876	0.481226503185788	277.824283955209
SPTA1	0.640418798415351	0.393730775333826	415.364502204498
ST14	0.497834539167806	0.356887126487678	352.468676217286
ST6GAL2	0.668875658879467	0.481226503185788	330.408384671313
STAR	0.67686569548355	0.481226503185788	279.493042477187
STEAP4	0.894992553975792	0.481226503185788	251.47137153281
STX19	0.992645996357705	0.481226503185788	102.498413672692
SYN3	0.452403002160853	0.349982911407846	267.609283441576
SYT14	0.95931152782314	0.64888568452305	136.099240503377
TAGAP	0.513291419195184	0.306235047481865	361.005388892421
TAS2R41	-0.932750687284053	-0.481226503185788	5.16294929205402
TAT	0.86026632580204	0.646198775737192	293.819072701421
TBC1D10C	0.296166973222797	0.38933141071383	274.350372097513
TBL1Y	0.998739553941615	0.753937034925052	128.477322553035
TBX20	0.656984524387215	0.481226503185788	421.369880061669
TDGF1	0.358706503724323	0.115777280652913	410.47997731935
TECTB	0.674166652093984	0.437478639259807	397.626078308075
TF	0.932478663005152	0.628280862437543	219.837559279918
TGFB3	0.943136309041495	0.651583765535002	146.849488055187
TIMP4	0.0700728056004503	0.441569163420414	238.613193118408
TLR10	-0.256315231386446	0.0324442842261525	233.356142256449
TM4SF1	0.843893994185821	0.858905872750684	2.80393214315618
TM4SF18	0.6393048446083	0.533113989983183	316.775218473748
TM4SF20	0.662196434114241	0.38933141071383	334.027909076309
TM4SF5	0.632029659456021	0.437478639259807	496.59966924881
TMEM108	0.504017820688344	0.481226503185788	225.321983713896
TMEM119	0.998917694424184	0.481226503185788	114.916666449443
TMEM130	0.58231877619409	0.393730775333826	270.293918635599
TMEM132B	0.915111062151157	0.481226503185788	103.651998789645
TMEM135	0.470800682483682	0.837707816583391	3.23624457416312
TMEM155	0.999649181206739	0.481226503185788	215.989705942522
TMEM179	0.999737620433342	0.481226503185788	190.861811497014
TMEM190	0.838634087501403	0.266556994991592	269.66759516049
TMEM210	0.99895851409306	0.481226503185788	299.080446042051
TMIE	0.956031221948268	0.481226503185788	33.6323052651116
TMPRSS13	0.888129393278315	0.651583765535002	910.311839032078
TNFRSF11B	0.998562935193304	0.481226503185788	94.1927745080269
TNFSF14	0.451404593171938	0.392742042946968	271.565546516718
TNNT2	0.262375092894083	0.195465157202791	247.567964134021
TPPP2	0.939300416027145	0.646198775737192	386.860633213483
TREM1	0.675282275866145	0.583997116070745	336.955902906298
TRIM71	0.477763630416817	0.349982911407846	409.315248734054
TSPAN11	0.999495329602603	0.481226503185788	161.972689299508
TSPAN18	0.586519189654699	0.51910854761844	233.458270886874
TSPAN2	0.242128949443309	0.306235047481865	250.282893558162
TSPAN8	-0.178632322044933	-0.38933141071383	236.260912842144
TTC6	0.895412072193845	0.731005509670099	304.704741153553
TUSC1	0.449310478486405	0.481226503185788	973.548565619401
TWIST1	0.727183715417934	0.481226503185788	254.130365486632
TXNDC2	0.55703213281261	0.393730775333826	368.867445449993
TXNDC3	0.752856455431334	0.51910854761844	259.571418911213
TYRP1	0.99802145065514	0.481226503185788	391.894465788465
U91324.1	0.939310058703942	0.646198775737192	499.122102305726
UCA1	0.790340881777558	0.64888568452305	444.269200424114
UGT1A6	0.404621537577007	0.382334275644505	223.706613104586
UGT2A3	0.674158775738849	0.437478639259807	483.020187083353
UGT2B10	0.614782134508267	0.498111556297419	409.336687325799
UGT2B7	0.401180007760918	0.421775694939983	456.287046715714
UNC93A	0.938649502456004	0.646198775737192	245.604862592071
UPK1B	0.675709825437738	0.583997116070745	664.206293524353
USP43	0.764058300988628	0.502624689950035	234.679831224645
UTF1	0.479705699101424	0.393730775333826	289.836408791947
VEGFC	0.927664050444418	0.760885910252682	98.347478964226
VIP	0.774727945746639	0.532519481381369	264.40415384233
VIPR1	0.662901177324008	0.463060418592495	344.213800419099
VIT	0.98465020719887	0.481226503185788	190.513117868347
VNN1	0.605290764968455	0.437478639259807	430.367048673507
VTCN1	0.940326455731153	0.481226503185788	336.960867726125
VTN	0.983631405640683	0.837707816583391	26.6500569400261
VWA5B1	0.999059252648646	0.481226503185788	187.988778816953
WDFY4	0.483882726196557	0.306235047481865	485.512217442758
WDR69	0.32418322768416	0.454219979166135	242.626341057232
WIT1	-0.0298672139127954	0.306235047481865	232.353576232262
WNT10A	0.546770180444749	0.481226503185788	349.746878569224
WNT5A	0.940325623173387	0.64888568452305	59.7809072897676
WNT6	0.998982933360299	0.481226503185788	76.9320678452351
XKR7	0.957541061180096	0.651583765535002	192.009734213653
ZDHHC22	0.999581816927471	0.481226503185788	361.771242053383
ZNF157	0.979962070691164	0.64888568452305	218.448358848565
ZNF321	0.412746495493972	0.162221421130763	232.537866553722
ZNF341	-0.864557110805139	-0.868778354046669	-2.46903992769636
ZNF423	0.858003875179039	0.481226503185788	225.694577599526
ZNF556	-0.0230573937270942	-0.194665705356915	234.84999170721
ZNF860	0.99029533892712	0.64888568452305	270.788630971806
