# Supplementary material for: Functional transcription factor target discovery via compendia of binding and expression profiles
Source: Sci Rep. 2016 Feb 9;6:20649. doi: 10.1038/srep20649 (PMC4746627; doi:10.1038/srep20649)
Supplement: Supplementary Dataset [file srep20649-s2.zip › Supplementary Dataset/43180_2_data_set_1775635_nz79pm.csv]

Gene	PC	SC	CARS
AADAT	0.397525670909569	0.29012942659283	251.692405648354
AB019437.10	-0.167755375098007	-0.406181197229962	172.510707318459
AB019438.5	-0.000916220974097226	-0.0870388279778489	391.047993379048
AB019439.29	-0.122062555300072	-0.522232967867094	111.501947527776
AB019439.6	-0.172242396404122	-0.696310623822791	396.060866669353
AB019441.3	-0.17334851541594	-0.348155311911396	171.241559516464
ABCA8	0.863061485916943	0.522232967867094	295.666577861241
ABCB10	0.795096094146427	0.866828394595597	1.95732783492853
ABCC11	0.132753104565847	0.29012942659283	269.084384893114
ABCC3	0.5235949906182	0.449799389959991	143.376466694845
ABCG4	-0.170710870923142	-0.406181197229962	390.359056962596
ABCG5	0.667302317727009	0.609271795844942	692.467698125651
ABCG8	0.669210002424643	0.696310623822791	814.342563240813
ABO	0.999898418492163	0.522232967867094	758.583634565785
AC002480.3	-0.166193849648872	0	160.706631793672
AC003986.2	-0.977284618757535	-0.522232967867094	-18.3830640301619
AC004009.3	0.999919318032283	0.522232967867094	527.003907544975
AC004696.1	0.776603773703645	0.696310623822791	157.196692544618
AC004832.2	0.997902882168841	0.522232967867094	388.674182398309
AC004876.1	-0.147691313687144	-0.0605499178792296	366.568724024067
AC005083.1	0.898519044789673	0.888234788195688	1.04278863233235
AC005996.2	-0.177691734736125	-0.174077655955698	230.395498662911
AC006450.1	-0.0835986391181583	0.406181197229962	147.828088483944
AC006486.1	-0.539957289164842	-0.0778498944161523	-161.140102913856
AC006946.1	0.999923994973391	0.522232967867094	427.71245090162
AC007009.1	0.612905900454109	0.522232967867094	105.673729666613
AC007245.2	-0.115813338134853	0.29012942659283	169.639819595356
AC007461.4	0.99940099596324	0.522232967867094	155.360157619331
AC008533.1	-0.174204155306564	-0.0580258853185659	182.491849396046
AC009495.2	0.995831628924676	0.522232967867094	815.544684432919
AC009518.2	0.999925642027068	0.522232967867094	368.391733588744
AC009518.4	0.999840155380735	0.522232967867094	233.90798269785
AC010522.1	-0.164207726984913	-0.0580258853185659	138.755421726218
AC010729.2	-0.112600522748073	-0.0580258853185659	155.07421309927
AC010890.1	0.884974616694081	0.467099366496914	620.355564726519
AC011306.3	-0.969571493375857	-0.522232967867094	15.7091658942213
AC011322.1	-0.117491185943674	-0.406181197229962	283.895684527605
AC011747.1	0.488950936328903	0.406181197229962	153.904623552701
AC011747.4	0.659491863913674	0.0870388279778489	586.139724278565
AC011893.2	-0.482791017591541	-0.406181197229962	-247.489107264838
AC012123.1	0.892960652030028	0.522232967867094	281.514938436053
AC013251.2	NaN	NaN	126.528135079451
AC015651.1	-0.170339571911748	-0.522232967867094	305.223585203412
AC016689.1	-0.170515365432954	-0.261116483933547	126.694949931997
AC016722.1	0.998960730844091	0.522232967867094	197.475112726416
AC016722.2	0.543218839034125	0.406181197229962	414.864888254079
AC016722.3	0.897341044461156	0.522232967867094	12.4749401710818
AC016735.3	-0.988398034218863	-0.522232967867094	20.0547500212057
AC016735.4	0.999711049292968	0.522232967867094	537.173294859302
AC018470.1	-0.165497962234642	-0.0582025246474649	295.091832687132
AC022966.1	-0.189699392595631	0.174077655955698	129.799590218691
AC023347.1	0.999873785751801	0.522232967867094	549.615184968884
AC024084.2	-0.985866584378327	-0.522232967867094	14.7643272628666
AC051649.2	0.576200666315918	0.155699788832305	580.279233679927
AC051649.4	0.784731938339074	0.609271795844942	264.347504209266
AC053503.1	0.999619999637284	0.522232967867094	452.959488075778
AC061992.5	-0.14967665882873	-0.406181197229962	289.804513313698
AC068134.5	0.999016163495446	0.522232967867094	701.63428205027
AC069154.2	-0.135794542247464	0.174077655955698	193.632030203477
AC073624.1	-0.199534466599321	0.0580258853185659	184.680918634154
AC074212.1	-0.117262980440262	-0.0580258853185659	273.12813012328
AC074363.1	0.668864713691632	0.609271795844942	599.909797645798
AC078845.1	-0.0508104313453912	0.406181197229962	393.371856834744
AC079341.1	-0.116113098831679	-0.406181197229962	304.491491728483
AC079354.2	-0.121545505679027	-0.406181197229962	134.837932845912
AC091806.2	0.60739911538175	0.0870388279778489	593.079402498318
AC092807.1	-0.95695062844859	-0.522232967867094	-14.6735786026764
AC093063.1	0.541641262827072	0.522232967867094	276.048990717951
AC093429.1	-0.106999339880098	0.29012942659283	178.899990450509
AC093578.3	-0.1239808622922	-0.406181197229962	147.685475880046
AC093627.1	0.166011401840517	-0.0870388279778489	176.648272011723
AC093901.1	0.644589813632478	0.406181197229962	359.339429212527
AC096639.1	NaN	NaN	240.697787219841
AC098823.1	-0.409631259078236	-0.284267621807481	-286.440841973655
AC099066.4	-0.118120701048134	-0.522232967867094	211.684523138043
AC099681.1	0.69151764415796	0.522232967867094	339.757147799442
AC099681.4	0.99988841221201	0.522232967867094	488.388176982638
AC100793.2	0.0872425979456103	0.493049331302298	157.660212865467
AC102953.1	-0.150239230814222	-0.522232967867094	312.5826489821
AC104024.1	0.511713910288789	0.56980288229819	385.492108105947
AC104024.2	0.823802451883835	0.516886561221819	320.450804384381
AC104667.3	0.658502472191108	0.609271795844942	287.621580478465
AC104801.1	0.745377904820216	0.249675113572944	207.080475379031
AC106786.2	-0.113921899249737	-0.406181197229962	225.244004473513
AC106869.1	-0.157806300769311	-0.0870388279778489	368.712476046612
AC108142.1	-0.17654220572006	-0.522232967867094	121.225333551339
AC109826.2	0.759618066324303	0.341881729378914	253.884113510355
AC112494.1	0.856263960496159	0.522232967867094	806.111715758906
AC114730.3	-0.169374648844578	-0.174077655955698	163.024330330209
AC114803.2	-0.172284633105579	0.0870388279778489	139.283973991038
AC114812.1	-0.112300053270427	0.0580258853185659	209.518715233915
AC116351.2	-0.117552616785375	-0.406181197229962	150.331272050752
AC116533.1	-0.189868844295037	-0.522232967867094	140.804225312281
AC116654.1	0.498013061255596	0.406181197229962	333.125816782867
AC117392.2	-0.243757045924169	0.174077655955698	169.310802377316
AC138472.2	-0.145349753793216	0.0580258853185659	303.171800579668
ACSM5	0.672579269034364	0.696310623822791	839.408262087731
ACSS1	0.632187311640387	0.873862897505303	1.53281710406431
ADAMTS15	-0.167403194290633	-0.522232967867094	396.620257147342
ADAMTS19	0.728767612554546	0.522232967867094	476.156142857627
ADAMTS3	0.869423934227838	0.534635478749232	145.945461282593
ADAMTS7	0.503090370624641	0.522232967867094	191.354479797537
ADAMTSL1	0.646445239750807	0.522232967867094	107.684045621783
ADD2	0.52001192988388	0.522232967867094	655.438816849706
ADRA2A	0.999554638425968	0.522232967867094	793.777770276966
AF235103.1	0.172150847444238	-0.0870388279778489	128.29973221789
AGPAT9	0.456245958271905	0.29012942659283	106.922726666267
AGRP	0.169691180357805	0.29012942659283	144.548338467697
AGT	0.714838437371501	0.311399577664609	262.380804919222
AGTR1	0.869291054322793	0.522232967867094	305.775620114561
AKR1D1	0.0611038943916076	-0.0749110958292491	192.456158370999
AL009181.1	0.821720371223592	0.696310623822791	434.582693444557
AL022341.2	0.552356446896008	0.0374555479146246	204.791969534074
AL096828.3	-0.118257588689421	-0.406181197229962	172.873306278008
AL118522.1	0.848250048602793	0.622799155329218	132.995755855542
AL121983.2	-0.993165013537455	-0.522232967867094	-74.7779171596657
AL121983.3	-0.991893058161886	-0.522232967867094	29.6265286894775
AL132709.26	-0.114424675286556	-0.522232967867094	271.500631434666
AL133333.1	0.558217514862831	0.406181197229962	675.466743422524
AL133343.2	0.999904348097654	0.522232967867094	628.376580837395
AL135792.1	0.99696545818463	0.522232967867094	522.079650168371
AL135924.1	-0.11012448851595	-0.174077655955698	238.134768512571
AL136368.3	0.453394839459415	0.29012942659283	140.644961034963
AL136529.1	0.999985340328225	0.522232967867094	1016.66471929785
AL137798.2	0.367446625327355	0.29012942659283	112.093016586458
AL139352.2	0.748283242200709	0.522232967867094	629.262587049599
AL157938.1	-0.116543012155901	0.29012942659283	149.625168314572
AL158069.1	-0.184092516457647	-0.435194139889245	279.597430699912
AL160270.3	0.990621827824932	0.522232967867094	210.718094153572
AL161908.2	0.905663420030935	0.522232967867094	29.5555417530957
AL162427.1	-0.1730467338616	-0.348155311911396	206.425296459981
AL162733.1	0.902393245999423	0.522232967867094	23.1409070955968
AL353658.1	0.501301631054808	0.56980288229819	205.353055175629
AL355376.2	0.999497947903347	0.522232967867094	332.613740170419
AL355388.2	NaN	NaN	293.111919883612
AL356740.1	0.84388316651951	0.696310623822791	177.648508811308
AL358175.1	-0.11114371671678	-0.0580258853185659	152.197139100798
AL358216.1	-0.107832185074403	0.29012942659283	298.49760983689
AL359258.1	0.720941282541827	0.522232967867094	535.542332906417
AL359832.2	0.296198572934199	-0.269679944985297	355.42391036774
AL365203.4	-0.168737774034117	-0.0580258853185659	232.705219481384
AL391244.1	NaN	NaN	218.611386308155
AL391244.2	0.152857881576909	0.0172999765369227	159.577314222353
AL391427.5	0.810565669415109	0.522232967867094	343.591991487682
AL500527.1	0.999505382225909	0.522232967867094	295.718437455118
AL513320.2	-0.186884736859022	-0.174077655955698	194.44265211881
AL589165.1	0.672182299909113	0.522232967867094	117.02165049096
AL590666.2	0.864240125218561	0.522232967867094	236.279348624935
AL590667.2	-0.192582081796038	-0.609271795844942	236.251931258839
AL591178.3	-0.170076179735562	-0.435194139889245	162.958722105564
AL592494.3	-0.103574583947079	0.174077655955698	125.034153588431
AL593856.3	-0.173968211465468	0.174077655955698	104.320986573687
AL596223.2	NaN	NaN	234.141013686306
AL669914.2	0.153971974206261	0.337349542469993	239.257376378312
AL691515.2	-0.113589811857874	-0.174077655955698	266.360244786728
AL713867.1	0.822531002206745	0.522232967867094	740.349479164144
AL713867.2	0.995501508714541	0.700649049745371	688.307023599779
AL713998.1	0.99993469501258	0.522232967867094	1248.19008149258
AL731684.2	NaN	NaN	126.320558557902
AL807752.4	0.477241016927827	-0.332900151430592	404.11319774521
ALK	-0.112478948559511	-0.0580258853185659	118.660491889749
ALOXE3	0.733947132784538	0.522232967867094	200.238286363649
ALPL	0.854373815092766	0.522232967867094	1049.41902074879
ALS2CR8	0.89192022831938	0.873862897505303	6.18311011241976
AMBP	0.86499344365147	0.700649049745371	384.981808951519
AMHR2	-0.122891706606929	-0.0580258853185659	302.688043744918
AMICA1	-0.110023527980637	0.0580258853185659	369.375848510542
AMN	0.923470697262373	0.696310623822791	738.452924903132
ANKK1	-0.14550389612245	-0.406181197229962	167.434354159715
ANKMY2	0.842130307985591	0.883541999367582	1.98213390660452
ANKRD18A	0.90821781331818	0.852802865422442	2.07151913855089
ANKRD45	0.414665586708488	0.406181197229962	170.485659334402
ANKS4B	0.979698151527962	0.696310623822791	572.588753514248
ANO4	-0.165528455056439	-0.522232967867094	287.911803108426
ANXA3	0.583327298387209	0.527649284376143	251.014789210885
AOC3	0.840605216134232	0.622799155329218	540.758406087731
AP000355.3	0.998538048304287	0.696310623822791	352.38212897225
AP000476.1	0.466043196082361	0.406181197229962	172.378110112044
AP000688.4	0.656743378543707	0	598.625212591308
AP001065.2	0.994315963988096	0.522232967867094	246.136183017746
AP001471.1	-0.992744192617972	-0.522232967867094	-72.5491570645059
AP001625.2	0.653794989050704	0	258.836970555146
AP001625.4	-0.112423554850753	-0.0580258853185659	229.642786593457
AP006285.1	0.999841252976742	0.522232967867094	618.322350699226
AP3B2	0.778979185939779	0.522232967867094	513.698404753912
APBA1	0.717911387598341	0.522232967867094	143.544351074086
APOA4	0.999951718040154	0.522232967867094	725.408098969867
APOBEC3H	0.708353508045348	0.683349073208448	338.574253560934
AQP10	0.998400349219649	0.522232967867094	776.373354593248
AQP4	0.60091646562379	0.406181197229962	350.858381099771
ARG1	0.668999187318273	0.696310623822791	884.352833333535
ARHGEF15	0.903880628326352	0.522232967867094	632.729412663141
ARMC3	-0.116442905661876	0.29012942659283	152.870637980439
ARMC4	0.694234843458828	0.522232967867094	631.415102836285
ARSJ	0.224348668641518	-0.0870388279778489	112.907350773703
ART5	0.646654063970308	0.609271795844942	210.105823333386
ASB2	0.76736859468695	0.609271795844942	150.404571583981
ASPDH	0.629564370996689	0.0870388279778489	360.698623511923
ASTE1	0.960999614414906	0.696310623822791	13.354352445586
ATCAY	0.814271448388974	0.522232967867094	800.954760956311
ATOH7	0.862006087606196	0.683349073208448	393.03053838305
ATP1B2	0.652304638719521	0	829.436975833859
AVPR1B	0.995705573962699	0.522232967867094	305.39935755886
AZGP1	0.653082811627221	0.522232967867094	444.3460085968
AZGP1P1	0.66282420139269	0.522232967867094	393.674721926141
AZU1	-0.15858221169821	-0.522232967867094	237.25559993145
B3GNT5	0.772550133132334	0.674199862463242	155.87047855225
BAI3	0.782783870621267	0.522232967867094	548.604275476214
BAMBI	0.984174828200367	0.797724035217466	11.1652271817071
BATF	0.999934148832663	0.797724035217466	724.872730408987
BCL2L10	0.486457758818361	0.406181197229962	239.293936339349
BHLHA9	-0.205175303252049	0.417855447018673	126.171679154637
BHLHE22	0.699853747442593	0.522232967867094	511.824896715252
BHLHE23	-0.161737728646461	-0.337349542469993	108.918052421779
BHLHE41	0.53986093486188	0.406181197229962	135.041375030183
BHMT2	0.980925290256542	0.522232967867094	436.242337400722
BIN2	0.261820275043744	0	160.067499440579
BLK	0.982312561451139	0.80903983495589	267.208297088834
BLNK	0.998272969372531	0.797724035217466	168.378411590103
BMP5	0.666432829371017	0.683349073208448	180.164473878637
BPIL1	0.805082879138907	0.134839972492648	1048.62817815654
BRSK1	-0.456193434552547	-0.406181197229962	-333.112867382045
BSX	0.665743942952454	0.435194139889245	116.664199249978
BTBD11	0.951189174775881	0.797724035217466	269.788337244271
BTBD8	0.9400499828199	0.797724035217466	161.238599722278
BTC	-0.112051501980275	0.0580258853185659	251.956855626824
C10orf108	-0.115254135073362	0.29012942659283	332.727718999208
C10orf67	0.999883421650133	0.522232967867094	616.780709391454
C10orf71	0.999976066234434	0.522232967867094	635.272017466681
C10orf82	0.703492645961267	0.522232967867094	313.288193174995
C10orf99	0.39108199732197	0.435194139889245	398.856121951418
C11orf21	0.775931482901127	0.522232967867094	343.069490900412
C11orf52	-0.104483749273107	0.406181197229962	574.241839703945
C11orf72	0.172469221438023	0.406181197229962	132.277682093244
C11orf86	0.641375252608021	0.522232967867094	125.019789091122
C12orf34	-0.661436976938941	-0.522232967867094	-901.981538963968
C12orf39	-0.109186393685655	-0.29012942659283	430.015363639697
C12orf68	0.408585444834647	0.0870388279778489	546.665389747606
C14orf132	0.806425410720423	0.700649049745371	170.030418203586
C14orf178	-0.666082901693371	-0.174077655955698	-710.397158038525
C14orf23	-0.254240074693105	-0.696310623822791	156.417640716796
C14orf38	-0.169209644852002	-0.406181197229962	130.684157885392
C14orf48	0.758187393562411	0.493829164658431	273.330754343463
C15orf59	-0.173150605800452	-0.522232967867094	193.198986265886
C16orf53	0.781902094959676	0.863641927210298	5.52371935275658
C17orf64	-0.124423836040012	-0.224733287487747	227.573483729984
C17orf82	0.341411422238823	0.0172999765369227	169.978670452862
C18orf1	-0.172213923534626	-0.522232967867094	407.344954252831
C18orf2	0.112961646688091	-0.29012942659283	237.415520836582
C19orf21	0.603493504129539	0.527649284376143	151.50964769245
C19orf45	0.549240098490169	0.21320071635561	249.189850824486
C19orf69	0.112012594159699	0.29012942659283	291.236912981531
C1QL4	0.270938782092087	0.522232967867094	165.369416450634
C1orf100	0.533047786222702	0.645776599937948	690.134292979875
C1orf114	0.993673775293895	0.696310623822791	817.549749179818
C1orf130	0.92604715344154	0.522232967867094	457.900511874813
C1orf168	0.994649624807653	0.522232967867094	277.208234686419
C1orf187	0.754775314018742	0.522232967867094	455.758955920518
C1orf204	0.651916321829091	0.522232967867094	356.596522039698
C1orf223	-0.196202108946856	0	131.203516007282
C1orf64	0.560571581780922	0.522232967867094	247.698551679126
C1orf94	0.999154159539888	0.522232967867094	718.066355731427
C20orf123	0.789670320962586	0.609271795844942	238.532321871154
C20orf201	-0.112279100626018	-0.0580258853185659	251.838117576048
C20orf56	0.800655702970959	0.609271795844942	361.96041360887
C20orf82	0.882936597884026	0.155699788832305	643.11229970168
C2orf50	0.611389683240027	0.0870388279778489	411.163746312554
C3orf25	0.32469140097861	0	453.426417127486
C3orf32	0.589340452460306	0.609271795844942	913.990132281678
C4orf22	0.999198234201009	0.522232967867094	274.648200223183
C4orf49	-0.13404831965832	-0.522232967867094	133.822299226038
C5orf38	0.297921912629911	0.406181197229962	740.318863797829
C5orf55	-0.459926341793962	-0.29012942659283	-203.503594489755
C6orf100	0.672047830175082	0.609271795844942	427.099779856223
C6orf195	0.99761250705372	0.522232967867094	488.530541055616
C6orf226	0.980910884608967	0.522232967867094	18.9347063228102
C6orf97	0.872580661317041	0.522232967867094	493.558664707118
C7orf23	0.880573673191471	0.912599685392978	1.45996868492508
C7orf45	-0.931892344475162	-0.522232967867094	-9.71896191962204
C7orf52	0.467879947059682	0.406181197229962	275.5039268294
C7orf65	0.998910038161821	0.522232967867094	87.8480782355386
C8orf4	0.931057615990584	0.873862897505303	1139.43339812801
C8orf42	0.856642264065409	0.863641927210298	4.79883035319657
C8orf73	-0.216062112942346	-0.174077655955698	475.58800940697
C9orf106	0.990783815448469	0.522232967867094	89.4630151918989
C9orf139	0.999926698621268	0.522232967867094	479.238762855343
C9orf147	-0.681526204787405	-0.233549683248457	-249.984204249962
C9orf171	0.166945048347599	0.174077655955698	200.005419224821
C9orf84	0.99843166906409	0.522232967867094	597.019895383972
CA2	0.638908965547905	0.522232967867094	267.228920235009
CA5A	0.670049495280546	0.696310623822791	1004.45407609058
CA8	0.384086155231292	0.522232967867094	209.228955849296
CACNA1H	0.577798586730594	0.406181197229962	109.778243157962
CADM1	0.924542954917155	0.873862897505303	5.17910261026809
CADM2	0.896530555859483	0.522232967867094	800.609371958743
CADPS	-0.124426575067028	-0.522232967867094	259.198479957852
CALB2	0.681707353528781	0.522232967867094	379.773802349045
CAMKV	0.825439187320227	0.522232967867094	563.023573564142
CASC1	0.217406260590119	0.29012942659283	124.006343922521
CASS4	0.690453670151969	0.522232967867094	131.145980612562
CATSPER4	0.999765748354014	0.522232967867094	306.074111618537
CBLC	0.586896440766934	0.389249472080761	358.722956973313
CCBP2	-0.22971357628851	-0.56980288229819	405.330853330041
CCDC114	0.700630888231951	0.871395514987695	2.46577109948913
CCDC151	-0.666588184866169	-0.406181197229962	-419.019017733565
CCDC27	0.415641446078979	0.21320071635561	420.357492471895
CCDC3	-0.145095516438789	-0.0870388279778489	521.949440474651
CCDC63	-0.111302528131774	-0.0580258853185659	172.115437483537
CCDC8	0.856320700195197	0.764093177458341	139.571409476191
CCDC80	0.57954417931141	0.406181197229962	134.371889049851
CCL22	0.785889983346773	0.696310623822791	266.769057579498
CCL27	0.393295144268309	0	324.128795911397
CCNYL2	0.754980223925336	0.609271795844942	455.166669092273
CCR9	0.999978679285647	0.522232967867094	663.24912929537
CD164L2	0.651780303171656	0.406181197229962	298.070716569461
CD1C	0.566593526382378	0.522232967867094	291.502049452927
CD1D	0.389469031028666	0.29012942659283	301.099559067565
CD247	-0.138966211648127	-0.522232967867094	310.043316062267
CD33	0.839826299409938	0.696310623822791	392.640625798461
CD4	-0.10485862962562	-0.406181197229962	105.995670463351
CD48	0.871703896505686	0.797863424356258	128.641003387086
CD69	0.999385434690432	0.852802865422442	88.1138731205078
CD7	0.999988746379622	0.522232967867094	1367.14967105639
CD79A	0.922850299746579	0.63112320375383	10.2764110557202
CD8A	0.599918859106528	0.609271795844942	271.047800461463
CDH20	-0.114455757137185	-0.406181197229962	314.388647943865
CDH3	0.766168285994096	0.522232967867094	278.760994275743
CDH6	0.672459246418252	0.522232967867094	576.792513282777
CDH8	0.83586473316044	0.522232967867094	480.951820570662
CDKN2B	0.821490955002761	0.87103277322465	3.90676224193595
CDO1	0.588758586107425	0.522232967867094	169.254746238417
CDS1	0.665624313017861	0.522232967867094	124.10513372258
CES1	0.889018635199899	0.696310623822791	187.187229212127
CES7	-0.0833847716010708	0.406181197229962	182.247636823395
CFTR	-0.162276284683649	-0.522232967867094	275.922483863901
CHAC2	NaN	NaN	160.872292559019
CHGA	0.690457276811945	0.522232967867094	458.584879005322
CHGB	0.701895159873961	0.696310623822791	169.159899823074
CHIT1	0.764446853840197	0.609271795844942	285.283327292951
CHRDL2	-0.177595328039846	0.261116483933547	143.023228773244
CHRM3	0.56959452306251	0.522232967867094	215.688432795383
CHRNA9	0.933561294938652	0.696310623822791	191.882972229985
CHRNB4	0.522741120917843	0.435194139889245	505.482287421319
CHST13	0.735639107232953	0.467099366496914	238.231584587685
CHST2	0.865268027016975	0.934198732993828	1.53262235797627
CHST4	0.635388617640218	0.522232967867094	201.322972121073
CHST8	0.976976940730774	0.522232967867094	696.275564532692
CHST9	0.999647473711097	0.522232967867094	668.749209027343
CIITA	0.89236216531164	0.797724035217466	5.03024266639879
CITED1	0.617980921456584	0.522232967867094	217.482994048865
CITED4	0.699726653924395	0.8553372034477	2.13259521303791
CKMT2	0.984163526602114	0.696310623822791	492.007876752706
CLDN19	0.927205883468228	0.683349073208448	445.582493439543
CLDND2	0.550081802261435	0.179786629990198	154.719959633501
CLECL1	0.553566711553499	0.522232967867094	362.780470272437
CLIP3	0.409942638441919	0.29012942659283	137.555325124375
CLLU1OS	-0.170337710206225	-0.261116483933547	164.268279296645
CLNK	0.762408086304366	0.56980288229819	578.411001406561
CLU	0.733718850926974	0.921132372943677	1.30031567376653
CLUL1	-0.245092318233709	0.348155311911396	130.246609159131
CNGA1	-0.121738598811507	-0.522232967867094	212.531816539101
CNN1	0.8857545189122	0.80903983495589	699.013772166046
CNN3	0.771908901666926	0.85398649245344	1.61989303466402
CNTD2	-0.234140703458483	-0.696310623822791	403.621132465683
CNTN4	-0.127706235603333	-0.406181197229962	125.422177779606
COL22A1	0.909666929222448	0.522232967867094	832.714172605165
COPZ2	-0.171488365368918	-0.522232967867094	205.424255754978
CPLX2	0.0726853686939729	0.174077655955698	119.487751592371
CPN1	0.935321309280147	0.696310623822791	1076.28836646473
CPN2	0.670511229631749	0.696310623822791	916.030126449251
CPT1C	0.743038360179518	0.683349073208448	120.551651915872
CPZ	0.630912925384643	0.522232967867094	223.303048141286
CRABP1	0.801730586456405	0.522232967867094	416.580303003891
CRB1	NaN	NaN	208.248128306309
CRH	0.997828734483958	0.522232967867094	809.710737006754
CRISPLD1	0.56955352538972	0.522232967867094	483.155440322135
CRTAC1	0.774788438403764	0.522232967867094	227.382874503877
CRYGN	0.999776284105499	0.522232967867094	347.021107645505
CSMD2	0.919763752124112	0.522232967867094	403.719764129593
CTCFL	0.825494261247789	0.522232967867094	519.771734778323
CTNND2	0.998270852350298	0.522232967867094	544.398309738515
CUEDC1	0.450177236647303	0.406181197229962	343.907216857687
CXCL5	0.486748438080446	0.406181197229962	132.998129555498
CXCR3	0.611035363221078	0.522232967867094	362.499659845963
CXorf65	0.998185838254169	0.852802865422442	114.151098453479
CYP26A1	0.562632592151259	0.406181197229962	183.268221277285
CYP27C1	0.584477364628268	0.467099366496914	458.561029998808
CYP2J2	0.381937066286825	0.522232967867094	889.068951237584
CYP39A1	0.649354460868908	0.406181197229962	547.909843163957
CYP3A43	-0.115255445643326	-0.522232967867094	303.889172542631
CYP4F12	0.720004397922906	0.522232967867094	1146.64474048071
CYP4F2	0.99172662569742	0.696310623822791	285.666480834935
CYP4F3	0.63131919759281	0.406181197229962	683.258255874183
CYP8B1	-0.113074772756024	0.0580258853185659	178.118343440298
DACH1	0.619274611709999	0.522232967867094	305.453931168868
DACH2	0.99826433284033	0.522232967867094	736.634294381251
DAND5	-0.172105663753845	-0.522232967867094	224.751814739776
DAPP1	0.999578229661386	0.797724035217466	532.427481066738
DCDC2	0.944506976188059	0.696310623822791	159.75196449971
DCHS2	-0.10551947667055	-0.29012942659283	272.342159956051
DCLK2	0.504046153820954	0.406181197229962	173.744281841266
DDX25	0.150792887001283	0.406181197229962	272.314107052094
DFNB59	0.945358220475091	0.522232967867094	11.7560384927843
DHRS9	0.68126391819974	0.522232967867094	198.934727131074
DKK2	0.999633588917142	0.522232967867094	408.788021597571
DLK1	0.623255961200811	0.522232967867094	847.515398340336
DLL3	0.080940346349834	0.174077655955698	164.151955323147
DLX3	-0.0368937969937447	0.29012942659283	117.907476953971
DMRTA1	0.893128060450411	0.696310623822791	153.558053867941
DNAI1	0.516646531002132	0.142331082075573	121.815593129483
DNAJB13	-0.104957493222176	0.406181197229962	210.714583423869
DNAJC22	0.997093141441422	0.797724035217466	952.97791069792
DNASE1L2	-0.214306610505095	0.174077655955698	121.756861555215
DOCK8	0.891975594689597	0.80075721739621	0.95770038986772
DOK6	0.99983928191253	0.522232967867094	468.838847281324
DPEP3	0.655695026148384	0.522232967867094	278.317671206646
DPPA4	0.99995004661587	0.522232967867094	1155.4110099236
DSC3	-0.106420062802834	-0.29012942659283	324.379790050612
DSCR8	0.999679967995977	0.522232967867094	843.739657761242
DSP	0.856633665110839	0.884204830239115	2.50773829256508
EBF1	0.838400518383098	0.885378389721481	1.77406802057587
EBF2	0.994880349283387	0.522232967867094	610.766424660878
EBF3	-0.155530190688077	-0.406181197229962	148.952500381966
EFNA2	0.555418871664583	0.406181197229962	227.138082868697
EFS	0.974748532996632	0.696310623822791	561.249782055039
EHD4	0.828955073153761	0.86638421074117	1.79137764423917
EIF4E3	0.645446447133531	0.522232967867094	209.982288365328
ELAVL2	0.868432297586421	0.622799155329218	715.710551904213
ELAVL3	-0.160152251733322	0.29012942659283	174.907407088003
ELAVL4	-0.110387947797397	0.0580258853185659	230.906067420074
ELOVL4	0.880720067194708	0.696310623822791	1240.79929279636
EMR3	NaN	NaN	265.082848402864
ENPP3	0.164807441994379	0.29012942659283	372.885817907734
ENTPD7	0.898419746535158	0.870388279778489	1.31794319576195
EPGN	0.972062809576551	0.522232967867094	238.26490562562
EPHA7	0.893110590285201	0.522232967867094	628.206901140985
EPHX1	0.814531706562473	0.870388279778489	1.36676964525607
EPHX3	0.986615894057647	0.522232967867094	1038.07978378757
EPS8L3	0.658374516526465	0.609271795844942	132.370885679141
EPSTI1	0.956593152107849	0.797724035217466	12.4412121534114
EREG	0.678666601854619	0.696310623822791	204.992414574657
ESRP1	0.926286409179564	0.522232967867094	325.803475761491
ESYT3	-0.25819412412049	-0.696310623822791	277.632192794295
EXTL1	0.759997859060801	0.645776599937948	253.307473537336
EYA1	0.696943868182639	0.522232967867094	632.868195127168
EYA4	0.618216696660967	0.522232967867094	510.428698365639
F2	0.937759252785399	0.696310623822791	918.246014350092
F2RL2	0.586513263789463	0.406181197229962	126.118274789679
F2RL3	0.774872794007453	0.544949260913066	450.186025814527
FAIM3	0.926170368433997	0.884204830239115	2.33854914422825
FAM110B	0.213607139584938	-0.0870388279778489	126.42885939013
FAM110C	0.542814395355654	0.522232967867094	117.715053252993
FAM124A	0.396099225331503	0	1113.03653794205
FAM124B	0.753138450930886	0.522232967867094	830.547587943138
FAM133A	-0.179714192170005	-0.406181197229962	132.234402835688
FAM150B	0.489508175045798	0.29012942659283	178.376154029694
FAM155A	0.720169967570918	0.622799155329218	693.008152425616
FAM182B	0.320353480382477	0.348155311911396	162.75360782746
FAM183A	0.32047452780594	0.406181197229962	330.165628804642
FAM19A3	-0.16187929442908	-0.522232967867094	208.930063729661
FAM20A	0.730873529553823	0.493829164658431	280.28339710666
FAM46D	-0.111499518130581	-0.0580258853185659	152.166927748725
FAM59A	0.838966607914389	0.870388279778489	1.48871574887402
FAM5B	0.395215567756322	0.406181197229962	285.20178060503
FAM70B	0.536887580358642	0.522232967867094	212.261978063586
FAM71F1	0.999906648724775	0.522232967867094	717.054037978914
FAM82A1	0.963118305746093	0.522232967867094	11.429320013874
FAM83A	0.94207161022036	0.696310623822791	901.687192097868
FAM83B	0.978374439395194	0.700649049745371	672.283159929726
FAM84A	0.628105537250529	0.527649284376143	382.638927191873
FAM99A	0.999889424140626	0.522232967867094	628.624397148061
FAM99B	0.99998665551313	0.522232967867094	875.86341868805
FAM9B	0.717757848677021	0.522232967867094	618.650263216057
FBN3	0.913444714178675	0.522232967867094	237.148700541503
FBXL21	0.435377345236589	0.406181197229962	469.393767207977
FBXO27	0.139069494355984	-0.112449847489998	192.368705374661
FCRLA	0.89483146470884	0.797724035217466	3.68311090899333
FERMT3	0.796763067509649	0.873862897505303	1.3890235800855
FEZF1	0.998831223774566	0.522232967867094	664.574175803232
FFAR2	0.999975238984035	0.522232967867094	784.870573087153
FGA	0.583000398765925	0.406181197229962	535.621847360401
FGD2	0.998603877595949	0.797724035217466	348.587280100173
FGF14	-0.119677116599994	-0.406181197229962	219.973366971288
FGF19	0.998924111021104	0.522232967867094	409.795124506087
FGF21	-0.1123622668544	0.0580258853185659	259.253530327465
FGF5	0.686903954939528	0.696310623822791	183.366107022169
FGF9	0.400817764433117	0.435194139889245	164.711233596608
FGL2	0.623795908057317	0.406181197229962	221.823253846213
FHDC1	0.895832851044407	0.522232967867094	796.940361833888
FNDC1	0.961059851634763	0.522232967867094	283.421000837456
FOLR1	0.998588973648432	0.522232967867094	510.781734567909
FOXA2	0.747368690352907	0.700649049745371	122.550283116932
FOXC2	0.439730353151195	0.522232967867094	382.124815454746
FOXE1	0.633147266719661	0.522232967867094	126.127049351429
FOXF2	0.612858387218124	0.522232967867094	210.929208800316
FOXL1	0.806975386386744	0.700649049745371	107.450199966227
FOXQ1	0.693626422346409	0.723296749182776	123.562568085799
FREM1	0.470727279541674	0.406181197229962	658.285244505554
FREM2	0.996467179379018	0.522232967867094	425.712683902659
FRZB	0.472261293370126	0.406181197229962	659.166922983686
FSD1	0.473954246534058	0.522232967867094	782.794971955938
FST	0.926889303093966	0.845742551972309	2.05083432572272
FUT1	0.320862186883556	0.406181197229962	666.730976618005
FUT9	0.998684205701371	0.522232967867094	584.548359712283
FXYD1	0.299654296837129	0.588199202255373	781.804831771569
FXYD2	0.997917150672729	0.696310623822791	615.274761567627
FXYD6	0.865094915716088	0.522232967867094	926.840228801094
FXYD7	-0.184803226422586	-0.112449847489998	263.462414165233
FZD5	0.90330012494944	0.89819170248222	3.21765369508182
GABPB2	0.936516699154784	0.522232967867094	14.9426886553054
GABRG1	-0.111872311373614	-0.0580258853185659	123.290192769742
GABRG3	-0.110295213289048	-0.29012942659283	291.72438443338
GAL3ST3	0.560706338690445	0.467099366496914	343.415605754852
GALR3	0.56612971356164	0.0605499178792296	203.771293456229
GAP43	0.670687236435691	0.522232967867094	984.000768286973
GCK	NaN	NaN	177.020335231882
GDNF	0.870238669055386	0.522232967867094	576.667148126106
GFI1B	-0.225430151439646	-0.522232967867094	247.461080207809
GGN	0.848931568429119	0.696310623822791	564.292913835133
GHRHR	0.999347086386323	0.522232967867094	712.481664866605
GIMAP1	0.539419866089077	0.522232967867094	441.914496450268
GIMAP6	0.907940658053475	0.797724035217466	27.8746647419284
GIMAP7	0.778277014193235	0.696310623822791	514.563240653916
GLT1D1	0.669480957103001	0.522232967867094	318.966706321358
GLYATL1	0.91111814901561	0.522232967867094	420.992093677879
GNA14	0.969656394775459	0.522232967867094	628.285341896237
GOLT1A	0.742580058666973	0.721750317577707	173.326103924021
GPD1	0.903304584316623	0.522232967867094	814.532128978764
GPHN	0.934036264782488	0.522232967867094	10.7756776941698
GPR144	0.358366796448057	0.406181197229962	307.760985208399
GPR17	-0.144930355374386	-0.0580258853185659	108.399145369405
GPR20	-0.106168649531109	-0.29012942659283	208.931603407242
GPR27	0.850416745074019	0.522232967867094	221.588577429788
GPR37L1	0.42311694262128	0.406181197229962	160.985005416352
GPR65	0.642572651402121	0.588199202255373	237.395790485448
GPR85	0.721680664784516	0.265908011739155	269.54885727084
GPRIN2	0.616570954256023	0.406181197229962	193.338123723336
GPX2	0.978764959859111	0.696310623822791	1126.93503694897
GRASP	-0.163161299192595	-0.406181197229962	158.507100443189
GREM2	0.407142973260671	0.406181197229962	458.853046070927
GRID2	0.9408547134745	0.522232967867094	524.194846803898
GRM2	-0.125016124778669	-0.406181197229962	113.998878317851
GS1-179L18.1	0.999858276450151	0.522232967867094	603.383399421979
GSG1	0.165560369096706	0.584306547468143	195.265836932045
GUCA1A	-0.16528773318157	-0.522232967867094	404.018486544018
GYPC	0.580489922489819	0.873862897505303	1.58912985956237
GYPE	0.921132196914548	0.522232967867094	537.997855715121
HAL	0.998861723658414	0.522232967867094	779.4767781657
HAPLN1	0.915010047708959	0.522232967867094	464.700474245562
HAUS5	0.473553184838645	0.776767020004714	166.325431603855
HCLS1	0.977529377698417	0.870388279778489	0.941149139626161
HCN1	0.999211464145253	0.522232967867094	635.282430432514
HCRTR2	0.999924892806227	0.522232967867094	503.455281108184
HES7	0.643639774706414	0.522232967867094	409.296179651219
HFM1	0.900521104013984	0.696310623822791	451.941130181556
HGD	0.492744278804043	0.449799389959991	389.517614391251
HGFAC	0.999219314125724	0.700649049745371	913.292001779674
HLA-DOA	0.995994855798614	0.852802865422442	125.135838792833
HLA-DQA1	0.708718149159505	0.527649284376143	523.249787182157
HLA-DQB1	0.929052897347296	0.797724035217466	69.5338858403254
HLA-DRA	0.910117354040911	0.797724035217466	4.29513618677097
HLA-DRB1	0.922236376074013	0.797724035217466	81.8143720781963
HLA-DRB5	0.954236613279957	0.797724035217466	33.8162642808346
HNF4A	0.880969231071788	0.696310623822791	179.8380907316
HOTAIR	0.874643592080296	0.522232967867094	436.690761139837
HOXA11	0.85509933849506	0.522232967867094	737.076315827307
HOXA3	0.425568614829031	0.29012942659283	728.461561677415
HOXA4	0.779173022213322	0.622799155329218	203.325019485776
HOXA5	0.727531479251028	0.522232967867094	326.036409130295
HOXA7	0.738993581289545	0.522232967867094	466.492059148645
HOXB8	0.625504904116168	0.510349307839221	106.31515958352
HOXC10	0.796149318610795	0.522232967867094	976.192854741593
HOXC11	0.888904591783285	0.522232967867094	999.953511557037
HOXC13	0.595848969440666	0.406181197229962	183.781610239619
HOXC6	0.363702825388114	0.354649519006916	197.084350277477
HOXD1	0.999980504396126	0.522232967867094	1096.81725406411
HOXD3	0.54952020255623	0.406181197229962	627.37102930102
HOXD8	0.484846136490406	0.522232967867094	226.938429429088
HOXD9	0.472647466530005	0.522232967867094	164.807071467325
HPD	0.908283606960864	0.797724035217466	758.579635932808
HPDL	0.879034889347598	0.870388279778489	1.70817134544712
HPN	0.878219264235066	0.741619848709566	363.806070365849
HRASLS	0.463011080197205	0.406181197229962	353.026525378803
HRC	0.88917804652619	0.614509867799027	575.208854929425
HRCT1	0.352266322395665	0.174077655955698	194.896153451835
HRH3	0.349430186951668	0.397899460349223	244.68549466473
HRK	-0.123933879828792	-0.406181197229962	315.657686458076
HS3ST2	0.653642357923485	0.406181197229962	569.574810636384
HS3ST4	0.998258348546136	0.522232967867094	535.02338950691
HTR1A	0.999912381878103	0.522232967867094	563.001950762717
HTR1B	0.902000876308363	0.522232967867094	383.906744371479
IBSP	-0.961995307321729	-0.522232967867094	6.77420132896391
ICAM4	0.943897605344309	0.233549683248457	530.427366121796
IFI44	0.955526598489452	0.870388279778489	1.48450415067122
IFIH1	0.775846924362957	0.870388279778489	1.68439451122154
IGDCC3	0.914504646655916	0.696310623822791	453.78457321716
IGF2BP1	0.759787259436023	0.86224935792302	1.25223853743129
IGFBP1	0.901505646827737	0.683349073208448	538.690053782664
IGFBPL1	0.782991636427156	0.522232967867094	236.35854576621
IGHV1OR15-5	-0.11211326873312	-0.0580258853185659	250.834033943508
IGLC1	0.250276897691766	0.29012942659283	195.987244572659
IGLV4-69	0.884557607122577	0.311399577664609	814.230278068912
IGSF22	-0.126225817435334	-0.406181197229962	153.561231307432
IHH	-0.116137560088843	-0.522232967867094	398.649385351989
IL10	0.723908399129013	0.683349073208448	277.501607807403
IL17RC	0.688303068394055	0.870388279778489	1.97814419474879
IL17RE	0.831006459348826	0.522232967867094	256.318088925156
IL23A	0.984629985159591	0.852802865422442	5.80252170716167
IL33	0.987984575736592	0.522232967867094	223.775833813954
IL4	-0.178330856933846	-0.0870388279778489	155.5166343619
IL8	0.71198825616497	0.522232967867094	140.984444051418
ILDR1	0.647595152616962	0.609271795844942	353.968571277397
INPP5D	0.713402273158398	0.85324691797293	1.22396124182993
INSM2	0.999496494573206	0.522232967867094	149.311149579906
IQCJ	0.997482795699707	0.522232967867094	287.295999956408
IRF8	0.919863546240848	0.786566506207116	71.7811047254329
IRS4	0.999871740680277	0.522232967867094	685.295597280151
IRX1	0.846569477235604	0.696310623822791	1508.52459686734
IRX2	0.626281445974924	0.406181197229962	810.755707199939
IRX3	0.822959687198012	0.87103277322465	1.15999164088741
IRX4	0.380316011338432	0.406181197229962	194.253289105063
ITGA9	0.596146938392331	0.406181197229962	297.612506252618
ITGAE	-0.217542101544525	-0.406181197229962	473.923036475708
ITGAL	0.727548463159397	0.622799155329218	384.206580460882
ITGB1BP3	0.999627611364846	0.522232967867094	1046.67715873171
ITGB4	0.645122558102475	0.522232967867094	131.358378774594
ITGB6	-0.233512579608908	0.174077655955698	331.644327764096
ITLN2	0.999977462343472	0.522232967867094	649.551579530893
ITM2B	0.895632643577934	0.852802865422442	1.83238040611634
IZUMO1	-0.108028696004594	-0.29012942659283	178.86704907751
JAKMIP1	0.708427526400129	0.674199862463242	315.934304220469
JAKMIP2	0.745381759831472	0.696310623822791	570.499198867395
JPH1	0.667563273298958	0.522232967867094	708.821622008528
JSRP1	0.44487326899293	0.500363973701205	109.723337059987
KAAG1	0.916829301860572	0.696310623822791	326.238678586891
KANK4	0.716766575832753	0.522232967867094	343.266079254174
KCNE4	0.892703237577449	0.522232967867094	133.209542148414
KCNG3	0.94218542246891	0.700649049745371	405.342932768455
KCNH1	-0.152074309697777	-0.522232967867094	205.136816513246
KCNH4	-0.169398555482063	-0.406181197229962	165.219671996579
KCNJ12	0.763858029871767	0.522232967867094	402.567775895222
KCNJ4	0.574618961611577	0.522232967867094	110.059913469119
KCNK15	0.788393459013865	0.522232967867094	385.779408350742
KCNK7	-0.173168982868952	-0.406181197229962	287.827942303812
KCNMB1	0.523412463577647	0.406181197229962	548.920100064378
KCNMB4	0.637145304183841	0.0778498944161523	425.209159485862
KCNN1	-0.208174261275243	0.174077655955698	112.053103554706
KCNS1	0.764139115275466	0.522232967867094	203.276969868095
KCNS3	0.717017113314694	0.522232967867094	364.414532219944
KDR	0.995701717261277	0.522232967867094	980.562481920438
KDSR	0.925451705220019	0.522232967867094	11.5750284307913
KHDC1	0.580579954565909	0.870388279778489	2.23503781725073
KHDRBS2	0.999172786472136	0.522232967867094	739.551621139336
KISS1R	0.922052475841453	0.509395451638894	799.71705617127
KIT	0.878034430630696	0.522232967867094	395.736037702601
KLB	0.926204410843964	0.696310623822791	302.810403620374
KLF1	0.743949127316987	0.0409673245199351	472.916810379033
KLF15	0.0772733994775248	-0.155699788832305	234.832871611143
KLHL14	0.74302999692904	0.522232967867094	399.291056869082
KLHL6	0.998730942676429	0.797724035217466	165.692678320531
KLRG2	0.950345225200476	0.522232967867094	333.71473183035
KLRK1	0.999947477684383	0.522232967867094	900.214319505417
KPNA7	0.356967551209055	0.435194139889245	289.943940368598
KRT23	0.74318056360292	0.522232967867094	268.440018489364
KRT3	-0.143749414884341	-0.522232967867094	125.128192595125
KRT81	0.827536415031228	0.522232967867094	269.024707885929
KRTAP5-7	-0.135283095216907	-0.174077655955698	374.692255520499
KRTAP5-8	0.686218184728561	0.522232967867094	323.979967711746
LAG3	0.280953583428859	0	605.807627147282
LAMA1	0.661027067243718	0.522232967867094	156.416153848055
LAPTM5	0.800160107673866	0.884204830239115	2.66113458300099
LAX1	0.998236445895669	0.797724035217466	298.15871570473
LAYN	0.466849503129611	0	138.991568957908
LBP	0.25824611326691	-0.0870388279778489	305.557048300609
LCN15	-0.117632119490285	-0.406181197229962	111.624243285171
LCP2	0.636212920157266	0.696310623822791	193.495873159444
LDB2	0.81411030289809	0.522232967867094	332.328953144347
LEMD1	0.998811816496434	0.522232967867094	614.378867765374
LGALS14	0.597775242035859	0.522232967867094	237.035841847176
LGMN	0.971312909902698	0.522232967867094	21.4754098817368
LGR5	0.334437705555134	-0.0379868588198793	680.817734914912
LHFPL1	0.998766010716228	0.797724035217466	245.960862541815
LHFPL4	0.781233423156748	0.522232967867094	567.758766492972
LIMCH1	0.598040523866392	0.522232967867094	259.259452673167
LIN28	0.885716548606845	0.522232967867094	523.589127041803
LIN7A	0.851707138926831	0.539359889970594	170.648785569008
LIPG	0.509855424724086	0.224733287487747	137.660788822353
LMOD1	0.857905133288603	0.80903983495589	124.006294372726
LOH12CR2	NaN	NaN	250.423447317881
LOXL1	0.54520174964061	0.510349307839221	106.070729218131
LPAR3	0.851541666008735	0.522232967867094	295.67918537322
LRFN1	0.359939185606387	0.174077655955698	154.91244268202
LRFN2	0.670583413703139	0.522232967867094	245.876358650809
LRFN3	-0.501777463437917	-0.522232967867094	-1183.97442883493
LRFN5	0.808896493805155	0.522232967867094	265.733089446725
LRP1B	0.654490732513395	0.522232967867094	194.15927156652
LRRC2	0.959383353513361	0.522232967867094	330.134473959947
LRRC33	0.73490853508823	0.873862897505303	0.802047517428899
LRRC4	-0.172797410805806	-0.522232967867094	203.420333464568
LRRC46	0.167059733927178	0.174077655955698	141.275886625212
LRRC9	0.506414270970319	0.265908011739155	224.953162391087
LRRN1	0.997225500367045	0.522232967867094	1249.81449900383
LRRTM3	0.99990286939227	0.522232967867094	444.955095321776
LTC4S	-0.222611712154853	-0.522232967867094	175.942845125402
LUZP2	-0.128721768439322	-0.406181197229962	268.503419811232
LY6G6F	0.113222544441307	0.406181197229962	293.803903997091
LYPD6	0.378246852203658	0.29012942659283	148.482254530089
LYZ	0.467564555827809	0.435194139889245	446.331505999138
MAB21L1	0.909930494583106	0.522232967867094	490.723238530326
MACC1	0.906280643985897	0.888234788195688	1.28967583160874
MAFA	-0.133166966041957	-0.522232967867094	144.194345135756
MAMDC2	0.978414048795831	0.522232967867094	320.156011884245
MAMSTR	0.464822225529865	0.38204658872917	131.45893822482
MAP9	0.673612031141416	0.522232967867094	282.321033794492
MARCH11	-0.110291980137803	0.0580258853185659	280.195366152347
MARCH4	0.495527432940614	0.29012942659283	408.360770303966
MARVELD2	0.793029676480459	0.696310623822791	344.634176308128
MARVELD3	0.946394047065679	0.700649049745371	319.224151494446
MBL2	0.999875989676829	0.522232967867094	810.760414768299
MCHR1	0.587728786474201	0.522232967867094	391.845240113519
MCOLN2	0.893948251130331	0.873862897505303	4.22812605408674
MDGA2	0.986229296504196	0.522232967867094	158.148620291683
MED12L	0.734660552607913	0.522232967867094	284.182982968464
MEGF10	0.936143947953246	0.522232967867094	775.069302321812
MFAP2	0.714130849505273	0.683349073208448	422.89514802707
MFAP5	0.764852788255902	0.522232967867094	110.601698198809
MFSD6L	-0.115199834425538	0.174077655955698	105.924163741065
MGAT5B	0.474006601032771	0.406181197229962	371.308853718142
MGP	0.673398938587595	0.522232967867094	386.395915293557
MIA2	0.499607894807301	0.406181197229962	861.511448962385
MIOX	-0.184395169474709	0.0580258853185659	112.761543918032
MIPOL1	0.957879757261814	0.870388279778489	1.26370665704085
MIR155HG	0.873077305229605	0.768036754286865	225.13747746392
MKX	0.672495344501361	0.609271795844942	499.169669889098
MLLT4	0.929973324317234	0.80903983495589	4.41354664966415
MMP16	0.657912212943182	0.522232967867094	168.770903134044
MOGAT1	0.748203808770462	0.797724035217466	472.098505144933
MOGAT2	0.881399743811669	0.622799155329218	632.417790921027
MORN3	-0.115909046090342	-0.406181197229962	447.356162296532
MPP4	0.999455473797928	0.522232967867094	288.36118222169
MPZL2	0.684903781671244	0.337099931231621	1198.0849476118
MRAP2	0.616809125589441	0.522232967867094	424.695918188959
MRGPRF	0.971152648597197	0.522232967867094	277.992784103546
MSRB3	0.173746594570167	-0.174077655955698	130.092855512647
MSX2	0.529943158789425	0.522232967867094	320.532807388426
MT1A	-0.160419235227876	0.174077655955698	158.692029665992
MT1F	0.238278947550595	0.174077655955698	263.389842253624
MTIF3	0.920920007770078	0.873862897505303	2.23874760567013
MUC17	-0.124976808470826	-0.29012942659283	138.199213861181
MYB	0.763791677390159	0.856348838577675	1.11279117708651
MYCN	0.995684783530715	0.522232967867094	675.859990981987
MYCNOS	0.997398774255695	0.522232967867094	482.392747023928
MYO1E	0.958128706590952	0.696310623822791	9.13091530586775
MYO3A	0.99983041473489	0.522232967867094	511.130439826383
MYO5B	0.350811873650197	0.29012942659283	191.237738476215
MYOCD	0.458361492003924	0.406181197229962	745.336940203401
MYOM3	0.717111461051549	0.522232967867094	432.759909499913
MYOZ3	0.462650588159889	0.348155311911396	335.366853259813
MYPN	0.785209089937477	0.522232967867094	165.459035482349
NAALAD2	0.435328664850186	0	398.894073487413
NANOGP1	-0.102270850752224	0.406181197229962	125.322632685027
NAPSB	0.934367914240021	0.80903983495589	412.3891244955
NCAM1	0.876856945075433	0.0778498944161523	352.496222567069
NDN	0.573359925304948	0.522232967867094	126.342852282347
NEFL	0.861014013791911	0.522232967867094	353.1273462714
NEFM	0.707341945780596	0.522232967867094	1291.72344933952
NEK5	-0.128974336279541	0.174077655955698	169.034898760175
NETO1	0.996140951835295	0.696310623822791	813.009261142848
NGF	0.619550012629434	0.522232967867094	341.13161947938
NGFR	0.327192866726425	0.406181197229962	621.134574798088
NHLH2	0.999321704775496	0.522232967867094	685.455394138174
NIPAL1	-0.193224969290817	-0.696310623822791	167.257644661379
NKG7	-0.357599500095687	-0.29012942659283	-257.834688228067
NKX2-5	0.705876022797581	0.522232967867094	174.253328474206
NKX3-2	-0.149365656234215	-0.0580258853185659	179.469997611379
NLGN1	0.877599907975146	0.522232967867094	338.130713161431
NMU	0.733307321462557	0.522232967867094	209.194018780379
NOG	0.814346792785809	0.522232967867094	481.637686638387
NOTCH3	0.460169449939142	0.522232967867094	754.233503892357
NOVA1	0.651527634064662	0.522232967867094	901.818062461778
NPAS3	0.933575155361966	0.696310623822791	836.088647754956
NPPC	0.226859383782568	0.261116483933547	138.791575028903
NPTX1	0.326806230802874	0.29012942659283	189.606248711776
NPTX2	0.85763910095676	0.522232967867094	263.164937100992
NPW	0.0611972514653019	-0.104875534160949	157.245443132055
NR0B2	0.668200555325232	0.696310623822791	1213.57399878238
NSUN7	0.799536346802148	0.522232967867094	586.667076125755
NTN3	0.819512384315108	0.337099931231621	474.969649672259
NTRK3	0.456693481531092	0.29012942659283	537.585403413541
NXNL2	0.766460222372243	0.609271795844942	873.5592297959
NXPH2	0.999580965038223	0.522232967867094	749.954417446169
OLFM2	0.566481179584136	0.522232967867094	501.673700796218
OLFML2B	0.973116285571049	0.797724035217466	355.683351944894
OMD	-0.987766896079619	-0.522232967867094	22.8614900028797
ONECUT1	0.821315470701286	0.522232967867094	593.269047793197
OPRD1	0.999387560126065	0.522232967867094	545.026343701311
OR14I1	0.587788309594931	0.406181197229962	369.876435440808
OR2F2	0.992278639471082	0.522232967867094	39.0128285241475
OR2L13	-0.11224841611897	-0.0580258853185659	130.463472890769
OSR1	0.451487756854328	0	192.22185062983
OTOG	0.998763564939976	0.522232967867094	293.538381075406
OVOL2	0.993560344066211	0.522232967867094	370.251843457783
P2RX6P	-0.107621564993461	0.0580258853185659	131.133946240677
PACRG	0.394719603161429	0	367.942085633758
PADI1	0.690449318605984	0.522232967867094	156.292343233874
PAK7	0.990345481065576	0.522232967867094	393.659352065296
PARP8	0.649253039094239	0.873862897505303	1.43812452432394
PCDH11Y	0.99982277178204	0.522232967867094	340.661564768294
PCDH17	0.434198481047528	0.435194139889245	207.972725023966
PCDH18	0.987263596116449	0.797724035217466	138.376695141724
PCDH7	0.932629189766401	0.522232967867094	96.1135560142278
PCDH8	0.219513963480962	0.247206616236522	182.540111248258
PCDHA4	-0.202578156266657	-0.0580258853185659	244.896246148905
PCDHAC2	0.570831846465836	0.522232967867094	277.8969165061
PCDHB16	0.398672375530082	0.29012942659283	152.762257733995
PCDHB8	0.214298542689765	0.174077655955698	120.815704231897
PCK1	0.0909758310181014	0.493049331302298	168.669859486866
PCLO	0.773578907206159	0.696310623822791	149.92852784425
PCSK1	0.403736224261162	0.29012942659283	336.982749228044
PCSK2	0.999943972279491	0.522232967867094	673.791025917572
PDE6G	0.276789339352658	0.157313301241423	125.881766463248
PDPN	0.992578466026515	0.522232967867094	678.32505162687
PDZD2	-0.132230348303905	-0.406181197229962	511.502390289126
PDZRN3	0.671043688124462	0.527649284376143	216.301272048593
PEBP4	0.491689656604671	-0.265908011739155	396.54202278292
PERP	0.676071783995287	0.873862897505303	2.82295389364118
PGBD5	0.65194633996103	0.522232967867094	493.920462054594
PHOX2A	0.923142860989163	0.522232967867094	1089.24001986079
PI3	0.991966186830482	0.522232967867094	480.609863925558
PID1	0.805011325351851	0.522232967867094	171.702982415971
PIGZ	0.682084056350769	0.522232967867094	142.668675154569
PIK3R6	0.907358505897994	0.797724035217466	5.04317739120098
PKNOX2	0.880184960781396	0.155699788832305	271.055814341926
PLA2G3	0.673487358469231	0.522232967867094	318.839671558841
PLA2G7	0.999779892532546	0.522232967867094	582.576623080786
PLAC9	0.994792108040702	0.522232967867094	744.049125859692
PLCD4	0.942020813988358	0.522232967867094	22.5449374745195
PLD5	0.717873573629673	0.522232967867094	301.028031498549
PLEK	0.903492614242727	0.63112320375383	8.34111539491364
PLEK2	0.736198328235014	0.522232967867094	589.478275002688
PLEKHA7	0.620598924593662	0.527649284376143	308.990436514799
PLEKHB1	0.67182418125129	0.588199202255373	909.784455313463
PLEKHG6	0.56402336763824	0.522232967867094	171.968909423362
PLK2	0.765690683018096	0.870388279778489	1.50921918974933
PNMA2	-0.211071815781826	-0.522232967867094	151.944409758101
PNMT	0.757852135122986	0.522232967867094	560.243774011668
PNPLA5	0.999775780832045	0.522232967867094	672.961497750694
PON3	0.630866116339982	0.406181197229962	598.241191956636
POSTN	0.662187358760806	0.522232967867094	124.680331660421
POU3F3	0.665951626913253	0.348155311911396	624.013944238182
PPM1E	0.514669383837961	0.522232967867094	284.729011378079
PPP1R14A	0.544456797161331	0.522232967867094	491.964948341685
PRAMEL	0.804745272528163	0.696310623822791	240.04242960502
PRCD	0.556588086199709	0.435194139889245	349.066021001544
PRDM2	0.920062527392843	0.875075754296493	1.58620570215488
PRDM5	0.654726785292958	0.588199202255373	126.372955870262
PRDM6	-0.20895573120981	-0.522232967867094	279.675262482935
PRELP	0.677295580152738	0.522232967867094	327.262603016848
PREX2	0.991230342797731	0.522232967867094	675.139649867109
PRIMA1	0.676797534366188	0.522232967867094	248.289821284845
PRKCB	0.917517437765607	0.870388279778489	1.2695222692983
PRODH2	0.600364273915836	0.522232967867094	432.285514821553
PRR16	0.678885930590823	0.522232967867094	286.960718487652
PRR18	0.349599896837173	0.0870388279778489	286.882923185213
PRRG2	NaN	NaN	380.831835718954
PRSS12	0.710137803291955	0.522232967867094	169.788299595541
PRSS8	0.93619992293872	0.683349073208448	352.532214916949
PSMB8	0.886576749175486	0.875075754296493	1.72543474574191
PTGER1	0.409239954449021	0.29012942659283	153.006993554669
PTGIS	0.903143514725817	0.522232967867094	366.96165255278
PTH2R	0.547069761320504	0.406181197229962	554.015257681716
PTPN5	0.678859288761273	0.522232967867094	439.282773427744
PTPN7	0.667051450513979	0.863641927210298	3.70011989885497
PXT1	-0.46809809149715	0.113960576459638	-145.402978515884
PYDC1	0.661702281766103	0.348155311911396	448.068793479126
PYY2	0.931898427760354	0.522232967867094	224.721000954525
RAB25	0.990798628966361	0.522232967867094	471.164280833707
RAB2A	-0.801683689940405	-0.87103277322465	-2.9148765637057
RAB39	0.657948620297093	0.522232967867094	377.470838009996
RAB3C	0.757899437722965	0.522232967867094	403.421032427942
RAC3	-0.213383664787513	0.174077655955698	125.076597482563
RAD21L1	0.344833557030348	0	408.803390181128
RAD51AP2	-0.337127113254102	-0.56980288229819	164.467786118013
RALYL	0.945347717711097	0.389249472080761	513.39434253399
RANBP17	0.698070098680316	0.527649284376143	109.423745527788
RASAL3	0.764361392593453	0.609271795844942	594.930140567684
RASSF9	0.715061471564427	0.522232967867094	173.65799830451
RBM11	0.57532746001236	0.522232967867094	352.206971658273
RBP1	0.586474973446367	0.522232967867094	2163.5174274244
RBP4	0.935328290468158	0.696310623822791	555.823735254602
RCSD1	0.944995449731555	0.82572282384477	4.74381294782466
RELN	0.561911726424927	0.522232967867094	112.183955130925
RFPL2	-0.150610311780728	-0.29012942659283	114.253885428092
RGS4	0.780479638855746	0.522232967867094	147.559111133566
RHAG	0.999668987288674	0.522232967867094	1012.34306160536
RHBG	0.879700219458429	0.741619848709566	353.165656451346
RHCG	0.362530021847932	0.406181197229962	248.992275636779
RIC3	0.727317591442785	0.522232967867094	406.579817060851
RIMS2	0.771337160355659	0.522232967867094	514.66935121087
RNASE6	0.466160222888612	0.406181197229962	380.380534289215
RNF165	0.393137863675013	0.406181197229962	357.750363909955
RNF175	-0.118543574301775	-0.406181197229962	218.051978002924
RORB	0.172105483735957	0.406181197229962	392.072055481249
RORC	0.567322171078862	0.406181197229962	110.695757470943
RP11-178A10.1	0.809619609027099	0.696310623822791	199.115400265171
RP11-251M1.1	0.999957028484684	0.522232967867094	486.397196937709
RP11-380J14.1	0.9691519253921	0.696310623822791	629.095446855924
RP11-414K1.1	0.998799624653938	0.522232967867094	580.734746872912
RP11-421L10.1	0.870759925384773	0.522232967867094	630.300885886471
RP11-45B20.1	-0.118034531907069	0.29012942659283	194.1255732427
RP4-610C12.1	-0.119723897523475	-0.174077655955698	150.440941911075
RP4-758J18.2	0.999481369921827	0.522232967867094	317.574790924198
RP4-800G7.1	0.937096401068582	0.696310623822791	7.55646436078171
RP5-884M6.1	0.936881839185446	0.700649049745371	657.216016939196
RPL15	NaN	NaN	109.498898438316
RSPO2	-0.0994769008147884	-0.406181197229962	106.806004508207
RTBDN	-0.153219539818258	-0.174077655955698	232.502840291568
RTN4RL1	-0.510786501212	-0.406181197229962	-299.580525789669
RUNDC3A	-0.157440629292222	0.29012942659283	256.37644090866
RUNX1T1	0.618372112954192	0.527649284376143	118.045704920223
RYR1	0.702817295970681	0.522232967867094	148.969499962818
RYR2	0.46587314668405	0.406181197229962	269.467252260668
S100A10	0.838367867768289	0.934198732993828	2.22955443272118
S100A5	-0.200915871471046	-0.164349777100766	211.124124299524
S100A9	0.999928272213994	0.522232967867094	1229.42616236603
S100B	-0.109950989992257	-0.174077655955698	104.434900145367
SAMD3	0.798662791273023	0.609271795844942	167.749006159893
SCD5	0.634101576346612	0.522232967867094	117.252247893234
SCRT2	0.810911371079815	0.522232967867094	362.524042316278
SDC4	0.788496270440837	0.904534033733291	2.21188095050995
SDR16C5	0.999985395846972	0.522232967867094	794.246204867746
SEMA3D	0.593155540578493	0.522232967867094	201.363805138926
SERP2	0.68521991317587	0.522232967867094	464.682938652023
SERPINA10	0.665620234588862	0.609271795844942	479.02961613371
SERPINA11	0.886714473257904	0.700649049745371	1179.51732510849
SERPINA3	0.432390710248277	0.406181197229962	670.569552704275
SERPINA6	0.283382612897864	0.493049331302298	414.93110601805
SERPINB5	0.842274869516311	0.522232967867094	968.947115394907
SERPIND1	-0.106521423597761	0.406181197229962	813.763415677349
SFRP1	0.798549630588325	0.700649049745371	207.048904303357
SFRP2	0.9999944160385	0.522232967867094	1209.4875515533
SFTPD	0.983912775089934	0.522232967867094	437.784930804567
SGIP1	0.979011162909268	0.696310623822791	191.051568057642
SH3GL2	0.996161936029223	0.696310623822791	711.431346778392
SH3GL3	0.699559040871433	0.522232967867094	340.329065787744
SHC2	0.64548408388127	0.406181197229962	1179.37148598113
SHD	-0.109909212759383	0.0580258853185659	296.793385050024
SHH	0.945739009603583	0.622799155329218	682.346088038435
SHISA3	0.853733703097837	0.522232967867094	1101.97302496388
SIGLEC10	0.763541406762927	0.493829164658431	408.724288009511
SIX3	0.452720911483907	0.29012942659283	110.282186803379
SIX4	0.769350582190278	0.87103277322465	1.91625153452075
SKAP1	0.514251484324868	0.522232967867094	120.151316336997
SLC12A6	0.774154767969529	0.858854839599787	1.91478091886915
SLC16A12	0.93326528284887	0.522232967867094	706.887186575739
SLC17A1	-0.107794474775587	0.406181197229962	369.322187693846
SLC17A7	-0.213869529254656	-0.29012942659283	199.662981874677
SLC19A3	0.48091977370286	0.406181197229962	683.990843190833
SLC1A7	0.328504414967713	0.189934294099397	602.438665934251
SLC22A7	0.756448651119147	0.522232967867094	329.301283722357
SLC24A2	0.71304458798747	0.522232967867094	419.347151511653
SLC24A3	0.999968509121968	0.522232967867094	684.598921212727
SLC25A21	0.961499224951426	0.921132372943677	2.77754384275721
SLC25A27	0.516253439245295	0.406181197229962	472.875485006671
SLC26A8	-0.226919283934106	0.00864998826846137	137.984511288516
SLC27A6	0.672254415682131	0.522232967867094	505.584480729808
SLC28A1	0.669749739155096	0.696310623822791	897.98029229301
SLC2A13	0.761591943841592	0.904534033733291	2.72826995714491
SLC35F1	0.779962501128547	0.522232967867094	344.863099131177
SLC38A3	0.615809675051661	0.544949260913066	740.215547586618
SLC39A5	0.535965414296881	0.522232967867094	743.261816049718
SLC40A1	0.917861409744309	0.84612121821942	509.06102080711
SLC43A3	0.929342572160873	0.904534033733291	1.01125980575039
SLC4A1	-0.215555173552126	-0.174077655955698	155.002403163611
SLC5A9	0.596758736621652	0.609271795844942	846.595074106964
SLC6A11	0.653674896046538	0.261116483933547	707.751302834126
SLC7A10	0.594297055262043	0.522232967867094	151.403039068015
SLC7A8	0.602642137536232	0.522232967867094	176.65222226977
SLC7A9	0.999420903201319	0.522232967867094	637.620802082196
SLCO2B1	0.472723099385739	0.406181197229962	484.259791201022
SLPI	0.846299422424121	0.522232967867094	281.900423038274
SNAP25	0.544842147104018	0.522232967867094	752.768278140441
SNCA	0.576769777546158	0.522232967867094	290.719709427032
SNX20	0.696756528057556	0.683349073208448	338.534527676212
SOHLH2	0.9931023999002	0.696310623822791	488.331107117452
SORCS1	0.691816926080431	0.609271795844942	343.153638670994
SORL1	0.736249033905408	0.864332521122922	2.65468994419678
SOX10	0.991200423099527	0.522232967867094	333.729290531329
SOX2	0.743660066810491	0.700649049745371	135.809216038546
SP8	0.779723697037881	0.522232967867094	253.490336890949
SPATA12	-0.115845675168595	-0.406181197229962	147.783124574363
SPDEF	-0.168002662101477	-0.522232967867094	110.271573303662
SPDYC	0.510534828398151	0.56980288229819	549.4145416372
SPEF1	0.288079896319698	0.522232967867094	235.807388474183
SPIB	0.920717366381227	0.786566506207116	366.459268345591
SPSB4	0.872668947691388	0.522232967867094	412.716409499997
SPTLC3	-0.10602807161917	-0.0580258853185659	144.811038584325
SSBP2	0.623667013843336	0.953462589245592	2.41278256407055
SSTR1	0.867778216962499	0.696310623822791	387.247622111715
ST14	0.662500816155999	0.609271795844942	398.864847632798
ST6GAL2	0.459779143723028	0.406181197229962	256.957579433191
ST6GALNAC1	0.999515682236029	0.522232967867094	526.721142645927
ST6GALNAC3	0.811606223486672	0.696310623822791	219.758863729437
ST6GALNAC5	0.999800185388027	0.696310623822791	453.65087301099
ST8SIA2	0.979310077069187	0.522232967867094	650.10110014829
ST8SIA6	0.985191766870302	0.696310623822791	632.137566329502
STAC	0.930770083160895	0.696310623822791	373.801768259578
STAR	0.996825209300514	0.522232967867094	605.562800085468
STARD4	0.939826749730655	0.522232967867094	15.3969555416161
STAT5B	0.955186740763474	0.921132372943677	1.93454522163293
STMN2	0.97018415735493	0.696310623822791	552.143953430523
STMN4	0.21583231667227	0.29012942659283	131.123857367829
STON2	0.519995604657498	0.0870388279778489	106.428018705321
STXBP2	0.790187974941562	0.873862897505303	4.90848144667309
STXBP5L	0.954305590987621	0.522232967867094	209.176727112696
STYK1	0.0393748714530329	-0.406181197229962	104.536305424405
SULT1C2	0.433834295697948	0.406181197229962	379.285253969245
SULT1C4	0.424062368219228	0.261116483933547	570.830773124183
SYCE2	-0.259990251313682	-0.696310623822791	111.733369038034
SYN2	0.866046140488002	0.522232967867094	748.124234422284
SYN3	0.959793424090027	0.700649049745371	1006.41613795456
SYT12	0.511681844166159	0.522232967867094	203.389798471611
SYT13	0.30595429593815	0.406181197229962	170.513332388439
SYT14	0.997786046089816	0.700649049745371	353.177130873949
SYT4	0.836632382661222	0.522232967867094	758.681474743927
SYT5	0.405265942069543	0.522232967867094	203.848347479963
SYTL2	0.37010229435083	0	125.936931076591
TAGAP	0.997827161764614	0.797724035217466	349.902906680368
TAGLN3	0.859761270204751	0.696310623822791	889.739990589517
TAL1	0.842571600713336	0.522232967867094	806.681192906584
TBL1Y	0.688718500721963	0.522232967867094	350.980150446263
TBX18	0.653642083948847	0.231156693037794	191.029188986306
TBX20	0.874972024390126	0.696310623822791	682.861459612945
TBX21	0.998171361595547	0.522232967867094	545.887140429037
TCF7L2	0.895900606813027	0.895273785785751	1.50545397984841
TCTEX1D1	0.965930826103873	0.522232967867094	339.607102997281
TDGF1	0.999990154774583	0.522232967867094	947.265254515548
TDO2	-0.0960897293110689	0.174077655955698	123.5500379688
TDRD1	0.0925382034517463	0.29012942659283	222.936045771877
TDRKH	0.737624561959749	0.870388279778489	1.57953100080581
TEK	0.784670791735548	0.522232967867094	130.259565951489
TEPP	0.577561498226563	0.522232967867094	273.62878329037
TF	0.676213013780613	0.683349073208448	387.124897002541
TFAP2C	0.569027394093886	0.522232967867094	146.761994419425
TFAP2D	-0.941594406280775	-0.522232967867094	-11.3059915223283
TFF3	0.997803918759676	0.522232967867094	417.047981359858
THAP7	-0.450010077570647	-0.406181197229962	-104.115078274816
THEM4	0.937837703546437	0.522232967867094	24.9404986626974
THPO	0.871139215897505	0.622799155329218	680.573311030248
THRB	0.799551789378021	0.700649049745371	104.540701985266
TLR10	0.949610656976278	0.80903983495589	578.205566920526
TLR4	0.912746218667378	0.522232967867094	76.779527105344
TLR5	0.696150302230791	0.522232967867094	642.599205722746
TLX2	0.797903353673472	0.683349073208448	496.141725371775
TLX3	0.678405588458466	0.522232967867094	292.802641953248
TM4SF1	0.757422372523792	0.873862897505303	3.77531089135759
TM4SF5	0.931021216846087	0.696310623822791	1123.5894908119
TM6SF2	-0.217284056984986	-0.522232967867094	249.490512686994
TMEFF2	0.998498623666724	0.696310623822791	804.930159705087
TMEM105	-0.122999576427519	0.174077655955698	173.551298389412
TMEM108	0.460561494359975	0.29012942659283	618.306068690746
TMEM125	0.751502510905941	0.522232967867094	172.694925932382
TMEM132B	0.876682936807494	0.522232967867094	189.005194514435
TMEM151A	0.246263615834674	-0.0870388279778489	167.453365128133
TMEM154	0.962998461212275	0.797724035217466	45.8227839805217
TMEM155	-0.125032710866886	-0.522232967867094	248.452012541135
TMEM25	0.681434239899895	0.265908011739155	221.932095164411
TMEM26	0.980947227591264	0.522232967867094	475.155962196517
TMEM30B	0.902229581709741	0.522232967867094	524.100926772588
TMEM45B	0.996600541745296	0.696310623822791	205.170827722192
TMEM88	-0.905301515574876	-0.522232967867094	-265.412027881838
TMIGD2	-0.11205505553775	-0.0580258853185659	244.46796907424
TMSB4Y	0.670007953629158	0.435194139889245	652.377604201848
TMTC1	0.998196959930304	0.696310623822791	97.6414463119507
TNFRSF11B	-0.139328461567723	-0.522232967867094	107.022954181508
TNFSF14	0.762547874487491	0.645776599937948	356.277994714648
TNNC1	0.215421598715125	0.174077655955698	130.877395035754
TNNT2	0.677654798578726	0.522232967867094	1253.2178435065
TOMM20L	0.613014352135026	0.797724035217466	156.393784955343
TPPP2	0.664449261882026	0.0870388279778489	589.291137045754
TPPP3	0.648050923987988	0.522232967867094	333.90681866884
TRAK1	0.819964552110104	0.8553372034477	1.84822919445822
TRIM58	0.962677760075897	0.522232967867094	635.987112049946
TRIM6	0.468283562164564	0.29012942659283	226.412266085757
TRIM71	0.994961894124526	0.696310623822791	1233.96044692327
TRPA1	-0.178336024607145	-0.406181197229962	133.457878115711
TRPC4	0.993875807094813	0.522232967867094	808.814450241539
TSPAN1	0.597222692456082	0.522232967867094	590.056245615305
TSPAN10	NaN	NaN	329.287804682643
TSPAN11	-0.175404880122118	-0.522232967867094	131.619287650479
TSPAN19	0.644286946227702	0.0870388279778489	673.88175808445
TSPAN2	0.669917205178225	0.522232967867094	400.854009468928
TSPYL6	0.886583889702064	0.522232967867094	219.143530476188
TSR1	-0.826943969113378	-0.873862897505303	-3.21542383330515
TTC16	0.638202474938959	0.348155311911396	562.634845144114
TTC24	0.544353169241105	0.522232967867094	294.108228293238
TTC25	0.220989559694785	0.0870388279778489	122.863875744983
TTC36	-0.0592240327432295	-0.0379868588198793	120.208329900449
TTC6	0.698562643285459	0.606779876216918	437.341052658243
TTC9B	-0.212004542341282	0.0870388279778489	129.028741347845
TWIST1	0.641262651591182	0.522232967867094	431.185037222271
TXNDC2	0.899339337102346	0.522232967867094	742.142191529974
U91324.1	0.669192903582765	0.696310623822791	965.818744838979
UBXN2B	-0.660303455681257	-0.696310623822791	-120.092089765064
UCA1	0.714297550443948	0.522232967867094	895.416548272496
UGT2B10	-0.107948471235424	0.406181197229962	443.214940951201
UGT3A2	0.983290046413444	0.522232967867094	472.622005722719
UGT8	-0.104718279293068	0.174077655955698	484.060510987806
UMODL1	0.989709142764291	0.797724035217466	203.911723515602
UNC13A	0.803173539104609	0.700649049745371	339.006542647277
UNC5D	0.74998908243708	0.522232967867094	488.299539086148
UNC93A	0.515783734672237	0.435194139889245	230.691127275388
USP44	0.939331609726856	0.622799155329218	727.35802370715
VAT1L	0.943973200873526	0.696310623822791	387.064842901238
VAV2	0.74141877358041	0.885079414854742	2.29470494610847
VAX2	0.994561779233071	0.797724035217466	661.63556003369
VEPH1	0.678884576087104	0.522232967867094	220.41504932176
VSTM2A	0.99834365252125	0.522232967867094	529.081245627636
VWA2	0.999527542743265	0.522232967867094	678.191553503456
VWA5B1	0.999207558617736	0.522232967867094	433.806681923307
WDFY4	0.825181034020854	0.786566506207116	670.126467918792
WDR69	0.400394010456283	0.29012942659283	443.27113578999
WDR93	-0.168630935303569	-0.0870388279778489	200.752946690016
WIPF3	0.729860561500297	0.522232967867094	380.70117655358
WNT10A	0.709554405645456	0.527649284376143	231.57667806589
WSCD1	0.712382207221723	0.522232967867094	806.425182063994
XAF1	0.944838130013693	0.797724035217466	9.98412995479625
XKR4	-0.11309841558763	0.0580258853185659	157.662429566327
XKR5	0.990938631717346	0.696310623822791	683.791959992234
XKR6	0.854874751956227	0.904534033733291	1.13919431047868
XKR7	0.99176314721887	0.522232967867094	409.328692911282
XRCC3	-0.891404163473458	-0.873862897505303	-5.06478987304941
YDJC	-0.667782943396815	-0.696310623822791	-118.165331312884
YIPF7	NaN	NaN	113.783395246962
ZDHHC15	0.761730082176734	0.522232967867094	213.859402248616
ZFP42	0.929939813534356	0.522232967867094	587.561273721496
ZFR2	-0.103438036844179	0.406181197229962	149.544735105932
ZIC1	0.149303188340711	-0.0605499178792296	646.646371867049
ZIC4	0.708715921214374	0.522232967867094	619.949471666404
ZMAT4	0.508745890290108	0.609271795844942	483.114307032895
ZMYND15	0.665320167979993	0.522232967867094	183.985591441126
ZNF134	0.920363313991448	0.522232967867094	18.4489698617477
ZNF180	-0.879599711089781	-0.696310623822791	-130.677969274731
ZNF205	0.989562948509365	0.696310623822791	19.1332702629739
ZNF248	0.977574132925779	0.522232967867094	36.5905296805292
ZNF385B	0.484018684483821	0.406181197229962	288.263893069667
ZNF418	0.427767160791331	0.29012942659283	128.351619713956
ZNF423	0.908210231299597	0.696310623822791	431.798751494803
ZNF556	0.581289794916346	0.781735959970572	549.997777318969
ZNF663	0.648706612666022	0.721750317577707	223.973228860491
ZNF667	0.776160709081865	0.609271795844942	176.413100380558
ZNF680	0.958191138847692	0.522232967867094	20.8763701067256
ZNF704	-0.216040197163104	-0.406181197229962	187.956595775006
ZNF738	0.901073447547738	0.522232967867094	14.5845937072402
ZNF750	0.995999690215422	0.522232967867094	245.988538589042
ZNF781	0.394355168149454	-0.21320071635561	242.873462488391
ZSCAN1	-0.116188959352408	0.29012942659283	110.068630604865
ZSCAN10	0.873793824633229	0.0778498944161523	583.820177954134
ZSCAN23	0.762321548925095	0.904534033733291	2.76651852617309
ZSWIM2	0.648995459877396	0.0870388279778489	129.588654405827
