# Supplementary material for: Functional transcription factor target discovery via compendia of binding and expression profiles
Source: Sci Rep. 2016 Feb 9;6:20649. doi: 10.1038/srep20649 (PMC4746627; doi:10.1038/srep20649)
Supplement: Supplementary Dataset [file srep20649-s2.zip › Supplementary Dataset/43180_2_data_set_1775636_nz79pm.csv]

Gene	PC	SC	CARS
AADACL4	NaN	NaN	93.9586025790944
AANAT	NaN	NaN	70.4404363413086
AB019439.29	-0.20727543695247	-0.306622070335933	56.3089656603447
ABCC11	0.827200102158752	0.7526737802859	186.508789623868
ABCG8	NaN	NaN	235.306029744292
ABO	0.3914655497912	0.194325082689389	447.169200484925
AC000035.1	NaN	NaN	141.225663664007
AC002456.1	-0.0828738335097713	-0.131013944022344	128.281779331768
AC003090.1	-0.289831491317292	-0.331979662892372	-182.62275912326
AC004009.2	-0.179450918617565	-0.139373668334515	50.4347716811513
AC004160.1	0.11692828666983	0.306622070335933	77.2365944424626
AC004383.8	0.550499779649218	0.358464089549432	77.5940725162025
AC004522.4	0.412420042270716	-0.153627466949757	93.9509923275183
AC004674.2	-0.208851962229042	-0.259100110252518	214.679685532549
AC004741.3	-0.131983968116145	0.218356573370573	145.397648093256
AC004988.1	0.40788342121928	0.393041832067032	174.247416933513
AC005022.1	0.535806444050298	0.473870472337351	132.44626912068
AC005358.1	NaN	NaN	63.9889208939205
AC005592.1	NaN	NaN	43.3612886772633
AC005859.1	NaN	NaN	227.580202903094
AC005996.2	-0.194468945229102	-0.480384461415261	130.224182223296
AC006059.3	-0.139517957083034	-0.131013944022344	66.6482060416011
AC006370.1	0.0430245252002076	0.0414302468352409	52.3309555225047
AC006378.2	-0.130607903195956	0.218356573370573	121.949642507103
AC006486.1	0.637272942882381	0.638617387668209	89.4010832757473
AC006509.1	0.847002798154554	0.460886335760677	13.1628040393961
AC007099.1	0.417453870499569	0.0647750275631296	430.55555474151
AC007131.1	-0.259601147992674	-0.362371537669739	153.8496865307
AC007245.3	0.111151222428723	0.131013944022344	76.6832329114137
AC007277.1	-0.16862412482457	-0.0436713146741147	252.173115516841
AC007377.1	-0.228197893177568	-0.480384461415261	66.1486164038167
AC007386.5	-0.989603137107478	-0.647750275631296	-196.837180954928
AC007461.2	0.766883305464921	0.323575114464717	79.7218955099896
AC007461.4	0.650519625828448	0.557006651896017	45.4239257526323
AC007510.1	0.886479718575061	0.461085271340117	121.646810458677
AC007879.1	-0.040537963029721	0.139373668334515	43.159476324814
AC007880.2	0.824515161722941	0.543196569617603	173.292901852632
AC008271.1	-0.138659944665903	-0.131013944022344	103.931603474541
AC008533.2	0.994584586424698	0.480384461415261	61.5231365339978
AC008806.2	-0.113013533726912	-0.305699202718803	83.3682256359866
AC008872.2	0.0832838291504534	-0.0647750275631296	142.12174348956
AC009410.1	-0.104663712337582	-0.305699202718803	103.516241880069
AC009518.4	-0.165835316838943	-0.0537556723626439	65.9433417366148
AC009950.1	0.762785917527468	0.250872603002127	219.643721261463
AC010149.2	0.703160381823838	0.480384461415261	240.321984541645
AC010729.2	-0.129542564034838	0.0647750275631296	100.324384348641
AC010872.1	0.482083939606666	0.480384461415261	46.6962460789988
AC010890.1	-0.135194835700478	-0.0647750275631296	230.137879874055
AC011239.3	-0.189679378677311	0.0647750275631296	58.644205431983
AC011443.1	NaN	NaN	62.6889059526316
AC011747.4	0.712603102781889	-0.0462250163521024	48.036896049787
AC011899.1	0.99977437349825	0.480384461415261	364.080511135913
AC012123.1	0.393239758316419	0.388650165378777	145.450550836949
AC012317.1	-0.0750554575797138	0.218356573370573	98.9876192729942
AC012368.2	0.511260051838244	-0.195123135668321	140.622541703876
AC012499.1	-0.0966281571502268	-0.305699202718803	133.32087082149
AC015818.1	-0.769783292990909	-0.306622070335933	-309.706352223396
AC015983.1	0.155598213885109	0.393041832067032	73.4472434805412
AC016582.2	0.999145158456149	0.647750275631296	338.504749562456
AC016722.2	0.442214325045981	0.311782899703334	53.9577160105941
AC016735.3	-0.944803009826103	-0.647750275631296	14.0423219555294
AC016735.4	NaN	NaN	112.410704779499
AC016912.3	-0.172712119791486	-0.305699202718803	88.5641981315154
AC016912.4	-0.652228038328081	-0.393041832067032	-539.087431066408
AC017104.2	NaN	NaN	134.01698174684
AC018470.1	-0.172573148662173	-0.131013944022344	150.927782546797
AC018809.3	-0.145314538286885	-0.218356573370573	192.311695424823
AC019155.4	0.781435963834033	0.696868341672576	128.27407517149
AC020559.1	-0.164625452556801	-0.393041832067032	97.3784022399016
AC020594.2	0.0747434153698894	0.218356573370573	54.4130763108448
AC020641.1	0.0554895293359184	0.218356573370573	45.0110637532445
AC020907.3	NaN	NaN	87.7284960063339
AC022816.1	0.931674475979472	0.391285664555053	454.571507971332
AC023115.4	-0.0889652357767885	0.131013944022344	161.510137917867
AC023590.1	-0.157828677275822	0.274153929049484	108.909328243991
AC026347.2	-0.21508270540745	-0.0836242010007091	-188.001742810346
AC026904.1	0.758102096165405	0.0591312395989083	73.0927888280106
AC062015.1	0.198965183525181	0.0647750275631296	58.9010664429822
AC064834.2	0.106134203836997	0.0394208263992722	55.4095998598775
AC064875.1	0.888942369934661	0.480384461415261	21.331756870003
AC069154.2	0.330212938837543	0.418121005003545	121.164053386815
AC069363.2	-0.139033566977066	0.131013944022344	64.9579058588153
AC073115.1	0.528581247117816	0.318274569041734	273.031544863539
AC073624.1	0.498115955676954	0.393041832067032	227.676639210734
AC074011.1	-0.106571528078157	0.131013944022344	94.2076383568307
AC074011.2	0.315501466168824	0	72.3019718537653
AC074257.1	0.016786857615192	0.305699202718803	85.338682852939
AC079145.1	0.621886642153174	0.480384461415261	219.983804393736
AC082651.1	0.889891110955982	0.618562281756979	6.04538103946222
AC090632.1	0.856730125468229	0.45573271518765	251.714748973603
AC091212.1	NaN	NaN	92.4322986453149
AC091212.2	-0.221854757396224	-0.358464089549432	71.2989540216821
AC091729.3	-0.0909838994315896	0.218356573370573	85.4592304688368
AC092015.1	0.836017186975933	0.480384461415261	20.5522746542428
AC092017.2	-0.147201118907369	-0.129550055126259	105.899411673317
AC092040.4	0.549643780894684	0.473870472337351	53.4898799581204
AC092295.2	-0.12880778017634	-0.480384461415261	73.0111053701859
AC092802.4	-0.228296663961165	-0.480384461415261	40.5704267740078
AC092808.1	-0.0911675795526039	0.218356573370573	132.562199553622
AC092938.2	-0.826925474236002	-0.480384461415261	6.86791679159351
AC093310.1	NaN	NaN	77.9281378800278
AC093390.1	0.672670011462721	0.323875137815648	140.01351698228
AC093429.1	-0.167441102659963	-0.0322534034175863	83.2978330323964
AC093578.3	-0.23143380180328	-0.259100110252518	58.1253500532458
AC093627.1	-0.129072593258774	0.218356573370573	120.957294545161
AC095067.1	0.953515614379259	0.480384461415261	62.4565501843366
AC096574.1	-0.0805117551721143	0.3924164082473	60.1930515223305
AC096670.1	0.463904042335377	0.307254933899513	66.6105474371215
AC097059.1	-0.34430077576191	-0.716928179098865	44.4960138766227
AC098820.3	0.0273625372695688	0.393041832067032	56.8618173472338
AC099066.4	-0.186390123940015	-0.161267017087932	99.8343045519923
AC099669.2	0.664610518695053	-0.0550669216882901	62.6079881711453
AC100793.3	-0.131200923867428	0.218356573370573	134.93302771002
AC104024.1	0.677858899973961	0.518200220505037	327.087203308208
AC104024.2	0.941759422936335	0.650443635587991	318.979601651594
AC104462.1	-0.863108928709258	-0.480384461415261	13.8180672118954
AC104653.1	-0.137498155998262	-0.393041832067032	157.171099788918
AC104654.1	-0.133467792718589	-0.480384461415261	243.443384159807
AC104654.2	-0.13812291066308	0.252651660104426	83.5986645237767
AC104667.3	0.64708130451187	0.393041832067032	131.020567300031
AC104695.1	-0.00532316816969205	0.218356573370573	98.9554373267129
AC104801.1	0.556841291245102	0.0414302468352409	137.524480574272
AC104809.2	-0.525541887241672	-0.269309250727621	-125.792325331982
AC105265.2	0.924700267181429	0.45333950359163	22.0092839519927
AC105765.2	0.438013652305334	0.445441066665714	46.4205330259218
AC106728.3	0.441930050821167	0.393041832067032	173.472054563458
AC106869.1	-0.197289328957449	-0.340384211320027	75.2496503865309
AC107021.1	NaN	NaN	163.166447107993
AC108448.1	-0.0939992310022511	-0.0436713146741147	142.842793958119
AC108488.1	0.836659336137621	0.90515506644204	1.61122806498829
AC108715.1	-0.123617777207417	0.218356573370573	167.293121415518
AC108718.1	0.867855103067206	0.480384461415261	32.4890962496248
AC108751.5	NaN	NaN	142.798613864513
AC110754.1	0.907218025227311	0.873426293482293	2.29649542780515
AC112721.1	-0.771082040457075	-0.480384461415261	-313.591222490134
AC112771.1	-0.163219508390393	0.0537556723626439	61.7134939741547
AC114730.3	0.0521175067287685	-0.518200220505037	118.273748850906
AC114803.2	0.107511993587352	0.393041832067032	146.100155778978
AC115090.2	NaN	NaN	53.4800690977483
AC116666.1	0.684418738556062	0.582975248068166	181.486030912207
AC117469.3	-0.122816270932075	-0.131013944022344	164.904993590716
AC125608.1	-0.815111959572326	-0.647750275631296	-389.231783931457
AC128709.2	0.615009323923878	0.231125081760512	46.4904594864022
AC130710.1	0.727357256979314	0.298361469181752	78.3509861763186
AC139666.1	0.139384838420863	0.218356573370573	44.6954677688118
ACADL	0.216142371667284	0.647750275631296	48.5833832128076
ACOT4	-0.153240066761555	-0.0436713146741147	163.686696063723
ACRBP	-0.137797639174334	-0.027874733666903	-58.2373568811881
ACRV1	-0.0826307112265241	0.218356573370573	102.527686202662
ACSM5	0.645479812807321	0.480384461415261	517.404927367612
AD000671.2	-0.137815536667667	0.0436713146741147	91.7628237261883
ADAD2	0.679960972943302	0.518200220505037	70.6483063110256
ADAM11	-0.244791522208118	-0.0537556723626439	208.365281509268
ADAM33	0.882016218418627	0.815241197482534	56.0822754788442
ADAMTS15	0.477910516109392	0.306766017609407	130.785807816113
ADAMTS8	0.89058171695587	0.684403169554462	208.891397454466
ADCYAP1	0.402755423102397	0.323875137815648	151.983101564699
ADCYAP1R1	0.938142927328824	0.538032691886728	285.007572747224
ADPRH	0.593892762754043	0.480384461415261	159.337813638261
ADRA1A	0.658936123323061	0.540416557118627	150.920197902945
ADRA2A	0.63321479472049	0.204836622599676	209.440157935983
AF002997.2	-0.259083263371622	-0.323875137815648	82.7757533692348
AF064860.2	0.66749526193052	-0.0822373021702258	223.803052858892
AF064861.2	0.907603306052446	0.480384461415261	44.3153419406057
AF246928.1	0.134188111718549	-0.131013944022344	109.019505436163
AGPHD1	-0.176381425627745	-0.305699202718803	65.0201690725921
AGT	0.927048670662278	0.650443635587991	201.777497494908
AJAP1	0.838989987030071	0.204742118962535	11.7128689537735
AK7	-0.247932463755894	-0.453425192941907	48.2552326988478
AL009176.1	0.661896101873272	0.259100110252518	82.9676458191779
AL021408.1	-0.24089284144514	-0.64111887433877	121.241487320208
AL022100.1	-0.0924207180153304	-0.0436713146741147	123.927094785977
AL022318.1	-0.213280284847599	-0.453425192941907	44.2546446695328
AL022326.1	0.102460238395625	0.393041832067032	165.529965343293
AL023802.2	-0.0945625479607206	-0.0436713146741147	92.9372426290589
AL024497.3	0.352851754087827	0.538593208858132	102.59977510487
AL031316.1	-0.200970848886021	-0.131013944022344	131.377479678296
AL031587.2	0.612542988142562	0	95.3784166227266
AL031594.1	0.0176654854902488	0.305699202718803	58.8676590860917
AL031735.1	-0.0896039582204433	-0.131013944022344	142.550722422802
AL033397.1	0.14167712073645	0.480384461415261	160.691170211444
AL034549.4	-0.253797559043688	-0.518200220505037	51.6734522651643
AL035416.2	-0.147327997170503	-0.414302468352409	56.5693320840714
AL049550.1	0.998902048170615	0.480384461415261	199.233409071664
AL049845.1	-0.0807456512366974	-0.025213645282965	43.2955170261434
AL050338.2	-0.12003341870268	-0.0436713146741147	49.2817849228213
AL078590.1	0.617335588515602	0.345252056960341	322.55948794188
AL078590.2	0.614083790477175	0.672090670882797	107.927223588377
AL078590.4	-0.0967821948764428	-0.131013944022344	164.009628648899
AL080274.2	-0.076828794720545	0.305699202718803	82.288657634373
AL080314.2	-0.195685020480011	0.0647750275631296	97.5533452878612
AL096677.1	0.1996647485357	-0.269309250727621	55.073826741631
AL121672.1	-0.936651916865448	-0.480384461415261	16.4388817884618
AL121904.3	-0.152589986053641	-0.218356573370573	350.795390784783
AL133284.1	0.00281025961587941	0.305699202718803	59.2463699844394
AL135785.1	NaN	NaN	187.895914258083
AL135792.1	0.468115423409038	0	219.40553641262
AL135960.4	0.152178920650024	0.0512091556499189	55.129673170956
AL136115.2	0.157460195470943	0.323875137815648	89.9965663466721
AL136529.1	0.354100800760247	-0.220343932413508	201.397773255876
AL136987.3	-0.116913661925409	0	119.567266284513
AL137026.1	0.524377541407412	0.393041832067032	235.484844333903
AL138916.2	0.248926451611829	0.195123135668321	241.101791596056
AL139125.1	0.647695183384845	0.393041832067032	233.611699795342
AL139275.3	0.493153977814245	0.24046704103556	95.6438941190804
AL139412.1	0.207303886660854	0.323875137815648	146.586637460064
AL157813.2	-0.0651735912920257	0.305699202718803	123.506055761273
AL157895.2	-0.259436011480332	-0.362371537669739	48.8390611038835
AL158069.1	-0.230791631799715	-0.195123135668321	97.8571722652438
AL159977.3	-0.257060535818827	0.0836242010007091	130.082104832901
AL160153.2	NaN	NaN	87.4655628174584
AL160157.4	0.14474362285121	0.480384461415261	128.944815370587
AL160162.1	NaN	NaN	169.050722499942
AL161904.1	0.0665392160017025	0.393041832067032	145.345053924802
AL353052.1	0.660205207076193	0.393041832067032	166.666721551437
AL353597.2	0.188988282676217	0.418121005003545	63.1746250877922
AL353660.2	0.020686187671653	0.313028531644042	71.7855526859408
AL353716.1	NaN	NaN	84.2073719967432
AL353747.1	0.458019780037193	0.393041832067032	72.0719395255514
AL354861.2	-0.0919248009891052	-0.131013944022344	188.070597162376
AL355303.5	0.172265475482499	0.0798432100627224	177.284367806507
AL355312.2	NaN	NaN	76.6839454469704
AL355376.2	-0.0648879636214217	0.305699202718803	122.19036206003
AL355483.4	-0.142812025341086	-0.453425192941907	157.116920213208
AL356111.1	-0.138407963861957	-0.393041832067032	215.038624691667
AL356415.1	-0.455676574966832	-0.306766017609407	-200.898536446662
AL357055.2	-0.130019255856942	0.194325082689389	146.914530812353
AL357140.2	NaN	NaN	106.012271775649
AL357568.1	0.720609824013198	0.647750275631296	93.2276709186014
AL357833.2	-0.829645638684918	-0.647750275631296	3.61642312889457
AL358237.2	-0.41494303706409	-0.45573271518765	-42.9636818387534
AL390209.1	0.548977668683074	0.480384461415261	134.932169548939
AL390856.3	-0.398368940071917	-0.473870472337351	-154.801303640283
AL390961.2	-0.205777624707736	-0.453425192941907	76.8342861871651
AL390961.3	-0.663181918846671	0	-358.336302915727
AL391244.2	-0.100706125552396	-0.218356573370573	115.843007865785
AL391427.5	0.82543220180554	0.647750275631296	106.043484779388
AL445471.1	NaN	NaN	131.290686819722
AL445490.1	-0.137965511964121	0.0436713146741147	92.9917984678974
AL445493.2	0.411278370275169	-0.0512091556499189	78.4358456645279
AL450226.1	-0.105950473278692	-0.393041832067032	70.889570930932
AL450322.2	-0.0997037738853184	0.218356573370573	185.284721934056
AL450489.1	-0.284692494190624	-0.0647750275631296	-53.8870067190854
AL451042.2	NaN	NaN	88.4075686303778
AL451069.2	-0.0951731529794321	-0.256045778249595	-58.6726069404347
AL512290.2	-0.102503085268422	-0.393041832067032	200.403527891804
AL513303.2	-0.861394518259858	-0.480384461415261	18.0722764177518
AL513327.3	-0.481112230562385	-0.305699202718803	-54.0889691682381
AL583804.1	-0.210125789178362	-0.194325082689389	152.797954618294
AL583862.1	NaN	NaN	144.721807165294
AL589165.1	0.355793875925559	0.478749518985006	51.9876323163564
AL589684.1	0.683399395951169	0.582975248068166	204.014126705994
AL589787.1	0.989566544077284	0.480384461415261	275.638249655834
AL590416.1	-0.0957044395462851	-0.0436713146741147	120.191133642629
AL592494.3	0.537152583911779	0.362371537669739	93.9734367944068
AL592546.3	NaN	NaN	165.471984002499
AL593856.3	-0.162816902277368	-0.259100110252518	92.3522409672027
AL596223.2	NaN	NaN	125.115388219139
AL606803.1	0.0371431403791376	0.129550055126259	50.8295558722107
AL606970.1	0.638708337342278	0.307254933899513	80.5820079387975
AL627443.2	0.75402242494358	0.554700196225229	83.6606386342508
AL645608.7	0.150138146741846	0.393041832067032	88.4802782050652
AL669830.2	NaN	NaN	82.0493012345231
AL669830.3	-0.247725110070407	-0.129550055126259	69.8316618350147
AL669914.2	NaN	NaN	202.406271535112
AL713867.1	-0.178054305266479	-0.480384461415261	48.2303353891633
AL731547.2	0.158792856255174	0.393041832067032	59.8131274402254
AL807752.4	-0.0888451614333861	0.218356573370573	200.347796721367
AL840644.1	0.525609982755458	0.480384461415261	46.7182656545047
AL928921.2	-0.195061059138979	0.0647750275631296	75.8343660502245
ALDH7A1	0.884261197971099	0.819346490398703	11.8207699399973
ALDOB	0.999882152324499	0.647750275631296	421.937273497138
ALG10	NaN	NaN	47.2546668996404
ALK	0.819919860917846	0.483109622114705	15.7372082445641
ALOXE3	0.204074390414912	0.393041832067032	56.6685712407803
ALX1	0.227543839573878	0.307254933899513	63.860200210381
ALX4	NaN	NaN	92.719280309537
AMICA1	0.85512323376856	0.45461677066398	191.295519455793
AMIGO3	0.259030539333339	0.197506888049892	71.7080447156329
ANKRD2	-0.171438902319721	-0.0436713146741147	153.940842483251
ANKRD30A	0.272830000670036	0.407620598741267	79.9834654395642
ANKRD42	-0.520074662293591	-0.480384461415261	-127.467555015433
ANKRD43	0.517120456142982	0.480384461415261	62.221078813439
ANKS4B	0.861644803913486	0.647750275631296	196.118839575703
ANO5	0.00611598057677789	0.177393718796725	52.9285126014661
ANXA10	0.189983832794919	0.0647750275631296	40.5248475101112
AOC2	NaN	NaN	47.4723683524409
AOC3	0.628563645052283	0.480384461415261	351.665029853897
AP000266.1	0.123451130951113	-0.305699202718803	136.86794807172
AP000345.3	0.528734504312899	0.480384461415261	149.692295718301
AP000569.2	0.484051588584484	0.46088240084927	119.276288028071
AP000688.4	0.381350732296965	-0.0647750275631296	235.779460806244
AP001052.2	-0.155522404337062	-0.102135777489023	58.7260461735398
AP001055.1	0.498669049445846	0.393041832067032	41.9005806174785
AP001468.1	-0.91841517855199	-0.480384461415261	6.29899381724023
AP001475.1	-0.177498488742637	-0.218356573370573	44.9561939685156
AP001476.3	0.203411521413901	0.305699202718803	138.602968426378
AP001505.1	-0.180387912328612	-0.250872603002127	74.2813756505395
AP001625.4	-0.13818247420722	-0.131013944022344	79.9868548287779
AP003774.6	0.674442711999284	0.323875137815648	227.60046354645
APOBEC3H	0.606219527600078	0.480384461415261	225.668164180969
APOD	-0.057304034021611	-0.131013944022344	48.5178047164155
APOH	0.349886416164669	0.388650165378777	167.196617359939
AQP10	-0.641492895172308	-0.393041832067032	-463.404643266428
AQP8	0.395027573774875	0.129550055126259	167.061610364555
ARL14	-0.0620418443660444	0.305699202718803	42.7100834547156
ASB4	-0.150835734716596	-0.393041832067032	178.277822090791
ATF6	-0.893476905850327	-0.779608082924476	-3.23502914852682
ATOH7	0.454415782869991	0.393041832067032	120.124253999882
ATP1B2	0.649992572990757	0.393041832067032	284.58950023723
ATP4B	-0.144479342275436	0.0436713146741147	69.4527302997886
AVPR1B	0.581311402745753	0.393041832067032	98.3897311366768
AWAT2	0.483874020214576	0.194325082689389	126.770037370282
AZU1	-0.0426828002539763	-0.306622070335933	275.792270359404
B3GALT5	0.939109771910122	0.761852728825972	170.558716203685
B3GAT1	0.843923436809748	0.399917720867174	3.53176561899507
BATF	0.776206053951089	0.696868341672576	506.085050578923
BATF2	-0.650807909614108	-0.480384461415261	-52.4595719101545
BCL6B	NaN	NaN	113.108339812348
BEND4	0.707346607240684	0.480384461415261	275.580329215395
BEST3	0.306681987020866	0.253184841770917	205.398721142966
BHMT	0.552686124204373	0.480384461415261	77.3708537557858
BHMT2	0.563780596897602	0.177393718796725	83.0802976439881
BMI1	-0.729589604285311	-0.480384461415261	-40.1518856475827
BMP5	0.889712308183497	0.480384461415261	322.875782752406
BNC1	0.640165522191068	0.480384461415261	46.8625066659247
BOLL	-0.172158183501132	0.027874733666903	117.857043374722
BPIL1	0.623005648200263	0.460336075947121	85.1055265466661
BSND	0.785712281565673	0.369800130816819	51.1314621460544
BTBD16	0.873569810583177	0.75955452531275	18.7103245789561
BTBD17	0.158224919831324	0.388650165378777	89.1848114283236
BX072579.3	NaN	NaN	66.9155881186564
BX322234.2	NaN	NaN	52.0229204793607
BX323851.1	0.275956959547437	0.194325082689389	161.882423122074
BX571818.2	0.00356134406506499	0.413918677192358	216.830864393977
C10orf122	0.654030313893325	0.520179765820247	201.767161632653
C10orf76	0.885402028018836	0.87788817379416	2.25841153883783
C10orf96	0.703047804120926	0.480384461415261	198.111757490288
C11orf21	0.259001935500888	0.453425192941907	108.616814986302
C11orf36	NaN	NaN	104.849657272454
C11orf44	0.850991813138876	0.480384461415261	22.2660151481213
C11orf52	0.597455609962653	0.362371537669739	267.206990674513
C11orf87	0.352481516798793	0.142704183543608	52.8136423566162
C11orf88	0.666412015032382	0.453425192941907	239.834203841357
C12orf23	-0.857678040164492	-0.708917556958567	-21.850281374863
C12orf53	NaN	NaN	72.933677233059
C12orf68	0.258999237536709	0.250872603002127	120.717128953414
C12orf70	0.823248484493382	0.236524958395633	170.141655321162
C14orf178	0.166811478765521	0.250872603002127	164.030546168993
C17orf69	NaN	NaN	69.7571248439336
C17orf84	-0.114793247671283	-0.131013944022344	70.8707999160054
C18orf32	-0.85238490050382	-0.647750275631296	3.07186041324479
C1QL2	0.996527501455448	0.647750275631296	177.10912581606
C1QTNF2	0.495242259678362	0.480384461415261	139.042651767166
C1QTNF7	0.224207397406649	-0.0591312395989083	55.4890773694549
C1S	0.877084588429699	0.832050294337844	5.18999761676109
C1orf115	0.896132817089473	0.794229826413396	3.24999781174223
C1orf173	-0.105400488731192	0.218356573370573	94.0569478968976
C1orf195	0.627279883799026	0	199.534080029903
C1orf200	0.667376684428314	0.393041832067032	299.335501910797
C1orf223	-0.162089829873643	-0.323875137815648	130.82577075966
C1orf49	0.124815704599681	0.0913846430164946	60.5929993754931
C1orf92	-0.602089513634657	-0.393041832067032	-341.617474844485
C1orf94	0.930932665268849	0.639692501115462	252.446625566191
C20orf141	0.990807065061207	0.480384461415261	209.950834157365
C20orf200	NaN	NaN	80.5552699236694
C20orf201	0.181910704175398	0.259100110252518	131.878778751354
C20orf39	0.722741687364675	0.525520303703316	60.4447739223688
C21orf109	0.580686432315484	0.295656197994541	48.6319920926796
C21orf37	0.684304243771112	0.480384461415261	660.733419097007
C21orf77	0.995947559815463	0.647750275631296	195.054914955442
C22orf24	0.192532619694533	0.218356573370573	86.4841963772956
C2orf39	-0.0563172475481445	0.305699202718803	45.1785648548961
C2orf50	0.427584287092711	0.259100110252518	156.86102227189
C2orf54	0.634022700987507	0.480384461415261	73.0139688285521
C2orf62	NaN	NaN	49.3302692560423
C2orf71	0.998524147063447	0.480384461415261	231.927859681419
C2orf80	0.517651672519368	0.0836242010007091	123.297927589363
C3orf44	-0.129057835397605	0.131013944022344	61.644398873118
C4orf47	0.28948089973621	0.393041832067032	125.073486592983
C5orf38	0.989601206437541	0.647750275631296	186.298974632455
C6	0.581828177948773	0.393041832067032	388.667717314319
C6orf123	0.633735273139638	0.512091556499189	369.639148292902
C6orf191	0.70585565932794	0.701646415445623	258.642050415887
C6orf195	0.983755698093242	0.480384461415261	112.33406881078
C6orf227	NaN	NaN	140.44408878138
C6orf94	-0.134559027703676	-0.0436713146741147	162.750949163975
C7orf16	0.999145852776839	0.647750275631296	197.888062264794
C7orf34	-0.220450408926785	-0.512091556499189	98.7794189753712
C7orf52	0.546124395329903	0.51402111824403	61.6629277055667
C7orf57	0.674752906701047	0.194325082689389	223.357710082144
C8A	0.942817624833168	0.650443635587991	504.578991591811
C8B	0.197459859901359	0.388650165378777	131.103824154849
C8orf22	-0.0812034895333633	0.305699202718803	154.106510523395
C8orf47	NaN	NaN	128.189932230679
C8orf85	-0.139476302202175	-0.0647750275631296	50.3638945431705
C9orf170	0.483010775518685	0.362371537669739	42.1767776785998
C9orf24	NaN	NaN	90.4655244138558
C9orf50	-0.189501615413993	-0.453425192941907	57.9885313343911
C9orf79	0.476953602005402	0.027874733666903	112.42495515574
CA1	0.441580901966289	0.204836622599676	60.996779486176
CA2	0.327275899150379	0.129550055126259	43.6193973693584
CALCA	-0.31412162802609	-0.362371537669739	-135.056736391299
CALY	NaN	NaN	78.4032846008552
CAMKV	0.332897138994381	0.129550055126259	237.782078988924
CAPN13	0.135983087454987	0.499927752972588	106.532206608847
CATSPER1	NaN	NaN	83.7209963480225
CATSPER4	0.62796713547358	0.145857057677307	58.6393259634162
CBLN1	0.638573798736266	0.358464089549432	188.212130605927
CBLN2	0.787768297777775	0.624168500724893	67.2072052672135
CCBP2	0.609090937043569	-0.156042125181223	244.511319295683
CCDC122	0.931680694730211	0.647750275631296	10.3477654525872
CCDC129	0.438042879894413	-0.0250247763668246	84.523091308505
CCDC151	0.497439964541424	0.416205205669959	167.600992607257
CCDC53	-0.995519633813891	-0.647750275631296	-45.7212612958339
CCDC80	0.261868750997207	0.179531069619377	44.6187642718066
CCDC96	0.0649113753522544	0.0836242010007091	382.169093400363
CCKBR	0.640797384413732	0.358464089549432	186.850301202226
CCL13	-0.0832829716527434	-0.131013944022344	49.2911715927002
CCL27	0.088200285715728	0.305699202718803	147.458003220903
CCL3	-0.135464747371258	0.131013944022344	194.1301804351
CCL8	-0.0707883466718079	-0.131013944022344	90.9844009828713
CCNH	-0.843931005168364	-0.647750275631296	-7.36586159293878
CCNYL2	0.220582127879226	-0.194325082689389	169.859430019465
CCR1	0.70334148198767	0.177393718796725	94.470203556915
CCR9	0.676665844833596	0.582975248068166	419.623228508512
CCT6B	-0.200397913600842	-0.0836242010007091	-218.408626404407
CD244	0.998723768946086	0.647750275631296	253.353309055894
CD28	-0.186751142044277	-0.218356573370573	95.6202127525158
CD38	-0.177626692406301	0.259100110252518	106.958268006554
CD7	0.678605351570084	0.480384461415261	631.837295174479
CD70	0.500286701707461	0.480384461415261	165.893069984315
CD8A	-0.166248952818733	0.0436713146741147	57.0643747834402
CDH16	0.696667432962211	0.585369407004964	256.225021054049
CDH19	-0.162520478972353	-0.102135777489023	52.5122811988998
CDH9	0.402895559946725	0.627181507505318	69.0306286996471
CDK10	-0.875115577656674	-0.647750275631296	5.73125856800444
CDKN2C	-0.838308836420184	-0.774440046402348	-1.98512486309747
CDS1	0.81666738527203	0.650443635587991	71.2418492515372
CDX1	0.0780247502510304	0.18873779113832	56.9279597639143
CDX4	0.998410075590524	0.647750275631296	222.786008870613
CEACAM8	-0.111311873056393	0.131013944022344	61.2997949166506
CES1	-0.202282427786785	-0.218356573370573	43.8739431997808
CETN1	0.586281489105085	0.393041832067032	246.887494660668
CFI	-0.16587082224658	-0.305699202718803	45.2382164603474
CHGA	0.52998822139173	0.393041832067032	179.119268540675
CHRM5	0.527022146946776	0.34064869620087	101.912392129588
CHRNA9	0.892843018272514	0.480384461415261	203.799469163356
CHST1	-0.101973720683375	-0.131013944022344	105.324867478452
CILP2	-0.166442605106886	-0.131013944022344	71.9097324221851
CKMT2	0.278746197575974	0.218356573370573	53.9341094241174
CLEC2A	0.254430127601433	0.027874733666903	46.5903976374167
CLEC2L	-0.197131506826147	-0.480384461415261	168.669205334295
CLECL1	0.669905720886734	0.393041832067032	417.034047677316
CLLU1	-0.0969850168192248	-0.0436713146741147	93.0630786116245
CNDP1	0.0699214685447385	-0.180138852372876	89.7377597660159
CNGA3	-0.0836364879471338	-0.0436713146741147	39.79757359854
CNGB1	NaN	NaN	92.9914551055108
CNTD2	-0.148870026101639	-0.480384461415261	42.0007007927546
CNTN2	0.818338476626054	0.441922632909236	103.348758709958
CNTNAP5	0.880688118329435	0.539703524615822	9.23781708462925
COLEC12	0.819516113899245	0.0675041852489837	15.3446902576783
CORO2B	0.760465493688362	0.910680941861193	1.02513913043921
CPA3	-0.538942945767189	-0.362371537669739	-60.3221548753801
CPN2	NaN	NaN	222.34140454211
CPNE9	0.184037325186468	0.647750275631296	131.125632059538
CR559946.1	-0.147915300208125	-0.259100110252518	99.6716727693123
CRABP1	0.621707239531925	0.393041832067032	215.520487175363
CREB3L3	0.212869507580689	0.259100110252518	84.5359880607566
CRELD1	-0.160365012764743	0.218356573370573	55.301455436905
CRHBP	0.99133234040196	0.480384461415261	189.372331984601
CRISP3	0.688389719030911	0.480384461415261	264.512069824281
CRISPLD1	0.841280350040245	0.752617809006382	286.453055430208
CRLF2	0.27019786896533	0.388650165378777	100.650623887359
CRTAC1	0.795640012494489	0.337834480952132	74.267285697946
CRYAA	0.401273485941266	0.195123135668321	218.133504646258
CRYBB3	0.124697968427075	-0.305699202718803	211.29443734869
CRYGN	0.0624418129797014	0.299218449365629	72.9606566633087
CRYZL1	0.304443246613673	0.259100110252518	40.5033523318137
CSF3R	0.498027325060394	0.393041832067032	58.2459146112592
CSPG5	-0.202389639224431	0.0436713146741147	74.7351332221837
CT45A1	-0.131864005649309	-0.131013944022344	163.442492149332
CTRB1	-0.10278910309938	-0.393041832067032	153.52416402326
CTRB2	0.394606255336653	0.259100110252518	150.675306242607
CXCL1	-0.0872747480714119	0.305699202718803	58.6363676914015
CXCL5	0.841503458140928	0.768137334748784	84.4308202321904
CXCR3	-0.204560191600653	-0.194325082689389	66.6317757645217
CXorf18	-0.208917647830331	-0.218356573370573	43.0503753780505
CXorf30	-0.087401261439705	0.131013944022344	112.456750932545
CYP17A1	NaN	NaN	201.91924151978
CYP26C1	0.875589825797721	0.465971463984885	107.589631799799
CYP2C19	-0.128953333201402	0.0436713146741147	94.8383751769184
CYP3A43	-0.140359444844372	-0.480384461415261	197.475729704085
CYP4F11	0.45403690333031	0.393041832067032	98.9962924398434
CYP4F12	0.808761105402587	0.647750275631296	437.010795580232
CYP4F3	0.222265767175362	0.194325082689389	81.3557924576285
CYP4F8	NaN	NaN	87.0074346021381
CYP4X1	0.83384555545812	0.284402697900543	5.46884995957428
DAND5	0.0918812820689631	0.393041832067032	151.380811766852
DAPP1	-0.133603590145856	0.131013944022344	312.89936375526
DAZL	0.779535693505201	0.229473713501799	100.588338515371
DBC1	0.726300266511443	0.793338844736813	92.7132674213339
DCLK1	0.852700149101881	0.494727444918154	8.83341644319312
DCX	0.400403653889491	0.473049916791266	95.7278246946787
DDX25	0.6784957789976	0.362371537669739	134.533452372634
DENND2A	0.825602084695508	0.815075660798796	2.04594792786477
DEPDC4	-0.153956533313792	0.027874733666903	-45.2669731096755
DGKB	0.818894053884754	0.654917732703539	14.9561375383041
DKK1	0.86876050090812	0.845165000423137	1.64762832311962
DKK2	0.85718038950872	0.198245304084418	11.2087609814116
DLX3	-0.092297580766339	0.131013944022344	49.8391512965446
DLX4	0.603809708274364	0.393041832067032	78.5749197864765
DLX6AS	0.236282952168394	0.0836242010007091	118.317596534541
DNAH9	0.831954782533033	0.296836466950892	8.42378107987347
DNAJB13	-0.19082795137373	0	91.7301582662639
DNAJC5G	0.238608732468999	0.305699202718803	128.341657507557
DNASE1L2	-0.234553491534462	0.0647750275631296	96.319273466352
DNER	0.829958932503496	0.68054465367162	6.18637391098437
DNMT3L	0.0688565636010435	0.159686420125445	47.1147347252693
DPEP3	0.895291382790455	0.647750275631296	182.765645600911
DPP10	0.863251726251226	0.802293280110753	12.8200516906137
DPYSL3	0.857185776025573	0.668010530232003	4.70322433710057
DRD2	-0.0790043684667509	-0.131013944022344	58.015986017144
DSC3	-0.460360855061884	-0.171378614099395	-144.631064894237
DTWD2	-0.602897535676777	-0.480384461415261	-49.5493515317423
DUOXA1	0.0898443046395031	-0.131013944022344	46.7701399226727
DUOXA2	NaN	NaN	196.668520868861
DYDC1	0.999621823207486	0.480384461415261	323.691604663005
ECEL1	0.538832337189972	0.225773823923104	118.975876924395
EDNRB	0.656717161896576	0.393041832067032	133.791975183696
EGFL6	0.564223595068492	0.453425192941907	182.196184273824
ELAVL2	0.647153314974413	0.68590075316121	130.135740602062
EMR1	0.82465957866777	0.709997115554637	31.5557840478149
ENAM	0.671251908755497	0.480384461415261	140.489713617955
ENPP1	0.798161051378719	0.886968593983624	1.72354709465005
ENPP3	NaN	NaN	51.6596755240155
EPGN	NaN	NaN	54.7373630831009
EPHA4	0.921079032977924	0.832915961602676	2.10516216933408
EPHA7	0.645678246941107	0.480384461415261	375.090856574825
EPHA8	0.534424610142591	0.393041832067032	58.99060683433
EPHB3	0.757488689559596	0.405095746833467	108.123620888733
EPHX3	0.961506577813115	0.647750275631296	180.924571684296
EPYC	0.0778740431155294	-0.131013944022344	66.1473463703962
ERC2	0.875108358146385	0.538461538461538	6.9593695108721
EREG	-0.115938681028688	-0.218356573370573	73.7968421107761
ESM1	0.529685112508094	0.393041832067032	88.7196970110319
EVI2B	0.508159736007005	0.480384461415261	44.8313149097275
EYA1	0.926606559113227	0.669646603386124	21.9342896212611
F2	0.86001322644061	0.650443635587991	87.1836981066021
F2RL3	-0.131251004140006	-0.131013944022344	209.49426704358
F3	0.871501484355222	0.70028457815269	2.03989445401127
F7	0.114813442465705	0.218356573370573	132.605458145794
FAM131B	0.240085300837205	0.388650165378777	57.9890887028844
FAM150A	-0.202169786011583	-0.306622070335933	82.3660323998518
FAM163A	0.892922658762416	0.553657783580751	28.4792110486188
FAM163B	-0.0224886607192854	0.305699202718803	97.6260354616547
FAM170B	-0.135831171110251	-0.194325082689389	149.749332324314
FAM176A	0.840528037391889	0.886329746528017	1.39310683682703
FAM19A5	0.833534760846774	0.709142842178256	10.8206839190587
FAM81B	-0.128759120896295	-0.112886911961552	69.3889902516195
FAM84B	0.839933118654841	0.752617809006382	129.92792830314
FAM9B	0.478209982680099	0.295656197994541	127.903767637515
FBXO32	0.406750981439492	0.305699202718803	48.4883890676872
FBXW12	NaN	NaN	45.320480097905
FCGR1A	-0.831776707131045	-0.480384461415261	-322.577310927728
FCGR3A	0.141197765547344	0.360163004829714	112.130791916877
FCRL4	0.148400998682227	0.480384461415261	100.760411241412
FEZF1	0.997614316264575	0.647750275631296	252.911751772338
FFAR3	-0.134928727541928	-0.0436713146741147	109.519875617662
FGA	0.549888865155626	0.393041832067032	177.20244505061
FGF18	0.445590694899091	0.305699202718803	72.8415755328881
FKBP11	0.976104877120303	0.647750275631296	15.1470800003539
FKTN	-0.82274432677487	-0.725211969656046	-3.65134720395553
FLRT1	0.25896470855745	0.393041832067032	66.3000921134979
FMO1	0.0107215878620049	0.236524958395633	43.7977379322846
FMOD	-0.373251214582893	-0.473049916791266	-51.8414190853977
FOLR1	0.904444380178169	0.480384461415261	227.94850604149
FOSB	-0.161909282553923	-0.0436713146741147	43.6779441103076
FOXC2	0.573619382084636	0.418121005003545	186.80628129947
FOXE1	0.206380581095232	0.437319272149765	74.5334566097364
FOXQ1	0.841323473361654	0.592941358843968	5.48015234089989
FOXS1	NaN	NaN	66.1555440422428
FRMD5	0.865289628701475	0.912359617833051	1.72716049909321
FRMPD3	0.650913406141474	0.696868341672576	97.5363854099518
FSTL1	0.833137313636187	0.819346490398703	2.20761533327001
FUT1	0.338948301482972	0.305699202718803	73.7722071012516
FXYD3	0.11048030139058	0.393041832067032	127.306598911803
FXYD6	NaN	NaN	129.185708710944
GABRB2	0.901716084004806	0.931199692403765	7.00090354653632
GABRG2	0.944480294935346	0.578273758024533	138.277562357809
GABRR1	-0.177001504283355	-0.139373668334515	80.3680465900503
GAD2	0.654280970140525	0.253184841770917	123.813369004135
GAL3ST3	0.197788199175445	0.480384461415261	132.59183155923
GALR3	0.443907660464789	0.305699202718803	147.785563926045
GAP43	0.73632262173586	0.725718514637912	188.310874418872
GAPT	-0.101694021308049	0.0647750275631296	68.8353271864436
GAS2L2	NaN	NaN	82.5463220299156
GATSL3	0.512753360800183	0.453425192941907	43.1081628210586
GCET2	0.833419096274323	0.647750275631296	7.73438100783478
GCM1	-0.0925190355184529	-0.218356573370573	153.397072742767
GDAP1	0.602766537487469	0.593833537971786	101.972190377454
GDF7	0.590902235699575	0.480384461415261	43.1451636870826
GDPD1	0.205714111794402	0.305699202718803	58.9203216477123
GDPD4	-0.15608486422251	-0.480384461415261	53.6292127032356
GEFT	-0.992395103571522	-0.480384461415261	-58.0907869546924
GHRHR	0.146718736608146	0.480384461415261	111.74006690094
GIMAP1	0.679250493959059	0.480384461415261	371.257134929281
GIMAP6	0.788356588495893	0.647750275631296	46.4104275682158
GJA5	0.676924879107664	0.480384461415261	91.3045283470843
GJD2	0.655226202224307	0.819346490398703	133.733827766109
GLOD5	0.171811960388432	-0.218356573370573	282.539596062491
GLP1R	-0.145347518060945	-0.393041832067032	96.9721556098747
GLT8D2	NaN	NaN	48.7056309318646
GNGT2	0.548490213481328	0.393041832067032	210.810868824464
GPD1	-0.19064390587205	0.0436713146741147	125.810020058033
GPR123	0.841609122889702	0.535578418068187	4.88367579937006
GPR17	NaN	NaN	67.893724541444
GPR19	0.540681718714751	0.480384461415261	104.955998054
GPR26	0.897880997683212	0.486484272623814	78.0063190051949
GPR39	0.847499243662577	0.788096168684743	1.9211019406794
GPR4	NaN	NaN	125.673302967245
GPR6	0.996665875913814	0.480384461415261	182.249400471821
GPR65	0.817023358586469	0.647750275631296	205.799716155043
GPRC5A	0.829237983771421	0.687335014697653	7.36927808775231
GPX5	0.201929233451368	-0.46088240084927	92.8963813942932
GPX8	NaN	NaN	43.1523207582038
GRAMD2	-0.0281694234440383	-0.218356573370573	58.2106401483575
GRHL2	0.519151206495594	0.565822491981646	86.1848690663364
GRID2	0.833771992488303	0.680919566804488	6.88847885865385
GRIK3	0.853081511046682	0.331174136278703	13.5914625062395
GRP	-0.160978648952402	0.027874733666903	98.0411740195489
GS1-179L18.1	-0.224041977793579	-0.259100110252518	63.9088715863073
GSG1	0.460290883262051	0.506369683541833	55.5664889583746
GSG1L	0.879274555410997	0.385970875123235	32.7188803946472
GSTA1	0.194778597483034	0.139373668334515	47.5243318944786
GSTA5	0.568635214978468	0.591312395989083	80.4338631914427
GUCY2D	-0.144273830338912	-0.0436713146741147	54.1478590297553
GYG2P	0.581822257642682	0.462298782318737	58.8778639390215
GYPB	0.0730349380654998	-0.368268860757697	285.213109373275
HAL	0.991740200280893	0.647750275631296	155.512839733983
HAPLN4	0.637005464268776	0.480384461415261	245.563074151651
HAR1A	-0.164322551378892	-0.305699202718803	108.945206482117
HAR1B	-0.0972804089256512	-0.218356573370573	148.566771824446
HCN2	-0.213534541653915	-0.480384461415261	153.586472975753
HES7	0.146842787735989	0.393041832067032	196.682155797658
HESX1	0.252497635136111	0.250872603002127	47.2755044858341
HGFAC	NaN	NaN	347.495105749385
HHIP	0.377175742947693	0.129550055126259	54.712940601147
HILS1	-0.515814846522356	-0.306622070335933	-74.0052806816311
HLA-DQA1	0.679410755328766	0.480384461415261	565.685265497625
HLA-DQB1	0.564488173227812	0.480384461415261	64.8583987665173
HMX1	-0.157857776402142	-0.0913846430164946	47.4334817485036
HOXA11	-0.542255501161118	-0.129550055126259	-505.386052411195
HOXA13	NaN	NaN	89.6547658684446
HOXB13	NaN	NaN	45.4491352530951
HOXC10	0.15571549039175	0.393041832067032	234.400090001183
HOXC13	0.485396921879496	0.284905063522013	69.6527766121915
HPGD	-0.07614888641907	-0.131013944022344	119.01783961396
HRASLS	0.321608440802879	0.250872603002127	115.293556472657
HRASLS2	-0.196215926293807	0.0436713146741147	58.8283707031093
HRASLS5	0.994074787175713	0.647750275631296	179.903739283287
HRCT1	0.408808692756955	0.305699202718803	133.23165522471
HRH2	0.842166695530362	0.639692501115462	274.890190529485
HS3ST4	0.899620128546145	0.285247667862954	16.626281203042
HS6ST3	0.882362058710589	0.563394252163199	11.2144280190386
HSD11B1	-0.150904680300783	0.131013944022344	54.7098143997665
HSD17B2	0.274559203859989	0.473870472337351	104.49322029361
HSD17B6	0.175979230378196	0.131013944022344	44.5415260436815
HSH2D	0.684186273531123	0.480384461415261	332.955746805654
HSPB8	0.648078942797196	0.64447050632597	76.7120087745269
HTR1A	0.157396175497965	0.194325082689389	179.840840391081
HTR1B	0.935420564701822	0.647750275631296	62.9476471900339
HTR2A	0.113035401589134	0.250872603002127	48.563313459287
HTR2B	0.665846801464098	0.718588890564501	49.8647764336614
HYAL4	-0.183372662222527	-0.473870472337351	109.568506437097
ICAM4	0.349287507784852	0.323875137815648	95.3170603584188
IGFBP1	0.171413121243174	0.393041832067032	120.486115768992
IGHV7-81	0.53163440686222	0.563101160612298	77.8010475161484
IGLV2-33	0.0911804803303985	-0.131013944022344	128.600333322158
IGLV4-69	0.201566289748181	0.259100110252518	203.429923270793
IHH	0.993096481037423	0.480384461415261	308.359618813825
IL10	0.57049132370688	0.393041832067032	283.693895940113
IL10RA	0.555157112059646	0.393041832067032	138.796967189009
IL11	0.475897501631216	0.305699202718803	133.75564909105
IL12B	0.133104475994902	0	174.662098281202
IL13	0.458251162565373	0.318274569041734	231.397032297667
IL17REL	0.541753129710043	0.306622070335933	105.910116428807
IL20RA	0.464932584370474	0.305699202718803	94.3770722763733
IL22RA2	0.734807055875655	0.321151296707582	112.508434949375
IL2RA	0.10732337207709	-0.305699202718803	146.769003351722
IL33	0.985725472356237	0.480384461415261	128.421031763843
IL8RB	0.587968660410661	0.480384461415261	399.867200055853
INSM1	0.690795746509673	0.480384461415261	169.695432426966
IP6K3	-0.210051816997505	-0.305699202718803	45.6483154340297
IRF8	0.885838151054047	0.745744443034336	69.7568509545059
IRG1	-0.135689407767077	-0.0647750275631296	44.458702026424
IRS1	0.83535950878524	0.839002447642981	2.11222908293667
IRS4	0.930321601933482	0.529386487339189	194.618998952548
IRX1	0.541761787672626	0.529619939671158	147.112718172548
IRX2	0.692114657500025	0.418121005003545	171.537982411879
IRX4	0.91457899353694	0.650443635587991	84.3335647550011
ITLN2	0.139374296221459	0.480384461415261	165.173242776124
JAG1	0.894218922988076	0.811784541851455	3.05180026813394
JAKMIP2	0.824981827904212	0.873426293482293	1.0869239627841
JPH1	0.682509753040102	0.480384461415261	609.5124806757
JPH4	0.799725352523694	0.925550299358904	1.80704741062867
KAAG1	0.652661725675787	0.480384461415261	96.784854929549
KCNA2	NaN	NaN	84.9548413827579
KCNE4	0.698971157545037	0.582975248068166	40.2801643380835
KCNH3	-0.218788518220815	-0.22039825668684	162.175174533013
KCNIP1	0.828125351917414	0.611242018067547	36.9319619229214
KCNJ8	0.307870575746338	0.358464089549432	59.4476766043373
KCNK17	0.874428728404737	0.250872603002127	91.6229583133369
KCNK7	0.172880644935144	0.0647750275631296	63.8533088623744
KCTD4	0.526242579864152	0.318274569041734	75.3032135692166
KDM1	0.904951685243433	0.647750275631296	7.25871843468911
KIAA1045	0.577331157166557	0.473049916791266	115.100830659771
KIAA1486	-0.340919365010635	-0.120953085772985	-198.328910611296
KIAA2026	0.823789546841097	0.727532837268552	2.24588263238265
KIF19	0.65583264018224	0.329492888829857	125.175785019759
KIF26A	0.824937257372185	0.752617809006382	9.78003178845059
KISS1R	0.204223331828249	-0.0436713146741147	102.676629521712
KLF1	-0.387427247403789	-0.453425192941907	-544.653631056235
KLHL30	-0.119867595429549	-0.256045778249595	-358.302879041817
KLHL8	NaN	NaN	45.265926255279
KLK10	0.192696730692808	0.253184841770917	45.5491591205429
KLK2	0.243359589699282	0.153627466949757	44.1279708984942
KLRG2	0.606494122650552	0.480384461415261	126.563020295827
KLRK1	0.999830561039754	0.480384461415261	606.149303504714
KRT222P	0.0717935130637889	0	159.642023808947
KRT71	-0.120432991577059	0.0436713146741147	52.1859192428398
KRT73	-0.120755290206693	0.0436713146741147	51.5783810383723
KRT85	-0.185101249436929	-0.259100110252518	47.4075584635443
KRTAP2-3	-0.0968880290408792	0.0436713146741147	67.134171931811
KRTAP2-4	0.996265026401512	0.480384461415261	152.839590510404
LAIR1	-0.200209138484449	-0.139373668334515	-59.3115652763229
LAMP3	-0.199392236053189	-0.0436713146741147	43.9816026161754
LARS2	0.81713227886119	0.821875290145751	2.28637126900221
LAYN	0.414939267763358	0.305699202718803	58.2234766471021
LCN8	-0.436326957187784	-0.358464089549432	-111.066081036998
LDB2	0.89139970971012	0.640860961835639	5.56187729012658
LDLRAD1	-0.138487744535762	-0.0436713146741147	93.0997712634314
LGALS12	-0.0411240604871072	0	106.797114734221
LGALS2	0.180568634533874	0.250872603002127	194.975735455101
LGALS4	-0.0937626012110818	-0.218356573370573	39.9005628898296
LGI3	0.131318061350272	-0.218356573370573	97.2497946198857
LHFPL4	0.685588901528888	0.34064869620087	148.484586759791
LHX8	0.653579075018949	0.596631655104677	52.211818552284
LILRB1	0.897027775129282	0.647750275631296	397.436685237265
LIPG	0.601327149048196	0.393041832067032	52.7988291025587
LIPM	0.215678192460001	0.418121005003545	47.1605305719532
LMTK3	0.555618056495493	0.257010559122015	39.7662742901316
LRFN1	-0.199151852635622	-0.0436713146741147	80.2176461021944
LRFN5	0.747933020919328	0.382935225350266	64.2687822126537
LRMP	0.403947512607035	0.18873779113832	256.00693340141
LRRC16B	-0.154934044727956	-0.218356573370573	142.193422561235
LRRC38	0.664938867714818	0.393041832067032	113.928220667602
LRRC4	0.823774408262903	0.391285664555053	73.7974866824312
LRRC46	0.340660763145012	0.259100110252518	127.596487814344
LRRC69	-0.844514727582716	-0.473049916791266	6.11084267202984
LY6K	0.048131761337994	0	42.83629536611
LZTS1	0.797784367286939	0.815241197482534	165.139939050483
MAGEB6	-0.17122798810629	-0.0436713146741147	136.628885045959
MAGEC3	0.234192098906312	0.139373668334515	198.346133702456
MARCH11	0.652113237457276	0.290011727846686	283.581741389462
MBL2	0.99973166668196	0.647750275631296	418.059982287622
MC4R	0.633301653722772	0.393041832067032	118.320503773866
MC5R	NaN	NaN	73.9186096273093
MEGF10	0.947837247445722	0.351365087804712	11.8585477736588
MEIG1	0.0765006372987204	0.195123135668321	171.393775343594
MEOX1	-0.170189389421622	-0.129550055126259	122.829764924505
METTL11B	-0.149957293122586	0.418121005003545	90.6491440361179
MGP	0.90109691102813	0.480384461415261	191.417233861812
MIER1	-0.891560797406326	-0.480384461415261	-20.4515077851149
MIP	-0.160324695198803	0.0647750275631296	41.4671784317469
MMP10	0.356098426045935	0.0512091556499189	112.087575541315
MMP16	0.822262291709876	0.561350593123127	4.6555604056598
MMP25	0.579479804670658	0.393041832067032	48.1255948447124
MMP28	0.153210427990707	0.18873779113832	122.935816234702
MOGAT1	0.504994964778592	0.413918677192358	40.8002001194141
MOGAT2	NaN	NaN	177.453892424713
MORN3	0.000803739661263162	0.0591312395989083	142.219201589386
MPPED1	0.836101880250754	0.805667360694132	10.3681707758696
MRO	0.613273609205498	0.532181156390174	126.478195797499
MTNR1B	-0.0835065865955897	-0.131013944022344	44.3355451912332
MUC5AC	-0.120188554506061	0.0436713146741147	66.9205070990381
MYCNOS	0.575726777392924	0.473049916791266	96.042769973612
MYH2	0.59463360927129	0.480384461415261	137.769207167496
MYO3A	0.970725348110914	0.440589529923454	151.080690815445
MYOZ3	0.593668464307986	0.480384461415261	165.535949668199
MYPN	0.675870825332478	0.510107626104325	67.101276060486
NANOS3	-0.419566675312996	-0.367239887355847	-50.2355123628616
NAP1L6	0.618001212732123	0.480384461415261	277.757941854216
NAPG	-0.828029228273851	-0.647750275631296	-7.29398569602549
NAT2	-0.155990837637137	0.0436713146741147	42.0418705412315
NCR2	-0.450332757602711	-0.518200220505037	-222.286221618065
NDNL2	0.865109001068413	0.647750275631296	6.44684479615737
NEFL	0.858838538380892	0.696868341672576	216.880645261728
NEFM	0.773608155755148	0.781623003771914	200.344290867899
NETO1	0.78310343478993	0.418121005003545	236.876962687432
NGF	0.723267915393432	0.621453702528614	79.4284795460837
NKPD1	-0.172217512252086	-0.218356573370573	51.0694246207605
NKX2-6	-0.0927584292082657	0.218356573370573	106.16712880049
NKX3-2	0.0753653719320817	-0.00836242010007091	56.1890971030672
NKX6-1	-0.151487165107972	-0.0647750275631296	47.9005740067621
NLGN1	0.873187347373057	0.604274236292888	4.82480073776114
NMB	0.993053488191912	0.752617809006382	20.3634653244754
NME5	0.449373662956247	0.393041832067032	184.636535313236
NODAL	0.664067304272239	0.393041832067032	217.269198087737
NOVA1	0.367422278515123	0.218356573370573	314.412468738796
NOVA2	0.933914196100977	0.745744443034336	239.45651015615
NPAS3	0.934244512137716	0.633818533683599	11.087799674041
NPFF	NaN	NaN	96.2834453518441
NPTX2	0.917756054384411	0.745744443034336	131.675125464243
NPY	0.354644590794639	0.0647750275631296	134.72261103224
NPY1R	-0.138215472502954	-0.0647750275631296	54.4825645022727
NR0B1	0.781926092607694	0.665719023448946	83.0221825021679
NR0B2	0.672061003562738	0.393041832067032	812.429019987016
NR2E3	-0.626265281393643	-0.514135842298185	-61.3582392450965
NSUN7	0.596375276704831	0.480384461415261	355.234621094029
NTF4	-0.120497729497226	0.131013944022344	50.7847088758777
NTN5	-0.0740773742947635	-0.218356573370573	69.417431000299
ODF3L1	0.043310810982553	0.131013944022344	65.5924042887311
OLFM3	0.82356290358829	0.854834802697483	10.726249058516
OLIG2	0.633940350244579	0.358464089549432	160.422319789377
OPCML	0.86583095611984	0.543862997012441	4.49115365095779
OPN4	0.538077846996326	0.529619939671158	73.0311886459301
OPN5	-0.199291632419758	-0.217422922601844	101.380730678352
OPRM1	0.496536422020458	0.27533460844145	51.1618648852199
OPTC	0.511552582971002	0.462298782318737	153.167751051951
OR51E2	-0.129272689468652	0	87.9898214918307
OR51I2	-0.208506376461188	-0.453425192941907	50.334658693937
OR51M1	-0.130512815059826	0	81.5603133009868
OSR2	-0.21190290329368	-0.393041832067032	59.2325237362907
OTOG	0.983386962868514	0.639692501115462	108.825277797429
P2RX1	NaN	NaN	159.368504062459
P2RX6P	-0.149969343420033	-0.194325082689389	68.4342041840674
P4HA3	0.269912945524602	0.334496804002836	111.830101139646
PADI4	-0.149376839557521	-0.518200220505037	91.3555053883359
PAEP	0.418691959255717	0.393041832067032	416.837009546631
PAGE4	0.677139625506146	0.480384461415261	332.937226592466
PAM	0.854794319093763	0.74254603773882	3.46888595240975
PARVG	0.071080653983358	0.218356573370573	83.7849702263688
PASD1	-0.199594737513819	-0.430045378901151	103.956637674971
PATL2	0.614376245132672	0.668993608005673	52.7834457333679
PAX3	0.974583348198963	0.650443635587991	114.794893296201
PCDH11Y	0.772847748717478	0.480384461415261	197.915758045259
PCDH18	0.803286623239878	0.771597271310424	44.7425586972878
PCDH8	0.775070598845054	0.550497922011402	88.7791248017958
PCDHB12	0.875853747643212	0.807927752182862	2.73387984116354
PCDHB6	0.838312956082186	0.869048189253482	1.3413672705299
PCDHB8	0.823212930667786	0.752617809006382	3.49485693909217
PCP4	0.963000961768923	0.575420094933901	63.3860205565035
PCSK1	0.888506362699709	0.838330008288623	242.947560674918
PDCD1LG2	0.739339403697304	0.647750275631296	40.2371142423446
PDE6B	0.614062601396907	0.582975248068166	46.7754972204834
PDE6G	0.714456375867038	0.480384461415261	149.61184870838
PDLIM3	0.201915870802163	0.305699202718803	56.1457144918958
PDYN	0.653237879081146	0.393041832067032	144.553185747261
PGLYRP2	0.525454973549695	0.318274569041734	48.5595058616245
PGR	-0.147643807050307	-0.0647750275631296	43.8144540567878
PHOSPHO1	0.0493569104895619	0.0230168037973561	48.3168297058658
PHOX2A	0.924167450584401	0.480384461415261	535.138870561325
PI15	0.858411737951036	0.35478743759345	84.5318303790439
PI3	0.98871325292059	0.480384461415261	261.670409533086
PITPNM3	0.828172829225736	0.857779664702572	9.81815684436226
PITX2	-0.187218166947363	0	160.702158741682
PLA2G2D	-0.137081084018602	-0.129550055126259	83.3236824334936
PLA2G7	0.833276240946242	0.45333950359163	60.7964288642382
PLAC9	NaN	NaN	73.5628006190113
PLD4	0.605815622072572	0.393041832067032	707.978217849797
PLEK	0.568236922750268	0.480384461415261	86.5350809377428
PLXNA4	0.836444261958647	0.494727444918154	14.4626859342434
PNLDC1	-0.0781726600404175	0.218356573370573	130.125549020761
POT1	-0.823161881411699	-0.789352217376326	-2.44065243458925
POU3F1	0.550581615158045	0.250872603002127	62.8069345218981
PPAPDC1A	0.612693644969308	0.137636270017535	51.6399527464399
PPP1R14A	0.886926740163469	0.856893070496975	1.15601511343381
PPP1R14D	-0.136476790953078	-0.0436713146741147	78.2280191186362
PPP1R1A	NaN	NaN	101.780459626414
PPP2R2B	0.82260073561044	0.503596762949153	9.65912429903793
PRCD	0.301339558115767	0.110480658227309	58.8537325955016
PRDM13	0.441761397070614	0.256045778249595	45.5703661962105
PRDM7	NaN	NaN	136.18666165885
PRKG1	0.835797498668305	0.618637772583244	6.52579358604161
PRND	NaN	NaN	82.867119048955
PRODH2	0.702210448748856	0.480384461415261	397.926542221153
PROKR2	0.759454191179134	0.512091556499189	172.49901874834
PROM1	0.828761847303956	0.892862137848166	5.29514940011041
PRSS36	-0.132145902569213	-0.218356573370573	89.3528119319294
PRSS7	0.748780347309302	0.591312395989083	191.471721449306
PSG1	0.19302228984809	0.393041832067032	74.1710984434073
PSG11	0.511168542541628	0.518200220505037	137.971613965021
PSG4	0.629965817208975	0.358464089549432	191.858848316142
PSG6	0.642685343393301	0.752617809006382	145.746010203683
PSG9	0.254000868685793	-0.0836242010007091	68.1014354793006
PSORS1C2	NaN	NaN	93.008299958718
PTCHD1	0.647913935670548	0.563300712149108	71.2930949932828
PTCRA	-0.137632647827066	0.0436713146741147	204.072072644204
PTPRK	0.795172885437588	0.920424626106224	2.36446838763956
PYDC1	0.996600601573848	0.647750275631296	235.007933251396
PYY2	0.570941960909834	0.480384461415261	81.9694744683649
PZP	0.252981565418087	0.139373668334515	142.836420700764
QRFP	-0.616886036858049	-0.307254933899513	-49.2065215347685
R3HDML	-0.135328145801041	-0.215022689450575	93.5340466249431
RAB25	NaN	NaN	54.7551438695266
RAB39	0.456546371211179	0.569810127044025	208.83103479171
RAC3	NaN	NaN	92.6592219979484
RAMP3	0.157455633666783	-0.259100110252518	67.7562888240959
RANBP3L	NaN	NaN	171.507308843364
RARRES1	0.549788821474745	0.585369407004964	95.3561256811504
RARRES3	0.549047542278168	0.480384461415261	64.0923790178225
RASIP1	0.357655561090671	0.128505279561007	59.0032993119279
RASL11B	0.579778712715978	0.518200220505037	264.438455265142
RASL12	0.574329374280923	0.393041832067032	109.229616325811
RASSF9	0.707513390194061	0.480384461415261	107.450835184657
RBM23	-0.929397197856073	-0.639692501115462	-15.9644954619915
RDH12	NaN	NaN	69.4793525075786
REN	NaN	NaN	187.181039705369
RFTN1	0.866659151566475	0.769438866291043	0.927250610825172
RGS7	0.831247808044127	0.561869026728474	8.08510986703087
RHAG	-0.389669292449613	-0.518200220505037	-336.258668290242
RHOU	0.896252406923429	0.845165000423137	2.17991366832328
RIC3	0.624355459336928	0.64111887433877	119.503874146548
RIT2	0.0679872370159405	0.499927752972588	98.2024921691509
RLBP1L2	0.738432859069407	0.362371537669739	152.78497273105
RLTPR	0.851705555080925	0.480384461415261	8.25939363894518
RNASE1	0.462018519411238	0.480384461415261	58.4141485496478
RNF175	0.986116766824758	0.480384461415261	119.513555037263
RP1-74M1.1	-0.206182665140435	-0.194325082689389	124.763415857423
RP11-221J22.1	0.0764792827749573	0.18873779113832	57.685437527384
RP11-314E23.1	0.686627635909378	0.453425192941907	58.6256472095175
RP11-332P22.1	-0.0784589698333758	-0.131013944022344	46.9444836208731
RP11-351J23.1	0.999558436023307	0.647750275631296	336.674090790296
RP11-352D3.1	-0.139593281574617	-0.131013944022344	174.541493355649
RP11-371I1.2	-0.150946593789995	0.0436713146741147	43.1145590111863
RP11-414K1.1	NaN	NaN	160.108010245607
RP11-421L10.1	0.815727110017493	0.480384461415261	355.451978034503
RP11-46A10.1	-0.857768952889967	-0.480384461415261	-7.83278293159645
RP11-487I9.1	0.226424645233308	0.393041832067032	141.184368098373
RP11-94K8.1	NaN	NaN	133.081443200673
RP3-393E18.1	-0.189125647639393	-0.393041832067032	76.9085251107202
RP4-539M6.2	-0.090416094711148	-0.218356573370573	208.182773382721
RP4-788L13.1	0.553180483536381	0.358464089549432	60.2586751984102
RP5-860F19.1	-0.0846684274040389	-0.0436713146741147	90.0614011671816
RP5-884M6.1	0.184113506639197	-0.259100110252518	183.632307925546
RPS6KL1	-0.172341727996689	-0.305699202718803	61.77489851341
RSPO3	-0.635904356264434	-0.30256374339558	-120.471526737371
RTN4RL1	0.13600655937774	0.393041832067032	153.670655004752
RUNDC3A	0.149518896163749	0.414302468352409	173.114526821726
RUNX1T1	0.920490604301529	0.635646391749411	16.9483724168379
S100A3	0.643519535686564	0.585369407004964	59.4590166033006
S1PR5	-0.169068958104154	0.131013944022344	125.953387071364
SCGN	NaN	NaN	261.396334445328
SCN2B	0.157351740462997	-0.131013944022344	44.9179367738005
SCN3B	0.375391289739884	0.290280630758277	61.7102850027367
SCN4A	-0.166204004685857	-0.193341151897791	-1646.18723060937
SDC2	0.935284843248176	0.829415430422318	1.60062847999559
SDS	0.0436936333112088	0.393041832067032	125.890455036558
SECTM1	-0.553064478450334	-0.259100110252518	-40.6444143415273
SEMA3G	0.242706893747963	0.323875137815648	64.2068095801788
SEMA4D	0.841288458166533	0.807919321471121	2.26281564034675
SERPINA1	0.845467305534533	0.647750275631296	7.20359976667264
SERPINA10	0.227871491782928	0.027874733666903	67.3676893456336
SERPINA11	0.999717625349311	0.647750275631296	699.693843084019
SERPINA3	0.543638502012052	0.393041832067032	221.106539414738
SERPINA5	0.984898796070571	0.647750275631296	211.787099523915
SERPINB7	-0.250420182526791	-0.129550055126259	44.2659276703028
SGCB	-0.431826707123091	-0.480384461415261	-70.7862299774298
SGCG	-0.96025036747854	-0.647750275631296	-452.805422391222
SH2D1B	0.496653763191998	0.306622070335933	56.2861720723423
SH3GL2	0.847547448336958	0.680009255387445	6.69514992326122
SHC2	-0.154572131502059	-0.0436713146741147	209.228965018315
SIAE	-0.912731880715441	-0.667487310123326	-4.991656364747
SIAH3	0.750305900052338	0.231125081760512	58.0285504448069
SLC11A1	-0.826235967758063	-0.647750275631296	1.88941129157759
SLC12A1	0.783313613130769	0.696868341672576	142.933967962006
SLC12A3	NaN	NaN	104.15651566751
SLC15A2	-0.111880006799705	-0.0647750275631296	51.2571489081756
SLC17A1	0.713272293040976	0.480384461415261	339.193777808211
SLC18A1	0.0857252796377352	-0.305699202718803	140.205143587401
SLC1A3	0.821727862736213	0.49654258664304	7.17439815414582
SLC1A6	-0.130407713986215	0.0436713146741147	129.898680398554
SLC22A11	0.297153028585172	0.301047123602553	90.313983222104
SLC22A16	0.602471986861254	0.468295525603971	184.691871031219
SLC22A7	0.535931081356832	0.473049916791266	206.038756654578
SLC23A2	0.85015542945493	0.900498437476399	2.93664744614831
SLC26A9	0.377256387061135	0.453425192941907	173.456837406377
SLC4A1	0.177445307177591	0.0630341132074124	217.672642234444
SLC5A12	0.437499581318056	0.393041832067032	77.6689861994499
SLC5A9	0.749297995841684	0.665719023448946	105.696133155686
SLC6A17	0.155527733334111	0.218356573370573	62.1066170155809
SLC6A3	0.669850404875919	0.521430021917646	109.218255382383
SLC9A3R1	0.837145196755466	0.640911923508155	3.33624915569527
SLCO1B1	0.129140120112367	0.393041832067032	61.1150216261757
SLITRK1	0.984779456427384	0.647750275631296	386.871106058425
SLPI	0.84533105013536	0.480384461415261	139.705563264106
SNCA	0.641672369451477	0.705982067923019	77.8522296413772
SOHLH1	-0.17899012502776	-0.218356573370573	42.7465186004617
SOX1	0.940737398999499	0.650443635587991	106.774047115342
SOX10	0.98137036471128	0.647750275631296	122.160859045296
SOX11	0.85377524299221	0.781623003771914	252.826981602272
SPATA12	0.737313592021957	0.354458778479283	120.676876913004
SPATA22	-0.449552814882809	-0.153627466949757	-57.1096987248724
SPATA4	0.62101020188946	0.453425192941907	64.7336465494309
SPINLW1	0.67153295568299	0.259100110252518	157.970265962669
SPNS3	-0.120042865036119	-0.305699202718803	43.2123682670849
SPRR2E	-0.140941477667451	-0.131013944022344	139.560603655762
SPSB4	0.885202234625791	0.469927440972719	24.2214474828993
SSTR1	0.671123444448168	0.718588890564501	50.2048273928087
ST6GALNAC1	-0.140586154758809	-0.131013944022344	180.482502171487
ST6GALNAC5	0.837381784073712	0.681837237274379	6.98056307408233
ST8SIA2	0.858301556970883	0.639692501115462	169.189206532502
STEAP1	0.836916509446548	0.480384461415261	11.5805897757999
STEAP4	0.979362033087123	0.480384461415261	151.682043364217
STMN4	NaN	NaN	160.759334745092
STX1A	0.826629326383644	0.812069023825007	2.50218013456956
STYK1	NaN	NaN	53.1234934592977
SYCE1	-0.067022288932933	-0.131013944022344	63.8106464068619
SYT5	-0.0569222588875835	0.194325082689389	87.1220550992686
TACC2	0.825387797204488	0.740769543590344	2.99177035066109
TAGAP	0.65876680708467	0.393041832067032	217.400185403836
TAGLN3	NaN	NaN	199.016503320013
TAS1R2	-0.203555216158926	-0.609329761004986	125.526427423906
TAS2R1	-0.829501341346235	-0.480384461415261	5.3398761222116
TBX22	0.600699936612443	0.393041832067032	191.992569291086
TCEAL5	-0.170230029303947	-0.218356573370573	110.9591139005
TCERG1L	0.912495106689273	0.549314878880767	16.2190642959636
TCF21	0.913682135789117	0.480384461415261	183.070822799302
TCF7L1	0.911269339724619	0.929380842953389	3.0452209690987
TCN1	-0.125050709570324	0.131013944022344	113.399044011674
TCP10	0.774393799735138	0.585369407004964	240.853809606952
TCTEX1D1	0.785018853683637	0.676566148426226	39.8794968844204
TDGF1	0.896794126992697	0.621448613109477	481.988034322072
TF	0.879820989310016	0.706779037585541	107.640498308753
TFAP2B	0.631258864169572	0.480384461415261	202.455616253449
TGM3	0.223525195588783	-0.187371485942865	46.3253051387173
TH	-0.00308983890385219	-0.0836242010007091	42.9437637260699
THAP7	0.541329095477464	0.480384461415261	90.9652486526606
TINAG	0.137591428772405	0.124290740505723	41.3402100511281
TLR10	NaN	NaN	289.275868161406
TLX3	-0.143221855565302	0.131013944022344	75.9057174510855
TM7SF4	-0.104239053746691	0.0647750275631296	47.3554318046755
TMEM100	0.830456693890931	0.480384461415261	112.892145357396
TMEM132D	0.944021613991869	0.225877556445886	33.4052870288139
TMEM155	-0.117897373220302	0.131013944022344	47.4472050432792
TMEM196	0.104696560063697	0.480384461415261	107.634160198671
TMEM213	0.62771600615019	0.290011727846686	42.8300686649044
TMEM215	0.787391863328714	0.696868341672576	127.962317718209
TMEM221	-0.17069896058572	0	-91.9474046764693
TMEM40	-0.119397360640361	0.0436713146741147	107.45952504176
TMEM45B	0.524735213989075	0.480384461415261	69.9056820276822
TMEM61	0.579375220641726	0.529619939671158	153.208134374535
TMEM65	0.206378111018418	0.131013944022344	72.9048235999818
TMEM84	NaN	NaN	110.338746067274
TNFSF11	0.406371224699434	0.218356573370573	41.3267308462218
TNFSF15	-0.205348986807396	-0.305699202718803	47.9295235929166
TOX3	0.842923261193104	0.792451251616111	34.5511516707999
TP53I11	0.783412496872302	0.686475817477733	108.723174198001
TREM1	0.264896168634202	0.194325082689389	65.1817765921172
TRGV5	0.222798677539559	0.0836242010007091	41.8672795373672
TRIM25	-0.829610765318191	-0.807927752182862	-1.99090221618653
TRIM44	-0.905919892742829	-0.901751403883351	-2.48752443071973
TRIM58	0.655960828883145	0.480384461415261	96.5385232535028
TRIM69	0.555454622437478	0.480384461415261	45.5389894437535
TRIM71	0.690501001575755	0.75955452531275	80.5547721117378
TRPA1	-0.141399744842036	0.131013944022344	111.220069716666
TRPM5	0.707121772519708	0.480384461415261	167.721366309981
TSGA10	0.824497621821469	0.725718514637912	3.82442737930887
TSPAN10	0.460087123386069	0.197506888049892	196.877992853601
TSPAN19	0.665808622198706	0.405095746833467	221.790392338776
TTC16	0.98273753999724	0.480384461415261	553.753531513579
TTLL10	0.811842513496182	0.506369683541833	72.914676645356
TTLL13	0.332555895896648	0.393041832067032	77.3784711000785
TXNDC6	-0.109444019953628	-0.0436713146741147	152.27088581874
TYK2	-0.82391786588353	-0.647750275631296	-6.09329585933976
U91324.1	0.998354444736913	0.647750275631296	615.026780918716
UBR1	-0.824414822936014	-0.480384461415261	-10.0145985277987
UGT1A1	-0.211783497601716	-0.393041832067032	60.2575316096574
UGT1A6	0.276034091337529	0.0836242010007091	41.1353676107414
UGT2A3	0.999740279527477	0.647750275631296	539.618797683408
UGT2B10	0.699015888998321	0.480384461415261	560.675944138218
UGT2B4	0.449885713232068	0.174400022261367	105.531732748215
UNC5D	0.949638422569205	0.409151700436402	10.5347833324769
UNC93A	0.861111618171202	0.532379015324173	153.24795354252
UOX	0.723833471513064	-0.0314668123933086	51.3904979642262
UPK1B	-0.129254778919714	-0.0436713146741147	406.93013317129
USP26	-0.522704736427541	-0.465170523984072	-61.1010631063035
USP44	0.588397316207905	0.480384461415261	82.619817919304
USP46	0.383835730835128	0.393041832067032	51.5863289999702
VAT1L	0.870646091648953	0.545414316785312	5.17890313518294
VIP	0.431275498034468	0.453425192941907	364.570323768128
VMO1	0.122082055970957	-0.139373668334515	64.088880733002
VNN1	-0.159302390662835	-0.218356573370573	42.4247529919308
VTCN1	0.679237146938963	0.477305324083742	56.7735735976361
VWA2	0.826889778500067	0.300909260537963	14.4139076832066
VWA5B1	0.880814093601328	0.543557306504609	111.219591101128
VWA5B2	-0.185574604362252	-0.323575114464717	-93.9714719720479
WDR48	0.658993045691098	0.194325082689389	51.7316441754529
WDR93	-0.140434451867749	0.195123135668321	56.1229237590143
WFDC1	0.426109623162456	0.3924164082473	46.5899585605523
WFDC3	-0.142910325426792	0.131013944022344	140.539819952804
WFIKKN2	NaN	NaN	46.24700178214
WIT1	-0.20535828358544	-0.0836242010007091	224.224980325312
WNT11	0.668982470895476	0.354458778479283	57.1146623742296
XKR5	NaN	NaN	69.2795048573955
XRRA1	-0.881856533973323	-0.785825277985741	-3.93939413508376
Z82186.1	-0.0876185711765378	0.105056855345687	49.605298813108
Z82195.1	-0.00407747843013081	-0.236524958395633	118.192543149373
ZAN	0.50435960671716	0.339952700055849	111.806774556511
ZAR1L	0.167754920267375	0.0836242010007091	46.7620533175586
ZFAND2A	0.870345017460587	0.647750275631296	5.08426163228113
ZIC1	0.258948280677589	0.308425170884571	271.010534973341
ZIC4	0.113143434600051	0.293726353282303	154.033577825713
ZNF157	NaN	NaN	59.5439814171433
ZNF177	0.774721653782119	0.480384461415261	138.26443522241
ZNF366	0.219737567276205	0.349855417719812	98.3894655426929
ZNF383	-0.090168469013573	0.064447050632597	-57.0199333791519
ZNF385B	0.931381881915671	0.873426293482293	6.40182902564793
ZNF423	0.855435579181704	0.462099096239691	6.27192651422744
ZNF45	0.287252696756274	0.218356573370573	40.9473476342372
ZNF521	0.909774527050177	0.723226979599848	8.06591559150725
ZNF540	0.375434383739719	0.327777388678545	59.0614071704952
ZNF556	-0.165853985874773	-0.0436713146741147	152.702738507163
ZNF567	0.328526815933188	0.305699202718803	41.8796026549468
ZNF684	0.887846718046699	0.480384461415261	17.9432022536586
ZNF696	0.464107903181789	0.480384461415261	66.2130609584716
ZNF71	0.31221583448388	0.131013944022344	81.5552193914726
ZNF737	0.324696049857606	0.167248402001418	69.723690981886
ZNF781	0.494942342744731	0.259100110252518	73.7205038691417
ZNF833	0.939843711282542	0.480384461415261	12.8945373086185
ZNF835	-0.116464127479152	-0.0436713146741147	73.1887621554944
ZSCAN18	0.695555906695878	0.647750275631296	51.9812910076984
ZSCAN5B	-0.173933655291158	0.129550055126259	49.5403309156384
ZSCAN5C	-0.120377732726602	0.131013944022344	72.8410131332918
ZSWIM5	0.83282780210127	0.903003835737272	1.59997634498368
