# Supplementary material for: Functional transcription factor target discovery via compendia of binding and expression profiles
Source: Sci Rep. 2016 Feb 9;6:20649. doi: 10.1038/srep20649 (PMC4746627; doi:10.1038/srep20649)
Supplement: Supplementary Dataset [file srep20649-s2.zip › Supplementary Dataset/43180_2_data_set_1775637_nz79pm.csv]

Gene	PC	SC	CARS
ADAM11	-0.14197691723122	-0.480384461415261	210.897996826098
ADAMTS8	-0.159861779403978	-0.305699202718803	220.907590845408
ALDOB	-0.0889874488811983	0.218356573370573	154.721713524442
AQP4	-0.140392394814106	-0.480384461415261	132.652411794559
ARHGEF15	-0.189631688458464	-0.518200220505037	327.288592477174
ASB2	0.944248125979718	0.480384461415261	61.5592114030974
B3GNT6	0.4087802873467	-0.250872603002127	92.2809922667375
BEGAIN	-0.402623685966483	0.331979662892372	-80.2989973988825
BHLHE40	-0.962907832259137	-0.480384461415261	-18.741626477551
BTNL2	-0.0980070007824964	0.305699202718803	277.367147304711
C20orf166	-0.197941584241189	-0.129550055126259	85.7161340643777
C5orf52	-0.140686615042366	-0.0647750275631296	206.658387390506
C6orf123	-0.131921395704725	0.0647750275631296	243.483594275094
C9orf24	0.31984454226726	0.0647750275631296	139.181946054213
CA10	0.504699791723005	0.195123135668321	112.813876359486
CCDC155	-0.0969923772162355	-0.305699202718803	135.963846169279
CD300LB	-0.0891957917196487	-0.131013944022344	131.161282041271
CD48	-0.138458060562329	-0.393041832067032	51.7602422016521
CD6	-0.0593985431952165	0.305699202718803	54.4668867425724
CD7	-0.189817612830751	-0.518200220505037	58.3636194712453
CLEC2L	-0.469761534604524	-0.845165000423137	-10.0366150309375
CLECL1	0.999061689111894	0.480384461415261	116.310582423331
COLEC12	-0.77065753735377	-0.898717034272917	-3.47195501397918
CPA5	0.468832894838366	0.480384461415261	119.281263973279
CPLX4	-0.147272884476243	-0.259100110252518	73.7789279763946
CRYAA	-0.196732812973037	-0.647750275631296	112.309161064759
CUX2	0.736837155587811	0.846217416556712	1.50244517531488
CXXC4	-0.150923357331338	0.218356573370573	97.1287435274098
CYP3A43	-0.0963652278072504	-0.480384461415261	201.209066010043
DCC	0.184080886224658	-0.0647750275631296	64.2418284767034
DMRT2	-0.273767103424344	-0.679839757965401	53.5141727642429
DNAH2	0.459625949626134	0.393041832067032	286.720035122412
DPP6	0.651858336772489	0	54.0146903994816
DRD1	0.604996860889064	0.393041832067032	99.7738109280378
DRD2	-0.0999508274123094	-0.307254933899513	157.152382430127
DSP	-0.884330219057385	-0.881070747012641	-3.59989636525676
EGFL6	0.102945389052387	-0.102418311299838	72.3024713794951
FAM107A	0.422732882587047	0	132.592668767512
FAM99A	-0.105622088312292	-0.480384461415261	67.6177822630703
FAM99B	-0.0896280362555698	0.0436713146741147	225.167074028604
FBXL21	-0.492943723002281	0.171378614099395	-116.34356494218
FOXB2	0.855098248918515	0.860456050815273	1.34083663833368
FOXI2	0.41163400962376	0.428112550630823	73.7451707475497
GABRB3	0.184868795197628	0.311782899703334	126.797851365588
GAD2	0.746760764501099	0.277350098112615	82.6061050332337
GAGE12J	-0.0872514657366137	0.218356573370573	183.92456075874
GALR3	0.998041167958915	0.480384461415261	67.9522482492049
GAP43	-0.134042934777621	-0.305699202718803	90.9661339351723
GDF10	0.362010281394153	-0.250872603002127	157.669579324147
GNAT1	0.544365149361164	0.64111887433877	79.0274767881364
GPR25	-0.434817413182637	-0.409673245199351	-101.019551203417
GPR62	-0.139786693650801	-0.393041832067032	99.2942714304341
GRAMD2	-0.139727019728132	-0.218356573370573	215.859639535671
GRM1	0.578436844535256	0.64111887433877	83.4181289832699
HBM	-0.530874925566674	-0.529619939671158	-137.125755543387
HBZ	-0.144010949335252	-0.480384461415261	86.1314584048549
HCRTR1	-0.141203948861399	-0.305699202718803	75.6614847784491
HEPN1	-0.0800556246853101	0.131013944022344	61.0034565167598
HES4	-0.766274782878817	-0.826931789095197	-1.72513776480472
HFE2	-0.25683588756357	-0.129550055126259	133.820676767106
HOXA11	-0.718578749837077	-0.856893070496975	0.988778324952194
HOXB6	-0.822856915112152	-0.829988416166348	-5.98154899562422
HOXC12	-0.163346115284074	-0.0197104131996361	-75.1706694043943
HRH2	-0.153230098779981	-0.0836242010007091	99.1300745527542
HS3ST2	-0.202648077924517	0.0436713146741147	73.3572140636022
HS3ST6	0.548074191994502	0.832915961602676	3.10513937285612
HTR1A	-0.112080977491963	0.403167542719829	70.5831538132985
HTR2C	0.109719160311499	0.516879728300782	58.6799983228477
IL13	-0.192141137240567	-0.529619939671158	116.764001464666
IRF8	-0.527502287483113	-0.0512091556499189	-56.1992750204667
KCNH1	-0.517818207804561	-0.856893070496975	0.874483957709554
KCNH7	-0.15427917920992	-0.532181156390174	123.618947347789
KCNK17	0.583599250727354	0.585369407004964	62.663253435039
KLK10	-0.206817230551511	-0.323875137815648	189.776571880213
LBX1	0.262224271425228	0.453425192941907	75.8593994719144
LHX5	-0.823024074798103	-0.865773028606769	-1.67373506592961
LRRC16B	-0.100640331587638	-0.393041832067032	94.8480342578023
LRRTM3	-0.185048593117393	0.259100110252518	53.7641594415632
MAF	-0.88214835035593	-0.832050294337844	-3.60028970211726
MARCH11	0.827321649171679	0.85740297418417	0.792272686836302
MBOAT2	-0.972690691045943	-0.480384461415261	-18.551759097449
MMD2	0.874126708029062	0.856893070496975	2.21406181287959
MNX1	-0.843736409385742	-0.829415430422318	-1.82977893248787
MS4A3	-0.0781759463215552	0.393041832067032	75.3922033502438
NCCRP1	0.250492485466018	-0.027874733666903	114.814192330786
NDST3	-0.1954958333982	-0.194325082689389	136.826273395736
NETO1	0.652760877270978	0.521430021917646	405.009712594402
NIPAL4	-0.178776702167548	-0.480384461415261	79.9993387089257
NLGN1	-0.647637288505204	-0.837191745702164	1.4657584958369
NOVA2	-0.00757926403592464	0.362371537669739	88.1105855366177
NPBWR2	-0.812121719569263	-0.856893070496975	5.19398906673454
NPPB	0.400204923226154	-0.409673245199351	417.639924573699
NR6A1	-0.827094842868539	-0.856893070496975	0.897919450701348
OXGR1	-0.112654505597992	-0.480384461415261	132.878435253875
PAQR9	0.230364187950546	0.351221644202978	160.020334841092
PCDH20	0.102181885226812	0.388650165378777	56.1488542395311
PDZD2	-0.202075793583183	0.131013944022344	84.0579524707451
PHLDA3	-0.972235462091794	-0.480384461415261	-24.8296782697722
PHOX2A	0.326896698007257	0.831985140248684	4.68586331407827
PITX2	-0.602244599773323	-0.827837354384716	-1.76801804954859
PKD2L1	-0.123699937332808	0.218356573370573	88.9885782997281
PKNOX2	-0.744510761083844	-0.856893070496975	-3.37862535492416
PLD4	-0.167884170524741	-0.441922632909236	216.758746913182
PRTN3	-0.190420307479984	0.273147823898787	79.9467848733171
RGS9	-0.191124609165707	-0.480384461415261	63.0637743340971
RND2	0.504536634825053	0.518200220505037	104.88325679223
SCRT1	0.864617004780033	0.959114493795347	1.8305983208882
SLC19A3	0.719715736262021	0.480384461415261	53.3028527899783
SLC1A6	0.357191512011232	0.305699202718803	343.347866927911
SLITRK1	-0.139040671927571	-0.499927752972588	181.146494576535
SLITRK2	0.483107624586668	0.393041832067032	71.7136911876306
SNAP25	0.191049035897388	0	75.5803112318936
SNTG2	-0.104161109402605	-0.027874733666903	89.6276618523125
SPIB	-0.0922855453538489	0.0436713146741147	69.036488810875
SPRR3	-0.0746355693855154	0.393041832067032	150.920502498896
SSBP2	-0.976084055682428	-0.480384461415261	-33.7677134033642
STMN2	-0.621681744693125	-0.90515506644204	-2.01236661570796
SYNPR	0.381343070001058	0	136.612740880479
TBC1D10C	-0.0760927046008195	0.218356573370573	62.8569825846374
TBX21	-0.12501455242888	-0.305699202718803	64.9101945558094
TCEAL5	-0.106448426713356	-0.393041832067032	175.072038779379
TCERG1L	0.38487399685492	0.695107474680153	251.3284378827
TH	-0.15482499370048	-0.393041832067032	123.372117270332
TMEM132D	-0.103221493501883	-0.480384461415261	153.765808080339
TMEM215	0.308962024348346	0.837191745702164	32.8441726806475
TNFRSF9	0.24158982974184	0.418121005003545	199.046282327017
TPPP2	-0.095300394626113	-0.305699202718803	275.366546896243
TRPC5	-0.15689737666312	-0.393041832067032	87.1972232454367
TRPM5	0.994487672576409	0.480384461415261	53.2097204915355
VAX1	0.669536998488717	0.831985140248684	1.1193358804756
WFIKKN2	-0.0896877429055652	-0.131013944022344	198.524944882448
WNT5A	-0.72428180584903	-0.832050294337844	-1.06152271197384
WNT9B	-0.775370304259323	-0.849281296908581	-1.60003884049459
WSCD2	-0.168434038293379	-0.480384461415261	76.3172082346846
ZBTB7C	-0.572080227686891	-0.153627466949757	-174.815847220621
ZCCHC12	-0.148647261403532	-0.453425192941907	142.039757574371
ZNF556	0.777484323281198	0.582975248068166	123.908090738585
