# Supplementary material for: Functional transcription factor target discovery via compendia of binding and expression profiles
Source: Sci Rep. 2016 Feb 9;6:20649. doi: 10.1038/srep20649 (PMC4746627; doi:10.1038/srep20649)
Supplement: Supplementary Dataset [file srep20649-s2.zip › Supplementary Dataset/43180_2_data_set_1775639_nz79pm.csv]

Gene	PC	SC	CARS
AADACL4	0.999721074529007	0.481226503185788	192.847342552509
ABCB11	0.663625315278825	0.570808918567853	237.904887742301
ABCC11	0.702969468513702	0.605811352253617	246.014838950905
ABCG8	0.674181827462944	0.437478639259807	495.114006235751
ABO	0.68789605048191	0.481226503185788	513.701358932883
ACE2	0.549832747563449	0.437478639259807	253.894660680571
ACER1	0.999733813791777	0.481226503185788	386.718250166582
ADAM12	0.951407756301387	0.760885910252682	93.346196574218
ADAM22	0.620331558139748	0.858395075278952	1.1292143741947
ADAM32	0.914794009939024	0.481226503185788	11.1899117694201
ADAMDEC1	0.691280700266861	0.481226503185788	279.583654264778
ADAMTS15	0.663187114174678	0.481226503185788	263.445185539203
ADAMTS5	0.852972348261769	0.64888568452305	123.399836727324
ADAMTS8	0.649319188777238	0.454219979166135	283.788304474782
ADIPOQ	0.995647775493772	0.481226503185788	83.2312644369376
ADORA1	0.452323720720273	0.306235047481865	246.006971188464
ADRA1A	0.999765204407861	0.481226503185788	260.681087534995
ADRA1B	0.943823729560146	0.714456269616293	329.780392945342
AFP	0.710998344834387	0.248266022152109	403.274552430477
AGR3	0.99642011995258	0.481226503185788	271.625656323475
AGT	0.982847882758592	0.64888568452305	304.522630618483
AKAP3	0.973780163452731	0.481226503185788	20.842523300604
AKR1D1	0.646402332386468	0.438876668521509	363.575062937154
ALDH1L1	0.672817327016198	0.437478639259807	264.880397267666
ALDH3B1	0.729243391640786	0.874009318521084	2.62475573418223
ALDOB	0.877023792413474	0.646198775737192	385.812190164135
ALX1	0.768536076940668	0.481226503185788	384.337002958192
ALX4	0.883007446135016	0.414644214431365	155.919203507891
AMHR2	0.255254725373862	0.418853908291695	315.678562681034
AMICA1	0.336498337987573	0.357228134808147	231.628678480433
AMOTL2	0.694255586651757	0.86108269906795	0.921041332941718
ANKFN1	0.100746299553515	0.474701096063922	224.942661560932
ANKRD1	0.817935283871756	0.840310967292188	1.03679664553736
ANKRD2	0.586362427262757	0.474701096063922	229.312116241216
ANXA10	0.894206835643088	0.592348877759092	79.5318212659153
AOC3	0.91532104477926	0.64888568452305	282.409844860767
AP1S1	0.837621121092042	0.481226503185788	6.92374476230996
APOBEC3H	0.542400305107048	0.390930314405582	304.179207540117
APOH	0.879887663687005	0.753968765614021	273.940444725382
AQP10	0.641607815293998	0.393730775333826	429.841777451971
AQP8	0.183694461149241	-0.0188474642923348	229.238260043846
ARG1	0.674184807015505	0.437478639259807	543.172382047665
ARHGAP20	0.995076962614437	0.481226503185788	57.0510015471251
ASB15	0.82264669512519	0.608708728202146	309.072901066327
ASB2	0.967851089767811	0.656569563208096	7.91581724457883
ATP1B1	0.721062447616253	0.820997994032758	1.38193503000707
ATP1B4	0.999834995078642	0.481226503185788	247.573794030384
B3GNT4	0.597181509908117	0.0757735230424082	234.080931691806
BAALC	0.998076571555358	0.481226503185788	78.3584852327248
BCAN	-0.902485279988729	-0.481226503185788	-10.8220524177097
BCAR1	0.777402260816659	0.823364940085138	1.14137577197163
BEND4	0.997717575800677	0.481226503185788	313.019566763821
BEST3	0.172491918266434	0.324442842261525	253.153070042081
BIRC3	0.945721820808553	0.858395075278952	2.31966706424837
BLK	0.878954170343858	0.735603028598841	383.140771478721
BLNK	0.944444922590117	0.837707816583391	165.186886054874
BMP10	0.623076087410351	0.393730775333826	268.832632723505
BSND	0.998825493429453	0.481226503185788	207.635635703623
C10orf71	0.370330888587599	0	373.533654084631
C10orf90	0.673806034341585	0.329717227776162	340.201759833133
C10orf99	0.571397570906608	0.355409326655455	294.314366764026
C11orf52	0.402878389534404	0.12977713690461	385.379675002786
C17orf82	0.998578915765081	0.481226503185788	95.6329840597798
C1QTNF7	-0.968764063213309	-0.481226503185788	-22.3975611316433
C1orf100	0.437070137853755	0.376029615587523	250.664542889924
C1orf158	0.723423731745925	0.296174438879546	298.150943982996
C1orf168	0.877784555178486	0.753937034925052	111.607383112367
C1orf185	0.957620156385897	0.481226503185788	20.7916696463465
C1orf186	0.983901111266142	0.858395075278952	6.11373908875021
C1orf200	0.407728596410067	0.0592348877759092	231.345800851356
C1orf87	-0.850661929294838	-0.481226503185788	4.15334054494215
C20orf141	0.999749485931784	0.481226503185788	202.784245095752
C21orf37	0.757485956613181	0.500947180113699	265.401176659574
C2orf54	0.918411126248371	0.753937034925052	75.4197208187026
C2orf73	0.947022223799449	0.481226503185788	11.8898151636838
C3orf36	0.997746556869025	0.481226503185788	61.5733409386744
C4orf19	0.998375359303521	0.481226503185788	383.266912279017
C4orf32	0.435520458254916	0.481226503185788	374.798970277702
C4orf6	-0.946274066718778	-0.481226503185788	7.52025071242164
C5orf38	0.906769520592722	0.481226503185788	587.177114365901
C5orf49	0.963145497868429	0.481226503185788	262.848359946204
C5orf55	0.630380321718481	0.481226503185788	240.048772014689
C6orf100	0.854112928793516	0.549966394716579	59.6882887033832
C6orf123	0.401443125717943	0.356887126487678	303.842700403141
C8A	0.674182437673819	0.437478639259807	495.921494814351
C8B	0.611627062766038	0.0242324540901447	321.267339218344
C8orf4	0.850386677794381	0.888542801585443	340.355223797372
C9orf41	-0.951755325642739	-0.64888568452305	-10.1438929918837
C9orf43	-0.667130684940785	-0.822206416791347	-2.06297605600514
CA5A	0.398422363771519	0.0324442842261525	478.565644873824
CACNG7	0.527193944371386	0.393730775333826	350.881289942639
CADPS	0.999669456014473	0.481226503185788	188.956493940209
CAMK2N1	0.634063844016624	0.819571193654777	1.63576410815445
CAPN6	0.75657247493417	0.481226503185788	322.523589742086
CAV2	0.560829562633447	0.85897365488818	2.4633564326462
CCDC67	0.999785974718749	0.481226503185788	448.617457560198
CCDC80	0.940783722649441	0.572603915167123	67.3361936070158
CCKAR	-0.988980721323028	-0.481226503185788	-36.6899086815161
CCL22	0.849375246617235	0.799831632114309	215.796721382076
CCL24	0.518918523625682	0.393730775333826	336.81892850232
CCL3	0.924472806722832	0.733217331698039	408.524322860877
CCL7	0.999308706633631	0.481226503185788	136.257966646767
CCND1	0.701028224673079	0.86500524392755	1.45436823578726
CCR9	0.318622032285223	0.326706048467523	332.773722558338
CCRL2	0.985327111674246	0.481226503185788	181.303596878507
CD163	0.954562675076324	0.481226503185788	14.7668805145629
CD1C	0.668823642346217	0.570808918567853	260.405094329753
CD300LB	0.479777364267194	0.306235047481865	337.534912250535
CD33	0.606718896981479	0.481226503185788	391.901620187898
CD3D	0.614423400909231	0.393730775333826	524.798418026463
CD7	0.674190619625444	0.437478639259807	631.810263582333
CD79A	0.711845572111407	0.570808918567853	427.456066439442
CDH20	0.999908490756679	0.481226503185788	306.290226145755
CDH8	0.822352931158876	0.481226503185788	331.186647664815
CDK10	-0.89291385643889	-0.64888568452305	4.44284129909027
CDS1	0.909921746430023	0.64888568452305	183.423268521362
CEACAM18	0.596342085179166	0.393730775333826	230.969918948066
CELA2B	0.999849955455806	0.481226503185788	344.997435852275
CER1	0.999395270839135	0.481226503185788	331.032651148715
CES1	0.808457335074293	0.804285566673313	559.616365362107
CGA	-0.138815879935595	-0.0324442842261525	239.761570619535
CHAT	0.999713446010551	0.481226503185788	235.79852724101
CHGA	0.650300581534065	0.393730775333826	253.174262789878
CHKA	0.847601278557962	0.646200364227805	5.30766297121165
CHL1	-0.989014946038049	-0.481226503185788	17.2921150900218
CHN2	0.771248897230669	0.836534288787504	4.78891679164259
CHRM2	0.879821578229598	0.481226503185788	11.4544068640143
CHRNA9	0.81717397405605	0.592348877759092	253.892235296976
CHST13	0.631813016844321	0.437478639259807	266.717420583482
CLCA2	0.845867504736415	0.355409326655455	96.2214376391451
CLEC3A	0.997101457262708	0.481226503185788	184.993026477794
CLECL1	0.999646855222168	0.753937034925052	340.035048622264
CNTN1	0.676427690647007	0.608708728202146	662.36875640566
COL22A1	0.910713026781316	0.481226503185788	418.670678725723
COLEC12	0.940878716731016	0.207322107215682	88.8090020883059
CPB1	0.999212985977371	0.481226503185788	117.543610710189
CPLX2	0.906796450631717	0.822013828402004	9.76533339676368
CPN1	0.636171945898088	0.551552831844593	435.757985839228
CPN2	0.674111498687386	0.437478639259807	440.400389333153
CREG2	0.779728576576974	0.583997116070745	291.521219745688
CRISPLD1	0.1683792820344	0.194665705356915	312.626170789486
CRYGD	0.998919876928129	0.481226503185788	273.103131502868
CSMD2	0.991600226134746	0.481226503185788	265.613926646286
CST6	0.858507916074101	0.481226503185788	397.692484268347
CSTA	-0.0896802385841528	0.131243591777942	508.620594615231
CUEDC1	0.837265680614415	0.608106477032237	5.51232881370331
CXCR3	0.814339174957698	0.733217331698039	329.719377188708
CYGB	0.872301543274762	0.64888568452305	94.5815202450799
CYP17A1	0.674178712703483	0.437478639259807	450.688771237302
CYP1B1	0.903037614373721	0.858395075278952	1.82505898986679
CYP24A1	0.855401623438769	0.735523046577593	468.560871587124
CYP26B1	0.902226088169178	0.753937034925052	559.600076334824
CYP2J2	0.504163522515626	0.437478639259807	296.431371144141
CYP3A43	0.476563085798062	0.0242324540901447	438.717168127673
CYP3A7	0.393022037911211	0.37352581048768	299.05540727562
CYP4B1	0.999509150271116	0.481226503185788	151.558014249721
CYP4F12	0.817252617594105	0.64888568452305	469.790295594924
DAPP1	0.516637027518399	0.481226503185788	417.297178212557
DCDC5	0.5925060028714	0.502624689950035	250.946553602252
DCLK1	0.890717403537493	0.481226503185788	191.715831574811
DCN	0.843914528752944	0.481226503185788	56.1887899747673
DDX43	0.281500916138647	0.454219979166135	246.543285570948
DEFB132	0.662237364784647	0.064888568452305	243.252384706856
DEGS2	0.899829867559844	0.481226503185788	206.726603982132
DGKB	0.636069259663268	0.673268744829646	236.32378480997
DIO2	0.957546478708599	0.760885910252682	251.96505664797
DKK2	0.999456080918517	0.481226503185788	176.807271460668
DLX3	0.999546876771882	0.481226503185788	455.614550072765
DNLZ	0.856311900577421	0.710160182902503	5.90738676238774
DOCK5	0.560606125707105	0.85556882319448	3.57138859883822
DOK7	0.994251214369277	0.481226503185788	163.053310488826
DUSP2	0.735181998358341	0.819571193654777	1.62410809024617
DUSP21	0.681257440016676	0.481226503185788	326.35437783991
EDNRA	0.997162138980848	0.481226503185788	62.5316929228128
ELAVL4	0.999890695483452	0.481226503185788	324.455309583905
ELF5	0.259563645599293	0.403500103921877	239.951809761854
ELOVL7	0.704015434438193	0.64888568452305	226.682280465183
EMID1	0.604833034582405	0.820782681668123	1.10211526312191
ENTPD1	0.83310988476651	0.894427190999916	3.38283319913405
EPAS1	0.600123533306443	0.855197928236762	1.91421285483861
EPB41L4A	0.550597088138533	0.481226503185788	249.643610016897
EPB41L4B	0.748255638285708	0.845975985049214	2.15994060526635
EPGN	0.880123228915599	0.481226503185788	137.161480826496
EPHB3	0.913929240277907	0.64888568452305	236.333258447154
EPN3	0.761792695948273	0.481226503185788	226.865710746878
ERBB2	0.713013249432824	0.859200168258285	1.24446781612262
ERBB3	0.720606487133758	0.820997994032758	1.12163772681683
ESRP1	0.769095413245483	0.418853908291695	234.115496562877
ESRRG	0.965609217458912	0.64888568452305	169.645181326643
EXD2	0.850045007491144	0.795133222865994	3.11636561619932
EXPH5	0.883570662158644	0.266556994991592	103.322655974065
EYA1	0.88134238236133	0.651583765535002	256.714952168448
EYA4	0.664522839994188	0.481226503185788	396.490599317375
F13B	0.674173892878314	0.437478639259807	464.905011076635
F2	0.952324033015914	0.753937034925052	332.640149065538
F7	0.948321505237849	0.64888568452305	305.846898561166
FAM122A	-0.89853309229524	-0.0592348877759092	-22.5451403184817
FAM124A	0.420961285169894	0.393730775333826	329.415141680592
FAM124B	0.543835102922951	0.393730775333826	228.049846523342
FAM129C	0.538003862338179	0.139617969430565	243.891574347131
FAM159A	0.999570398118548	0.753937034925052	201.472270519135
FAM163B	0.969513711286376	0.481226503185788	26.729089820198
FAM178B	0.667201504777466	0.481226503185788	431.280398121795
FAM83A	0.734489319456196	0.64888568452305	312.464260354343
FAM83F	0.324616856199952	-0.064888568452305	317.69756363489
FAM84B	0.628128779035416	0.481226503185788	257.507646747659
FAM99A	0.674140802682141	0.437478639259807	288.311270198108
FAM99B	0.835637648491825	0.646198775737192	582.687943255278
FAM9C	0.485059760010331	0.522344010387563	287.555736147479
FAP	0.893104309164221	0.592348877759092	76.959700955047
FASN	0.69865318985196	0.820997994032758	2.48075958914072
FCGR1A	0.769693284515268	0.481226503185788	275.574046414388
FCGR1B	0.689267039242461	0.481226503185788	502.939206117721
FCGR3A	0.18967976390188	0.474701096063922	227.946555347882
FCGR3B	0.657376550327451	0.393730775333826	325.840893518863
FFAR3	0.708296633684943	0.481226503185788	237.008363946355
FGA	0.963950668941439	0.7401344763367	227.7478466399
FGB	0.882981277459449	0.731005509670099	189.752869882001
FGD2	0.509784955353223	0.481226503185788	281.3021151113
FGD5	0.319152282473794	0.218739319629904	237.272911942524
FGF12	0.716958821680701	0.481226503185788	460.196454688051
FGF14	0.999738420195837	0.481226503185788	183.127948383087
FGF5	0.998376072771833	0.481226503185788	94.4548586127746
FGL1	0.794435025587802	0.823511439778117	7.37488228734022
FGR	0.875550436098428	0.749598324471351	10.6312098152142
FHDC1	0.821807882698027	0.481226503185788	239.404713941057
FJX1	0.681637636081263	0.64888568452305	338.770693496782
FOLR1	0.723777031063715	0.583997116070745	331.194193128949
FOLR4	0.99977127784038	0.481226503185788	296.250898656933
FOXN1	0.865216470351848	0.0592348877759092	61.8098389076778
FOXQ1	0.894454372016646	0.758590623242555	466.513385276201
FSD1	-0.256453196524352	-0.51910854761844	429.610269260057
FUT6	0.674132270197707	0.437478639259807	434.492458033914
FXYD1	0.64712275416846	0.437478639259807	524.795033774842
FYB	0.503793066362682	0.306235047481865	494.055251256925
GABRG2	0.865473483903552	0.481226503185788	272.657247647323
GAST	0.400297973153107	0.291998558035373	320.792740978189
GDAP1	0.413330525466899	0.306235047481865	280.414029595443
GDF2	0.691414002789302	0.481226503185788	344.572066642379
GDF5	0.997222125402942	0.481226503185788	66.0129858991053
GDF7	0.881171064913505	0.64888568452305	201.850641728813
GDNF	0.871323455424213	0.481226503185788	167.883753942107
GGT6	0.998189290279688	0.481226503185788	354.778369079308
GLIS3	0.57688444429314	0.820997994032758	2.6001314543824
GLT8D2	0.861232652256145	0.481226503185788	127.950105494007
GNB3	0.290886160135518	0.218739319629904	495.431904755342
GNGT2	0.853512102169228	0.753937034925052	238.477732364472
GPD1	0.526253468389507	0.437478639259807	289.89096066228
GPR115	0.903370489933104	0.640813785939382	257.205004104652
GPR119	0.674013520162433	0.437478639259807	342.795470695215
GPR126	0.690912420697325	0.874857574513561	1.10170678158227
GPR25	0.454911598067808	0.668657315070539	234.372679616286
GPR65	0.873268445015324	0.753937034925052	219.787221186741
GPX2	0.927491786288854	0.7401344763367	347.788495721382
GRHL2	0.598366403948201	0.393730775333826	292.058972733398
GRM7	0.992105913275202	0.481226503185788	26.2366549319519
GSTA1	0.673758766343577	0.437478639259807	242.566859671136
GYPB	0.677746443765244	0.481226503185788	611.372889668338
HAS2	0.928957189202879	0.640813785939382	107.111584951857
HBBP1	0.991756681173803	0.64888568452305	469.380825288848
HBD	0.588421314703899	0.393730775333826	349.941222082743
HCG27	0.610248467109464	0.815321211087187	2.44558798232243
HDC	0.796407508634869	0.849033391454699	248.302092510551
HEMGN	0.642000012635637	0.393730775333826	531.726646384201
HEPACAM2	0.69824473997444	0.481226503185788	366.43674055863
HFE2	0.533220660639432	0.078082352068244	366.306859061643
HGFAC	0.644445305499387	0.437478639259807	469.934032961857
HLA-DOA	0.162895656053952	-0.064888568452305	388.640611421529
HLA-DQB1	0.885983151145504	0.753937034925052	65.9761735209388
HLF	0.777639439825733	0.769483764063866	235.760482183457
HOTAIR	0.8614072607951	0.640813785939382	188.810006521824
HOXC10	0.599026608627202	0.481226503185788	360.81915922196
HOXC11	0.637067989222223	0.481226503185788	610.146811016388
HOXC13	0.838487519095707	0.64888568452305	142.126802613589
HOXD1	0.674185404438993	0.437478639259807	496.321466059987
HOXD3	-0.144448469841008	-0.349982911407846	233.475148008627
HPGD	0.998167139972294	0.481226503185788	535.516528342284
HS3ST4	0.990114822109258	0.481226503185788	254.014531929291
HSH2D	0.813847312779781	0.733217331698039	245.950254350365
HTR1A	0.999850583056774	0.481226503185788	370.289205496448
ICAM4	0.681202907430378	0.481226503185788	253.308918033192
ICAM5	0.504892402092513	0.481226503185788	293.924917140892
IFFO2	0.786453714934518	0.858395075278952	0.993570098004289
IFNA2	0.525569403688896	0.474701096063922	267.097011350589
IL11	0.417046197641926	0.162221421130763	252.086543876025
IL13	0.352893564930376	0.205195670417031	240.520131003677
IL19	0.852634287859525	0.802196513253382	260.218279616625
IL21R	0.752341347890208	0.82726515429255	1.46387394240734
IL2RA	0.640009386512868	0.304354364101073	246.138447493673
IL2RB	0.845009402012091	0.820782681668123	2.91719278790314
IL33	0.98849383333326	0.481226503185788	214.79724689866
INHA	0.68013094771251	0.825089473128445	1.44661412296476
INSM1	0.996451400917825	0.481226503185788	227.990460532616
INSRR	0.998838958063771	0.481226503185788	102.781826581286
IPCEF1	0.919797804906555	0.760885910252682	131.215829615761
IQGAP3	0.838699425303262	0.481226503185788	8.10594888979954
ITGAL	0.883514553605798	0.747051620975361	297.125608253745
ITGB6	0.682392657582988	0.507257273501788	338.24896975673
JAKMIP1	0.47818356289635	0.393730775333826	226.247775087792
JPH1	0.751651183916721	0.481226503185788	592.48417353518
KCNA2	0.794456244608082	0.481226503185788	231.402584259586
KCNH7	0.999756998427542	0.481226503185788	341.141133683137
KCNIP1	0.769263646146822	0.481226503185788	270.691144412582
KCNJ9	0.945965273919272	0.481226503185788	101.009475291564
KCTD4	0.890946178026362	0.592348877759092	169.211134158745
KDR	0.995892262576108	0.481226503185788	357.201210900761
KLF1	0.592361639551945	0.226169571508017	544.653631056235
KLF5	0.916338873377035	0.579287385021588	9.51579720752815
KLHL30	0.704666758424129	0.207322107215682	264.256763084162
KLRC2	0.675862382999878	0.51910854761844	522.026435980022
KLRK1	0.9444065892401	0.706646902774815	10.3882148556271
KNG1	0.674176068559642	0.437478639259807	407.364304067143
KRT14	0.433633309706676	0.393730775333826	300.676116128128
KRT3	0.845713247172284	0.40580581880143	107.633997122799
KRT31	0.904801865268734	0.481226503185788	36.2511542520324
KRT4	0.991682478445818	0.64888568452305	118.356730602445
KRT6A	-0.130066306623146	0.0437478639259807	262.194455589344
KRT7	0.861433035803324	0.747051620975361	341.542299521338
KRTAP13-4	0.999143647359121	0.481226503185788	209.32055419355
KRTAP5-7	0.636891154702384	0.437478639259807	397.720302003077
LAMP3	0.854063596658536	0.795621991945287	5.92317837523618
LAX1	0.526325790047012	0.393730775333826	318.050848177974
LEAP2	0.845085107479675	0.64888568452305	13.8647611621622
LGALS12	0.997603863515313	0.481226503185788	383.565918974064
LGI1	0.989500278911139	0.481226503185788	284.092580509597
LGR5	0.901623690597843	0.64888568452305	227.964286034822
LILRA4	0.430335223155494	0.583997116070745	305.075289291945
LILRB1	0.479855083252873	0.393730775333826	318.269722481278
LIMCH1	0.814379363040792	0.787445347588388	420.440219822162
LIME1	0.850119264047151	0.874734639381541	2.2558703702964
LINGO2	0.570726652503047	0.481226503185788	413.047166981328
LRAT	0.999286440135005	0.481226503185788	355.337686998474
LRFN5	0.985314417325397	0.481226503185788	184.766690653329
LRMP	0.935152261748562	0.760885910252682	542.922352018682
LRRC31	0.998480406402825	0.481226503185788	315.373053746008
LRRC4	0.855884768074962	0.481226503185788	91.7715919247217
LRRIQ4	0.999730450477209	0.481226503185788	220.968676049945
LRRN1	0.722983186673019	0.481226503185788	694.7741883439
LRRTM3	0.682801917708291	0.64888568452305	302.181816776813
LSAMP	0.876708853150636	0.0592348877759092	125.30407833364
LY6G6F	0.605783713753657	0.393730775333826	347.772355590359
LY6K	0.942151187555486	0.64888568452305	179.195670470559
LYPD3	0.335716330510794	0.194665705356915	643.360952358914
LYZ	0.605802426428859	0.498111556297419	258.105943200773
MAB21L1	0.999872410456049	0.481226503185788	288.834657478034
MAFA	0.736285061607817	0.64888568452305	228.139381165586
MAGEA10	0.258349897071806	0.306235047481865	298.177226290849
MAN1A2	-0.916490390726706	-0.684797319227414	3.39776598928332
MAP2	0.694059879825337	0.592348877759092	720.342130865615
MAPT	0.646279049546206	0.481226503185788	266.255241971805
MARCH4	0.99970246465672	0.753937034925052	207.785924637845
MATN3	0.679169886494103	0.825089473128445	2.13681451155391
MBL2	0.987894882466738	0.646198775737192	390.201266699742
MDFI	0.584862518016233	0.393730775333826	396.352373337354
MEP1A	0.674141858213314	0.437478639259807	428.808016524109
MGP	0.552935080368099	0.393730775333826	305.302143123575
MIA2	0.592938318331265	0.437478639259807	356.909025387136
MIR155HG	0.532273228548182	0.481226503185788	330.967914394415
MLPH	0.687879922032663	0.710160182902503	630.298629752309
MMP10	0.999692575461804	0.481226503185788	179.42691923791
MOGAT1	0.597154359177503	0.437478639259807	227.835715214939
MOGAT2	0.391832035413186	-0.0324442842261525	437.126083056383
MPP4	0.863671489998553	0.481226503185788	96.8926526873102
MS4A3	0.740697316604968	0.481226503185788	619.585462154094
MSLN	0.253106793704317	0.218739319629904	242.430628443381
MSMB	0.979085487440265	0.753937034925052	191.349368710736
MSX2	0.627988973161605	0.481226503185788	320.884547925425
MTNR1B	-0.86478652560619	-0.481226503185788	3.86074039361538
MX2	0.70209112554526	0.838659217022415	1.33984472911873
MYCN	0.995735352485506	0.481226503185788	375.673602961698
MYOZ3	0.816229185399234	0.481226503185788	244.184400583851
MYPN	0.838997263228436	0.747051620975361	241.90788981356
NAALADL2	0.934625813615127	0.481226503185788	124.40449109965
NACA2	-0.852057637334288	-0.503496546095229	-12.3348641775672
NAPSB	0.835016255451534	0.58075685074073	140.158588976956
NCCRP1	0.905029195836904	0.481226503185788	215.137772034391
NEFM	0.385699817018706	0.393730775333826	333.015261264006
NETO1	-0.0886045099107476	0.131243591777942	223.721837821061
NEURL1B	0.545592238369343	0.481226503185788	513.476451327002
NIPAL4	0.550821424157073	0.359092423229804	336.785659217777
NNMT	0.844581404239021	0.837707816583391	75.2896136938724
NOG	0.815140044638312	0.481226503185788	240.737793005468
NOTCH3	0.700611815023689	0.724058109071901	639.505977395685
NOX3	0.963274688139097	0.481226503185788	17.2643704670592
NPC1L1	0.592606858721615	0.437478639259807	392.404312906577
NPR3	0.332769500240282	0.218739319629904	326.843401516043
NPTX1	0.83210629577378	0.481226503185788	331.199354226291
NPTX2	0.924537257214167	0.481226503185788	127.031153168707
NR0B2	0.933300265909116	0.344813919655707	725.512988435531
NRAP	0.99450755313471	0.481226503185788	34.683610745596
NRG1	0.951078169887083	0.708017915026385	158.52282479856
NRG3	0.995516028953525	0.481226503185788	388.133437303349
NRXN1	0.984073667149486	0.481226503185788	320.915141172916
NRXN3	0.997829276563279	0.481226503185788	78.7999309989581
NTRK1	0.66683115050112	0.507257273501788	459.681074392597
NXNL2	0.707959849516795	0.64888568452305	358.999054074085
NXPH2	0.674712913263756	0.454219979166135	279.120562272098
OBP2A	0.854486432871822	0.481226503185788	9.42392914591851
OLFM2	0.411697745688539	0.306235047481865	290.058323747855
OLR1	0.624249815405719	0.393730775333826	410.931135948542
OMD	-0.969583168395567	-0.481226503185788	17.5524649208269
OPRM1	0.88736817352288	0.414644214431365	168.33270349159
OR2B2	0.676493377906894	0.454219979166135	298.279934447928
OR2F2	0.902160341052703	0.118469775551818	23.6525376841318
OR2W3	0.70321898249254	0.481226503185788	232.26632011203
OR52A5	0.999926539383433	0.481226503185788	453.881444522213
ORM2	0.628197850708428	0.437478639259807	577.295070661513
OSGIN2	0.589510639159336	0.894427190999916	2.01593756988807
P2RX2	0.994753046114893	0.481226503185788	296.134519155141
P4HA3	0.677850632446163	0.6422426593806	289.623567247649
PACSIN3	0.693765730030638	0.843089316230315	2.01443750410784
PAH	0.877046346413605	0.646198775737192	644.253177617182
PALLD	0.978865204835654	0.878595370213959	212.68556270867
PARP3	-0.938020339622136	-0.481226503185788	-14.6473350537864
PARVG	0.668923581227291	0.6422426593806	283.686129263974
PCBD2	0.484729430244134	0.454219979166135	261.334747506031
PCK1	0.824301896754494	0.712615433955127	380.338458252395
PCK2	0.873045729664131	0.825089473128445	3.85864993907988
PCSK1	0.718664539494168	0.481226503185788	367.344704476238
PDE4D	0.92645439008121	0.464794107284382	40.8150118995951
PDE5A	0.845652303180835	0.64888568452305	40.9211758619867
PDGFRA	0.933930893676327	0.118469775551818	68.1256671733254
PFN4	0.502037584009557	0.393730775333826	274.685862651197
PGGT1B	-0.834662686901005	-0.481226503185788	3.88712287090911
PHACTR3	0.998970073947906	0.481226503185788	70.6284275218178
PHF21B	0.791676941496378	0.481226503185788	290.066527545641
PHOX2A	0.996052935616213	0.651583765535002	411.998492458045
PI15	0.999552445163361	0.481226503185788	150.426988153647
PI16	0.931902563325181	0.747051620975361	260.983519112963
PI3	0.937587081293586	0.651583765535002	317.718814107253
PIK3C2G	0.998632369226671	0.481226503185788	162.027901086329
PIK3R6	0.887583681372493	0.753993104313812	289.406687957644
PIP	0.93829357796581	0.0592348877759092	409.825237078225
PKIA	0.947451904475942	0.833508753466491	82.7208501002084
PLA2G4F	-0.126608913227524	-0.064888568452305	233.990588167101
PLD4	0.725281366056506	0.51910854761844	501.102585920867
PLEK2	-0.0284738857362905	0.220784581710207	339.542164712405
PLEKHB1	0.749575532832951	0.668657315070539	361.888460801909
PLN	-0.983962626636581	-0.481226503185788	15.603857483206
PLXNB1	0.449880282548518	0.868611331916073	3.04175510862081
PMEPA1	0.742133050435678	0.865071695604013	1.36185817035492
PNPLA1	0.312438849502168	0	254.98942383864
POSTN	0.865415651246364	0.481226503185788	118.328126030413
POU2AF1	0.454345199830094	0.393104255240125	416.799313387897
POU3F4	0.999229712947593	0.481226503185788	237.690588209165
PPAP2C	0.844976455161548	0.769483764063866	216.678056313561
PPAPDC1A	0.999472052464725	0.481226503185788	157.741068918468
PPM1D	0.834341914727681	0.795133222865994	2.7235014194739
PPM1F	0.921241303458933	0.64888568452305	11.8663832926141
PPP1R14C	0.65058544659711	0.393730775333826	299.469998193872
PPP1R16B	0.750923686155713	0.814697525107489	1.45615353828414
PPP1R1B	0.812582648450536	0.481226503185788	319.889503171782
PPP2R2B	0.516404431647274	0.0484649081802894	521.227533445515
PRDM7	0.999797524712117	0.481226503185788	226.910614808807
PREX2	0.991627490265984	0.481226503185788	237.238936677336
PRG2	0.544292988610398	0.078082352068244	453.997350406698
PRH1	0.999580093857012	0.64888568452305	168.236065945527
PRODH2	0.674178569678	0.437478639259807	432.238213662473
PROM2	0.823399144997723	0.481226503185788	517.81692743811
PRSS12	0.99245523027674	0.481226503185788	157.909497499963
PTGDS	0.328453795641325	0.218739319629904	248.066843667193
PTGIS	0.903001349377472	0.481226503185788	160.346759743677
PTGS2	0.960180929146283	0.760885910252682	113.998844490168
PTPN21	0.847696935855617	0.782993071438219	132.932079802062
PTPN22	0.932378811633147	0.858627293618187	25.0111663184526
PTPRD	0.936892590571736	0.481226503185788	176.53609987774
PTPRG	0.900013733987966	0.820782681668123	13.6866323231062
PTPRT	0.986416494176147	0.481226503185788	123.600303453846
PTPRU	0.854018343248724	0.8166701927904	3.52390603963277
RAB15	0.657159449889355	0.64888568452305	2325.72612749775
RAB17	0.558432003120236	0.825089473128445	1.71585620806475
RAB25	0.937159847987977	0.64888568452305	231.787700611081
RAB4A	0.865232665088004	0.753968765614021	5.9804410888055
RAC3	0.496088558717081	0.306235047481865	282.508094791672
RAD18	-0.874603110036486	-0.753937034925052	-5.32014520278195
RAET1E	0.690493928373724	0.481226503185788	619.917185853913
RARB	0.850801451434904	0.355080091451252	129.558240123155
RARRES1	0.910488524531981	0.753937034925052	328.809549690675
RASAL3	0.254962552720726	0.0973328526784575	402.041771459239
RASL11B	0.411243026495766	0.511574030791943	226.192258054201
RASSF9	0.949926195177808	0.651583765535002	258.177049911056
RBMXL1	-0.904733379223904	-0.481226503185788	-13.6798169091937
RBP1	0.474121010074871	0.344639347059836	576.244542787348
RBP4	0.875009672055405	0.646198775737192	259.508573619712
RBPJL	0.999148423717203	0.481226503185788	239.912396112012
RERG	0.849275371307239	0.481226503185788	525.718275853295
RET	0.628948022910991	0.393730775333826	333.412358850837
RGS4	0.929073319716266	0.481226503185788	138.719490153224
RHAG	0.862608870441341	0.640813785939382	630.466268964556
RHOB	0.852219335964538	0.895295248927448	2.732195081795
RIPPLY1	0.652074031967924	0.437478639259807	278.05612534503
RNASE1	0.538562701691462	0.393730775333826	306.373913801124
RNASE6	0.844794494745937	0.753937034925052	282.818833481227
RNF222	0.999897268729135	0.481226503185788	307.333953216599
RPE65	0.929518825171152	0.481226503185788	12.2752398598677
RPRM	0.843267351374948	0.64888568452305	120.317444923932
RPSAP52	0.999295962760217	0.481226503185788	111.00595904726
RTN4RL2	0.755021003502948	0.820782681668123	0.949778901387951
RUNDC3A	0.791064868130782	0.481226503185788	353.386202792152
S100A8	0.691293087017264	0.481226503185788	621.863224779572
S100A9	0.800818081588257	0.640813785939382	651.297988849172
SALL4	0.695446436288666	0.858627293618187	3.70939851298101
SAMD5	-0.050930500433673	-0.131243591777942	283.001185371229
SCG3	0.490287288355041	0.306235047481865	257.064982004721
SCGN	0.722411504658869	0.634457612166501	295.399947054469
SCHIP1	0.733322360627631	0.614607464677311	463.731197935678
SCML4	0.36688729998457	-0.0324442842261525	333.261611593301
SCN1A	0.850104648020641	0.646198775737192	188.206538045257
SCRG1	0.999106300920413	0.481226503185788	126.571991833613
SDR16C5	0.731969355713451	0.481226503185788	590.59333182491
SEC16B	0.825422756222761	0.698089847152826	272.268398206682
SEMA5B	0.625891146854937	0.61606753645153	251.162353431373
SEMG1	0.673061891070679	0.38933141071383	278.004907161834
SERPINA11	0.674146182167064	0.437478639259807	580.2103685671
SERPINA12	0.9392635337885	0.646198775737192	301.221180905834
SERPINA5	0.6678416555653	0.437478639259807	280.233774648085
SERPINA6	0.718370821937801	0.670166253266713	267.705371507132
SERPINB3	0.848838680004844	0.592348877759092	531.884883069973
SERPINB4	0.336849387664102	0.570808918567853	330.598582696429
SERPINB5	0.738452885033472	0.481226503185788	425.716775352814
SFRP2	0.805368797904133	0.202902909400715	744.616165602509
SFTPC	0.99764362883839	0.481226503185788	66.9254034317008
SH2D1B	0.678286684330536	0.51910854761844	403.122380093374
SH3GL2	0.636479171258963	0.393730775333826	318.518474016223
SHD	0.99991838000076	0.481226503185788	314.568275879011
SHH	0.399595289058982	0.227109989583068	258.571376722445
SIRPA	0.52527933729796	0.820782681668123	2.63859927394365
SLC15A4	0.863847265022311	0.839799474812134	3.45505915574895
SLC16A12	0.933267852082389	0.481226503185788	198.025901637644
SLC17A1	0.674183168806031	0.437478639259807	491.361771907804
SLC17A4	0.674159759792407	0.437478639259807	374.550070994403
SLC17A7	0.362814606457884	0.454219979166135	309.747549482465
SLC18A1	0.999771715225497	0.481226503185788	213.445847037761
SLC1A7	0.489372317904293	0.338876033606326	348.671365642285
SLC22A7	0.873084422896574	0.646198775737192	214.36121493457
SLC24A3	0.742579709113242	0.481226503185788	412.893202426101
SLC28A1	0.674164148145578	0.437478639259807	450.246415417365
SLC38A3	0.615707987057722	0.437478639259807	612.657847301616
SLC39A5	0.671391592206332	0.437478639259807	777.563023821088
SLC48A1	0.836853547184978	0.795822425754222	3.38407031046317
SLC4A1	0.849702632451395	0.64888568452305	358.794670557591
SLC5A7	0.99921215692087	0.481226503185788	129.522608789209
SLC5A9	0.965374233742384	0.64888568452305	428.612043694464
SLC6A11	0.831193618314411	0.646198775737192	366.289592004224
SLIT2	0.96244539493136	0.481226503185788	110.556212268813
SLN	0.668825931044128	0.454219979166135	279.237652075985
SLURP1	0.998765778167592	0.481226503185788	294.956300739638
SNAP25	0.764988562063155	0.651583765535002	578.904909414569
SNX20	0.862998444662873	0.753937034925052	209.359528068911
SOAT2	0.669365613336046	0.437478639259807	482.357340190205
SOD3	0.773939436989253	0.481226503185788	1038.99553642415
SORL1	0.711513396923775	0.940341154086171	2.82482621498982
SP5	0.851428572041624	0.732477389409946	29.2384306034343
SP7	0.980242476305852	0.481226503185788	21.0502232856289
SPDYC	0.193611412783015	0.115777280652913	310.863829727167
SPIB	0.727219309906667	0.522344010387563	349.947727932223
SPINK4	0.760629284446247	0.648284586029493	269.758062743197
SPNS3	0.967022361463174	0.481226503185788	27.9440487146353
SPRR2A	0.790071937243355	0.481226503185788	312.956235466353
SPRR2B	0.799094406585242	0.481226503185788	433.557584232453
SPRR2D	0.791438518503111	0.481226503185788	570.589614032998
SPSB4	0.948799527179876	0.481226503185788	277.824283955209
SPTA1	0.640418798415351	0.393730775333826	415.364502204498
SPTLC2	0.848867510540005	0.481226503185788	7.12931089792574
ST14	0.254779198130382	0.333442964427675	234.236254494194
ST6GAL2	0.668875658879467	0.481226503185788	330.408384671313
ST6GALNAC2	0.88013395126403	0.64888568452305	368.627969919514
STAR	0.67686569548355	0.481226503185788	279.493042477187
STEAP4	0.775771694234493	0.118469775551818	230.636565089836
STX19	0.992645996357705	0.481226503185788	102.498413672692
SUSD3	0.579103891856792	0.829288428862729	1.55200162164407
SYN3	0.618782342936907	0.605811352253617	267.609283441576
SYNPR	-0.844751892016878	-0.481226503185788	3.99615090702693
SYT9	0.998508802569523	0.481226503185788	70.2767621702116
SYTL2	0.889615470386232	0.798018406413521	67.055387643725
TAGAP	0.921585442822942	0.733217331698039	361.005388892421
TAS2R41	-0.836479181014376	-0.118469775551818	5.16294929205402
TAT	0.741984421921241	0.703243038263842	293.819072701421
TBC1D10C	0.517458557468675	0.393730775333826	274.350372097513
TBL1Y	0.998739553941615	0.753937034925052	128.477322553035
TBX20	0.656984524387215	0.481226503185788	421.369880061669
TCN1	0.280452387295487	0.560897309306617	230.437458239058
TDGF1	0.178244487670781	-0.193680049882501	361.338410392323
TECTB	0.87701481636039	0.646198775737192	397.626078308075
TEX101	0.99879821824368	0.481226503185788	92.3944625514871
TICAM1	0.520881532293769	0.833508753466491	1.90653213709496
TIMP4	0.0700728056004503	0.441569163420414	238.613193118408
TLR10	-0.256315231386446	0.0324442842261525	233.356142256449
TM4SF1	0.874862769264717	0.777308071231521	2.21629924411276
TM4SF20	0.622697204851215	0.689387628577125	334.027909076309
TM4SF5	0.880582333534399	0.646198775737192	496.59966924881
TMEM108	0.504017820688344	0.481226503185788	225.321983713896
TMEM119	0.881092462029564	0.207322107215682	97.0049284781078
TMEM123	0.868845861780928	0.76313090949923	4.12143371756467
TMEM130	0.58231877619409	0.393730775333826	270.293918635599
TMEM132B	0.915111062151157	0.481226503185788	103.651998789645
TMEM179	0.999737620433342	0.481226503185788	190.861811497014
TMEM181	0.835156061998085	0.646198775737192	5.82521302517521
TMEM189-UBE2V1	-0.854172897825513	-0.481226503185788	-8.08139154703065
TMEM190	0.960837352501491	0.481226503185788	277.45519409647
TMEM210	0.99895851409306	0.481226503185788	299.080446042051
TMEM40	0.877630298420033	0.463769859224612	542.776887640592
TMIE	0.956031221948268	0.481226503185788	33.6323052651116
TMPRSS13	0.888129393278315	0.651583765535002	910.311839032078
TMTC2	0.885290249622856	0.485870533618367	86.1744081591681
TNFAIP8	0.417386486618632	0.846673573669851	3.32187162006836
TNFRSF8	0.696200776848969	0.8166701927904	1.54114476154121
TNFSF14	0.451404593171938	0.392742042946968	271.565546516718
TNNT2	0.453011360497355	0.51910854761844	282.65353992322
TNS3	0.590399069733481	0.914064541357793	2.55010795426305
TOB1	0.873952304186849	0.741248409378641	3.07741687175159
TOP3B	0.848724393030016	0.84119102419206	2.96589081312452
TRIM16L	0.848311867942074	0.481226503185788	8.00228012823288
TRIM71	0.477763630416817	0.349982911407846	409.315248734054
TRPM8	0.8933323601851	0.481226503185788	455.937967562284
TSPAN11	0.999495329602603	0.481226503185788	161.972689299508
TSPAN18	0.468048606004401	-0.0107699795956199	233.458270886874
TSPAN2	0.0668208662692062	0.324442842261525	250.282893558162
TSPAN8	0.679383725415953	0.0505727082161703	490.695725647067
TUSC1	0.449310478486405	0.481226503185788	973.548565619401
TWIST1	0.727183715417934	0.481226503185788	254.130365486632
TXNDC2	0.687631277717345	0.770767756596791	263.692268172231
TXNRD1	0.83762781613783	0.738962405888092	3.32686119812454
UCA1	0.760595140142197	0.640813785939382	431.683861933574
UGT2A3	0.674158775738849	0.437478639259807	483.020187083353
UGT2B10	0.595845389988589	0.498111556297419	409.336687325799
UGT2B4	0.67409946909166	0.437478639259807	374.552347410149
UGT2B7	0.48141322552313	0.498111556297419	456.287046715714
UNC93A	0.673706821944387	0.437478639259807	245.604862592071
UPK1B	0.887558027972988	0.592348877759092	664.206293524353
UPP2	0.567129405406837	0.557346444073328	237.792022539025
USP43	0.764058300988628	0.502624689950035	234.679831224645
VEGFC	0.899856750024686	0.760885910252682	98.347478964226
VGLL3	0.866244568942709	0.763188142171298	67.1701180258612
VIP	0.774727945746639	0.532519481381369	264.40415384233
VIPR1	0.839877993229102	0.643065964413034	15.0459433622866
VIT	0.98465020719887	0.481226503185788	190.513117868347
VNN1	0.605290764968455	0.437478639259807	430.367048673507
VTCN1	0.940326455731153	0.481226503185788	336.960867726125
VTN	0.983631405640683	0.837707816583391	26.6500569400261
VWA5B1	0.999059252648646	0.481226503185788	187.988778816953
WDFY4	0.483882726196557	0.306235047481865	485.512217442758
WISP2	0.5281958422068	0.594874438924824	373.806561166248
WNT10A	0.657886222341189	0.710160182902503	349.746878569224
WNT5A	0.940325623173387	0.64888568452305	59.7809072897676
WNT6	0.998982933360299	0.481226503185788	76.9320678452351
WRB	0.878876361785603	0.820782681668123	3.87093225681655
WSCD2	0.729421835993538	0.481226503185788	335.489187292081
XKR7	0.957541061180096	0.651583765535002	192.009734213653
XKR9	0.856189060601005	0.481226503185788	49.1398845562479
YTHDC2	-0.918728815504397	-0.481226503185788	-11.256222934395
ZAN	0.674151968009285	0.437478639259807	311.067301766973
ZBTB7C	0.94015584362601	0.651583765535002	351.971300496683
ZCCHC14	0.640673289848969	0.835621367972273	2.24867894888686
ZDHHC22	0.999581816927471	0.481226503185788	361.771242053383
ZMYND11	0.906515693484944	0.810355732536866	4.74568284270673
ZNF341	-0.864557110805139	-0.868778354046669	-2.46903992769636
ZNF423	0.957693819061008	0.64888568452305	225.694577599526
ZNF556	-0.0230573937270942	-0.194665705356915	234.84999170721
ZNF860	0.616223255382987	0.205195670417031	225.773007468588
ZPBP2	0.933288882901304	0.71477161266161	180.997160826544
