# Supplementary material for: Functional transcription factor target discovery via compendia of binding and expression profiles
Source: Sci Rep. 2016 Feb 9;6:20649. doi: 10.1038/srep20649 (PMC4746627; doi:10.1038/srep20649)
Supplement: Supplementary Dataset [file srep20649-s2.zip › Supplementary Dataset/43180_2_data_set_1775640_nz79pn.csv]

Gene	PC	SC	CARS
ABCG5	0.667302317727009	0.609271795844942	692.467698125651
ABCG8	0.669210002424643	0.696310623822791	814.342563240813
ABO	0.999898418492163	0.522232967867094	758.583634565785
AC003986.2	-0.977284618757535	-0.522232967867094	-18.3830640301619
AC004009.3	0.999919318032283	0.522232967867094	527.003907544975
AC006946.1	0.999923994973391	0.522232967867094	427.71245090162
AC009495.2	0.995831628924676	0.522232967867094	815.544684432919
AC009518.4	0.999840155380735	0.522232967867094	233.90798269785
AC010890.1	0.999986091393411	0.522232967867094	685.032395136562
AC011306.3	-0.969571493375857	-0.522232967867094	15.7091658942213
AC011747.4	0.659491863913674	0.0870388279778489	586.139724278565
AC012123.1	0.892960652030028	0.522232967867094	281.514938436053
AC023347.1	0.999873785751801	0.522232967867094	549.615184968884
AC040977.1	0.613990912983603	0.87103277322465	2.15250548122935
AC051649.2	0.576200666315918	0.155699788832305	580.279233679927
AC074363.1	0.668864713691632	0.609271795844942	599.909797645798
AC092807.1	-0.95695062844859	-0.522232967867094	-14.6735786026764
ACSM5	0.672579269034364	0.696310623822791	839.408262087731
ACTR6	-0.92368143261531	-0.696310623822791	-6.8741583663341
ADAM8	0.946561894844821	0.797724035217466	5.37442562781904
ADRA2A	0.999554638425968	0.522232967867094	793.777770276966
AIDA	-0.911501692488819	-0.797724035217466	-5.26435761230103
AL133333.1	0.558217514862831	0.406181197229962	675.466743422524
AL135792.1	0.99696545818463	0.522232967867094	522.079650168371
AL713867.1	0.822531002206745	0.522232967867094	740.349479164144
AL713867.2	0.839250642362974	0.522232967867094	688.307023599779
AL713998.1	0.99993469501258	0.522232967867094	1248.19008149258
ALPL	0.854373815092766	0.522232967867094	1049.41902074879
ALS2CR8	0.89192022831938	0.873862897505303	6.18311011241976
AMN	0.923470697262373	0.696310623822791	738.452924903132
ANKMY2	0.842130307985591	0.883541999367582	1.98213390660452
ANKRD18A	0.90821781331818	0.852802865422442	2.07151913855089
ANKS4B	0.979698151527962	0.696310623822791	572.588753514248
AP000688.4	0.656743378543707	0	598.625212591308
AP001471.1	-0.992744192617972	-0.522232967867094	-72.5491570645059
AQP10	0.998400349219649	0.522232967867094	776.373354593248
ARHGAP5	0.971672277611098	0.797724035217466	6.91444239839089
ARHGEF15	0.903880628326352	0.522232967867094	632.729412663141
ARMC4	0.694234843458828	0.522232967867094	631.415102836285
ASPDH	0.976619016817736	0.522232967867094	360.698623511923
ASTE1	0.960999614414906	0.696310623822791	13.354352445586
ATCAY	0.814271448388974	0.522232967867094	800.954760956311
AVPR1B	0.995705573962699	0.522232967867094	305.39935755886
BAI3	0.782783870621267	0.522232967867094	548.604275476214
BAMBI	0.984174828200367	0.797724035217466	11.1652271817071
BATF	0.999934148832663	0.797724035217466	724.872730408987
BHMT2	0.980925290256542	0.522232967867094	436.242337400722
BLNK	0.998272969372531	0.797724035217466	168.378411590103
BTBD11	0.951189174775881	0.797724035217466	269.788337244271
BTBD8	0.9400499828199	0.797724035217466	161.238599722278
C10orf67	0.999883421650133	0.522232967867094	616.780709391454
C11orf52	-0.104483749273107	0.406181197229962	574.241839703945
C12orf34	-0.661436976938941	-0.522232967867094	-901.981538963968
C12orf68	0.408585444834647	0.0870388279778489	546.665389747606
C14orf178	-0.666082901693371	-0.174077655955698	-710.397158038525
C19orf33	0.933667213443215	0.786566506207116	85.5587868919914
C1orf114	0.993673775293895	0.696310623822791	817.549749179818
C1orf130	0.92604715344154	0.522232967867094	457.900511874813
C1orf168	0.994649624807653	0.522232967867094	277.208234686419
C1orf94	0.999154159539888	0.522232967867094	718.066355731427
C2orf50	0.96026069382046	0.522232967867094	411.163746312554
C3orf32	0.589340452460306	0.609271795844942	913.990132281678
C4orf22	0.999198234201009	0.522232967867094	274.648200223183
C5orf38	0.297921912629911	0.406181197229962	740.318863797829
C6orf100	0.999046967784122	0.522232967867094	541.018277621803
C6orf195	0.99761250705372	0.522232967867094	488.530541055616
C6orf226	0.980910884608967	0.522232967867094	18.9347063228102
C8orf4	0.987642478183027	0.852802865422442	1139.43339812801
C8orf42	0.856642264065409	0.863641927210298	4.79883035319657
C9orf106	0.990783815448469	0.522232967867094	89.4630151918989
C9orf84	0.99843166906409	0.522232967867094	597.019895383972
CA5A	0.670049495280546	0.696310623822791	1004.45407609058
CADM1	0.981122027892809	0.797724035217466	7.14632274925153
CADM2	0.896530555859483	0.522232967867094	800.609371958743
CAMKV	0.825439187320227	0.522232967867094	563.023573564142
CATSPER4	0.999765748354014	0.522232967867094	306.074111618537
CBLC	0.712589210116399	0.522232967867094	572.542386349203
CCDC148	0.896326248953693	0.80903983495589	461.07682587708
CCDC40	0.900357186548009	0.828302688169126	1.90457266977343
CCDC8	0.987439278335722	0.797724035217466	153.936662457248
CD48	0.928311743715055	0.80903983495589	128.641003387086
CD69	0.999385434690432	0.852802865422442	88.1138731205078
CD7	0.999988746379622	0.522232967867094	1367.14967105639
CD79A	0.985773063055731	0.797724035217466	410.009884045404
CDH13	0.999314933387094	0.522232967867094	208.752604008255
CDH6	0.672459246418252	0.522232967867094	576.792513282777
CDKN2B	0.892278089138873	0.87103277322465	3.26141343017022
CHRNA9	0.933561294938652	0.696310623822791	191.882972229985
CHST2	0.85979487180484	0.904534033733291	1.78095107333289
CHST8	0.976976940730774	0.522232967867094	696.275564532692
CHST9	0.999647473711097	0.522232967867094	668.749209027343
CIITA	0.89236216531164	0.797724035217466	5.03024266639879
CKMT2	0.984163526602114	0.696310623822791	492.007876752706
CLDN19	0.927205883468228	0.683349073208448	445.582493439543
CLNK	0.762408086304366	0.56980288229819	578.411001406561
CLU	0.799576281720733	0.870388279778489	2.03356514853347
CNN1	0.602348049473181	0.522232967867094	699.013772166046
COL22A1	0.909666929222448	0.522232967867094	832.714172605165
CPN1	0.935321309280147	0.696310623822791	1076.28836646473
CPN2	0.670511229631749	0.696310623822791	916.030126449251
CRH	0.997828734483958	0.522232967867094	809.710737006754
CRYGN	0.999776284105499	0.522232967867094	347.021107645505
CSMD2	0.919763752124112	0.522232967867094	403.719764129593
CTNND2	0.998270852350298	0.522232967867094	544.398309738515
CYP27C1	0.70883651682957	0.522232967867094	745.962351917597
CYP2J2	0.381937066286825	0.522232967867094	889.068951237584
CYP39A1	0.649354460868908	0.406181197229962	547.909843163957
CYP4F12	0.720004397922906	0.522232967867094	1146.64474048071
CYP4F2	0.99172662569742	0.696310623822791	285.666480834935
CYP4F3	0.63131919759281	0.406181197229962	683.258255874183
DACH2	0.99826433284033	0.522232967867094	736.634294381251
DAPP1	0.999578229661386	0.797724035217466	532.427481066738
DCDC2	0.944506976188059	0.696310623822791	159.75196449971
DFNB59	0.945358220475091	0.522232967867094	11.7560384927843
DKK2	0.999633588917142	0.522232967867094	408.788021597571
DMRTA1	0.893128060450411	0.696310623822791	153.558053867941
DNAJC22	0.997093141441422	0.797724035217466	952.97791069792
DOK6	0.99983928191253	0.522232967867094	468.838847281324
DPPA4	0.99995004661587	0.522232967867094	1155.4110099236
DSCR8	0.999679967995977	0.522232967867094	843.739657761242
DSP	0.85107653405895	0.85324691797293	2.50773829256508
DUSP6	0.933124514315072	0.856348838577675	1.5501049350068
EBF2	0.994880349283387	0.522232967867094	610.766424660878
EFS	0.974748532996632	0.696310623822791	561.249782055039
ELAVL2	0.752151356962382	0.609271795844942	715.710551904213
ELOVL4	0.880720067194708	0.696310623822791	1240.79929279636
EPGN	0.972062809576551	0.522232967867094	238.26490562562
EPHA7	0.893110590285201	0.522232967867094	628.206901140985
EPHX1	0.814531706562473	0.870388279778489	1.36676964525607
EPHX3	0.986615894057647	0.522232967867094	1038.07978378757
EPSTI1	0.956593152107849	0.797724035217466	12.4412121534114
ESRP1	0.926286409179564	0.522232967867094	325.803475761491
EYA1	0.696943868182639	0.522232967867094	632.868195127168
F2	0.98980019039639	0.700649049745371	918.246014350092
F2RL3	0.841245776971949	0.522232967867094	695.177097527044
FAIM3	0.894313954824565	0.797724035217466	2.33854914422825
FAM124A	0.396099225331503	0	1113.03653794205
FAM124B	0.753138450930886	0.522232967867094	830.547587943138
FAM155A	0.760696592665465	0.609271795844942	693.008152425616
FAM59A	0.838966607914389	0.870388279778489	1.48871574887402
FAM71F1	0.999906648724775	0.522232967867094	717.054037978914
FAM83B	0.988630437460516	0.696310623822791	672.283159929726
FAM9B	0.717757848677021	0.522232967867094	618.650263216057
FBN3	0.913444714178675	0.522232967867094	237.148700541503
FCRLA	0.89483146470884	0.797724035217466	3.68311090899333
FERMT3	0.796763067509649	0.873862897505303	1.3890235800855
FGD2	0.998603877595949	0.797724035217466	348.587280100173
FHDC1	0.895832851044407	0.522232967867094	796.940361833888
FNDC1	0.961059851634763	0.522232967867094	283.421000837456
FREM1	0.470727279541674	0.406181197229962	658.285244505554
FREM2	0.996467179379018	0.522232967867094	425.712683902659
FRZB	0.472261293370126	0.406181197229962	659.166922983686
FSD1	0.473954246534058	0.522232967867094	782.794971955938
FUT9	0.998684205701371	0.522232967867094	584.548359712283
FXYD1	0.58841232932866	0.609271795844942	1140.31941861336
FXYD6	0.865094915716088	0.522232967867094	926.840228801094
FZD5	0.956464695843643	0.904534033733291	2.77131918638294
GABPB2	0.936516699154784	0.522232967867094	14.9426886553054
GAL3ST3	0.668482797297783	0.522232967867094	634.785638980379
GAP43	0.670687236435691	0.522232967867094	984.000768286973
GDNF	0.870238669055386	0.522232967867094	576.667148126106
GHRHR	0.999347086386323	0.522232967867094	712.481664866605
GIMAP6	0.907940658053475	0.797724035217466	27.8746647419284
GLCCI1	0.768969884041783	0.884204830239115	3.34446276717961
GLYATL1	0.91111814901561	0.522232967867094	420.992093677879
GNA14	0.969656394775459	0.522232967867094	628.285341896237
GPD1	0.903304584316623	0.522232967867094	814.532128978764
GPHN	0.934036264782488	0.522232967867094	10.7756776941698
GPX2	0.978764959859111	0.696310623822791	1126.93503694897
GS1-179L18.1	0.999858276450151	0.522232967867094	603.383399421979
GYPE	0.921132196914548	0.522232967867094	537.997855715121
HAL	0.998861723658414	0.522232967867094	779.4767781657
HAPLN1	0.915010047708959	0.522232967867094	464.700474245562
HCLS1	0.977529377698417	0.870388279778489	0.941149139626161
HCN1	0.999211464145253	0.522232967867094	635.282430432514
HCRTR2	0.999924892806227	0.522232967867094	503.455281108184
HFM1	0.900521104013984	0.696310623822791	451.941130181556
HGD	0.614116197306134	0.406181197229962	668.209471155622
HGFAC	0.932070728182573	0.522232967867094	913.292001779674
HLA-DOA	0.995994855798614	0.852802865422442	125.135838792833
HLA-DQB1	0.929052897347296	0.797724035217466	69.5338858403254
HLA-DRA	0.910117354040911	0.797724035217466	4.29513618677097
HLA-DRB1	0.922236376074013	0.797724035217466	81.8143720781963
HLA-DRB5	0.954236613279957	0.797724035217466	33.8162642808346
HOXC10	0.796149318610795	0.522232967867094	976.192854741593
HOXC11	0.888904591783285	0.522232967867094	999.953511557037
HOXD1	0.999980504396126	0.522232967867094	1096.81725406411
HOXD3	0.54952020255623	0.406181197229962	627.37102930102
HPDL	0.879034889347598	0.870388279778489	1.70817134544712
HRC	0.997131846790519	0.696310623822791	660.883530522686
HS3ST2	0.653642357923485	0.406181197229962	569.574810636384
HS3ST4	0.998258348546136	0.522232967867094	535.02338950691
HTR1B	0.902000876308363	0.522232967867094	383.906744371479
IBSP	-0.961995307321729	-0.522232967867094	6.77420132896391
IFI44	0.955526598489452	0.870388279778489	1.48450415067122
IFIH1	0.775846924362957	0.870388279778489	1.68439451122154
IGDCC3	0.914504646655916	0.696310623822791	453.78457321716
IGF2BP1	0.73705760775089	0.877185582105945	1.77007474531906
IGFBP1	0.999909449282848	0.696310623822791	538.924503677442
IGLV4-69	0.999983745538579	0.522232967867094	1048.26335197857
IL17RC	0.688303068394055	0.870388279778489	1.97814419474879
IRF8	0.970957177931815	0.797724035217466	71.7811047254329
IRS4	0.999871740680277	0.522232967867094	685.295597280151
IRX1	0.846569477235604	0.696310623822791	1508.52459686734
IRX3	0.883366994185662	0.870388279778489	1.44035734647209
ITGB1BP3	0.999627611364846	0.522232967867094	1046.67715873171
ITGB7	0.919853466078011	0.797724035217466	5.03640727439584
ITLN2	0.999977462343472	0.522232967867094	649.551579530893
ITM2B	0.895632643577934	0.852802865422442	1.83238040611634
JAKMIP2	0.745381759831472	0.696310623822791	570.499198867395
JPH1	0.667563273298958	0.522232967867094	708.821622008528
KAAG1	0.916829301860572	0.696310623822791	326.238678586891
KCNE4	0.892703237577449	0.522232967867094	133.209542148414
KCNG3	0.94218542246891	0.700649049745371	405.342932768455
KCNMB1	0.523412463577647	0.406181197229962	548.920100064378
KDR	0.995701717261277	0.522232967867094	980.562481920438
KDSR	0.925451705220019	0.522232967867094	11.5750284307913
KHDC1	0.580579954565909	0.870388279778489	2.23503781725073
KHDRBS2	0.999172786472136	0.522232967867094	739.551621139336
KISS1R	0.991443056716054	0.696310623822791	953.274460356817
KLB	0.926204410843964	0.696310623822791	302.810403620374
KLF1	0.999986662341753	0.522232967867094	906.059071598111
KLHL6	0.998730942676429	0.797724035217466	165.692678320531
KLRG2	0.950345225200476	0.522232967867094	333.71473183035
KLRK1	0.999947477684383	0.522232967867094	900.214319505417
LAX1	0.998236445895669	0.797724035217466	298.15871570473
LEMD1	0.998811816496434	0.522232967867094	614.378867765374
LGMN	0.971312909902698	0.522232967867094	21.4754098817368
LGR5	0.334437705555134	-0.0379868588198793	680.817734914912
LHFPL1	0.998766010716228	0.797724035217466	245.960862541815
LHFPL4	0.781233423156748	0.522232967867094	567.758766492972
LPAR5	0.473199083859821	0.435194139889245	587.601918717651
LRRN1	0.997225500367044	0.522232967867094	1249.81449900383
LRRTM3	0.99990286939227	0.522232967867094	444.955095321776
LYPD3	0.656370265362125	0.522232967867094	850.197306664034
MAB21L1	0.909930494583106	0.522232967867094	490.723238530326
MAMDC2	0.978414048795831	0.522232967867094	320.156011884245
MARVELD3	0.946394047065679	0.700649049745371	319.224151494446
MCOLN2	0.893948251130331	0.873862897505303	4.22812605408674
MDGA2	0.986229296504196	0.522232967867094	158.148620291683
MEGF10	0.936143947953246	0.522232967867094	775.069302321812
MIPOL1	0.957879757261814	0.870388279778489	1.26370665704085
MIR155HG	0.998828899758109	0.797724035217466	226.327663431772
MPZL2	0.684903781671244	0.337099931231621	1198.0849476118
MRPL40	-0.971304491226035	-0.522232967867094	-11.8220839475003
MYB	0.797622297646853	0.888234788195688	1.13423394391874
MYCN	0.995684783530715	0.522232967867094	675.859990981987
MYCNOS	0.997398774255694	0.522232967867094	482.392747023928
MYEOV	0.440858377227795	0.406181197229962	1082.95814471244
MYO1E	0.958128706590952	0.696310623822791	9.13091530586775
MYO3A	0.99983041473489	0.522232967867094	511.130439826383
MYOCD	0.458361492003924	0.406181197229962	745.336940203401
NAPSB	0.99922414810105	0.797724035217466	412.3891244955
NEFM	0.707341945780596	0.522232967867094	1291.72344933952
NETO1	0.996140951835295	0.696310623822791	813.009261142848
NGFR	0.327192866726425	0.406181197229962	621.134574798088
NOTCH3	0.460169449939142	0.522232967867094	754.233503892357
NOVA1	0.651527634064662	0.522232967867094	901.818062461778
NR0B2	0.668200555325232	0.696310623822791	1213.57399878238
NSUN7	0.799536346802148	0.522232967867094	586.667076125755
NXNL2	0.388047535100687	0.29012942659283	769.04093827017
NXPH2	0.999580965038223	0.522232967867094	749.954417446169
ONECUT1	0.821315470701286	0.522232967867094	593.269047793197
OPRD1	0.999387560126065	0.522232967867094	545.026343701311
OR2F2	0.992278639471082	0.522232967867094	39.0128285241475
OVOL2	0.993560344066211	0.522232967867094	370.251843457783
PAK7	0.990345481065576	0.522232967867094	393.659352065296
PCDH11Y	0.99982277178204	0.522232967867094	340.661564768294
PCDH18	0.987263596116449	0.797724035217466	138.376695141724
PCSK2	0.999943972279491	0.522232967867094	673.791025917572
PDPN	0.992578466026515	0.522232967867094	678.32505162687
PERP	0.74583170284157	0.873862897505303	2.28737527247333
PI3	0.991966186830482	0.522232967867094	480.609863925558
PIK3R6	0.907358505897994	0.797724035217466	5.04317739120098
PLA2G7	0.999779892532546	0.522232967867094	582.576623080786
PLAC9	0.994792108040702	0.522232967867094	744.049125859692
PLCD4	0.942020813988358	0.522232967867094	22.5449374745195
PLEK	0.93933535808178	0.797724035217466	93.5359360556969
PLEK2	0.736198328235014	0.522232967867094	589.478275002688
PLEKHB1	0.403180118191689	0.29012942659283	909.784455313463
PLK2	0.765690683018096	0.870388279778489	1.50921918974933
PNMT	0.757852135122986	0.522232967867094	560.243774011668
PNPLA5	0.999775780832045	0.522232967867094	672.961497750694
PON3	0.630866116339982	0.406181197229962	598.241191956636
PRCD	0.894754838464539	0.522232967867094	518.381007437806
PREX2	0.991230342797731	0.522232967867094	675.139649867109
PRKCB	0.917517437765607	0.870388279778489	1.2695222692983
PRSS8	0.983495552087388	0.696310623822791	385.186788388168
PSMB8	0.886576749175486	0.875075754296493	1.72543474574191
PTGIS	0.903143514725817	0.522232967867094	366.96165255278
PTH2R	0.547069761320504	0.406181197229962	554.015257681716
PTPRG	0.87846597145664	0.870388279778489	1.4709855015702
PYY2	0.931898427760354	0.522232967867094	224.721000954525
RAB25	0.990798628966361	0.522232967867094	471.164280833707
RAB2A	-0.801683689940405	-0.87103277322465	-2.9148765637057
RALYL	0.999942715020347	0.522232967867094	641.875208416058
RASAL3	0.764361392593453	0.609271795844942	594.930140567684
RBP1	0.586474973446367	0.522232967867094	2163.5174274244
RBP4	0.935328290468158	0.696310623822791	555.823735254602
RCSD1	0.899810929327906	0.82572282384477	4.74381294782466
RHAG	0.999668987288674	0.522232967867094	1012.34306160536
RND2	-0.167760272593554	-0.522232967867094	834.65579422397
RP11-380J14.1	0.9691519253921	0.696310623822791	629.095446855924
RP11-414K1.1	0.998799624653938	0.522232967867094	580.734746872912
RP11-421L10.1	0.870759925384773	0.522232967867094	630.300885886471
RP5-884M6.1	0.936881839185446	0.700649049745371	657.216016939196
S100A10	0.937139792967724	0.921132372943677	1.90621202692485
S100A9	0.999928272213994	0.522232967867094	1229.42616236603
SDR16C5	0.999985395846972	0.522232967867094	794.246204867746
SERPINA11	0.669542499293209	0.696310623822791	1179.51732510849
SERPINA3	0.432390710248277	0.406181197229962	670.569552704275
SERPINA6	0.566815625775777	0.522232967867094	591.940559342598
SERPINB5	0.842274869516311	0.522232967867094	968.947115394907
SERPIND1	-0.106521423597761	0.406181197229962	813.763415677349
SERPINE1	0.892980578833077	0.852802865422442	2.73537936659471
SFRP2	0.9999944160385	0.522232967867094	1209.4875515533
SFTPD	0.983912775089934	0.522232967867094	437.784930804567
SGIP1	0.979011162909268	0.696310623822791	191.051568057642
SH3GL2	0.996161936029223	0.696310623822791	711.431346778392
SHC2	0.64548408388127	0.406181197229962	1179.37148598113
SHISA3	0.853733703097837	0.522232967867094	1101.97302496388
SIGLEC10	0.999928956635731	0.696310623822791	628.356044025648
SLC19A3	0.48091977370286	0.406181197229962	683.990843190833
SLC24A3	0.999968509121968	0.522232967867094	684.598921212727
SLC25A21	0.938840475521926	0.870388279778489	1.77633469172865
SLC2A13	0.761591943841592	0.904534033733291	2.72826995714491
SLC38A3	0.657833509445007	0.544949260913066	740.215547586618
SLC39A5	0.535965414296881	0.522232967867094	743.261816049718
SLC43A3	0.935092122534275	0.870388279778489	1.28719865167761
SLC5A9	0.596758736621652	0.609271795844942	846.595074106964
SLC6A11	0.653674896046538	0.261116483933547	707.751302834126
SLC7A9	0.999420903201319	0.522232967867094	637.620802082196
SNAP25	0.544842147104018	0.522232967867094	752.768278140441
SOAT2	0.644610111543109	0.609271795844942	1026.01012156594
SOHLH2	0.9931023999002	0.696310623822791	488.331107117452
SOX13	0.838038376151799	0.870388279778489	1.55094989362258
SOX15	-0.986341097397838	-0.522232967867094	-29.7674611109553
SPDYC	0.510534828398151	0.56980288229819	549.4145416372
SPIB	0.999792787291059	0.797724035217466	368.696815844677
SRGN	0.793182704131546	0.880771012101089	1.01407633434287
SSBP2	0.669230787339501	0.943879807448539	1.88715234987037
ST14	0.998427556659844	0.522232967867094	536.121280494728
ST6GALNAC1	0.999515682236029	0.522232967867094	526.721142645927
ST6GALNAC5	0.999800185388027	0.696310623822791	453.65087301099
ST8SIA2	0.979310077069187	0.522232967867094	650.10110014829
ST8SIA6	0.985191766870302	0.696310623822791	632.137566329502
STAC	0.930770083160895	0.696310623822791	373.801768259578
STAR	0.996825209300514	0.522232967867094	605.562800085468
STARD4	0.939826749730655	0.522232967867094	15.3969555416161
STAT5B	0.955186740763474	0.921132372943677	1.93454522163293
STMN2	0.97018415735493	0.696310623822791	552.143953430523
STXBP2	0.790187974941562	0.873862897505303	4.90848144667309
STXBP5L	0.954305590987621	0.522232967867094	209.176727112696
SULT1C4	0.424062368219228	0.261116483933547	570.830773124183
SYN2	0.866046140488002	0.522232967867094	748.124234422284
SYN3	0.99687896468959	0.696310623822791	1006.41613795456
SYT14	0.997786046089816	0.700649049745371	353.177130873949
SYT4	0.836632382661222	0.522232967867094	758.681474743927
TAGAP	0.997827161764614	0.797724035217466	349.902906680368
TAGLN3	0.859761270204751	0.696310623822791	889.739990589517
TAL1	0.842571600713336	0.522232967867094	806.681192906584
TBX20	0.516789389910469	0.406181197229962	641.947298029974
TBX21	0.998171361595547	0.522232967867094	545.887140429037
TCTEX1D1	0.965930826103873	0.522232967867094	339.607102997281
TDGF1	0.999990154774583	0.522232967867094	947.265254515548
TDRKH	0.737624561959749	0.870388279778489	1.57953100080581
TFF3	0.997803918759676	0.522232967867094	417.047981359858
THEM4	0.937837703546437	0.522232967867094	24.9404986626974
THPO	0.650854735302373	0.609271795844942	680.573311030248
TLR10	0.949610656976278	0.80903983495589	578.205566920526
TLR4	0.912746218667378	0.522232967867094	76.779527105344
TLR5	0.696150302230791	0.522232967867094	642.599205722746
TM4SF1	0.906230927040195	0.873862897505303	3.77531089135759
TM4SF5	0.931021216846087	0.696310623822791	1123.5894908119
TMEFF2	0.998498623666724	0.696310623822791	804.930159705087
TMEM108	0.460561494359975	0.29012942659283	618.306068690746
TMEM154	0.962998461212275	0.797724035217466	45.8227839805217
TMEM26	0.980947227591264	0.522232967867094	475.155962196517
TMEM30B	0.902229581709741	0.522232967867094	524.100926772588
TMEM45B	0.996600541745296	0.696310623822791	205.170827722192
TMSB4Y	0.670007953629158	0.435194139889245	652.377604201848
TNNT2	0.677654798578726	0.522232967867094	1253.2178435065
TPPP2	0.664449261882026	0.0870388279778489	589.291137045754
TRIM22	0.845880520850783	0.870388279778489	1.36934829708091
TRIM58	0.962677760075897	0.522232967867094	635.987112049946
TRIM71	0.994961894124526	0.696310623822791	1233.96044692327
TRPC4	0.993875807094813	0.522232967867094	808.814450241539
TSPAN1	0.597222692456082	0.522232967867094	590.056245615305
TSPAN19	0.644286946227702	0.0870388279778489	673.88175808445
TSR1	-0.826943969113378	-0.873862897505303	-3.21542383330515
TTC16	0.638202474938959	0.348155311911396	562.634845144114
TXNDC2	0.899339337102346	0.522232967867094	742.142191529974
U91324.1	0.669192903582765	0.696310623822791	965.818744838979
UCA1	0.714297550443948	0.522232967867094	895.416548272496
UMODL1	0.989709142764291	0.797724035217466	203.911723515602
USP44	0.995219093677684	0.522232967867094	727.35802370715
VAT1L	0.943973200873526	0.696310623822791	387.064842901238
VAV1	0.851949110915681	0.85324691797293	1.98498872059796
VAV2	0.798867522491036	0.873862897505303	3.6330560878954
VAX2	0.994561779233071	0.797724035217466	661.63556003369
VSTM2A	0.99834365252125	0.522232967867094	529.081245627636
VWA2	0.999527542743265	0.522232967867094	678.191553503456
VWA5B1	0.999207558617736	0.522232967867094	433.806681923307
WDFY4	0.825181034020854	0.786566506207116	670.126467918792
WSCD1	0.712382207221723	0.522232967867094	806.425182063994
XAF1	0.944838130013693	0.797724035217466	9.98412995479625
XKR5	0.990938631717346	0.696310623822791	683.791959992234
XKR6	0.854874751956227	0.904534033733291	1.13919431047868
XKR7	0.99176314721887	0.522232967867094	409.328692911282
XRCC3	-0.891404163473458	-0.873862897505303	-5.06478987304941
ZFP42	0.929939813534356	0.522232967867094	587.561273721496
ZIC1	0.364858840447816	0	900.728197306701
ZIC4	0.708715921214374	0.522232967867094	619.949471666404
ZNF134	0.920363313991448	0.522232967867094	18.4489698617477
ZNF205	0.989562948509365	0.696310623822791	19.1332702629739
ZNF248	0.977574132925779	0.522232967867094	36.5905296805292
ZNF521	0.958717520694145	0.797724035217466	109.432066743664
ZNF556	0.581289794916346	0.781735959970572	549.997777318969
ZNF680	0.958191138847692	0.522232967867094	20.8763701067256
ZNF738	0.901073447547738	0.522232967867094	14.5845937072402
ZSCAN10	0.873793824633229	0.0778498944161523	583.820177954134
