# Supplementary material for: Functional transcription factor target discovery via compendia of binding and expression profiles
Source: Sci Rep. 2016 Feb 9;6:20649. doi: 10.1038/srep20649 (PMC4746627; doi:10.1038/srep20649)
Supplement: Supplementary Dataset [file srep20649-s2.zip › Supplementary Dataset/43180_2_data_set_1775641_nz79pn.csv]

Gene	PC	SC	CARS
AB019438.5	-0.179535200149706	-0.354458778479283	83.4417681985514
AC002389.1	-0.52563954494899	-0.582975248068166	-15.2527717184986
AC003043.1	-0.181215084904395	-0.305699202718803	13.853711610237
AC005871.1	-0.666296884023734	-0.819346490398703	-8.80353438688185
AC006946.1	-0.192348653596159	0.0840454842765499	83.0006336899468
AC007639.1	-0.572901702317479	-0.518200220505037	-11.6862697690304
AC008063.2	-0.0834869666316745	0.0436713146741147	37.7403905422232
AC008074.5	-0.126193088749092	-0.480384461415261	106.245456427292
AC008079.1	0.929644821577526	0.480384461415261	17.7374863124583
AC011245.1	-0.163655436009794	-0.323875137815648	11.3396319504119
AC011443.1	0.616719700255211	0.129550055126259	68.7579969731319
AC016027.9	-0.124622428787204	-0.218356573370573	13.6572886339852
AC017096.1	-0.776560532926191	-0.855379569632567	-2.88296641220734
AC021016.3	-0.0420527932618505	0.131013944022344	12.5442786207534
AC025171.1	-0.482759961441316	-0.393041832067032	-17.4298871181387
AC060234.2	-0.163064885224644	-0.305699202718803	16.356314263251
AC066593.1	0.988192506059266	0.480384461415261	40.1063784753961
AC069154.2	-0.108265220294874	-0.0436713146741147	14.6176299629073
AC069431.1	0.352752806745738	-0.153627466949757	101.157581209168
AC073957.3	-0.222937096569762	-0.305699202718803	13.5789993486586
AC074363.1	-0.137595956136267	-0.480384461415261	161.860174440367
AC078958.1	-0.999948128651202	-0.480384461415261	-494.817728812703
AC093390.1	-0.115939785554995	-0.393041832067032	42.7586185905547
AC096541.1	-0.176991403216853	-0.250872603002127	68.5835898474725
AC096543.5	0.255617399723241	0.393041832067032	10.8629636654168
AC099552.2	0.663312620812605	0.393041832067032	17.440120480595
AC104695.3	-0.0510859085653311	0.305699202718803	43.1736246008141
AC104809.3	-0.130665438614012	-0.393041832067032	70.3312210061645
AC105206.1	0.619655666038311	0.480384461415261	12.0884855357862
AC105765.2	-0.306302296663493	-0.305699202718803	20.4063824251384
AC105940.2	-0.131387008069968	0.362371537669739	30.9483431199534
AC106728.3	0.401898441669356	0.305699202718803	220.808209583475
AC108146.1	0.275293234153195	0.259100110252518	52.4595119223411
AC114730.5	-0.249294704614446	-0.0836242010007091	19.3300006126933
AC114803.2	-0.402324659922767	0.153627466949757	-26.3866325716742
AC147067.1	0.881690779376178	0.480384461415261	25.5863769657103
ACVR1	-0.913402082933585	-0.480384461415261	-13.3081305353779
ADAM11	-0.14197691723122	-0.480384461415261	210.897996826098
ADAMTS10	-0.321653413866618	-0.480384461415261	10.7388523021584
ADAMTS3	-0.364355404260639	-0.480384461415261	10.4505931026227
ADAMTS8	-0.144459343097228	-0.027874733666903	-21.9429902291755
ADCY6	-0.66239565038569	-0.480384461415261	-23.9899106674144
ADCYAP1	0.257287635125287	0.582975248068166	11.5716578525477
AF241728.1	0.996155775791878	0.480384461415261	110.467680351835
AGRP	-0.1081905030621	-0.393041832067032	40.0463770516825
AGXT2	-0.133994264704695	-0.305699202718803	14.8636734328323
AL031275.1	-0.128267785114191	0.305699202718803	137.232249074947
AL031846.1	-0.16026299270349	-0.582975248068166	344.158815008465
AL049712.2	-0.0339932344586061	0.131013944022344	10.671692821397
AL109924.3	-0.0376362356413755	0.0436713146741147	13.1405955598449
AL139246.2	-0.109248949564225	-0.480384461415261	45.3850938502358
AL139352.2	-0.148839842572874	-0.0436713146741147	10.3375404798652
AL158069.1	-0.169678001256867	0.195123135668321	90.2923572803274
AL162254.1	-0.922824389447679	-0.752617809006382	6.55652364851754
AL162742.3	-0.112384474802932	0.0436713146741147	14.1469712246542
AL353747.1	0.633273465509656	0.393041832067032	76.1596180749003
AL353747.2	0.761163282891686	0.480384461415261	73.1453482342002
AL354889.1	-0.00533990963410655	0.218356573370573	18.6106687307588
AL355574.1	0.538143637020065	0.480384461415261	16.9091856196387
AL357055.2	-0.100594764467469	-0.480384461415261	135.40318147588
AL358175.1	-0.780577866839642	-0.752617809006382	-82.6510679304303
AL391063.1	-0.0390245762664674	0.393041832067032	40.5097842227524
AL451067.4	0.140010907777632	0.259100110252518	48.4707061090076
AL589843.3	-0.119033966266854	-0.305699202718803	127.36082057072
AL590062.1	-0.229007335563537	-0.480384461415261	24.6539369815902
AL592463.1	-0.817413786259216	-0.856893070496975	4.29535385153535
AL606970.1	-0.0667649974352924	0.218356573370573	28.320439999131
AL645608.7	-0.0408550892939691	0.305699202718803	23.1277369712995
AL691459.3	-0.140273614767461	0.131013944022344	12.4407487477014
AL807752.4	-0.0890589797375376	-0.131013944022344	157.659904086481
AL928921.2	-0.12173232599376	0.129550055126259	39.0728600243616
ALDH2	-0.494322671483359	-0.305699202718803	-10.8915944810975
ALDOB	-0.0889874488811983	0.218356573370573	154.721713524442
AMN	-0.382850501484492	0.153627466949757	-100.346978627982
ANKS4B	-0.07157230329213	0.305699202718803	47.9895479401528
ANO4	-0.177767321264374	-0.393041832067032	54.6913919507963
ANO5	-0.0119003608486292	0.305699202718803	14.7935640823569
AP000569.1	-0.825709660351097	-0.480384461415261	-11.1377211100571
AP000569.2	-0.16638226521674	-0.393041832067032	12.9894433592469
AP001055.1	-0.173690740415328	-0.480384461415261	16.3938242008844
AP001469.3	-0.0363674593525367	0.0836242010007091	11.5215367065738
AP001476.3	-0.191916131426553	-0.480384461415261	24.0387902996327
AP001626.1	-0.0414506872564745	0.305699202718803	22.1975837069775
AP3M2	0.300828588016367	-0.139373668334515	10.9511970943068
AQP4	-0.140392394814106	-0.480384461415261	132.652411794559
ARHGEF15	-0.189631688458464	-0.518200220505037	327.288592477174
ARHGEF3	0.0919678459556432	0	13.2958523828582
ASAP3	-0.946558970153384	-0.480384461415261	-16.657131495999
ASCL2	-0.239115591863548	-0.263402794576955	15.8909823123256
ATOH7	-0.259901459795516	-0.647750275631296	33.7030833317977
ATP12A	0.32100096926717	0.323875137815648	78.1405536456306
ATP1B2	-0.275369491079055	0.406635990769623	-27.4678916936925
AZU1	0.335357926821264	0.388650165378777	10.6563857888253
B3GNT6	0.4087802873467	-0.250872603002127	92.2809922667375
BAALC	0.434738542931327	0.153627466949757	11.2813927475306
BAI3	-0.406448605270303	-0.832050294337844	1.5190639043868
BDNF	0.476584497116876	0.27527254003507	10.3313620259822
BEGAIN	-0.176815155925149	0.139373668334515	71.1926578162375
BEND4	0.249443278422249	0.64111887433877	12.9581110187593
BHLHA9	-0.168326781195215	0.027874733666903	34.7823956950551
BHLHE40	-0.962907832259137	-0.480384461415261	-18.741626477551
BLMH	-0.808998378807847	-0.647750275631296	-29.8058843713056
BOLL	0.725963255207049	0.518200220505037	12.5378918877221
BRSK1	-0.129816404212237	0.259100110252518	32.4767426286754
BSND	-0.165574461827606	0.307254933899513	12.3956089782541
C11orf92	0.412284288127626	0.393041832067032	69.9359039048432
C12orf34	0.217417920875478	0.0588318389935849	17.1873492200345
C12orf39	-0.318326781565027	-0.259100110252518	20.5221414393238
C12orf68	0.569659985451041	0.367239887355847	12.1209953503564
C14orf143	-0.990198387607039	-0.480384461415261	-39.6218521245049
C14orf176	-0.0951473693954744	0.305699202718803	234.759914096789
C16orf74	-0.812328328003836	-0.819346490398703	-2.54625117822299
C17orf72	-0.0678129977013336	0.218356573370573	19.9453904617977
C18orf34	0.357704392334092	-0.102418311299838	180.076000856397
C1QL2	0.269208345624784	0.810997120507869	2.57369552658231
C1QTNF4	-0.773309093871596	-0.871483184749495	-0.736841161340642
C1orf177	-0.176560698467119	0.307254933899513	15.7353917312046
C1orf196	-0.00409876365809265	-0.0836242010007091	11.5866967480749
C1orf2	0.935510104086266	0.647750275631296	9.60612521920353
C1orf200	-0.0690059829702707	0.218356573370573	40.7758113523343
C1orf222	-0.106825146586653	0.129550055126259	43.6797182962971
C20orf197	-0.107988804673508	-0.0436713146741147	29.9521327570704
C2orf40	-0.125745446461417	0.0436713146741147	36.6999629103898
C2orf73	-0.0604571102504246	-0.0436713146741147	14.4547794962547
C5orf38	-0.136615640454018	0.0322534034175863	24.2039704186306
C5orf52	-0.140686615042366	-0.0647750275631296	206.658387390506
C6orf123	-0.0837871951559646	0.393041832067032	243.483594275094
C6orf130	-0.118939316773955	-0.393041832067032	12.2011399566102
C6orf195	-0.0490214556055155	0.218356573370573	17.1152533940236
C6orf222	-0.165112773519626	-0.639692501115462	23.447321766157
C8orf56	0.328799390383959	-0.102418311299838	99.7780881714414
C8orf85	-0.116405845357525	0.131013944022344	82.9730220875596
C9orf50	0.039348805690917	0.131013944022344	17.0385270076171
C9orf66	-0.148330374295487	-0.0436713146741147	22.5083990881128
CA10	0.184662867382124	0.00836242010007091	19.7852844870738
CA2	-0.235252833515371	0.129550055126259	37.6071652329891
CA7	0.329934926492709	0.819346490398703	7.96027873581562
CACNA1G	0.687473785757186	0.866883682307781	3.25364126293171
CADM2	-0.210605331128694	-0.529619939671158	18.5939394499903
CADPS	-0.0862747518723446	-0.298934717736432	14.4753652369585
CAMKV	-0.112756747789892	0.504272905659299	21.4476212765316
CAP2	-0.640651212601397	-0.480384461415261	-16.4663855693857
CCDC135	0.307294533200053	0.453425192941907	41.6047387356523
CCDC140	-0.291298014479527	-0.409673245199351	-18.1254288326604
CCDC149	0.484132082144033	0.393041832067032	12.2458019764968
CCDC155	-0.0969923772162355	-0.305699202718803	135.963846169279
CCDC158	-0.0534057479384815	-0.0436713146741147	23.2385249426539
CCDC40	-0.976843194572752	-0.647750275631296	-13.9416820791002
CD200R1	-0.0456157106269764	0.131013944022344	12.0729113321632
CD300A	-0.143665339517954	0.131013944022344	15.2969078023332
CD300LB	-0.0891957917196487	-0.131013944022344	131.161282041271
CD4	0.669202210140468	0.473870472337351	16.1579623316537
CD48	-0.138458060562329	-0.393041832067032	51.7602422016521
CD6	-0.0593985431952165	0.305699202718803	54.4668867425724
CD69	0.530055875515579	0.393041832067032	39.1491561704645
CD7	-0.189817612830751	-0.518200220505037	58.3636194712453
CDH16	0.278564851197212	0.393041832067032	289.586246970083
CDH20	-0.208732475793879	-0.393041832067032	15.635366600736
CDH8	0.0657880570589852	0.464939436706592	19.7084706974698
CES1	-0.206769995157727	-0.393041832067032	49.3267202886382
CHCHD7	-0.354442082732285	-0.393041832067032	12.4457025001141
CHST8	0.42679604748101	0.820767734294955	2.04989558489262
CHST9	0.0876535944525184	0.344036303120921	35.1085784160873
CILP2	0.156266323006338	0.179531069619377	20.8610164095816
CLEC2L	-0.469761534604524	-0.845165000423137	-10.0366150309375
CLGN	0.363354971323511	0.518200220505037	31.7334535547377
CLMN	-0.315051974299306	-0.480384461415261	13.673695741124
CMTM4	-0.895246127694853	-0.480384461415261	-8.49690320681422
CNTD2	-0.218782796121335	-0.388650165378777	20.151728040792
CNTN2	-0.0511237225583664	0.388650165378777	19.5486362295747
COLEC12	-0.77065753735377	-0.898717034272917	-3.47195501397918
COX4I2	-0.0583314450404543	0.393041832067032	35.0542956462477
COX6B2	-0.23927662727418	-0.462298782318737	40.3256253127269
CPA5	0.468832894838366	0.480384461415261	119.281263973279
CPNE9	-0.806981635267902	-0.647750275631296	18.0635685370484
CR2	-0.555132176370255	-0.171378614099395	-11.7364782247096
CR628408.1	-0.175525803402631	0.0836242010007091	28.1087917619186
CRTAC1	0.606221868623108	0.819346490398703	0.749555723024303
CRTC3	-0.943810715398012	-0.480384461415261	10.9952915131919
CRY1	-0.939113796077673	-0.480384461415261	6.73046189111253
CRYAA	-0.196732812973037	-0.647750275631296	112.309161064759
CRYGC	-0.224713820926301	-0.388650165378777	27.0309896350546
CRYGD	-0.100009028480718	0.194325082689389	16.2291881421151
CSMD1	-0.0686722996884019	0.0436713146741147	39.6459922467778
CTA-55I10.1	0.749374702389759	0.512091556499189	69.2798753286056
CTNND2	0.0294692272120315	0.306622070335933	13.0931970048801
CUX2	0.736837155587811	0.846217416556712	1.50244517531488
CXXC4	-0.150923357331338	0.218356573370573	97.1287435274098
CXorf19	0.996040815866627	0.480384461415261	63.3587728602367
CYP26C1	0.213450628059692	-0.430555754932542	18.9645355104369
DACT1	-0.87799230712618	-0.815241197482534	-3.39051089299369
DACT2	-0.00699118261630096	0.259100110252518	23.4913430846819
DCC	0.0132230885786567	-0.118262479197817	45.7249398070145
DDIT4L	-0.30893033589061	-0.259100110252518	10.7817489812508
DGKH	-0.923119075848556	-0.480384461415261	-17.258043960342
DISP2	0.236584421112265	0.480384461415261	10.6346575090676
DMRT2	-0.226011039052702	-0.520179765820247	53.5141727642429
DMRTA2	0.125309057602932	0.218356573370573	19.9227233554719
DNAH2	0.459625949626134	0.393041832067032	286.720035122412
DNAJA4	-0.8534062552953	-0.480384461415261	-11.8193892976876
DNASE1L2	0.678256272253317	0.665719023448946	28.8656075136193
DNASE2	-0.189748671671427	-0.393041832067032	10.6518132926541
DOCK3	0.247008317094787	0.381665273774771	23.7278293793553
DOK6	-0.524533286470593	-0.793916261518197	-1.77531355568962
DPP6	0.997216984753259	0.480384461415261	70.4222306241063
DPYS	0.128315706280046	-0.409673245199351	48.3099043192631
DRD1	0.604996860889064	0.393041832067032	99.7738109280378
DRD2	-0.0999508274123094	-0.307254933899513	157.152382430127
DRGX	0.660829115847941	0.819346490398703	1.16047113854405
DSP	-0.884330219057385	-0.881070747012641	-3.59989636525676
DYDC1	-0.165613692427564	0.195123135668321	53.013008189613
DYRK2	-0.634225896431999	-0.393041832067032	10.4283601234906
EDAR	-0.137421823163223	-0.393041832067032	89.817221454041
EDN3	0.995090587762438	0.480384461415261	42.8544318682672
EFNA5	-0.641521287533239	-0.393041832067032	-22.8764418600297
EGFL6	0.102945389052387	-0.102418311299838	72.3024713794951
ELANE	-0.429714178966487	-0.591312395989083	15.4480109687191
EMX2	-0.548210472801934	-0.798432100627224	-38.4680511359726
ENAH	-0.867207673837761	-0.480384461415261	-27.2646686941346
ENTPD3	-0.142611938672925	-0.027874733666903	11.7149743222093
EPHX3	-0.0820770755717994	-0.307254933899513	17.0969627481579
EPN3	-0.0724701338422063	0.388650165378777	20.8195548875227
ERAS	-0.137009487872562	-0.131013944022344	31.408466136227
EREG	-0.363447396954184	-0.480384461415261	14.1528710239054
ERMN	0.41406020113493	0.393041832067032	34.5051472607091
ESYT3	0.108540773159815	-0.102418311299838	13.6320281260958
EXOC3L2	0.346326944286212	0.305699202718803	15.4622331827697
FAM123C	-0.024604539490763	0.131013944022344	14.0061873758657
FAM160A1	-0.447442099623923	-0.647750275631296	10.4285218914242
FAM177B	-0.0453337617731358	0.218356573370573	14.9785411465616
FAM180B	-0.281292447671071	-0.480384461415261	20.960104158636
FAM182B	0.879031093234095	0.480384461415261	36.0252124584055
FAM59A	-0.895147421230799	-0.480384461415261	-12.1046600863845
FAM5C	-0.175057563295426	-0.462298782318737	82.9210779643478
FAM71A	0.0438810901774862	0.393041832067032	12.02774713591
FAM83H	-0.88657505922894	-0.480384461415261	-12.0016263464081
FAT1	-0.678728802336046	-0.480384461415261	-17.1586311027162
FBXL21	-0.492943723002281	0.171378614099395	-116.34356494218
FEV	-0.649444530298858	-0.129550055126259	-43.9693979369256
FKBP10	-0.759736423819036	-0.480384461415261	-28.5318903998016
FLT1	-0.704165330232604	-0.808307199250711	-2.01406677756801
FNBP1L	-0.696800510964592	-0.752617809006382	-17.6159953591594
FOXI2	0.41163400962376	0.428112550630823	73.7451707475497
FOXP1	-0.905509384820768	-0.480384461415261	-14.0385713438859
FST	-0.811901483761347	-0.650443635587991	-12.6948532857939
FUT1	-0.00315337792096427	-0.129550055126259	30.5006940756974
FUT9	-0.0188446165962277	0.370914139302243	21.8882551860153
FZD10	-0.0755958652862721	0.241900525631897	14.1957062463336
GABRA5	0.565650274070156	0.418121005003545	49.8154665882564
GAD2	0.870869096877083	0.277350098112615	82.6061050332337
GALNT7	-0.656486248418062	-0.480384461415261	-10.3014914748908
GALNT9	-0.144085548663221	-0.518200220505037	244.218266318403
GALNTL6	-0.179084773947132	-0.129550055126259	13.422587613322
GALR1	0.282899498539975	0.807927752182862	1.30866805213164
GALR3	0.998041167958915	0.480384461415261	67.9522482492049
GAP43	-0.134042934777621	-0.305699202718803	90.9661339351723
GAS2L2	-0.124480199087298	0.259100110252518	31.9298658593203
GDAP1	0.398138834901919	0.323875137815648	32.5863610625403
GDF10	0.362010281394153	-0.250872603002127	157.669579324147
GDF5OS	-0.126477177187236	-0.218356573370573	99.9707971194743
GDPD5	-0.604327578373262	-0.64111887433877	-10.2785042367762
GFI1	-0.67940069214839	-0.82445150234582	-1.29644154313768
GIPR	-0.219223766354924	-0.0647750275631296	11.2379335634577
GJA4	0.169469516174319	-0.0512091556499189	38.0851094658916
GJC1	-0.924347188440396	-0.731934360755923	-7.18523158644717
GJD4	-0.261673256542215	-0.418121005003545	20.8472622536798
GLB1L2	-0.204756740958563	-0.0436713146741147	18.5341071036683
GLP1R	0.383847293969277	0.465170523984072	40.5093249595009
GNAQ	-0.922684137629759	-0.480384461415261	-14.645760287476
GNAT1	0.544365149361164	0.64111887433877	79.0274767881364
GNG12	-0.699418024222915	-0.639692501115462	-12.25778964937
GNG8	-0.116218239823285	0.194325082689389	20.7199209437364
GPM6A	-0.436544090602314	-0.752617809006382	17.1220700335452
GPR110	-0.175094976954227	-0.218356573370573	30.3611122246321
GPR144	-0.143174737982943	-0.131013944022344	12.7749786702931
GPR161	-0.68034298413249	-0.582975248068166	-17.5866268979694
GPR20	-0.353716893857656	-0.305699202718803	10.2962944706721
GPR25	-0.434817413182637	-0.409673245199351	-101.019551203417
GPR26	-0.0983246725665203	0.0647750275631296	13.4786183546708
GPR6	-0.0588816783215524	0.131013944022344	20.9122347079875
GPR62	-0.139786693650801	-0.393041832067032	99.2942714304341
GPR65	0.719667027133171	0.480384461415261	33.2855783403335
GRAMD2	-0.139727019728132	-0.218356573370573	215.859639535671
GRM1	0.578436844535256	0.64111887433877	83.4181289832699
GRRP1	-0.154506299223232	0.0436713146741147	17.462924971857
GSTM3	-0.76176488579918	-0.647750275631296	-13.1890807361419
HAND1	0.230328911995052	0.518200220505037	17.3429395463775
HAR1A	-0.192561829974154	-0.518200220505037	43.862539434062
HAR1B	-0.108563896436561	0.194325082689389	19.9834471738478
HAS1	-0.183682698017029	-0.323875137815648	13.1678299146465
HBM	-0.107412107767545	-0.480384461415261	208.543358569652
HBZ	-0.144010949335252	-0.480384461415261	86.1314584048549
HCK	-0.61274648044188	-0.318274569041734	-17.3064375509597
HCN1	-0.0427811881602272	0.305699202718803	23.7301468445946
HEPN1	-0.0800556246853101	0.131013944022344	61.0034565167598
HES4	-0.766274782878817	-0.826931789095197	-1.72513776480472
HES7	-0.221344784199885	-0.259100110252518	15.0722345488818
HFE2	-0.25683588756357	-0.129550055126259	133.820676767106
HLA-DOA	-0.140615287534004	0.218356573370573	28.8149085642562
HLA-DQA1	0.999394955383425	0.480384461415261	149.627857011278
HLA-DQB1	-0.17864108679059	-0.218356573370573	20.4612513182991
HMGCLL1	-0.0707478199340067	0.305699202718803	38.9057355085029
HOXA2	-0.206991205255409	-0.305699202718803	10.6818795105525
HOXB3	-0.944017899533073	-0.832091899973009	-10.0596428728758
HOXB6	-0.795201159501563	-0.823770980973279	-5.98154899562422
HOXC11	-0.56998953134041	-0.821875290145751	-1.25742138520946
HOXC12	0.133407777360171	0	62.6437099961966
HOXD1	-0.573350500037268	-0.653806887119785	-13.3021130004294
HOXD10	-0.548148179657877	0.0250872603002127	-15.2797762194698
HRASLS5	-0.196217329181122	-0.307254933899513	18.0336980699756
HRH2	-0.153230098779981	-0.0836242010007091	99.1300745527542
HS3ST2	-0.202648077924517	0.0436713146741147	73.3572140636022
HS6ST3	0.676203471457647	0.808307199250711	2.66985919642026
HTR1A	-0.112080977491963	0.403167542719829	70.5831538132985
HTR2A	-0.356942623419699	-0.582975248068166	19.7309429437772
HTR2C	0.0395118705662954	0.516879728300782	51.8225352293646
IGF2BP1	-0.830304075214779	-0.814335149869185	-1.30419053679413
IGLC1	-0.0967039282201144	-0.480384461415261	163.155170091838
IGLV2-33	-0.111549172536119	-0.480384461415261	43.4365261588273
IGLV8-61	-0.0828770326913354	0.518200220505037	12.1137750461533
IKZF3	-0.94313114567384	-0.647750275631296	-16.5269879745737
IL13	-0.192141137240567	-0.529619939671158	116.764001464666
IL17C	0.277227861688361	-0.0734479774711693	26.1526640418847
IL1R2	0.368000324176265	0.305699202718803	23.366689678354
INS	-0.304258270558114	-0.393041832067032	12.9784093492518
IRF5	-0.808542614275058	-0.789352217376326	-1.65966857138284
IRF8	-0.527502287483113	-0.0512091556499189	-56.1992750204667
IRX6	-0.117246991007296	-0.131013944022344	25.7495154394756
ITGB1BP3	0.214778087187506	0.529619939671158	37.4079025045267
JAKMIP1	-0.0998482300999178	-0.131013944022344	23.9774443799842
JPH4	-0.78309437836802	-0.514135842298185	-14.3396296506414
KAAG1	0.00137680244949692	0.305699202718803	14.818898574651
KANK3	0.283854102144303	0.305699202718803	26.232623970234
KBTBD5	-0.196084288301623	-0.306622070335933	48.1586386112421
KCNA1	0.234125429302507	0.582975248068166	29.0038263669164
KCNE3	0.0117684974554552	-0.0647750275631296	10.2896424210202
KCNH1	-0.517818207804561	-0.856893070496975	0.874483957709554
KCNH3	0.149966663221352	0.218356573370573	23.0533074881172
KCNH7	-0.15427917920992	-0.532181156390174	123.618947347789
KCNJ3	-0.16134250747267	0.333285168648392	45.0716898300391
KCNK17	0.583599250727354	0.585369407004964	62.663253435039
KCNK4	0.26991465111229	0.813271981539245	1.43162481550817
KCNV1	-0.146196141151171	-0.259100110252518	154.918521028719
KDR	-0.00920513915987144	-0.0647750275631296	18.0216731915512
KIAA0247	0.393599701303154	0.480384461415261	10.1615767904056
KIAA1217	0.216444538775721	0.388650165378777	13.59862787483
KIAA1239	0.633472122331905	0.259100110252518	34.661505900501
KIAA1614	-0.915610082756196	-0.480384461415261	-14.7912973476821
KIF19	-0.126665454342443	0.0436713146741147	49.280974564297
KLF1	-0.080746423867968	-0.0436713146741147	38.9110226519302
KLHDC8A	-0.0161736404567927	0.218356573370573	15.904730546117
KLHL1	-0.136615643628664	-0.218356573370573	12.0930245562842
KLK10	-0.206817230551511	-0.323875137815648	189.776571880213
KLK9	-0.116651921343505	0.305699202718803	39.9786323906978
KRT86	0.0614985788933064	0.218356573370573	10.7892382845848
KRTAP5-11	-0.186167965191247	0.153627466949757	10.7583775018078
LAMB1	-0.698980456648567	-0.582975248068166	-17.3181741434955
LBX1	0.482510354590251	0.515576405060776	105.139638749256
LEMD1	0.138949024500477	0.28575464654027	-14.5894992995108
LEP	-0.202223276860679	-0.480384461415261	25.6097011434501
LEPREL2	-0.765773578948775	-0.582975248068166	-11.1017202700014
LHCGR	-0.217334950083783	-0.323875137815648	10.9008765971355
LHFPL4	-0.0568492618891505	0.131013944022344	27.5801863196156
LHX5	-0.846632659050718	-0.877943489516706	-1.85132509667883
LILRB5	-0.126722191506648	-0.393041832067032	30.0553713708278
LINGO3	-0.542519525001579	-0.362371537669739	15.0264299061547
LINGO4	-0.00251474366670774	0.218356573370573	13.3854727014888
LMTK3	0.580188391330511	0.585369407004964	13.4663652649379
LRRC16B	-0.100640331587638	-0.393041832067032	94.8480342578023
LRRC38	0.634083702687054	0.259100110252518	16.9137847844634
LRRC9	-0.307513865470908	0.318274569041734	-40.6384447954322
LRRN4	0.424379869004583	0.305699202718803	30.7867187445054
LRRTM1	0.398310500769957	0.579913841508194	43.0862510078863
LRRTM3	-0.185048593117393	0.259100110252518	53.7641594415632
LRTM2	-0.912440128617099	-0.745744443034336	-14.1186253128385
LY6H	-0.150085327573026	0.0460336075947121	27.101817506107
LYNX1	-0.186297034869767	-0.218356573370573	10.5596753605209
LYSMD2	-0.0300813249585871	-0.259100110252518	10.4243730638292
MAGI2	-0.150100702778113	0	-20.6623829553052
MAN2A1	-0.903802522235346	-0.480384461415261	-11.5286960523892
MARCH1	-0.134857637701384	0	17.457379718984
MARCH10	0.188110054285825	0.0436713146741147	13.0539142923232
MARCH11	0.827321649171679	0.85740297418417	0.792272686836302
MATK	-0.194384618011734	-0.218356573370573	10.9047561732635
MATN4	-0.174612243787041	-0.0913846430164946	45.6205567022405
MBOAT2	-0.972690691045943	-0.480384461415261	-18.551759097449
MDFIC	-0.65453805012365	-0.480384461415261	-10.6801521436519
MIOX	-0.0499300424629519	0.218356573370573	27.1078490237387
MIXL1	0.135901296192803	0.388650165378777	12.9789535719297
MMD2	0.874126708029062	0.856893070496975	2.21406181287959
MOGAT1	-0.123381778446343	-0.0436713146741147	39.933603244824
MPP3	-0.0288785715170703	-0.393041832067032	11.8118184055467
MRGPRE	-0.186672316825244	-0.480384461415261	47.3276989102081
MS4A3	-0.0781759463215552	0.393041832067032	75.3922033502438
MT1A	0.0444836062912071	0.161267017087932	10.8612714399217
MYB	-0.69956280095824	-0.8053438359069	-1.42982113804069
MYBPC2	-0.0517651785326797	0.305699202718803	26.9696545025779
MYH7	0.203565837991146	0.305699202718803	14.4292423834857
MYL7	0.446000022948731	0.418121005003545	34.1088496521682
MYO3A	-0.11617655180175	0.259100110252518	43.3200011402146
NAGS	0.590780648867205	0.480384461415261	13.1367276289984
NANOS3	0.504420741602323	0.802792329606807	33.1009829568393
NCALD	-0.30144396014692	-0.647750275631296	41.6242786767754
NCCRP1	0.250492485466018	-0.027874733666903	114.814192330786
NCR2	-0.125648244075007	-0.305699202718803	16.065471416655
NDST3	-0.1954958333982	-0.194325082689389	136.826273395736
NETO1	0.652760877270978	0.521430021917646	405.009712594402
NFE2	-0.189451870443647	-0.150515882615403	11.9935984003233
NFIC	-0.93028105633789	-0.591312395989083	-15.4384807606609
NIPAL4	-0.178776702167548	-0.480384461415261	79.9993387089257
NKIRAS1	-0.151783998009817	-0.393041832067032	28.7663678472613
NKX1-1	0.711230993860865	0.845165000423137	1.49918761087466
NKX2-4	0.718723496835072	0.796076398132078	2.23346979771106
NKX2-6	0.725077205368074	0.864511955363155	3.44198548419218
NLGN1	-0.647637288505204	-0.837191745702164	1.4657584958369
NMBR	-0.183347708366603	-0.305699202718803	27.9168945735946
NOVA2	-0.00757926403592464	0.362371537669739	88.1105855366177
NPBWR2	-0.812121719569263	-0.856893070496975	5.19398906673454
NPPB	0.400204923226154	-0.409673245199351	417.639924573699
NPY	-0.11857555351991	0.30256374339558	12.6550308134922
NPY1R	0.45386519138436	0.807927752182862	43.3306245633732
NR2F2	-0.911966132499944	-0.480384461415261	-17.2987929573583
NR6A1	-0.827094842868539	-0.856893070496975	0.897919450701348
NRG2	0.130589992956588	0.218356573370573	54.7015878865138
NRTN	0.568089229628168	0.393041832067032	43.3924528611468
NRXN1	0.0660797939758791	0.393041832067032	35.443380712437
NTN3	-0.143333372289817	0.0647750275631296	12.4568773337497
OLIG1	0.0918087758306864	0.520179765820247	25.283471011983
OR1Q1	0.0184792266229237	0.305699202718803	14.3480290149815
OR7A5	-0.0233913427013998	0.393041832067032	28.9675518784521
OTP	-0.228586001755587	0.454263192940295	-14.3861741657285
OVOL1	0.203319670109554	0.453425192941907	94.7417290072179
OXGR1	-0.112654505597992	-0.480384461415261	132.878435253875
P2RY2	-0.185845436052494	-0.129550055126259	789.818020441256
PAK7	-0.121205831191852	0.0436713146741147	23.9700589818679
PAQR9	0.230364187950546	0.351221644202978	160.020334841092
PCDH1	-0.676835580746829	-0.799835441734349	-1.3267221335262
PCDH15	0.112557231149879	-0.129550055126259	101.636338287939
PCSK2	-0.0877143381863546	0.333285168648392	33.7598770132156
PDGFB	-0.908340326782854	-0.713520917718038	-7.01028496713358
PDYN	-0.13142371067866	-0.194325082689389	14.1451810095149
PHACTR3	0.167097523479134	0.0647750275631296	16.1863354302742
PHLDA3	-0.972235462091794	-0.480384461415261	-24.8296782697722
PHLDB1	-0.340377755511478	0	-16.2886770899883
PHOSPHO1	0.201671675117582	0.218356573370573	12.1938510507803
PHOX2A	0.326896698007257	0.831985140248684	4.68586331407827
PIGB	0.184686246961403	0.393041832067032	11.6356418234516
PITX2	-0.573313849055021	-0.820906035634569	-1.281109064044
PKD2L1	-0.123699937332808	0.218356573370573	88.9885782997281
PKN1	-0.932278691718022	-0.480384461415261	-30.2147045416236
PKNOX2	-0.744510761083844	-0.856893070496975	-3.37862535492416
PLCD1	-0.635178605187466	-0.393041832067032	-13.8144040933477
PLEKHA2	-0.61524716551126	-0.393041832067032	-11.6942784994028
PLXND1	-0.808624560920742	-0.768137334748784	-11.5385934712952
POU2F3	0.381852531843015	0.0836242010007091	26.5990474184866
POU3F4	-0.0546668671720715	0.218356573370573	27.675917404466
POU6F2	0.076761633069898	0.362371537669739	11.6268379458985
PPP1R1A	-0.283393027684494	0.367239887355847	-23.8766264134882
PROKR2	-0.147728274698442	0.250872603002127	29.2876618137234
PRSS36	-0.179986782544844	-0.393041832067032	43.6513537251644
PRTN3	-0.190420307479984	0.273147823898787	79.9467848733171
PTPRF	-0.645323078773887	-0.480384461415261	-10.3143953479005
PTPRK	-0.374660596754729	-0.393041832067032	11.1703159379105
PTPRR	0.248885698226798	0.393041832067032	20.7286950418304
PTRF	-0.908589083160274	-0.480384461415261	-10.9204296876602
PVALB	0.282486537289427	0.716928179098865	11.7550232580825
PVRL2	-0.944611256084528	-0.480384461415261	-17.8144296356723
PYGL	-0.928823050590245	-0.480384461415261	-17.68669528828
QRFP	-0.038511071595824	0.305699202718803	24.0245794414553
RAI1	-0.884968675207191	-0.480384461415261	-12.4543163084023
RAI14	-0.90242402210724	-0.480384461415261	-11.3825607758035
RAMP3	-0.0697101056491373	0.305699202718803	19.6638553913517
RASAL3	-0.10199273735378	-0.393041832067032	257.098980871765
RASL11B	0.133319095758249	0.129550055126259	29.6030311921538
RASL12	-0.287535822257143	-0.453425192941907	15.0062261761184
RASSF8	-0.769385072548225	-0.647750275631296	-12.0400882307599
RAX	0.80891115494548	0.841083593138885	1.49720103156738
RBP4	-0.184459302538955	0.110480658227309	13.0660144782426
RBPJL	-0.105535256981194	0.0376289706538507	18.5853527244551
RBPMS	-0.640917972246149	-0.480384461415261	-14.0617242032355
RECQL5	0.121868623128092	-0.0436713146741147	15.6732964150686
RELN	-0.252469835863282	-0.358464089549432	-13.4331102713948
REM2	0.0365685513666213	0.0436713146741147	10.3373198706756
RFPL2	0.540777295721025	0.306622070335933	21.230579830191
RGS6	-0.419930950633229	-0.306622070335933	12.5833049192621
RGS9	-0.191124609165707	-0.480384461415261	63.0637743340971
RHCG	-0.13682804665447	0.250872603002127	11.9820912865133
RNASE13	0.100967431560771	0.393041832067032	272.928043941209
RND2	0.504536634825053	0.518200220505037	104.88325679223
RNF175	-0.175336891491358	-0.323875137815648	40.1923600991376
RNF43	-0.18768432457621	-0.305699202718803	20.206679732779
ROPN1L	-0.163303551775386	-0.131013944022344	29.7221507732778
ROR1	-0.633209491359541	-0.480384461415261	-10.8704987904585
RP11-292F22.1	-0.0626549342331524	0.305699202718803	34.3869770864215
RP4-695O20__B.1	-0.9463902676662	-0.480384461415261	-22.7116085156927
RP5-860F19.1	0.113866364488417	0.0436713146741147	36.3319632053569
RPRML	0.344610376208899	0.819346490398703	7.73319887980365
RUFY4	0.00453438875416453	-0.0836242010007091	23.8344473603809
RUNDC3A	-0.134193075475345	-0.0436713146741147	14.4001686422619
RXFP4	0.332948545293827	0.218356573370573	12.9355350193751
SBF2	-0.6465220253882	-0.480384461415261	-11.0570737363957
SCRT1	0.864617004780033	0.959114493795347	1.8305983208882
SERPINE2	-0.594107418877806	-0.393041832067032	-10.5380650652586
SEZ6L	-0.150746747571427	0.409673245199351	18.8770413854427
SFTPD	-0.191460049930597	-0.393041832067032	10.1951008106459
SGCZ	-0.312667649353594	-0.418121005003545	21.6591434763309
SIAH3	0.466706981387149	0.027874733666903	66.9522290341907
SIX1	-0.790951794981945	-0.806795009592618	-2.40318587364063
SLC12A7	-0.603389852000598	-0.388650165378777	-11.2365017394119
SLC19A3	0.719715736262021	0.480384461415261	53.3028527899783
SLC27A6	-0.208817486504959	-0.218356573370573	19.6858652558761
SLC32A1	0.286754238803906	0.582975248068166	10.2076529938359
SLC46A2	-0.128614285492123	-0.0647750275631296	17.4424083141716
SLC5A5	-0.21786475486894	-0.416205205669959	19.5863533804075
SLC6A3	0.255836909314449	0.813271981539245	2.5510801859331
SLC6A7	-0.0330364900105494	0.195123135668321	13.1488456236283
SLC8A2	-0.210306089620062	0.129550055126259	21.0048023379986
SLITRK1	-0.151441944519473	-0.518200220505037	181.146494576535
SLITRK2	0.483107624586668	0.393041832067032	71.7136911876306
SMAD6	-0.881746915440001	-0.802792329606807	-10.8985567031969
SMOC2	0.32991762763548	0.153627466949757	10.2641602822258
SNAP25	0.191049035897388	0	75.5803112318936
SNTG2	-0.104161109402605	-0.027874733666903	89.6276618523125
SOCS3	-0.61267866193013	-0.480384461415261	-10.7598469966222
SOX10	0.927726186639019	0.480384461415261	15.8964502306495
SOX13	-0.645265456316881	-0.480384461415261	-11.7969168872324
SPIB	-0.0922855453538489	0.0436713146741147	69.036488810875
SPINLW1	-0.0960867100738894	-0.305699202718803	93.5759625128295
SPSB4	0.0487379051047235	0.434845845203687	15.2628796610797
SSBP2	-0.976084055682428	-0.480384461415261	-33.7677134033642
ST6GAL2	0.123676979902464	0.362371537669739	16.9217410532636
STMN2	-0.621681744693125	-0.90515506644204	-2.01236661570796
SYN3	-0.272071559830793	-0.306622070335933	18.7099203566919
SYT4	-0.0581772574221478	0.131013944022344	32.1568874294063
TACR3	-0.240914270822873	-0.480384461415261	38.6386843483672
TAGAP	0.633190196152644	0.480384461415261	35.8613716754308
TAL1	-0.580724271955414	-0.810944267313992	-3.27866569586815
TBC1D10C	-0.0760927046008195	0.218356573370573	62.8569825846374
TBC1D16	-0.963418563803879	-0.647750275631296	-13.0232898230533
TBC1D3	0.431640583004305	0.480384461415261	21.9984438474045
TBX15	-0.776917087187274	-0.802534338823952	-1.51424491761442
TBX21	-0.408798054283563	-0.756409358488949	-15.2234038577033
TCEAL5	-0.106448426713356	-0.393041832067032	175.072038779379
TCERG1L	0.38487399685492	0.695107474680153	251.3284378827
TCTE1	-0.624990332641979	-0.171378614099395	-40.7800314506556
TDRD10	-0.436182520365796	-0.807927752182862	-15.6372854214059
TEAD1	-0.927119473578651	-0.480384461415261	-16.0786584280179
TEKT3	-0.266004940175769	0.250872603002127	10.5833994357956
TH	-0.15482499370048	-0.393041832067032	123.372117270332
THSD7B	0.320635203115766	0.550497922011402	45.5085108033373
TIGD2	0.275658325918524	0.0512091556499189	10.6962130981877
TIGD3	-0.00153463001580303	0.388650165378777	28.1701876424323
TLX1	-0.349583231117365	-0.161117626581492	-30.2937463117171
TLX2	-0.281334138308272	0.250872603002127	-53.1460820859771
TM6SF2	-0.370922881336561	-0.480384461415261	10.7429866033241
TMCC2	-0.890200774471476	-0.480384461415261	-12.225354614035
TMEM105	-0.389669541713003	-0.393041832067032	24.8979096683672
TMEM108	-0.716048221372127	-0.807927752182862	0.853386780465513
TMEM132D	-0.103221493501883	-0.480384461415261	153.765808080339
TMEM151A	0.426482995459992	0.77340570793438	22.2396669589653
TMEM180	-0.740976397561082	-0.480384461415261	-10.3933342596328
TMEM215	0.308962024348346	0.837191745702164	32.8441726806475
TMEM221	-0.081734890676846	0.218356573370573	34.6138267777109
TMEM56	-0.817162741984684	-0.819346490398703	-4.81727019678257
TMEM61	-0.108104283824934	0.218356573370573	28.4129746464845
TMEM74	-0.118314323758392	-0.218356573370573	18.0376132935493
TMEM88	-0.0733697243259063	-0.0436713146741147	11.3761066591798
TPH1	0.171384968141089	-0.153627466949757	19.7700131809957
TPSD1	-0.135544006025824	-0.194325082689389	17.3682969774049
TRERF1	-0.87041238563906	-0.480384461415261	-11.5753085854965
TRPA1	-0.0770264136829061	0.0436713146741147	39.5335958659872
TSHZ1	-0.554172208979649	-0.0647750275631296	-30.3518718013136
TTF1	-0.610878858898776	-0.46088240084927	-15.9255169242391
UBXN10	-0.150591654392875	0.0436713146741147	12.1561542051289
UCP1	0.677652664492914	0.819346490398703	1.37808895360274
UMODL1	-0.0892038918689014	0.218356573370573	11.6274206378758
UNC13A	0.0964953001242764	0.451129354428179	31.8801155960461
UPK2	-0.183717537062249	-0.393041832067032	11.3649119754087
USP43	-0.105094344238517	0.218356573370573	31.2873339306106
VAT1	0.495485216542702	0.582975248068166	12.0115923240917
VAX1	0.669536998488717	0.831985140248684	1.1193358804756
VSTM2A	0.205352031618023	0.621469544767845	15.1334733954031
VSX2	-0.0854933441552151	0.15128187169779	16.7633205564664
VWA3B	-0.0455380820312904	0.305699202718803	12.3315435870416
VWA5B1	-0.0753407885507731	0.388650165378777	23.9142721968518
VWC2	0.198210562211409	0.348788759747682	47.5471467614898
WBP1	0.285039857003762	0.306622070335933	10.8676178494309
WBSCR26	0.29925833713354	0.388650165378777	13.6003732672921
WDFY3	-0.423767515857139	-0.305699202718803	-13.845615219641
WFDC10B	0.283525552382547	0.393041832067032	11.0631219705925
WFIKKN2	-0.0896877429055652	-0.131013944022344	198.524944882448
WIF1	0.261759513817142	-0.269309250727621	18.6424240050499
WIPF1	-0.894469698067082	-0.731934360755923	-10.3074874548464
WISP2	-0.119239582094126	0.0436713146741147	23.8795299007945
WNT1	-0.283514652891173	-0.480384461415261	-10.5307393924425
WSCD2	-0.168434038293379	-0.480384461415261	76.3172082346846
ZADH2	-0.841416188597484	-0.35478743759345	-15.7238680045192
ZBTB10	-0.0824094721530535	-0.305699202718803	11.1235564032133
ZBTB45	0.29934822802513	0.480384461415261	26.6912483216127
ZBTB8A	-0.877964454899893	-0.480384461415261	-16.3384934799393
ZCCHC12	-0.148647261403532	-0.453425192941907	142.039757574371
ZIC1	-0.00962125422838587	-0.291703460882639	10.9324164819977
ZNF277	0.117841172804112	0.131013944022344	20.2422426752475
ZNF396	-0.283500372903169	-0.0647750275631296	-12.0147439792243
ZNF556	0.777484323281198	0.582975248068166	123.908090738585
ZNF696	0.199155647060536	0.131013944022344	11.790076358015
ZNF860	-0.172261218149868	-0.0436713146741147	25.5059858467393
ZNHIT3	-0.348966525112077	-0.393041832067032	25.3274895311391
ZPBP2	-0.479424165922894	0.195123135668321	-33.5248387317191
ZSWIM6	-0.875735930930359	-0.819346490398703	-4.63911697163366
