# Supplementary material for: Functional transcription factor target discovery via compendia of binding and expression profiles
Source: Sci Rep. 2016 Feb 9;6:20649. doi: 10.1038/srep20649 (PMC4746627; doi:10.1038/srep20649)
Supplement: Supplementary Dataset [file srep20649-s2.zip › Supplementary Dataset/43180_2_data_set_1775643_nz79pn.csv]

Gene	PC	SC	CARS
A2M	0.765719468164681	0.731005509670099	14.0488945847823
AADAC	0.849969572388776	0.203116633300328	11.0141762227517
ABCB5	-0.909642293814459	-0.342968514353618	4.70785082155172
ABCC3	0.773841187309242	0.822362072137028	2.137925644816
ABCG5	0.939257349435767	0.646198775737192	345.498121289161
ABO	0.68789605048191	0.481226503185788	513.701358932883
ACER1	0.999733813791777	0.481226503185788	386.718250166582
ACOT4	0.799283940992252	0.481226503185788	418.096579692084
ACOT6	0.807696513382363	0.266556994991592	165.244459891355
ACSM2A	0.39729327532408	-0.0324442842261525	474.501607425488
ACSM5	0.512905240413663	0.201937117417872	368.701316370469
ACYP1	0.770287009434258	0.481226503185788	10.0609802706392
ADAM12	0.812295160818077	0.734296572852636	35.6478144902838
ADAMTS1	0.769917389766808	0.651583765535002	81.0059967468417
ADAMTS5	0.897302137516374	0.753993104313812	123.399836727324
ADAMTS8	0.923850249057713	0.473879102207274	283.788304474782
ADCY2	0.689753126017492	0.583997116070745	535.414010014895
ADIPOQ	0.995647775493772	0.481226503185788	83.2312644369376
ADRA1B	0.921359902685814	0.687679106424818	295.507477264644
ADRB1	0.822357546129917	0.886554381958954	1.4525207803832
AFP	0.688100441157276	0.286200318530504	381.555319855064
AGBL1	-0.891511474416053	-0.503496546095229	5.24978664685098
AGBL4	0.999388945371628	0.481226503185788	144.230840857483
AGT	0.873753944079272	0.681097172104517	185.763779769344
AHNAK2	0.766393228925728	0.659434455552324	194.24173165024
AKIRIN1	0.771633760543689	0.752587009557992	3.15566908866214
AKR1D1	0.655127429132387	0.438876668521509	363.575062937154
ALDOB	0.835625226815656	0.646198775737192	385.812190164135
ALK	0.985859884854985	0.409454470306414	115.786817254461
ALX1	0.877861920074589	0.839799474812134	368.242973138679
AMBP	0.780078596323175	0.610015035967048	11.5036297191528
AMHR2	0.200397451482266	0.564288093646835	315.678562681034
AMICA1	0.589202255938536	0.433446224655643	281.256982925918
ANGPTL6	0.768250494531713	0.753937034925052	1.72472379136118
ANKRD1	0.789684313138667	0.863532118278322	1.52317101523133
ANKRD40	0.768163136314661	0.838395320405391	1.92377836239711
ANO5	0.771074451921074	0.823532105145348	25.1214838312565
ANXA10	0.913105849351726	0.409179184658105	75.4520204573177
AOC3	0.91532104477926	0.64888568452305	282.409844860767
AP2B1	0.76074344404533	0.819539235516426	2.39678170562181
APOA4	0.939293088079728	0.646198775737192	342.848015629592
APOBEC3H	0.802877219555152	0.601647384940037	303.061513867728
AQP10	0.531165600191522	0.226169571508017	334.608781526417
AQP8	0.396652596712163	0.0324442842261525	341.633517328927
ARG1	0.614007179397091	0.320406892969691	387.813851286103
ARHGAP20	0.973159881405061	0.12116509835598	44.375978116339
ARHGAP28	0.931971341486988	0.673268468976879	24.8150387518742
ASAP1	0.827263753575211	0.676225099414551	6.34733436976064
ASB15	0.909341472337576	0.482571340003988	288.045517988403
ASB2	0.967851089767811	0.656569563208096	7.91581724457883
ASGR1	0.838199914470771	0.868611331916073	2.01285352321212
ASXL3	-0.984691995695005	-0.481226503185788	13.5963012813521
ATP1B2	0.661209937559589	0	314.356314498271
ATP1B4	0.999834995078642	0.481226503185788	247.573794030384
ATP6V1G3	0.78116299534778	0.34722456382215	16.2165715537981
ATP8A1	0.911411788132675	0.813973546289611	3.52825403332166
AVPI1	0.833543489872798	0.701082753934068	1.82770482739931
BAALC	0.998076571555358	0.481226503185788	78.3584852327248
BARX2	0.971921997237928	0.319159935990562	72.1403162996346
BAZ2B	-0.828254164264403	-0.461694200247034	-5.76805364678106
BCAN	-0.794787898443762	-0.583997116070745	-10.8220524177097
BCAR3	0.759133566632453	0.656140350877193	3.63504685497357
BCL2L14	0.772729191237547	0.841585586221099	171.972149041626
BDKRB2	0.791027059504983	0.400138480184173	65.0585847276593
BEND4	0.516901428696622	0.530548283836148	278.018484315736
BLK	0.790154785877155	0.810552726933105	383.140771478721
BLNK	0.877959815360957	0.806374620093244	165.186886054874
BMP5	0.797104894828835	0.700668929923613	37.5109653111155
BSND	0.998825493429453	0.481226503185788	207.635635703623
BTG4	0.999161398645909	0.481226503185788	113.513297624671
BZW1	0.907614851754459	0.532511669160443	6.09113167712959
C10orf131	0.910785055950232	0.723779897980195	95.7403031615157
C10orf35	0.8731936252852	0.651583765535002	5.43654713961876
C10orf71	0.370330888587599	0	373.533654084631
C10orf90	0.8855510486932	0.285543495319537	340.201759833133
C10orf99	0.571397570906608	0.355409326655455	294.314366764026
C11orf52	0.402878389534404	0.12977713690461	385.379675002786
C11orf53	0.947842396822119	0.231530209296247	44.3616313083877
C11orf85	-0.759865493543615	-0.64888568452305	4.57044500150633
C11orf87	0.986992134170604	0.292467478790296	107.924884406439
C11orf88	0.636528034565751	0.393730775333826	298.640238047689
C12orf50	0.983252554891766	0.481226503185788	24.4526991855269
C12orf74	0.847628440526277	0.736733916712871	8.95319586212623
C17orf47	0.997274765750397	0.481226503185788	90.2503853569092
C1QTNF6	0.782880254802106	0.746289438066075	1.7398120448576
C1QTNF7	-0.968764063213309	-0.481226503185788	-22.3975611316433
C1orf110	0.945170006727418	0.284157431700202	17.5644608194119
C1orf158	0.723423731745925	0.296174438879546	298.150943982996
C1orf168	0.844475083247163	0.825089473128445	111.607383112367
C1orf180	0.764020073882462	-0.152177182050536	66.2079038249988
C1orf185	0.881693094987419	0.473879102207274	15.8816898457938
C1orf186	0.78585246141259	0.646963333894326	1.03110040268235
C1orf87	-0.877704074053917	-0.63698164340512	3.58862117763601
C20orf141	0.999749485931784	0.481226503185788	202.784245095752
C20orf144	0.781984341986797	0.671437606959117	169.128599221824
C21orf59	0.873659305092069	0.748646763434652	3.79747008211719
C2orf73	0.947022223799448	0.481226503185788	11.8898151636838
C3orf36	0.959435350176335	0.202902909400715	57.2878820916195
C3orf65	0.796213526964879	0.0724155039306527	18.5574322274031
C4orf19	0.965462583900407	0.538393708549369	16.9621812242093
C4orf22	0.874720987108186	-0.197993565313689	11.6520926075118
C5orf38	0.940970958142328	0.507257273501788	545.286155317623
C6orf100	0.86624843415785	0.549966394716579	59.6882887033832
C6orf123	0.927562926241348	0.162068103072082	30.1328019713043
C6orf99	0.794692079992519	0.879426979837153	1.36533916181574
C7	0.788853067780125	0.616441400296898	148.363902950871
C8A	0.674182437673819	0.437478639259807	495.921494814351
C8orf22	0.852546547655241	0.725741361118353	110.756781216249
C9orf170	-0.971361525136857	-0.279933158270711	16.3549985498564
C9orf84	0.923894485331318	0.482571340003988	160.404106818719
CA10	-0.899523931783112	-0.384385829267246	7.71601766422756
CA5A	0.257987671440332	0.0558471877722261	421.23706099878
CACHD1	0.929142277064605	0.888523316638639	96.8317091314289
CACNG7	0.527193944371386	0.393730775333826	350.881289942639
CADPS	0.921316107665955	0.126087875946889	106.798684205308
CAPN5	0.832264613086853	0.588613765905567	86.1734589473346
CAPN6	0.437411401699279	0.064888568452305	322.523589742086
CASP12	-0.786543531930553	-0.103648205453076	6.52547617423377
CASQ2	0.763022123243985	0.160857113334663	116.57645446261
CBFA2T3	0.802961882643811	0.850619993474093	1.05863046860873
CBLN2	0.792473706123492	0.557983000851967	74.1350536295034
CCDC149	0.82796693965774	0.64888568452305	118.210320471824
CCDC67	0.901864086705331	0.202902909400715	389.4223618624
CCDC80	0.881012325655607	0.509851598132339	15.4108634002704
CCDC96	0.0686294620060621	-0.0837707816583391	306.356923579855
CCKAR	-0.850354295474001	-0.118469775551818	-36.6899086815161
CCL11	-0.95426056133252	-0.481226503185788	8.87325425024489
CCL22	0.880148110815436	0.868986047167832	215.796721382076
CCL3	0.924472806722832	0.733217331698039	408.524322860877
CCL7	0.999308706633631	0.481226503185788	136.257966646767
CCND1	0.773449235152541	0.78156287921782	2.41598409798928
CCNJL	0.804109862832409	0.749658791780345	1.5532116824083
CCNY	0.810850071436901	0.772320245120829	2.44139932418736
CCRL2	0.96095207069115	0.592348877759092	181.303596878507
CD163	0.954562675076324	0.481226503185788	14.7668805145629
CD244	0.276158878579481	0.227109989583068	303.512429535157
CD300LB	0.478671309843696	0.290465171662565	337.534912250535
CD302	0.815546191953586	0.646198775737192	15.4175961407606
CD33	0.606718896981479	0.481226503185788	391.901620187898
CD3D	0.614423400909231	0.393730775333826	524.798418026463
CD55	0.901629353091469	0.625921944676424	7.30870056191249
CD58	0.776172866179466	0.797344664453139	2.0792146669588
CD7	0.605045380994628	0.382296775847315	350.968459161784
CD79A	0.711845572111407	0.570808918567853	427.456066439442
CDC20B	0.878619197371555	0.118469775551818	437.061030170257
CDH16	0.555682256456654	0.0834673418660539	324.335521763624
CDH20	0.998166266673037	0.0592348877759092	306.290226145755
CDH7	0.781342364152425	0.814730833772966	122.177232035458
CDK10	-0.89291385643889	-0.64888568452305	4.44284129909027
CDYL2	0.79375163413701	0.510324601090446	93.2216657220274
CEACAM5	0.83272251425613	0.481226503185788	139.114361107674
CELA2B	0.999849955455806	0.481226503185788	344.997435852275
CER1	0.999395270839135	0.481226503185788	331.032651148715
CES1	0.808457335074293	0.804285566673313	559.616365362107
CFL2	0.839902891392111	0.81631906237341	5.29698776356529
CHAT	0.999713446010551	0.481226503185788	235.79852724101
CHI3L2	0.797202273946184	0.79461336745527	4.02938726865931
CHKA	0.847562289176612	0.625781953586962	3.59382608367402
CHRM2	0.894837225270429	0.507257273501788	10.5300355688617
CHRNA2	0.769012560384942	0.363006720519469	191.298168259447
CIITA	0.790211218050978	0.838608207756704	4.45324930865908
CITED2	0.775280563723652	0.717011699530539	2.4969551189686
CLDN1	0.83797144276739	0.804168220983554	3.31719505501013
CLEC2A	0.999893258185395	0.481226503185788	391.747836306483
CLEC2B	0.980851157307767	0.481226503185788	167.084765745161
CLEC3A	0.804659255944097	0.385221207477767	7.78310877528637
CLEC4F	0.863131130160062	0.64888568452305	199.194190103839
CMA1	0.863805540154544	0.481226503185788	9.42852478001059
CNTN1	0.74123936819875	0.61606753645153	662.36875640566
CNTN3	0.933630177346073	0.481226503185788	80.1455582188151
CNTN4	0.973156969428525	0.356105525807781	16.552142748129
CNTN6	0.793200981318425	0.533113989983183	7.04167720227044
COL17A1	0.780651864527574	0.533113989983183	193.678657166361
COL5A2	0.812698237575318	0.700566187063107	6.85919129430058
COLEC12	0.982699948317941	0.300823692470018	60.3866686355841
CPA4	0.832614069834755	0.670166253266713	3.24079014160142
CPB1	0.99921298597737	0.481226503185788	117.543610710189
CPLX2	0.795276794065647	0.841695025292405	5.5542913692142
CPM	0.791757672717343	0.468421579293164	15.9189414380965
CPN1	0.938288879727735	0.753968765614021	435.757985839228
CREB3L4	0.761921631192875	0.481226503185788	5.02735558807541
CREG2	0.81375892842883	0.592348877759092	291.521219745688
CRISPLD1	0.676612259122938	0.516480133020002	350.273351057209
CRYGD	0.998919876928129	0.481226503185788	273.103131502868
CSMD2	0.991600226134746	0.481226503185788	265.613926646286
CSNK1A1L	-0.804856509826597	-0.481226503185788	8.33323338125286
CST6	0.858507916074101	0.481226503185788	397.692484268347
CSTA	-0.133161285166684	0.262851496269108	295.488234687543
CUEDC1	0.947794696695923	0.66079388685432	4.73377343415348
CXCL2	0.83147437122128	0.749919904189927	21.5971632345985
CXCR3	0.814339174957698	0.733217331698039	329.719377188708
CXXC1	0.772742602128041	0.735603028598841	3.64183492755848
CYGB	0.872301543274762	0.64888568452305	94.5815202450799
CYP17A1	0.559532487623845	-0.184457190364287	450.688771237302
CYP1B1	0.88012371593775	0.861964300966317	1.11421269318994
CYP24A1	0.909005376552496	0.712725616460769	14.5362166747056
CYP3A43	0.459799702229878	0.0242324540901447	438.717168127673
CYP4B1	0.999509150271116	0.481226503185788	151.558014249721
CYP4F11	0.796578658481763	0.616441400296898	157.976374578197
CYP4F12	0.817252617594105	0.64888568452305	469.790295594924
CYP8B1	0.75900525931401	0.292467478790296	62.1139885742373
DCBLD1	0.791775285768459	0.661229582976676	5.40000190105436
DCLK2	0.788213688929974	0.461627846777549	18.8119493473107
DCN	0.896955839744324	0.414644214431365	27.170411971633
DHRS2	0.893127593129089	0.768347994051353	9.02975898386988
DIO2	0.979959902646363	0.57506368831116	26.9597249584918
DKK2	0.993393471432478	-0.131610365455633	112.5804744603
DLX3	0.999546876771882	0.481226503185788	455.614550072765
DMBT1	0.811691918300368	0.481226503185788	384.909124467901
DMGDH	0.817304293562028	0.698089847152826	85.6803581604875
DMRTA2	0.963513531264047	0.329717227776162	28.1393865470649
DNLZ	0.856311900577421	0.710160182902503	5.90738676238774
DOK6	0.898992594734245	0.0647606560178512	149.260168739489
DOK7	0.994251214369277	0.481226503185788	163.053310488826
DPAGT1	0.771629826105174	0.769483764063866	3.62492972156807
DPPA2	-0.844230364667762	-0.481226503185788	5.60935443901233
DPYS	-0.933164149446327	-0.592348877759092	6.58582359104992
DRD2	0.896808608219587	0	84.2080184835672
DSCAM	0.986947218280684	0.481226503185788	108.902578917076
DSTN	0.87045660057953	0.75024362514854	5.52474306639159
DUSP2	0.773724240362744	0.865071695604013	1.6250786090136
DUSP4	0.763791931418067	0.828703566588148	1.08126437414305
EDNRA	0.972113377265973	0.61606753645153	49.41516198237
EFCAB1	-0.766722851985867	-0.118469775551818	12.8397611177263
ELAVL4	0.98881188500858	0.118469775551818	324.455309583905
EML1	0.830812972472514	0.589799777119137	5.11314382514916
EN1	0.531526587751762	0.239070984294623	319.244383714414
ENPP2	0.7781065215018	0.0455706915895632	11.013043009085
EPB41L4A	0.758687945073159	0.345857231933037	249.643610016897
EPGN	0.879839792068234	0.478141968589247	124.211191331616
EPN3	0.761792695948273	0.481226503185788	226.865710746878
ESRP1	0.825036462716669	0.442697256874288	229.783490978649
EXD2	0.850045007491144	0.795133222865994	3.11636561619932
EYA1	0.766870480469974	0.53331219573416	206.034127889159
EYA4	0.725810421301942	0.698822877168899	396.490599317375
F13B	0.401967992469117	0.421775694939983	330.918269652178
F2	0.952324033015914	0.753937034925052	332.640149065538
FAM122A	-0.819247987342864	-0.126814318375447	-20.1291737905288
FAM124A	0.862710445523682	0.64888568452305	381.452473526725
FAM135B	-0.774649258074309	0.0365954358822785	-13.631589383657
FAM154A	0.814021467213054	0.34722456382215	6.80952775928581
FAM163B	0.934842487062558	0.0592348877759092	26.729089820198
FAM178B	0.667201504777466	0.481226503185788	431.280398121795
FAM189A1	0.89459980659057	0.507257273501788	117.681864341659
FAM3C	0.772775806174976	0.491153014178419	4.0732622761762
FAM3D	-0.858617261396735	-0.456531546151609	4.4839737198404
FAM71C	0.824245863035962	0.857306020563266	3.02213265172747
FAM99A	0.674140802682141	0.437478639259807	288.311270198108
FAM99B	0.835637648491825	0.646198775737192	582.687943255278
FAP	0.990102051778975	0.592348877759092	76.959700955047
FAT4	0.771557661962245	0.285747664158792	21.416800522528
FBXW12	0.859972419730633	0.64888568452305	188.55396977779
FCGR1A	0.826227771373618	0.557983000851967	246.816075096264
FCGR1B	0.689267039242461	0.481226503185788	502.939206117721
FCGR3B	0.657376550327451	0.393730775333826	325.840893518863
FEZF1	0.523973246932069	0.6422426593806	303.447293573216
FEZF2	-0.956119362207855	-0.304354364101073	11.5363463878089
FGA	0.975918863512964	0.7401344763367	227.7478466399
FGB	0.882981277459449	0.731005509670099	189.752869882001
FGF14	0.97230680957577	0.363203995370678	175.435084671867
FGF5	0.974983909704799	0.0507257273501788	80.6419933707284
FGR	0.845738162492038	0.687847181643139	10.8978072417966
FIBIN	0.897349106416898	0.592348877759092	37.6455520581464
FIGF	0.999624821353092	0.481226503185788	191.339145989845
FJX1	0.794697598551706	0.748646763434652	8.33450878261537
FOLR1	0.80125064303331	0.592348877759092	331.194193128949
FOLR4	0.897985211543828	0.527992980527597	152.701985931351
FOXI2	0.999727852843933	0.481226503185788	316.695329926738
FOXL1	0.928083592957561	0.562439928142445	159.28251127178
FOXQ1	0.947108376232425	0.769449068361539	121.151998326556
FOXRED2	0.774469596772882	0.64888568452305	16.9093244923757
FOXS1	0.817111209506728	0.442697256874288	132.390907793742
FREM3	0.942735581497107	0.0592348877759092	44.5568441654196
FSD1	-0.256453196524352	-0.51910854761844	429.610269260057
FSTL5	0.926207220260801	0.1125896438927	11.482282667904
FUT6	0.674132270197707	0.437478639259807	434.492458033914
FXYD1	0.64712275416846	0.437478639259807	524.795033774842
FZD10	0.989391909257357	0.481226503185788	451.896111562655
GABRG3	0.348140465926023	-0.220680908579652	472.914744579859
GALNT9	0.522065466476312	0.251312344975017	315.683182503831
GALNTL6	0.76755851791503	0.296554820399448	14.1900159859334
GAP43	0.49805763756995	0.531193265467865	293.397793022602
GAS1	0.851102043877065	0.753993104313812	106.783391893914
GAST	0.400297973153107	0.291998558035373	320.792740978189
GDF2	0.691414002789302	0.481226503185788	344.572066642379
GDF5	0.997222125402942	0.481226503185788	66.0129858991053
GDF6	0.811864628888438	0.507257273501788	77.5828759204554
GDF7	0.776193410166417	0.344813919655707	201.850641728813
GDPD4	-0.779866614862767	-0.649223557852128	2.0949994093586
GFPT2	0.831835457435917	0.814730833772966	154.163299159346
GFRA1	0.771795059741738	0.442321726711554	18.73997267255
GGCX	0.811690924805376	0.646198775737192	6.93626415072402
GGT6	0.998189290279688	0.481226503185788	354.778369079308
GLI2	0.768977501236971	0.548393232488092	43.6488974844069
GLI3	0.890425955088573	0.777048706616276	14.8955371579776
GLP2R	0.800412706647785	0.640813785939382	96.4113558242144
GLT6D1	0.999213104897043	0.481226503185788	239.941835017488
GLYATL2	0.874781140973881	0.207322107215682	64.3200680558744
GNB3	0.290886160135518	0.218739319629904	495.431904755342
GNRHR	0.978531759955	0.481226503185788	23.0777484940302
GPD1	0.526253468389507	0.437478639259807	289.89096066228
GPR114	0.774673962052113	0.718184846459608	2.48401904867826
GPR115	0.803650774411225	0.645600166275003	248.702114622527
GPR119	0.674013520162433	0.437478639259807	342.795470695215
GPR19	0.839296754700975	0.506074919627655	9.279192015136
GPR6	0.791903033152349	-0.152177182050536	162.657395792334
GPR97	0.827179114162789	0.77069119125672	4.71405331696851
GPRC5A	0.841493782677931	0.561979032915404	11.6301739869893
GPRIN2	0.81668470999214	0.36630283655963	22.0113292172627
GPX2	0.91495198356334	0.733217331698039	347.788495721382
GPX5	0.999879131115866	0.481226503185788	354.076623976747
GRAP2	0.797502108915799	0.651583765535002	6.94135994489321
GRM7	0.958025297163581	0.355409326655455	24.6790614854379
GRP	0.999911360997859	0.481226503185788	346.496016155801
GRXCR1	-0.791976628286562	-0.487337006446732	-5.1545102235035
GSC	0.536622068577095	0.393730775333826	331.759283191515
GUCY1B3	0.988194532079042	0.481226503185788	35.9061442313622
GYPB	0.677746443765244	0.481226503185788	611.372889668338
GZMA	0.991446059721746	0.481226503185788	27.4809915056202
HAL	0.953571969458055	0.793840299573659	177.329705354816
HBBP1	0.991756681173803	0.64888568452305	469.380825288848
HBD	0.588421314703899	0.393730775333826	349.941222082743
HEMGN	0.642000012635637	0.393730775333826	531.726646384201
HEPACAM2	0.69824473997444	0.481226503185788	366.43674055863
HERPUD1	0.772371765052739	0.755044822869174	1.46842437222891
HGFAC	0.644445305499387	0.437478639259807	469.934032961857
HHIP	0.805947066678419	0.494288710815743	73.7301825473091
HK3	0.765771019102492	0.101451454700358	40.8673697711251
HLA-DMB	0.879667452178025	0.777127872214214	176.326044164828
HLA-DOA	0.793238444170181	0.530414661296858	394.10867435333
HLA-DQA1	0.771652265316592	0.51910854761844	459.57101869604
HLA-DQB1	0.862892651009557	0.747051620975361	65.637569250037
HLA-DRB1	0.783877881451094	0.735603028598841	4.95724054572193
HMHB1	0.783214851987155	0.765019880759093	3.84940071630054
HNF4A	0.783930591380366	0.752059231175046	30.4160524545661
HNRNPH1	-0.839660478158485	-0.43116868247652	-5.68157632970671
HOTAIR	0.8614072607951	0.640813785939382	188.810006521824
HOXC10	0.599026608627202	0.481226503185788	360.81915922196
HOXC11	0.637067989222223	0.481226503185788	610.146811016388
HOXC13	0.852464598293744	0.733217331698039	134.948023096821
HOXD1	0.674185404438993	0.437478639259807	496.321466059987
HRH1	0.815971697944145	0.72500528669461	54.6977763308228
HRH2	0.884726162109042	0.355080091451252	386.245263941844
HS3ST4	0.908357866459099	0.128730530004797	180.032682820966
HTR1A	0.669534183495526	0.064888568452305	370.289205496448
HTR1E	0.807586659121951	0.0489293945477383	20.2803337268485
HTR2A	0.934428926400814	0.142995352726553	26.8819424265849
ICAM5	0.504892402092513	0.481226503185788	293.924917140892
IGFBP5	0.797292287484582	0.542649030859741	4.13947682875136
IHH	0.674167098842218	0.437478639259807	391.101415111086
IL10	0.878147159852578	0.700310573609531	6.22180770319758
IL19	0.797702825209084	0.517404955141707	16.040239577471
IL1RAPL1	0.872694892264984	0.26665609786708	106.629591457414
IL1RN	0.787227585475263	0.646198775737192	179.340996951983
IL26	-0.774815888455206	-0.64888568452305	-9.33324390434651
IL2RB	0.846727375098912	0.833508753466491	2.91719278790314
IL33	0.930691225504224	0.241613726808839	113.807527579274
ILDR1	0.820515548803217	0.839799474812134	145.570029919107
INHBA	0.758592331247893	0.491317365778414	25.362905548527
INHBB	0.818750155868538	0.790109135386013	4.83928761328965
INHBE	0.784240655524948	0.689543071584548	15.6304853654667
INSM2	0.768719067397408	0.490311609353255	14.6189759545797
INSRR	0.998838958063771	0.481226503185788	102.781826581286
INTS6	-0.760042553969849	-0.481226503185788	4.08127180074186
IQGAP3	0.838699425303262	0.481226503185788	8.10594888979954
IRX3	0.775106152219083	0.844528463872105	0.922423312452753
ITGAL	0.883514553605798	0.747051620975361	297.125608253745
ITGB1	0.771554949972453	0.807806991214249	1.91675797406808
ITGB6	0.8120096623356	0.762641881208285	16.2324310798684
JAKMIP1	0.838692704653427	0.793840299573659	226.247775087792
JPH1	0.712324575818253	0.414644214431365	586.826880165498
KCNB1	0.924083796571997	0.714456269616293	208.774597932318
KCNB2	-0.895149895877454	-0.592348877759092	7.59790594530292
KCNC1	0.78752797970955	0.400138480184173	97.6160726270502
KCNH3	0.896203118578925	0.510324601090446	267.596166909009
KCNIP1	0.805984753213993	0.643652650023986	240.604688248995
KCNJ2	0.838570912720257	0.163436579844242	12.7569550968421
KCNJ9	0.945965273919272	0.481226503185788	101.009475291564
KCNK10	0.803499945355234	0.278991500425983	32.2128891288579
KCNK2	0.847373769144114	0.529548104223896	45.4715854639494
KCNMB2	0.794661629194857	0.798018406413521	199.385462679857
KDR	0.605237970928856	0	357.201210900761
KHDRBS2	0.422760054582009	0.307793505625546	314.687977332917
KIR3DX1	0.901308650110466	0.0507257273501788	313.786926267502
KLF1	0.592361639551945	0.226169571508017	544.653631056235
KLF17	0.785387028049263	0.202902909400715	324.697301567795
KLF5	0.833334310554182	0.476706302811575	14.6735341019478
KLHL30	0.785232335612841	0.207322107215682	264.256763084162
KLHL31	0.81575989078484	0.727371174786939	3.68655104671623
KLHL34	-0.913958705765503	-0.481226503185788	-11.2134546945172
KLHL8	0.792776139619871	0.615587011251092	99.0639693379375
KLRC2	0.675862382999878	0.51910854761844	522.026435980022
KLRK1	0.935382979210665	0.59419996800209	11.8156978590241
KNG1	0.369091684258258	0.195985764762054	309.316076398153
KRT14	0.433633309706676	0.393730775333826	300.676116128128
KRT3	0.845713247172284	0.40580581880143	107.633997122799
KRT31	0.904801865268734	0.481226503185788	36.2511542520324
KRT4	0.991682478445818	0.64888568452305	118.356730602445
KRT7	0.870097459497361	0.794392570953873	24.0000319589111
KRT80	0.789220252208288	0.771127258072356	3.5446878801501
KRTAP13-4	0.999143647359121	0.481226503185788	209.32055419355
KRTAP3-1	0.81994083404562	0.669332786874606	129.128891162507
KRTAP5-7	0.636891154702384	0.437478639259807	397.720302003077
KTN1	0.759530385192567	0.754257571013244	2.34523794775569
KY	0.999606993324119	0.481226503185788	177.747524184146
LAX1	0.526325790047012	0.393730775333826	318.050848177974
LAYN	0.987466773631191	0.651583765535002	137.207365968501
LCK	0.79398178933289	0.760292780961358	2.08293326363006
LEAP2	0.793819233507115	0.646198775737192	13.8647611621622
LGALS12	0.921758588663845	0.0592348877759092	383.565918974064
LGI1	0.979432847142261	0.557983000851967	255.854644220493
LGR5	0.828584668462322	0.636965335329811	16.2900161312838
LHX3	0.882571471054504	0.393601355803621	255.293644837228
LILRA4	0.430335223155494	0.583997116070745	305.075289291945
LILRB1	0.671762028561551	0.640813785939382	318.269722481278
LIMCH1	0.876070561149944	0.616914038932626	53.0544668349177
LIME1	0.850119264047151	0.874734639381541	2.2558703702964
LIPJ	-0.767373750873306	-0.177704663327728	5.23840552816356
LRFN3	0.547019647559017	0.481226503185788	862.431716631888
LRMP	0.890216370140124	0.760885910252682	542.922352018682
LRRC31	0.88598533895738	0.592348877759092	315.373053746008
LRRC4	0.855884768074962	0.481226503185788	91.7715919247217
LRRC4C	0.793801812178398	0.0608346774823127	14.9563915495272
LRRIQ4	0.999730450477209	0.481226503185788	220.968676049945
LRRN1	0.726375599228542	0.614607464677311	422.527538112473
LRTM1	0.837013794901704	0.245897377448874	23.6584249950777
LSAMP	0.975291590122895	0.0592348877759092	125.30407833364
LTBP3	0.791592304756263	0.684797319227414	4.59726551808646
LUZP2	0.782242541719163	0.587653054581208	13.7231077755728
LY6G6F	0.605783713753657	0.393730775333826	347.772355590359
LY6K	0.942151187555486	0.64888568452305	179.195670470559
LYL1	0.826184577089814	0.78001349515991	5.04928802352203
LYPD3	0.178700227668682	-0.139617969430565	643.360952358914
MAB21L1	0.951250371000025	-0.0643652650023986	268.197065429037
MAGEA10	0.258349897071806	0.306235047481865	298.177226290849
MAGEB18	-0.770964048545217	-0.481226503185788	2.45541705885129
MAML3	0.886262832642739	0.390424576729509	13.9028948967509
MAP4K1	0.833417316225918	0.641909801117793	6.47184057686662
MAPK10	0.816448711502876	0.498263651761461	31.8347299275466
MARCH11	0.955211272070923	0.698822877168899	362.104033451303
MC4R	0.96876836654612	0.551923570498488	67.3429391878143
MDFI	0.792910847432938	0.442697256874288	381.491137205002
ME3	0.933151024553435	0.608106477032237	21.2967770354442
MEP1A	0.478667758614926	0.119897173736786	288.719477145683
MEP1B	-0.937597880700617	-0.384385829267246	5.74029829894199
METTL9	0.844618225583539	0.876908133290502	1.4133098549294
MGP	0.938555621826265	0.53331219573416	297.194983422889
MIR155HG	0.737863845609417	0.651583765535002	330.967914394415
MKX	0.860652799713047	0.481226503185788	435.422909206122
MMADHC	-0.812246678405871	-0.854166260162505	-2.96054883193855
MMP10	0.890548299768385	0.592348877759092	179.42691923791
MPP4	0.863671489998553	0.481226503185788	96.8926526873102
MPZL2	0.453424122406934	0.481226503185788	329.909721037372
MS4A3	0.740697316604968	0.481226503185788	619.585462154094
MSMB	0.885616145324069	0.744798066456327	191.349368710736
MSRB2	0.80875485400613	0.618467547083412	7.69622927068503
MSX2	0.850094230638723	0.731190976650789	50.5519472617046
MT2A	0.774627947274774	0.734563969161037	2.56106126158296
MTNR1B	-0.860426557307173	-0.420046660326498	-7.82558024771485
MTUS1	0.769413488509208	0.878402885740138	2.29674848255204
MUC5B	0.834076289805475	0.325791882767501	185.619467252014
MUSK	-0.863733078455174	0.0609459944600958	3.01457410467069
MYBL1	0.794754893248996	0.583997116070745	186.253145917168
MYBPHL	0.780002296185657	0.744798066456327	203.129676822548
MYO1G	0.801512527792835	0.791484281853438	1.41001803998345
MYOCD	0.834372909781113	0.481226503185788	454.633915698455
MYOF	0.932820281581204	0.86778878173299	1.69525605536756
MYOM3	0.835936245073825	0.793840299573659	196.579636719465
MYPN	0.911085174763858	0.383926270011513	11.8356669312472
NAALADL2	0.865399100763699	0.44206850306656	33.2967679152118
NAPSB	0.835016255451534	0.58075685074073	140.158588976956
NBPF6	0.785740978119055	0.769483764063866	65.6376356109046
NCAM1	0.989715873456413	0.340216400726964	160.776936175848
NCOA4	0.784051731284944	0.731625750532826	3.69073414895061
NDRG3	0.810677409645524	0.481226503185788	8.41886012866044
NDST3	0.977825149644699	0.481226503185788	335.061981729568
NELL1	0.994884650780893	0.481226503185788	32.7796006111843
NEURL1B	0.420539097983457	0.372553154958507	385.350995880737
NEUROG2	0.96031830370204	0.592348877759092	21.2131952856564
NFE2L3	0.769306458378706	0.694590627888742	4.67204048824037
NFRKB	0.835843680259646	0.43990739766287	6.75643445668023
NKD1	0.814491097163718	0.725188875866172	2.62326019174229
NNMT	0.85912842330783	0.804807177525089	6.12858747503912
NOG	0.916800579942542	0.671237763596443	228.74020347444
NOTCH3	0.700611815023689	0.724058109071901	639.505977395685
NOVA2	0.626757069982009	0.393730775333826	351.355634501437
NPAS3	0.857660984705083	0.184377534986825	52.321830925088
NPC1L1	0.592606858721615	0.437478639259807	392.404312906577
NPPB	0.10932762094611	-0.12977713690461	380.195609682652
NPR3	0.845727371835093	0.695238244509411	306.141655928842
NR0B2	0.933300265909116	0.344813919655707	725.512988435531
NRAP	0.99450755313471	0.481226503185788	34.683610745596
NRSN1	0.937900805335431	0.438471812798725	18.8752133662678
NRXN3	0.913420514482655	0.382771617763608	34.8417439263596
NTRK1	0.660142583770562	0.330070440349048	324.88377670869
OBP2A	0.854486432871822	0.481226503185788	9.42392914591851
ODAM	0.783383623519653	0.593559263832198	172.688590047283
ODF3L1	0.778621387926605	0.538638634844706	173.797911813868
OLFM2	0.571469394370705	0.195465157202791	336.262846012442
OLFM4	-0.908817977728633	-0.414644214431365	9.25987618144713
OLR1	0.624249815405719	0.393730775333826	410.931135948542
OMD	-0.969583168395567	-0.481226503185788	17.5524649208269
OPRM1	0.909844640764499	0.26665609786708	143.957344204878
OR2B2	0.676493377906894	0.454219979166135	298.279934447928
OR2F2	0.902160341052703	0.118469775551818	23.6525376841318
OR2W3	0.993283665916862	0.64888568452305	232.26632011203
OR51B2	0.704460290226611	0.481226503185788	376.224409824913
OR51B4	0.693392873967467	0.481226503185788	395.24460194744
OR52A5	0.999926539383433	0.481226503185788	453.881444522213
ORM2	0.343908621407569	0.356887126487678	415.683364990353
OSR1	0.762776593648637	0.549614325594522	22.0221599754468
OTUD7B	-0.824765504230282	-0.500409901870629	-4.81021629885956
P2RX2	0.994753046114893	0.481226503185788	296.134519155141
P2RY2	0.836276819242891	0.281365716935569	7.87982399228865
P4HA3	0.657024715011843	0.643652650023986	289.623567247649
PACRG	0.909699885127773	-0.0414592821812303	38.0803283890804
PADI1	0.897642280219901	0.763188142171298	94.8268328064573
PAH	0.854230826942951	0.646198775737192	644.253177617182
PAMR1	0.904725052918161	0.625262574309015	77.3829179092792
PARP3	-0.938020339622136	-0.481226503185788	-14.6473350537864
PARVG	0.5749359009039	0.613320157961253	282.094658390993
PCDH15	0.869819922045627	0.508865703296478	16.8084667461517
PCDH7	0.796330190842068	0.158286505035224	24.0985448660252
PCK1	0.786120408765248	0.712615433955127	380.338458252395
PCK2	0.873045729664131	0.825089473128445	3.85864993907988
PDE10A	0.812895620997314	0.589113064420453	237.881113069934
PDE1C	0.807233148018	0.644462417663218	22.3201964094981
PDE3A	0.923326511087562	0.493208297041202	81.0837769721313
PDE4D	0.918219484958276	0.430580629817925	16.6433160133228
PDGFRA	0.940313743068957	-0.197012306167014	35.2533828466085
PDK4	0.811055822051532	0.530394636897483	6.51754219289231
PDYN	0.798447827167311	0.152177182050536	148.1375449677
PDZRN4	0.9735694939734	0.48621343952212	19.9215485710307
PGM2L1	0.774211102541105	0.659434455552324	54.2268771774284
PGR	0.902725808513882	0.152177182050536	582.042550847357
PHF10	0.805632387842729	0.812576582085889	2.74080902648049
PHOX2A	0.882038923178912	0.189846050845225	361.429062171716
PI15	0.999552445163362	0.481226503185788	150.426988153647
PI16	0.940553677942229	0.763188142171298	264.765190582348
PI3	0.979199887219962	0.651583765535002	317.718814107253
PIK3R5	0.847422552482757	0.735603028598841	193.46398960577
PIK3R6	0.90869928605264	0.760885910252682	289.406687957644
PIP	0.915534084884868	0.0592348877759092	409.825237078225
PIWIL1	0.888741698955362	0.414644214431365	54.2669039190537
PKHD1	-0.990835495080147	-0.153754189787443	-33.415693440927
PLA2G2C	0.998477073938593	0.64888568452305	472.333377590986
PLCG2	0.820402363935826	0.662658065727946	3.40714696334108
PLCL2	0.777475859543837	0.791166004702097	2.66996532890072
PLD4	0.725281366056506	0.51910854761844	501.102585920867
PLEK	0.766041842843305	0.656925235062069	18.8814373233973
PLEK2	-0.0620949154151914	0.220784581710207	333.458307090969
PLEKHB1	0.771683831371174	0.716853371545871	361.888460801909
PLEKHG4B	0.882152911444911	0.710160182902503	168.208529115749
PLN	-0.853967667920271	-0.395386627871877	14.0423990941863
PMEPA1	0.816327495932272	0.90843995833227	1.37647029353678
PNLDC1	0.670105275432713	0.0973328526784575	280.678974212834
PNLIPRP3	-0.986499228241394	-0.481226503185788	31.8155598372157
PNMA2	0.572487197519614	0.51910854761844	350.296662516175
PNPLA1	0.773390826399928	0.34941143858445	254.98942383864
PNPT1	-0.809858091634881	-0.568532527576927	-3.69817177615065
POR	0.825648789944835	0.533113989983183	5.27628321817657
PPAP2C	0.844976455161548	0.769483764063866	216.678056313561
PPAPDC1A	0.996607351053928	0.228265773075805	123.455286285414
PPFIA2	-0.938968141410139	-0.439297685106979	6.46921248035349
PPM1D	0.834341914727681	0.795133222865994	2.7235014194739
PPM1F	0.845426972966547	0.53331219573416	9.14068776161865
PPP1R1B	0.812582648450536	0.481226503185788	319.889503171782
PRDM7	0.999797524712117	0.481226503185788	226.910614808807
PRH1	0.999580093857012	0.64888568452305	168.236065945527
PRODH2	0.674178569678	0.437478639259807	432.238213662473
PROM2	0.492722980535574	0.227109989583068	439.78438782795
PRSS12	0.99245523027674	0.481226503185788	157.909497499963
PSAP	0.833946701428431	0.571232255031765	3.57822767697005
PSAPL1	0.98339487206165	0.481226503185788	25.3303273715356
PTDSS1	-0.821548821835928	-0.825089473128445	-1.57859880477955
PTGFR	0.930278735513842	0.592348877759092	64.8887634464759
PTGS2	0.955874866036764	0.753993104313812	113.998844490168
PTP4A1	0.819642542499052	0.890481601536303	1.87011028072145
PTPN21	0.840315204282902	0.645321372453887	102.140649616679
PTPN22	0.932378811633147	0.858627293618187	25.0111663184526
PTX3	0.796917842803921	0.61265956754211	42.1932052272816
RAB15	0.657159449889355	0.64888568452305	2325.72612749775
RAB25	0.937159847987977	0.64888568452305	231.787700611081
RAC3	0.496088558717081	0.306235047481865	282.508094791672
RAET1E	0.690493928373724	0.481226503185788	619.917185853913
RARB	0.80234664061345	0.61712158782296	92.0402143183075
RASAL3	0.254962552720726	0.0973328526784575	402.041771459239
RBKS	0.766999504759044	0.799831632114309	3.08486374094457
RBM23	-0.77749934004061	-0.547253221972948	-15.3864224125465
RBMXL1	-0.904733379223904	-0.481226503185788	-13.6798169091937
RBP1	0.498419700812028	0.344639347059836	576.244542787348
RBP4	0.875009672055405	0.646198775737192	259.508573619712
RBPJL	0.999148423717203	0.481226503185788	239.912396112012
RERG	0.424166551551529	0.542507233591645	379.840854736173
RET	0.628948022910991	0.393730775333826	333.412358850837
RGMA	0.851720326715428	0.344123600805843	11.2339418701539
RGS4	0.841724294162907	0.533113989983183	112.3757661439
RGS7	0.897298125424987	0.507257273501788	171.316169404151
RHAG	0.586078196092212	0.312581412011281	566.747038004198
RHBG	0.871029946205651	0.626716025979205	20.3696312845476
RIPK4	0.788649863772494	0.757483779637066	1.85730856724584
RIPPLY1	0.652074031967924	0.437478639259807	278.05612534503
RNASE1	0.720740525909812	0.522344010387563	306.373913801124
RNASE6	0.844794494745937	0.753937034925052	282.818833481227
RNF165	0.892053678364411	0.292800961913379	20.7591013104258
RNF212	0.534717118801697	0.481226503185788	278.159928828368
RNF222	0.668120207080763	0	307.333953216599
ROCK2	0.781466797153981	0.596505604881139	5.72814825893029
RPA4	-0.975698509769101	-0.351438148085584	-20.1799737004873
RPE65	0.915744960051836	0.473879102207274	9.82136291553658
RPH3A	0.810243793269324	0.319019652451254	108.316122889426
RPL13AP17	0.760186131464366	0.110719831256326	7.39196283981255
RPSAP52	0.826600956835319	0.0743726797125622	55.7982140697423
RSPO3	0.713861460442358	0.658051827278165	446.147285134821
RTN4	0.768298164509305	0.708545067146936	3.06730028782462
RTN4RL2	0.767544331799686	0.80954346627076	0.967004240948165
RUNDC3A	0.671382874461393	0.118469775551818	353.386202792152
RYR1	0.785871063452245	0.481226503185788	123.940673972693
S100A3	0.806871083386159	0.583997116070745	188.488409639408
S100A8	0.691293087017264	0.481226503185788	621.863224779572
S100A9	0.800818081588257	0.640813785939382	651.297988849172
SCARA5	0.813511400678291	0.594977164624381	9.07953168386285
SCN10A	-0.669267221845654	-0.54409486737085	-715.172110271484
SCN3B	0.999485214459368	0.481226503185788	122.600416842714
SCN4A	-0.522266295156198	-0.27923593886113	956.362146305367
SCN5A	0.998333001933993	0.481226503185788	78.873870428012
SCNN1B	0.759674971642207	0.795929716914735	6.90407251547034
SCRG1	0.773873709748458	0.296174438879546	115.503920531965
SDR16C5	0.731969355713451	0.481226503185788	590.59333182491
SEC13	0.812963036143041	0.691073690718941	2.6421658547762
SEMA6B	0.895499178710687	0.820782681668123	9.46558768000887
SEMA6D	0.879068837403074	0.590049061296467	33.8762355750655
SERPINA11	0.674146182167064	0.437478639259807	580.2103685671
SERPINA12	0.976755018639041	0.646198775737192	301.221180905834
SERPINA5	0.789278239664017	0.601791583563485	228.66963110253
SERPINA6	0.839872109646682	0.694357950907829	207.851265057844
SERPINB3	0.839170425275898	0.608708728202146	438.912845709391
SERPINB4	0.336849387664102	0.570808918567853	330.598582696429
SERPINB5	0.738452885033472	0.481226503185788	425.716775352814
SERPINB7	0.777138184405423	0.698822877168899	207.53034691873
SERPINE1	0.798591757237897	0.796218572930269	2.54395816240537
SFRP2	0.559596670763838	-0.177704663327728	541.680797846272
SFTPC	0.99764362883839	0.481226503185788	66.9254034317008
SGCD	0.96993350001675	0.466788241936846	176.418619441426
SGCG	0.79055295939723	0.481226503185788	478.420797517009
SH2D1B	0.684311459506255	0.522344010387563	403.122380093374
SH3GL2	0.794348752412632	0.702462201871223	15.8383756357455
SHD	0.99991838000076	0.481226503185788	314.568275879011
SHISA3	0.968718174365226	0.472126072904334	184.026716824239
SIAH3	0.789410230689503	0.487337006446732	113.092537201145
SIGLEC6	0.810155148034522	0.71721295288387	240.460627841859
SIM1	-0.79375738695302	-0.27499106293568	4.8063637832545
SIX6	0.937440025201865	0.481226503185788	17.3380240201082
SLC14A2	0.937740510035205	0.52697427670481	12.3794514805321
SLC17A1	0.613075716085699	0.142702229641963	491.361771907804
SLC17A4	0.396156406025467	0.0324442842261525	374.550070994403
SLC17A7	0.362814606457884	0.454219979166135	309.747549482465
SLC17A9	0.762394940710117	0.847152916518159	2.02227566567489
SLC1A1	0.780388564277312	0.823814518026238	1.22106885353422
SLC22A7	0.859390399110587	0.758590623242555	214.36121493457
SLC25A23	-0.765375668486306	-0.64888568452305	-11.2092772502209
SLC25A37	0.799878193356316	0.676214955961983	3.38743086699029
SLC38A3	0.615707987057722	0.437478639259807	612.657847301616
SLC39A5	0.671391592206332	0.437478639259807	777.563023821088
SLC48A1	0.836853547184978	0.795822425754222	3.38407031046317
SLC5A7	0.999212156920869	0.481226503185788	129.522608789209
SLC5A9	0.906811192735791	0.646198775737192	428.612043694464
SLC6A11	0.791958395929414	0.646198775737192	366.289592004224
SLC9A4	0.773629383961814	0.586395471608374	69.7712246717855
SLCO1A2	0.510685471646841	0.207322107215682	291.815507935675
SLCO1B3	0.964781731195918	0.38502677054341	242.447726075181
SLFN5	0.816464566877453	0.623745277934152	51.0299696154009
SLFNL1	-0.855855376309854	-0.481226503185788	-12.0416211458639
SLIT2	0.920122951831838	0.285046173582051	69.042162694723
SLIT3	0.768700929451689	0.570092347164102	18.0969923677912
SLITRK2	0.773928111427653	0.481226503185788	278.126279846595
SLURP1	0.998765778167592	0.481226503185788	294.956300739638
SMARCA2	0.768244794927539	0.366386028396978	4.90673232639317
SMOX	0.77978042594851	0.82782022748307	1.31888171716404
SNAP25	0.792616976873622	0.568222530221146	461.269476070842
SNRPF	0.86489194114316	0.760885910252682	4.96548075315062
SNX18	0.758216870157564	0.659434455552324	4.51337657573275
SOAT2	0.669365613336046	0.437478639259807	482.357340190205
SOD3	0.870195972578318	0.421988790825998	803.564147221319
SOX1	0.929657186805535	0.481226503185788	157.009413148393
SOX11	0.90177940862886	0.345857231933037	363.867271471746
SOX12	0.895754954771576	0.923380516876639	1.6076031366101
SOX13	0.790156102762306	0.906192148788719	0.88368986102111
SP5	0.851428572041624	0.732477389409946	29.2384306034343
SPAG1	0.323813580971623	0.25955427380922	565.955970546838
SPARCL1	-0.857032963241245	-0.185224167436998	7.70611721766327
SPATA12	0.967531191621321	0.449424742057395	13.0496330931214
SPDYC	0.125680693478581	0.161400041568751	279.560729062736
SPIB	0.727219309906667	0.522344010387563	349.947727932223
SPINK4	0.769431211420483	0.443290669223643	19.5117028402867
SPIRE2	0.832614971919773	0.86685414713486	1.97824477600673
SPRR2A	0.790071937243355	0.481226503185788	312.956235466353
SPRR2B	0.799094406585242	0.481226503185788	433.557584232453
SPRR2D	0.791438518503111	0.481226503185788	570.589614032998
SPSB4	0.989785058939002	0.651583765535002	277.824283955209
SPTA1	0.640418798415351	0.393730775333826	415.364502204498
SPTLC2	0.76022611140175	0.179658594114039	5.76527484215963
ST6GAL2	0.760765331136969	0.706100055936571	232.534391274542
STAR	0.67686569548355	0.481226503185788	279.493042477187
STAU1	0.832755394605791	0.646198775737192	10.2052266431975
STEAP4	0.846992694542099	0.0117687788289463	158.536851346928
STX1A	0.778129462864479	0.728808093001439	3.28089243107442
SV2C	0.975414604673099	0.296645585630157	72.5713501412996
SYNM	0.781747642604817	0.344123600805843	6.07862829471516
SYNPR	-0.783754487792024	-0.152177182050536	2.91589365596935
SYT6	0.200474236399041	-0.101451454700358	346.228640851257
SYT7	0.786407772513403	0.692535387657479	4.85946666332766
SYT9	0.940131051322112	0.236939551103637	64.4001200790361
SYTL2	0.808928207250614	0.787705158268428	67.055387643725
TACC2	0.759930260665388	0.851921554445144	1.41068246148069
TAF4	0.76510844804448	0.535303379031311	3.07263881870615
TAGAP	0.790464173601113	0.633398654884361	7.95693990267437
TAS2R41	-0.915736647440093	-0.395386627871877	3.36569636776246
TAT	0.689812719143282	0.703243038263842	293.819072701421
TBL1Y	0.998739553941615	0.753937034925052	128.477322553035
TBX20	0.856154338433638	0.651583765535002	421.369880061669
TBX21	0.579345042449185	0.481226503185788	330.547679443521
TCF23	0.976785753614555	0.646198775737192	387.549144709972
TDGF1	0.178244487670781	-0.193680049882501	361.338410392323
TECTB	0.840796818538071	0.620665055380272	304.772436224535
TEX101	0.767956250032445	0.384385829267246	70.0384016882894
TF	0.928637034075819	0.600156311061659	219.837559279918
TFAP2C	0.810996447634524	0.72742195099795	31.7993945101222
THOC5	-0.809890496731913	-0.481226503185788	-8.27495655958656
THUMPD2	-0.780625287085118	-0.416754376733245	-14.7516716348591
TLR4	0.809654811235871	0.265596632733932	44.8055669267133
TLX2	0.833090838299936	0.753937034925052	181.584231965107
TLX3	0.811235427636686	0.640813785939382	202.346301070492
TM4SF1	0.894882354825381	0.813265146560291	2.21629924411276
TM4SF20	0.767507002309798	0.694497339824944	12.5060416040618
TM4SF5	0.915731509489518	0.646198775737192	496.59966924881
TMEM100	0.803146480176653	0.42966892442366	26.3360835169432
TMEM119	0.862531735320403	0.0694590627888742	87.0237620025265
TMEM179	0.999737620433342	0.481226503185788	190.861811497014
TMEM189-UBE2V1	-0.854172897825513	-0.481226503185788	-8.08139154703065
TMEM190	0.960837352501491	0.481226503185788	277.45519409647
TMEM210	0.99895851409306	0.481226503185788	299.080446042051
TMEM40	0.728264765285296	0.345923429292484	542.776887640592
TMIE	0.956031221948268	0.481226503185788	33.6323052651116
TMPRSS11D	-0.810815631867692	-0.481226503185788	4.09995786961208
TMSB4Y	0.999370670734777	0.481226503185788	383.294455062726
TNFSF14	0.550660680280514	0.371851508747662	346.238799730532
TNFSF15	0.928570502735462	0.607914545199829	144.105266738327
TOP3B	0.788637006341663	0.688145600993564	3.38298325251171
TP73	0.764187863980819	0.839575617824335	2.0203014560927
TPRXL	0.978063714921385	0.481226503185788	67.1464715336779
TRHDE	0.968781905106977	0.481226503185788	60.1867588403391
TRIM16L	0.848311867942074	0.481226503185788	8.00228012823288
TRIM3	0.82708531843085	0.481226503185788	10.9776754661275
TRIML2	0.822610695553871	0.735603028598841	182.504530039052
TRPC2	-0.959823675136211	-0.592348877759092	19.6591688622296
TRPM8	0.402329887294209	0.330894587550439	334.868897272989
TSPAN11	0.999495329602603	0.481226503185788	161.972689299508
TSPAN19	0.893006084779812	0.505550927623225	367.554817524782
TSPAN9	0.822401214449714	0.851371465130647	2.07891980834148
TTC29	-0.84415069741259	-0.18390075714971	-14.7976911257477
TTLL6	0.784843665556062	0.768893550157822	1.36843729975998
TWIST2	0.829812111473022	0.454134139615304	62.5035422287576
TXNDC15	0.770026873527036	0.64888568452305	6.52367543871045
TXNRD1	0.860685284189626	0.81293884469706	2.58014120279068
TYRP1	0.854705629609863	0.338426654028771	391.894465788465
UBE4A	0.758140774613844	0.481894409826699	4.48086615432739
UCA1	0.72407046517713	0.640813785939382	431.683861933574
UGT2A3	0.456627707582613	0.390789108943134	320.545802976446
UGT2B11	0.532477045718682	0.13332804893354	326.110523822685
UGT2B4	0.652681837846284	0.261172005193782	325.031025670042
UGT2B7	0.531779603864766	0.498111556297419	456.287046715714
ULK1	0.858860531813322	0.805103109521688	2.55785164580048
UOX	0.971729920426447	0.878595370213959	53.3267109235434
UPK1B	0.986419300128917	0.592348877759092	664.206293524353
UTF1	0.479705699101424	0.393730775333826	289.836408791947
VEGFC	0.847155097647329	0.787705158268428	74.9162821699135
VGLL3	0.787667864499093	0.760885910252682	67.1701180258612
VIP	0.857203928227458	0.568222530221146	264.40415384233
VIPR1	0.844788558220052	0.643065964413034	18.2293222943098
VNN1	0.605290764968455	0.437478639259807	430.367048673507
VPS37C	0.761402218419787	0.61606753645153	5.45221730262969
VRK2	-0.780416338023242	-0.152540807854626	-9.63921933098205
VSIG8	0.636483336239764	0.251312344975017	337.425449022523
VSTM1	0.985067373203554	0.481226503185788	33.3644271276325
VTCN1	0.93025597907696	0.324142293014746	241.055657924624
VTN	0.983631405640683	0.837707816583391	26.6500569400261
WBSCR16	0.84940640091622	0.481226503185788	9.60699261460725
WDFY4	0.813668669803042	0.753993104313812	490.337167586266
WFIKKN2	0.760803220071545	0.119076044936049	71.3815321507048
WISP2	0.651641043565508	0.694357950907829	350.71809977919
WNT10A	0.878140845122246	0.839799474812134	349.746878569224
WNT5A	0.933093781498776	0.610003598619759	39.6121413041006
WRB	0.878876361785603	0.820782681668123	3.87093225681655
WSCD1	0.603364448348056	0.419329608511208	395.82737708803
WSCD2	0.729421835993538	0.481226503185788	335.489187292081
XKR3	0.600284251963154	0.344639347059836	410.721535569329
XKR7	0.860518014817057	0.608708728202146	168.250569942589
XRCC4	-0.871145187658291	-0.919572745946572	-0.929159315506431
YIF1B	0.794971413321721	0.698089847152826	9.2430567338173
YTHDC2	-0.859251639364427	-0.414644214431365	-7.57736500555756
ZAN	0.674151968009285	0.437478639259807	311.067301766973
ZBTB17	0.787284314787366	0.832736628471248	1.97842724125281
ZBTB32	0.762116774044248	0.651784667018373	8.79722889569279
ZC3HAV1L	-0.869451779773016	-0.760885910252682	-23.6776386738496
ZCCHC12	0.915099959371059	0.481226503185788	321.482567670846
ZCCHC16	-0.935327445057469	-0.481226503185788	5.17898574510742
ZIC1	0.986699642099197	0.355139081388216	434.442943883244
ZMYND11	0.785265873679711	0.80954346627076	5.26037625147641
ZNF341	-0.864927140764921	-0.860309002014607	-1.7502326176238
ZNF536	0.980706848909884	0.238152089872098	54.984950766769
ZNF704	0.799885799030236	0.373987845592524	18.2068168912701
ZP4	-0.814175918612571	-0.317536119829464	6.24347485351703
ZPBP2	0.933288882901304	0.71477161266161	180.997160826544
ZSWIM2	0.889568790870759	0.171302380434316	51.8090348847684
