# Supplementary material for: Functional transcription factor target discovery via compendia of binding and expression profiles
Source: Sci Rep. 2016 Feb 9;6:20649. doi: 10.1038/srep20649 (PMC4746627; doi:10.1038/srep20649)
Supplement: Supplementary Dataset [file srep20649-s2.zip › Supplementary Dataset/43180_2_data_set_1775644_nz79pn.csv]

Gene	PC	SC	CARS
ADAM11	-0.206426871149038	-0.647750275631296	210.897996826098
ADAMDEC1	-0.0931038007547035	-0.131013944022344	140.561543029664
ALDOB	-0.0889874488811983	0.218356573370573	154.721713524442
AQP4	-0.140392394814106	-0.480384461415261	132.652411794559
ARHGEF15	-0.189631688458464	-0.518200220505037	327.288592477174
BAI3	-0.406448605270303	-0.832050294337844	1.5190639043868
BMP10	-0.0998906066129873	-0.393041832067032	100.734564543674
BTNL2	-0.0980070007824964	0.305699202718803	277.367147304711
C1QTNF4	-0.721199768043162	-0.856893070496975	-1.33549730251456
C1orf100	0.518805722640278	-0.027874733666903	429.512408682295
C1orf105	-0.13508644279133	-0.131013944022344	185.188328936746
C5orf52	-0.140686615042366	-0.0647750275631296	206.658387390506
C6orf123	-0.123367410043077	0.0276201645568273	126.447837939929
C9orf24	0.31984454226726	0.0647750275631296	139.181946054213
CACNA1S	-0.133848535401336	-0.131013944022344	141.110787343354
CCDC155	-0.0969923772162355	-0.305699202718803	135.963846169279
CCR9	0.999942488737605	0.480384461415261	493.366332411461
CD300LB	-0.0891957917196487	-0.131013944022344	131.161282041271
CLEC2L	-0.469761534604524	-0.845165000423137	-10.0366150309375
CLECL1	0.999061689111894	0.480384461415261	116.310582423331
CLPTM1L	0.607256834787574	0.857124882504597	2.86575569688028
COLEC12	-0.77065753735377	-0.898717034272917	-3.47195501397918
CPA5	0.468832894838366	0.480384461415261	119.281263973279
CRYAA	-0.196732812973037	-0.647750275631296	112.309161064759
CST7	0.379626867643273	0.194325082689389	129.707250049282
CXXC4	-0.150923357331338	0.218356573370573	97.1287435274098
CYP3A43	-0.141316220803894	-0.582975248068166	201.209066010043
CYTIP	0.862915906943764	0.480384461415261	121.491680811906
DDX53	-0.084997276300104	0.305699202718803	181.43024721612
DEC1	-0.107481152720275	0.305699202718803	142.198221171903
DNAH2	0.459625949626134	0.393041832067032	286.720035122412
DOK2	-0.171936859726857	-0.305699202718803	149.92328359685
DRD1	0.604996860889064	0.393041832067032	99.7738109280378
DRD2	-0.0999508274123094	-0.307254933899513	157.152382430127
DSP	-0.884330219057385	-0.881070747012641	-3.59989636525676
FAM107A	0.422732882587047	0	132.592668767512
FAM99B	-0.0896280362555698	0.0436713146741147	225.167074028604
FBXL21	-0.5982256468214	0	-116.34356494218
FHL5	-0.0868499703197806	0.131013944022344	176.138126145442
FLT1	-0.831174942349426	-0.856469808890269	-2.62862445005053
FOXB2	0.855098248918515	0.860456050815273	1.34083663833368
GABRB3	0.184868795197628	0.311782899703334	126.797851365588
GABRG3	0.926796388879824	0.480384461415261	289.115516973552
GAGE12J	-0.0872514657366137	0.218356573370573	183.92456075874
GAP43	-0.134042934777621	-0.305699202718803	90.9661339351723
GDF10	0.362010281394153	-0.250872603002127	157.669579324147
GPR25	-0.434817413182637	-0.409673245199351	-101.019551203417
GPR62	-0.139786693650801	-0.393041832067032	99.2942714304341
GPR78	0.994372957288362	0.480384461415261	164.572594956388
GRAMD2	-0.139727019728132	-0.218356573370573	215.859639535671
GZMB	-0.142360873773842	-0.480384461415261	132.636119357034
HBM	-0.530874925566674	-0.529619939671158	-137.125755543387
HES4	-0.766274782878817	-0.826931789095197	-1.72513776480472
HLA-DQA1	0.999394955383425	0.480384461415261	149.627857011278
HOXA11	-0.718578749837077	-0.856893070496975	0.988778324952194
HOXB6	-0.822856915112152	-0.829988416166348	-5.98154899562422
HRH2	-0.153230098779981	-0.0836242010007091	99.1300745527542
HS3ST6	0.533602188344742	0.854030450433055	3.10513937285612
IKZF3	-0.806154561982063	-0.836242010007091	-11.2389404856138
IL13	0.409545898159199	-0.204836622599676	241.466887243517
IQSEC3	0.685898864257265	0.388650165378777	117.099807954251
ITLN2	-0.10256495470329	0.0836242010007091	133.035425153818
KCNH1	-0.517818207804561	-0.856893070496975	0.874483957709554
KCNH7	-0.15427917920992	-0.532181156390174	123.618947347789
KCNV1	-0.146196141151171	-0.259100110252518	154.918521028719
KLK10	-0.206817230551511	-0.323875137815648	189.776571880213
LHX5	-0.836037052009822	-0.84913159339511	-1.67373506592961
LILRB1	0.999784506816477	0.480384461415261	211.548854330934
LRRC16B	-0.100640331587638	-0.393041832067032	94.8480342578023
MARCH11	0.827321649171679	0.85740297418417	0.792272686836302
MMD2	0.874126708029062	0.856893070496975	2.21406181287959
MNX1	-0.849052421821081	-0.848265781113734	-1.82977893248787
NCCRP1	0.250492485466018	-0.027874733666903	114.814192330786
NDST3	-0.1954958333982	-0.194325082689389	136.826273395736
NETO1	0.652760877270978	0.521430021917646	405.009712594402
NPBWR2	-0.812121719569263	-0.856893070496975	5.19398906673454
NPPB	0.400204923226154	-0.409673245199351	417.639924573699
NR6A1	-0.827094842868539	-0.856893070496975	0.897919450701348
NRAP	-0.133722405078946	0.0436713146741147	133.185946313373
OR4E2	-0.0810730390693074	0.393041832067032	253.784110472273
OVOL1	0.203319670109554	0.453425192941907	94.7417290072179
OXGR1	-0.112654505597992	-0.480384461415261	132.878435253875
P2RY2	-0.185845436052494	-0.129550055126259	789.818020441256
PAQR9	0.230364187950546	0.351221644202978	160.020334841092
PCK1	-0.222860892638167	-0.225564677214089	106.312261656141
PHOX2A	0.326896698007257	0.831985140248684	4.68586331407827
PITX2	-0.586686993031997	-0.827837354384716	-1.47774365284572
PLD4	-0.167884170524741	-0.441922632909236	216.758746913182
PSKH2	-0.0873292762039098	-0.131013944022344	140.480460590746
RND2	0.504536634825053	0.518200220505037	104.88325679223
SCRT1	0.864617004780033	0.959114493795347	1.8305983208882
SEC14L5	-0.119732528193203	-0.393041832067032	182.806143637402
SLC1A6	0.357191512011232	0.305699202718803	343.347866927911
SLC22A11	0.677803193942121	0.323875137815648	121.549891960733
SLC26A3	-0.0966938148456682	-0.480384461415261	225.342840534587
SLC26A9	-0.171670668049944	-0.218356573370573	95.9242875835524
SLC4A1	-0.137091850887672	-0.305699202718803	160.727048098422
SLITRK1	-0.151441944519473	-0.518200220505037	181.146494576535
SPRR3	-0.0746355693855154	0.393041832067032	150.920502498896
STMN2	-0.621681744693125	-0.90515506644204	-2.01236661570796
SYNPR	0.381343070001058	0	136.612740880479
TCEAL5	-0.106448426713356	-0.393041832067032	175.072038779379
TCERG1L	0.332728708201782	0.584116115722022	207.347406223165
TEX15	-0.999773780075884	-0.480384461415261	791.214456375734
TH	-0.15482499370048	-0.393041832067032	123.372117270332
TKTL1	0.998030809077157	0.480384461415261	241.697091846304
TLR10	0.994191193444262	0.480384461415261	628.47313980422
TMEM132D	-0.138941372990792	-0.430045378901151	125.966718403433
TMEM215	0.308962024348346	0.837191745702164	32.8441726806475
TMEM40	-0.13534579460687	-0.218356573370573	351.894651876949
TNFRSF9	0.24158982974184	0.418121005003545	199.046282327017
TNR	-0.129484990148199	-0.393041832067032	93.4459240469484
TPPP2	-0.095300394626113	-0.305699202718803	275.366546896243
UNC13C	-0.16851344725987	-0.480384461415261	92.2721845851844
VAX1	0.669536998488717	0.831985140248684	1.1193358804756
WFIKKN2	-0.0896877429055652	-0.131013944022344	198.524944882448
WNT5A	-0.687247474054053	-0.838330008288623	-0.901951318590103
WNT9B	-0.775370304259323	-0.849281296908581	-1.60003884049459
XKR3	0.999251890937324	0.480384461415261	340.59222297643
ZBTB7C	-0.572080227686891	-0.153627466949757	-174.815847220621
ZCCHC12	-0.148647261403532	-0.453425192941907	142.039757574371
ZNF541	-0.135555874887997	-0.131013944022344	120.485546138545
ZNF556	0.777484323281198	0.582975248068166	123.908090738585
