# Supplementary material for: Functional transcription factor target discovery via compendia of binding and expression profiles
Source: Sci Rep. 2016 Feb 9;6:20649. doi: 10.1038/srep20649 (PMC4746627; doi:10.1038/srep20649)
Supplement: Supplementary Dataset [file srep20649-s2.zip › Supplementary Dataset/43180_2_data_set_1775645_nz79pn.csv]

Gene	PC	SC	CARS
A2BP1	0.928439327601735	0.480384461415261	78.6603531062543
ABCG5	0.999849959943912	0.480384461415261	654.33549501654
ABCG8	0.999676932403422	0.480384461415261	658.348226126131
ABO	0.807964011964764	0.647750275631296	478.705544479467
AC002480.2	0.894506384730204	0.752617809006382	266.772741366369
AC002480.3	0.152250945089275	0.139373668334515	288.908025592009
AC003090.1	0.417103379835937	0.173067468163197	254.554020448683
AC004696.1	0.973295292498592	0.647750275631296	92.3737709813107
AC004741.3	0.46091517273621	0.305699202718803	526.704929317625
AC004990.1	0.578167030701132	0.393041832067032	658.893544121671
AC005537.2	0.445401129692428	0.0483801051263795	267.492485383185
AC007099.1	0.997895265378538	0.480384461415261	620.162808831446
AC007362.1	0.0743504430807747	-0.323875137815648	505.007439746096
AC007461.2	0.999537116898773	0.480384461415261	362.552282314079
AC007461.4	0.968882035093081	0.480384461415261	129.526222738343
AC008271.1	0.373915558538128	0.194325082689389	394.962644420157
AC008533.2	0.984438518156227	0.480384461415261	57.8130496510407
AC009429.1	-0.169885625771442	-0.218356573370573	252.179511518614
AC009502.1	0.678311101148226	0.259100110252518	387.190416617367
AC009518.2	0.997524853933249	0.480384461415261	325.608989238179
AC012368.2	0.998701708243186	0.480384461415261	299.010286109062
AC013791.1	0.664442807622145	0.0647750275631296	252.69207941116
AC016723.1	-0.0194028627473803	0.218356573370573	297.804250937709
AC023347.1	0.656512228009375	0.393041832067032	588.34162637675
AC074363.1	0.888819541959294	0.591312395989083	496.065299167069
AC091801.1	0.671875316668365	0.129550055126259	462.971729287922
AC097468.4	0.644078835489818	0.437319272149765	356.569802830549
AC099681.1	0.755783764299261	0.585369407004964	252.506032169054
AC099681.4	0.530921603733847	0.585369407004964	264.732775814079
AC100793.2	0.807259201677949	0.480384461415261	301.704008381894
AC104667.3	0.942749887124619	0.650443635587991	140.108377974504
AC104809.2	0.674397032308039	0.388650165378777	406.910862841287
AC107079.1	0.99981056479301	0.480384461415261	363.685376267621
AC108751.5	-0.106763794349413	-0.256045778249595	272.37284176699
AC112494.1	0.781688106339579	0.658985777659714	411.18127964897
AC114730.3	-0.0115229467113448	-0.393041832067032	335.928720454425
AC139666.1	0.267644500437359	-0.416025147168922	322.619086037984
ADAMTS1	0.949137064963651	0.650443635587991	89.738385054211
ADAMTS18	0.995488418606836	0.480384461415261	136.869238525892
ADCYAP1R1	0.865372613364239	0.480384461415261	281.401236993487
ADORA1	0.237474279174312	0	295.465871277559
ADRA2A	0.998415654420226	0.480384461415261	510.837940852522
AF064860.2	0.999615526569253	0.480384461415261	436.416008043684
AGT	0.959525670870752	0.480384461415261	244.639829126339
AL009181.2	0.520008103277563	0.195123135668321	253.354538454727
AL023802.2	0.6156627462532	0.393041832067032	257.455209706227
AL031005.1	0.624463772191927	0.236524958395633	284.135763461884
AL049550.1	0.996127178453664	0.480384461415261	227.126137515993
AL080314.2	0.523485692046133	0.139373668334515	453.386214689029
AL121903.1	0.999090769501717	0.480384461415261	441.316200885042
AL133333.1	0.594151432494119	0.529619939671158	324.327882153199
AL133343.2	0.743902656644009	0.18490006540841	271.432167569799
AL136529.1	0.67566056570276	0.388650165378777	582.821800396788
AL139042.2	0.823359599035384	0.630341132074124	472.330450762391
AL160162.1	0.9443097661708	0.118262479197817	406.532838317278
AL355303.2	0.493265587861686	0.480384461415261	275.95050003372
AL356133.2	-0.993778226007458	-0.480384461415261	-225.934144003291
AL357874.3	0.682694596438023	0.480384461415261	376.785850810996
AL359258.1	0.543710795602586	0.480384461415261	525.796643398484
AL391807.2	0.476046021798458	0.480384461415261	269.621310645677
AL512290.2	-0.100803849356914	-0.393041832067032	243.085693071256
AL669914.2	0.888773292625258	0.413918677192358	409.339436841827
AL713998.1	0.573706409605027	0.393041832067032	971.215564745959
AMN	0.899675791077551	0.480384461415261	520.834897013058
ANKFN1	0.610841101923772	0.480384461415261	413.450095731447
ANKRD1	0.506984762034261	0.480384461415261	542.468317433967
ANKS4B	0.805753864930573	0.480384461415261	337.761187429915
AOC3	0.787503725750757	0.480384461415261	382.736678673437
AP000550.4	-0.942124826463197	-0.480384461415261	18.0433439228164
AP000953.1	0.490338322490094	0.305699202718803	559.937459672406
ARMC4	0.320717212785578	0.0647750275631296	529.848074489439
ATCAY	-0.128541956455147	0.305699202718803	288.449577949891
ATP1B2	0.749974075790561	0.480384461415261	451.003819079949
AZU1	0.927811842960487	0.480384461415261	585.070552825471
BHLHA9	0.67064190095567	0.129550055126259	262.423729055119
BOLL	0.674097072679102	0.388650165378777	338.133979481461
BPIL1	0.905560446049981	0.202547873416733	743.985987697725
BSX	0.992831238054404	0.480384461415261	114.166465099856
C10orf99	0.505245143711072	0.305699202718803	329.341211897958
C11orf52	0.416511319352945	0.129550055126259	420.705077339827
C11orf92	0.992245178346333	0.480384461415261	328.751656195098
C12orf68	0.717215845526459	0.480384461415261	282.96073543543
C14orf23	0.63128641244518	0.393041832067032	302.429945908855
C14orf48	0.599523580797586	0.393041832067032	355.608154988651
C16orf89	0.640141196738391	0.393041832067032	476.92428723965
C1orf114	0.714342044306088	0.480384461415261	290.903388936071
C1orf64	0.998709039785418	0.480384461415261	350.268345865037
C20orf39	0.8877051580145	0.480384461415261	326.163847250575
C21orf109	0.986987410983057	0.480384461415261	104.020473916398
C21orf37	-0.0890816682194011	0.0436713146741147	264.013216534
C2orf40	0.999780107403277	0.480384461415261	484.587125317271
C2orf81	0.264709396615056	0.250872603002127	492.606049853773
C3orf41	0.995172779792509	0.480384461415261	189.976849537441
C5orf38	0.996713550543137	0.480384461415261	290.163845386487
C6orf227	0.595912687114607	0.393041832067032	263.744823994541
C6orf94	0.555441790404054	0.480384461415261	328.533597503825
C7orf16	0.99961833527538	0.480384461415261	349.401487791378
C7orf34	0.523602018858747	0.306622070335933	329.413626137114
C8A	0.999696639227103	0.480384461415261	654.390932842065
C8orf4	0.851329529860923	0.647750275631296	1229.23966624439
CADM2	0.687120996570452	0.480384461415261	518.061434462811
CALN1	0.78007711672016	0.745744443034336	260.945043946152
CCDC67	-0.117079282764125	-0.480384461415261	249.243625763792
CCDC8	0.978784479627109	0.819346490398703	61.9754053390007
CCNYL2	0.505636853516344	0.480384461415261	250.224155948152
CCR1	0.679253392615827	0.480384461415261	241.961386505426
CCR9	0.677808849060734	0.647750275631296	538.859150139423
CD33	0.575613848504691	0.480384461415261	768.169235345343
CD3D	0.469466319508235	0.305699202718803	678.81140433094
CD3G	-0.0963479356828231	-0.480384461415261	275.080087676253
CD7	0.839588480110961	0.35478743759345	512.132446964395
CDH8	0.82453067412222	0.480384461415261	361.047244999307
CEACAM5	0.979468871118566	0.480384461415261	133.853964121564
CEP350	-0.916974535281582	-0.480384461415261	-14.3478245127771
CETN1	0.683938915168404	0.480384461415261	340.937882747565
CHRM3	0.608496779616298	0.443208265303758	290.856264289223
CHST13	0.76980571870623	0.413918677192358	257.081429852431
CHST8	0.763134431461465	-0.101273936708367	247.808680588995
CIB4	0.999563338301143	0.480384461415261	386.302179378317
CLEC2A	0.808026152858316	0.354458778479283	404.134485590906
CLEC2L	0.520704651590569	0.393041832067032	357.684526549028
CLLU1OS	0.672620008589501	0.259100110252518	355.624226417119
CNDP1	0.350383475093039	0.250872603002127	278.513947911823
CPN2	0.52852994850954	0.306622070335933	337.568963408581
CRISPLD1	0.654308972410903	0.480384461415261	478.461114634338
CYP27C1	0.630115157792917	0.393041832067032	467.033314201094
CYP2J2	0.335287841922676	0.305699202718803	304.478702799471
DAPP1	0.649171548387934	0.605810603644749	272.96186249687
DBC1	0.922897027632409	0.480384461415261	187.589390087549
DCAF4L2	0.555311805617399	0.480384461415261	323.812451862808
DCC	0.956965060312085	0.650443635587991	181.036617738053
DCLK1	0.917356801756479	0.647750275631296	127.49116613132
DDX53	0.520951884123949	0.480384461415261	478.789549276821
DEFB133	-0.0963299531276012	-0.393041832067032	270.925449239671
DGKB	0.82461086583504	0.639692501115462	307.307734293739
DKK1	0.944544133644485	0.819346490398703	11.4371387527746
DKK2	0.935923895242694	0.236524958395633	112.932855573943
DMRTB1	0.623000155048291	0.204836622599676	373.092609771322
DNAJC5B	0.998737619183701	0.480384461415261	458.674530011434
DPPA4	0.996176346724627	0.480384461415261	930.793427114401
DRGX	0.980672700184774	0.480384461415261	134.194830476035
DSCR8	0.814851272764481	0.819346490398703	502.779261684358
DUSP21	0.541880129067071	0.480384461415261	401.115110906773
EFNB3	0.566650985158466	0.393041832067032	308.647023893297
EGFL6	0.434249340019985	0.393041832067032	265.062017743847
ELAVL4	0.999887397557734	0.480384461415261	382.438269134038
EMCN	0.97383046697172	0.480384461415261	206.586637369377
ENTHD1	0.423098714769039	0.305699202718803	326.655405305134
EPHX3	0.979586675494264	0.480384461415261	250.286527382352
ESRP1	0.98321772882594	0.650443635587991	242.10257243604
ESRRG	0.907032945783724	0.639692501115462	130.983557666127
EYA4	0.0738281557679339	0.0647750275631296	329.745197597459
F2	0.863856733132584	0.480384461415261	536.206008427111
F2RL3	0.853959991118975	0.745744443034336	624.670677475167
F7	0.257320136038717	0.393041832067032	260.689650480816
FABP7	0.999908360828091	0.480384461415261	556.792100163642
FAM123A	0.952067658834505	0.647750275631296	183.514537802992
FAM19A5	0.599196428117559	0.480384461415261	292.857608786832
FAM46D	0.204088946062954	0.153627466949757	282.435731310708
FAM83A	0.486971301652991	0.295656197994541	543.433414793661
FAM83B	0.778986173524747	0.480384461415261	277.136988532635
FAM99B	0.999882880064731	0.480384461415261	631.276683172622
FBXL21	0.83707754059526	0.696868341672576	311.408620112776
FCRLA	0.916666188679748	0.869048189253482	1.04134175238279
FEZF1	0.819829660986008	0.480384461415261	246.700020382846
FGA	0.746110050524175	0.480384461415261	265.438776008828
FGF12	0.828861006055571	0.177393718796725	253.260673417902
FIGF	0.988478480081433	0.480384461415261	147.20790705274
FIGN	0.884374165613322	0.829988416166348	305.947513608191
FOXN1	0.419113415447544	-0.0512091556499189	267.889943012621
FOXQ1	0.80185264846635	0.480384461415261	598.104058612672
FPR3	-0.12411003568749	-0.118262479197817	291.256071787262
FUT9	0.997464695503296	0.480384461415261	272.215564821966
FXYD6	0.925889595523927	0.557006651896017	238.256913729485
FXYD7	0.291481815562951	-0.0460336075947121	296.673446712166
GABRA5	0.866565380886642	0.639692501115462	354.865342481201
GAD2	0.999084866742042	0.480384461415261	190.061001901456
GGN	0.622730464323826	0.393041832067032	344.304310755571
GLI3	0.996994051940037	0.480384461415261	121.39835387319
GLOD5	0.173038065410241	0.0647750275631296	451.804954836222
GLYATL1	0.959716899796121	0.650443635587991	101.634991611806
GNA14	0.915588196912623	0.470756541762004	10.972561201686
GPD1	0.882898788996152	0.480384461415261	467.71321921559
GPR26	0.995207828842686	0.480384461415261	172.200063221145
GPR6	0.998907764684339	0.480384461415261	212.930919439668
GPR82	0.820146127375977	0.647750275631296	292.234562488572
GPX2	0.488931655387316	0.393041832067032	568.463867656926
GPX8	0.93922864993811	0.819346490398703	84.9158378251008
GRID2	0.96580754328141	0.462250163521024	122.435166062091
GS1-179L18.1	0.996845095689813	0.752617809006382	593.908911209543
GSTA2	0.993773188745562	0.480384461415261	198.470023081596
HAND1	0.624886973206471	0.393041832067032	288.656381057882
HAPLN4	0.839615693723361	0.480384461415261	451.209315836479
HBBP1	0.467496168222888	0.305699202718803	439.246174043735
HDC	0.881730547495971	0.752617809006382	706.585316037855
HEMGN	0.477257513114127	0.305699202718803	723.63715539967
HFE2	0.509113117758499	0.393041832067032	473.708774796688
HORMAD1	-0.0924839093388845	-0.218356573370573	296.309776267386
HOXA7	0.717489936222017	0.473049916791266	350.452091421647
HOXC8	-0.164019990616239	-0.0436713146741147	423.132956691129
HOXD1	0.886276477429002	0.177393718796725	565.846378416798
HOXD9	0.790566505118852	0.480384461415261	244.046240076357
HPN	0.990119494933288	0.650443635587991	315.197035439989
HS3ST2	-0.133723839311663	0	286.893455855544
HS3ST4	0.996413076759972	0.480384461415261	266.162831664543
IGF2AS	0.536239809389168	0.323875137815648	429.887723584554
IGFBP1	0.674507779713632	0.480384461415261	315.585214362573
IGHV7-81	-0.0942440670611124	-0.305699202718803	271.057388181003
IGLV4-69	0.578689783248873	0.101273936708367	351.149883781209
IHH	0.783662821228084	0.354458778479283	298.482215273682
IL13	0.78474605983314	0.582975248068166	265.974511218022
INSM1	0.992051840314209	0.480384461415261	196.783191551324
IRX2	0.995330312377721	0.480384461415261	341.918179993761
IRX4	0.965274585292911	0.647750275631296	116.432403760371
KANK4	0.85049346964953	0.647750275631296	495.456804467278
KLK10	-0.103578134007639	-0.393041832067032	297.118523618282
KLK6	0.994442850363011	0.480384461415261	408.584779742609
KRT32	0.998907589771275	0.480384461415261	360.862715572922
KRT39	0.998733616792409	0.480384461415261	550.352792889437
KRT6A	-0.133353829920449	0.0436713146741147	266.786805722643
KRTAP2-4	0.999750507244468	0.480384461415261	462.098856138822
LAG3	0.540681893778858	0.393041832067032	348.812698520736
LEMD1	0.920250040527667	0.639692501115462	252.0800809547
LEP	0.298637025850708	0.518200220505037	390.634300900134
LHCGR	0.675757982965406	0.129550055126259	289.488237074914
LILRB1	0.927345732992707	0.819346490398703	183.586421174737
LIMCH1	0.0373800092849089	0.471299954908529	251.343096461195
LINGO2	0.998300182689043	0.647750275631296	611.567605683018
LRAT	0.996821738874845	0.480384461415261	419.674232929425
LRFN2	0.978120449234451	0.480384461415261	172.287834354276
LRRC7	0.730879865434421	0.350823207722812	254.781914159754
LRRTM3	0.673319283675932	0.259100110252518	295.624791756742
LRRTM4	0.725792445165523	0.480384461415261	527.099045248094
MAB21L1	0.985655385823652	0.480384461415261	239.268595169678
MAL2	0.924911233518868	0.752617809006382	150.304950929477
MATN3	0.559295174229248	0.480384461415261	344.732984798855
MBL2	0.999062561475488	0.480384461415261	619.916208282808
MIA2	0.489656932968416	0.0647750275631296	397.343085086403
MKX	0.385602419915223	0.393041832067032	352.495093066957
MMACHC	-0.895971407748274	-0.480384461415261	-23.7469757904303
MMP16	0.93917911940177	0.647750275631296	94.413225125703
MMP28	-0.556203293288084	-0.204836622599676	-387.459181647603
MPN2	0.338763191375454	-0.204836622599676	259.09133295076
MPZL2	0.503209035081342	0.393041832067032	287.895477399648
MSMB	0.817566749973926	0.480384461415261	322.683056073662
MYCN	0.658619720947076	0.259100110252518	288.55675721519
NEFM	0.881658299425735	0.480384461415261	496.393500492748
NELL2	-0.119952646991168	-0.0436713146741147	308.076135489332
NKX2-8	0.9866024701553	0.480384461415261	190.985364049717
NLGN1	0.962693860345099	0.650443635587991	90.7885557162845
NOVA1	0.960482337578776	0.75955452531275	788.976432563914
NPR3	0.629665957934597	0.393041832067032	340.711466881003
NPW	-0.0526234295985557	-0.388650165378777	-242.890001423236
NR0B2	0.999921707767215	0.480384461415261	813.404001579684
NRG3	0.742482267354859	0.647750275631296	488.228923988383
NSUN7	0.475505232184045	0.388650165378777	366.516157075958
NT5C1A	0.438514162279928	0.0483801051263795	354.462360908549
NTN4	0.978094824347892	0.480384461415261	146.781704126318
OAS2	0.907998951039713	0.798432100627224	13.8402759129142
OLIG3	0.997731401150588	0.480384461415261	242.772657635652
ONECUT1	0.778734283314319	0.639692501115462	257.786097547287
OPRD1	0.70209999182009	0.647750275631296	446.706678231085
OR14I1	0.597747170918179	0.393041832067032	415.441279176647
OR52A5	0.773182177162801	0.480384461415261	491.56715805137
OVOL1	0.999927079191953	0.480384461415261	449.473801716744
OXGR1	0.998969186522937	0.480384461415261	278.971915891982
P2RY2	-0.118476470650922	-0.131013944022344	509.835377058488
P4HA3	0.465710948385216	0.453425192941907	339.652044403921
PAGE2	0.46302870760217	0.393041832067032	333.763996600045
PAH	0.492974538238113	0.290280630758277	644.213530205267
PAK7	0.769439964700216	0.647750275631296	321.097258107488
PAX3	0.968114771757819	0.480384461415261	140.053923795027
PCDH20	0.991225010367312	0.480384461415261	325.010750863553
PCDHA4	0.390947887139516	0.533688825156092	256.027227987221
PCK1	0.782818486048979	0.480384461415261	679.94809124524
PCP4	0.969497039926261	0.480384461415261	141.703855184795
PCSK1	0.671092917989804	0.518200220505037	310.055460123746
PCSK2	0.674004183749985	0.388650165378777	295.989129835237
PDZRN3	0.917370817358234	0.660884294885181	99.8404870534883
PHOX2A	0.924260697146162	0.480384461415261	591.85077399556
PLA2G7	0.699666729073097	0.480384461415261	383.483566532179
PLEK2	0.705020394206678	0.480384461415261	435.773333308428
PNMA2	0.886683909870703	0.480384461415261	258.081296132188
PPAPR5	0.970332965173126	0.647750275631296	381.559456519635
PPP2R2B	0.640698524345139	0.584116115722022	324.13049285541
PROM2	0.785037313099369	0.480384461415261	370.883204264509
PTPRD	0.91325537056705	0.480384461415261	119.24636585242
RAB39	0.543038919535693	0.46088240084927	373.123441035361
RASSF6	0.676828382373968	0.388650165378777	369.52969279243
RBM23	0.986899476704464	0.480384461415261	46.5154648918444
RBP1	0.738334743396038	0.582975248068166	793.931931119387
RBP4	0.884891105621957	0.480384461415261	275.815646292101
RHAG	0.24415921705514	0	542.777376600883
RLBP1L2	0.972885867254486	0.480384461415261	362.97966620047
RNF19A	-0.951787697091376	-0.480384461415261	-21.5158239628088
RP1-163G9.1	0.775336139619972	0.480384461415261	503.223297523763
RP11-351J23.1	0.998526009006185	0.480384461415261	500.273284625821
RP11-414K1.1	0.643500791375786	0.480384461415261	317.457744085389
RSPO3	0.673639355754999	0.388650165378777	599.700523141911
RSPO4	0.299560328652258	0.139373668334515	283.223443494325
RUNX1T1	0.943356816744713	0.650443635587991	56.8825116138957
S100B	0.917842778348924	0.480384461415261	110.590378198064
SALL1	0.564577012205556	0.393041832067032	280.966403010479
SALL4	0.962568914934567	0.886968593983624	9.97346658208745
SCN10A	0.0912801926445863	0.218356573370573	676.004442056517
SCN4A	0.0787226610845951	-0.131013944022344	1224.61961985747
SERPINA10	0.998980133530685	0.480384461415261	390.173028018502
SERPINA11	0.999241371210468	0.480384461415261	1022.70113803278
SERPINA12	0.672345900339502	0.129550055126259	526.18695421289
SERPIND1	-0.0838809828215562	0.0436713146741147	348.690681040295
SFRP2	0.999928430101988	0.480384461415261	1038.7522324462
SH3GL2	0.994808783776868	0.480384461415261	470.227187074942
SHC2	0.570009049548801	0	602.152249443486
SHD	0.999943126298107	0.480384461415261	455.789125863593
SHH	0.900489247149124	0.554700196225229	234.93902234934
SIGLEC1	0.674847872072369	0.259100110252518	249.741276904334
SLC12A1	0.696358672325064	0.647750275631296	274.511467028871
SLC17A1	0.999716641851976	0.480384461415261	657.358680276665
SLC1A7	0.97719524389188	0.650443635587991	627.899746348577
SLC2A14	0.391403124359405	0.393041832067032	309.265622552199
SLC38A3	0.775706895551498	0.480384461415261	1206.17485976023
SLC39A5	0.8554745223504	0.480384461415261	716.184099809792
SLC5A9	0.93826460755596	0.480384461415261	678.639176673336
SLC6A11	0.664930508043679	0.323875137815648	514.614894107634
SLC7A9	0.990671259635296	0.480384461415261	321.758291598521
SLCO1A2	0.384392927893651	0.218356573370573	391.749051233095
SLITRK1	0.639792616225644	0.582975248068166	559.705825493708
SNTG2	0.770089225502509	0.480384461415261	438.948678190761
SOHLH2	0.780001939571901	0.731934360755923	279.987411775214
SOX1	0.996523696713214	0.480384461415261	177.057353126377
SOX10	0.977306030152842	0.480384461415261	158.643681297483
SPDYC	0.301088926987347	0.0647750275631296	798.862629786203
SPSB4	0.90162858719986	0.508475179873127	173.585840126593
SPTA1	0.452026217724752	0.305699202718803	368.812612040034
SSX3	0.664795755540812	0.480384461415261	580.866229110593
ST6GAL2	0.513634434293514	0.393041832067032	250.872118058701
ST6GALNAC1	0.700034756972948	0.591312395989083	432.222270789323
SYT10	-0.0945550633824222	-0.393041832067032	317.451251266706
TAGLN3	0.463128640164654	0.139373668334515	385.747025566504
TBX22	0.998101097041174	0.480384461415261	260.35714576504
TCERG1L	0.80382686666357	0.480384461415261	389.411069109327
TCF23	0.999441445120291	0.480384461415261	518.036242137423
TCN1	0.66290793814349	0.480384461415261	272.692862375946
TECTB	0.999681731360389	0.480384461415261	485.392230157616
TFF3	0.99471481445379	0.480384461415261	225.286594534432
TM4SF5	0.893667166098737	0.480384461415261	912.716945459593
TMCC3	0.955873249945052	0.856893070496975	13.7920823537968
TMEM119	0.904999964975139	0.480384461415261	74.5272217687974
TMEM132D	0.999813602659155	0.480384461415261	479.398594657039
TMEM40	0.997267821397852	0.480384461415261	691.155711360747
TNFSF13B	0.94245815337034	0.869048189253482	1.28004810442237
TRIM71	0.957788633225884	0.650443635587991	591.576388382122
TRPM8	0.762681240292903	0.362371537669739	339.179213877168
TSPAN10	0.226526896816332	0.388650165378777	328.816521261777
TSPYL6	0.921489206809465	0.745744443034336	152.768719629835
TTC6	0.798858073420929	0.440589529923454	250.354139659978
TXNDC2	0.441734169454936	0.305699202718803	398.099972597637
TXNDC3	0.538001464363507	0.480384461415261	330.564551397257
TXNRD2	0.918789500046016	0.891366204522162	3.10309421163676
UCA1	0.652910612074191	0.650443635587991	655.412460341114
UGT2A3	0.999320814723835	0.480384461415261	789.17330068873
UGT2B7	0.808121699207673	0.45573271518765	511.189558514381
UGT3A2	0.979067495934544	0.480384461415261	250.266682293453
UNC5D	0.991063350889238	0.480384461415261	608.316545007803
UOX	0.956105617754571	0.480384461415261	367.088638933774
UPK1B	0.95839143643801	0.480384461415261	905.595612914963
VIP	-0.127674010012135	0.323875137815648	250.930674322455
VIPR1	-0.104652140143996	-0.480384461415261	315.596493354512
VSNL1	0.920290846590463	0.806795009592618	4.00556322569053
WDR64	0.924290781003934	0.480384461415261	401.539745405489
WSCD2	0.368674945247035	0.129550055126259	281.607953478763
XIRP2	0.719156709813818	0.480384461415261	262.746701340044
XKR3	0.166124590266605	-0.193341151897791	468.157383842392
Z98749.2	-0.936223824342329	-0.480384461415261	-22.8340179776632
ZAN	0.522741652276298	0.139373668334515	309.312492237814
ZFP42	0.790780481399824	0.480384461415261	274.822989419052
ZIC1	0.230428597171538	0.150515882615403	390.670680359473
ZIC4	0.2590497656006	0.150515882615403	251.881231906799
ZNF385D	0.947502988560501	0.650443635587991	77.5807315893054
ZNF667	0.945800528853131	0.647750275631296	97.2251044240792
ZNF703	0.487810740817054	0.393041832067032	384.547418139516
