# Supplementary material for: Functional transcription factor target discovery via compendia of binding and expression profiles
Source: Sci Rep. 2016 Feb 9;6:20649. doi: 10.1038/srep20649 (PMC4746627; doi:10.1038/srep20649)
Supplement: Supplementary Dataset [file srep20649-s2.zip › Supplementary Dataset/43180_2_data_set_1775646_nz79pn.csv]

Gene	PC	SC	CARS
AACS	0.620344914722278	0.75896243386875	1.15468484350245
AB019438.33	-0.256496494804793	-0.259100110252518	-289.377875896
ABCC11	0.642217192626821	0.393041832067032	220.422372179276
ABCC12	NaN	NaN	92.5113386061402
ABI3	0.559117317150897	0.480384461415261	178.049855820478
ABO	0.3914655497912	0.194325082689389	447.169200484925
AC002456.1	-0.0828738335097713	-0.131013944022344	128.281779331768
AC004012.1	-0.087265408427115	0.131013944022344	159.777357403521
AC004674.2	-0.208851962229042	-0.259100110252518	214.679685532549
AC004741.2	-0.125626841896941	0.218356573370573	142.411074948781
AC004988.1	0.40788342121928	0.393041832067032	174.247416933513
AC005076.2	0.728033689677701	0.480384461415261	408.162608642479
AC005232.1	0.678228887157949	0.480384461415261	329.51050702626
AC005537.2	-0.142643906426253	0.131013944022344	103.327557865149
AC005859.1	NaN	NaN	227.580202903094
AC005996.2	-0.194468945229102	-0.480384461415261	130.224182223296
AC006378.2	-0.130607903195956	0.218356573370573	121.949642507103
AC006547.1	-0.16024070100107	-0.305699202718803	261.192758887148
AC007040.2	0.399850988167649	0.393041832067032	89.9636073884778
AC007099.1	0.939047830098253	0.394694787223094	430.55555474151
AC007277.1	-0.16862412482457	-0.0436713146741147	252.173115516841
AC007285.2	0.530898239314435	0.393041832067032	155.390903918754
AC007362.1	NaN	NaN	470.952099986172
AC007386.5	-0.989603137107478	-0.647750275631296	-196.837180954928
AC007389.1	-0.100450536955445	-0.393041832067032	117.00263780113
AC007405.1	0.761895836185406	0.647750275631296	259.3463719231
AC007749.1	0.111498372190232	0.480384461415261	157.514136501971
AC008872.2	0.0832838291504534	-0.0647750275631296	142.12174348956
AC009336.1	0.256608195307431	-0.102418311299838	95.6581278380348
AC009950.1	0.762785917527468	0.250872603002127	219.643721261463
AC010149.2	0.703160381823838	0.480384461415261	240.321984541645
AC010522.1	-0.355024869940576	-0.269309250727621	-131.546105755705
AC010729.2	-0.129542564034838	0.0647750275631296	100.324384348641
AC011483.1	NaN	NaN	108.478253181157
AC011747.4	-0.159972928881354	-0.129550055126259	106.315258587461
AC011891.2	NaN	NaN	213.025187291538
AC011899.1	0.99977437349825	0.480384461415261	364.080511135913
AC012123.1	0.393239758316419	0.388650165378777	145.450550836949
AC012317.1	-0.0750554575797138	0.218356573370573	98.9876192729942
AC012368.2	0.664724834775451	0	252.203540656462
AC013553.1	0.760938919293025	0.518200220505037	93.1972511723195
AC015818.1	-0.769783292990909	-0.306622070335933	-309.706352223396
AC016582.2	0.999145158456149	0.647750275631296	338.504749562456
AC016700.4	0.604146358027025	0.752617809006382	1.19727074204996
AC016722.3	0.964268661940457	0.650443635587991	118.383374199701
AC016735.4	NaN	NaN	112.410704779499
AC016995.1	NaN	NaN	141.492048021438
AC017076.3	-0.147639347837193	-0.218356573370573	153.924485580971
AC017104.2	NaN	NaN	134.01698174684
AC019066.1	0.576517147003124	0.393041832067032	365.921441024142
AC019118.1	-0.114937946952767	0	106.238601271002
AC021016.7	NaN	NaN	186.526642017847
AC022816.1	0.999912477150955	0.647750275631296	454.571507971332
AC022966.1	-0.0851831060334495	-0.0647750275631296	174.852333410403
AC023115.4	0.03605410186568	0.21851825911903	149.617365278181
AC034102.1	NaN	NaN	106.985160026609
AC062028.1	-0.531397270476267	-0.529619939671158	-183.860591360058
AC068610.2	0.123420182541647	0.129550055126259	118.712201147332
AC069281.2	0.37138741632488	0.220343932413508	236.705353207294
AC073115.1	0.528581247117816	0.318274569041734	273.031544863539
AC073624.1	0.0897083176383753	0.218356573370573	138.689273286772
AC074011.1	NaN	NaN	100.931243628079
AC074092.1	0.0877435323896958	-0.131013944022344	100.793134010099
AC074363.1	0.646483434912499	0.626057063288085	279.719168324298
AC079341.1	-0.108949233046279	0.218356573370573	116.534413664776
AC091212.1	NaN	NaN	92.4322986453149
AC092159.3	-0.0885644212268908	0.131013944022344	92.0411073330989
AC092198.1	-0.1531144620097	-0.0436713146741147	88.797650597447
AC092580.2	-0.19957403160639	-0.0647750275631296	156.236602434192
AC092661.1	-0.959539150283917	-0.647750275631296	-8.91757007701522
AC093390.1	0.672670011462721	0.323875137815648	140.01351698228
AC093620.1	-0.191427009129324	-0.131013944022344	141.287613245372
AC093627.1	-0.129072593258774	0.218356573370573	120.957294545161
AC093698.2	0.149471870363399	0.393041832067032	103.707612311201
AC093726.1	-0.685463293797949	-0.75896243386875	-1.58521446095836
AC093850.1	0.994154396964771	0.647750275631296	452.858922139937
AC095067.1	0.953515614379259	0.480384461415261	62.4565501843366
AC096639.1	NaN	NaN	220.191159538421
AC098484.1	-0.0922753872494751	-0.0436713146741147	148.206726967226
AC098823.1	-0.083060969742719	0.0436713146741147	134.802021898902
AC099066.4	-0.204295576791084	-0.518200220505037	99.8343045519923
AC099681.1	-0.111225165519909	-0.0436713146741147	124.261470448501
AC104024.1	0.677858899973961	0.518200220505037	327.087203308208
AC104024.2	0.872601765422855	0.761852728825972	245.622661007366
AC104667.3	0.64708130451187	0.393041832067032	131.020567300031
AC104695.1	0.388441129837663	0.566213373414959	130.649254193814
AC104801.1	0.556841291245102	0.0414302468352409	137.524480574272
AC104809.3	0.256651348428428	-0.0756409358488949	392.245355206385
AC105020.1	-0.0763457981352047	-0.218356573370573	86.9135240919866
AC106047.1	0.43053577079465	0.204836622599676	151.960092813403
AC106869.1	0.128336599622242	0.035478743759345	98.1574733708947
AC107021.1	NaN	NaN	163.166447107993
AC107079.1	0.866540501460343	0.75955452531275	5.43536846017702
AC108448.1	-0.0939992310022511	-0.0436713146741147	142.842793958119
AC108488.1	0.739156421301666	0.861435941673416	1.77463068617428
AC108751.3	NaN	NaN	149.738589043897
AC108751.5	NaN	NaN	142.798613864513
AC112721.1	-0.771082040457075	-0.480384461415261	-313.591222490134
AC114730.3	0.0521175067287685	-0.518200220505037	118.273748850906
AC114812.1	-0.136885637811766	0.0436713146741147	122.577998023023
AC117402.1	0.888052543472891	0.480384461415261	73.7300535118355
AC119674.1	0.409601346185314	0.129550055126259	446.784390116213
AC125608.1	-0.815111959572326	-0.647750275631296	-389.231783931457
AC131011.2	NaN	NaN	100.204408982744
ACOT4	-0.153240066761555	-0.0436713146741147	163.686696063723
ACRV1	-0.0826307112265241	0.218356573370573	102.527686202662
ACSM1	0.412857469768435	0.305699202718803	292.380814033802
AD000671.2	-0.137815536667667	0.0436713146741147	91.7628237261883
ADAM11	-0.168681891661983	0.0436713146741147	330.850396073477
ADAM19	0.510943040911358	0.752617809006382	4.22003630490879
ADAMTS15	0.477910516109392	0.306766017609407	130.785807816113
ADAMTS5	0.667044281698396	0.788280455554974	32.5103172978584
ADAMTS8	0.883010370370346	0.689864461987263	169.48339901095
ADCY10	-0.150308065425113	-0.393041832067032	146.294434593055
ADORA1	0.35764086409071	0.218356573370573	189.200758880149
ADPRH	0.593892762754043	0.480384461415261	159.337813638261
ADRA1A	0.522533371516423	0.362371537669739	231.072173817024
ADRA1B	0.480005140408875	0.460336075947121	195.334232548897
ADRA2A	0.63321479472049	0.204836622599676	209.440157935983
AF064861.2	0.908456631511425	0.647750275631296	44.3153419406057
AFP	NaN	NaN	167.103579810675
AGRP	NaN	NaN	190.858179251228
AHNAK2	-0.623286959252372	-0.563300712149108	-88.8705843645888
AIFM2	-0.801740516716222	-0.807927752182862	1.10500643442384
AKAP4	0.129541605844009	-0.131013944022344	108.585121874394
AKR1C2	0.734864051399643	0.78223277346843	1.75793781137479
AL021408.1	-0.170101065385471	-0.388650165378777	121.241487320208
AL022326.1	0.102460238395625	0.393041832067032	165.529965343293
AL022724.1	0.554186439087451	0.64111887433877	88.7317970693501
AL023802.2	-0.0945625479607206	-0.0436713146741147	92.9372426290589
AL024497.3	0.573291597110285	0.585369407004964	114.574012176362
AL031005.1	-0.137184723019592	-0.0647750275631296	193.244915502564
AL031316.1	-0.200970848886021	-0.131013944022344	131.377479678296
AL031735.1	-0.0896039582204433	-0.131013944022344	142.550722422802
AL033397.1	0.14167712073645	0.480384461415261	160.691170211444
AL035045.1	-0.195772467441441	-0.480384461415261	182.035381691654
AL035658.2	0.683668451624344	0.480384461415261	119.198644020093
AL049736.2	-0.259745681419405	-0.362371537669739	124.919385182059
AL078586.2	-0.0838262528281634	0.393041832067032	227.878449880674
AL078590.4	-0.0967821948764428	-0.131013944022344	164.009628648899
AL079301.1	0.996241444119493	0.647750275631296	131.719197879334
AL118511.1	0.625114647477012	0.393041832067032	176.061803084806
AL121580.1	-0.631450337280042	-0.480384461415261	-248.910257492867
AL121983.1	NaN	NaN	138.620078026223
AL121983.2	-0.984189189830787	-0.480384461415261	-30.8093441110687
AL133343.2	0.172670718013128	0.204836622599676	99.3580144522995
AL135792.1	0.202304406437309	-0.0591312395989083	163.583086274438
AL136162.1	-0.0768851362810854	0.0436713146741147	116.390478481923
AL136529.1	0.885455108558166	0.118262479197817	638.861767994355
AL137026.1	0.524377541407412	0.393041832067032	235.484844333903
AL137797.2	NaN	NaN	89.1425143356433
AL139008.2	0.281874704905203	-0.122413295785282	112.188088375629
AL139042.2	0.256811639680922	0.139373668334515	428.337512678416
AL139158.1	0.698912050874964	0.480384461415261	330.5171393961
AL139275.3	0.493153977814245	0.24046704103556	95.6438941190804
AL139320.1	-0.111066921790769	0.218356573370573	130.356131914506
AL139412.1	0.411788628292299	0.393041832067032	221.634146882354
AL157813.2	-0.0651735912920257	0.305699202718803	123.506055761273
AL158069.1	-0.230791631799715	-0.195123135668321	97.8571722652438
AL160157.3	NaN	NaN	119.945975821262
AL160269.1	NaN	NaN	197.579862436674
AL161785.1	0.104103608074606	0.480384461415261	154.221559505755
AL353052.1	0.660205207076193	0.393041832067032	166.666721551437
AL353660.2	0.202522214780407	0.306622070335933	124.887963709297
AL354861.2	-0.0919248009891052	-0.131013944022344	188.070597162376
AL354928.1	NaN	NaN	147.865159524237
AL354993.1	-0.176910258980139	-0.139373668334515	120.520161019435
AL355306.2	0.665301282969415	0.393041832067032	197.518708038025
AL355376.2	-0.0648879636214217	0.305699202718803	122.19036206003
AL355388.2	NaN	NaN	210.884452225431
AL355512.1	0.550465199766422	0.480384461415261	114.812191355412
AL356378.2	-0.890285728240514	-0.480384461415261	-11.3889878609065
AL356415.1	-0.13534693935284	-0.129550055126259	173.106734016273
AL357055.2	-0.091854072896526	-0.0436713146741147	146.914530812353
AL357143.1	-0.0786330457826543	0.305699202718803	190.088615620878
AL357568.1	0.720609824013198	0.647750275631296	93.2276709186014
AL359541.4	-0.495210187655604	-0.752617809006382	0.745895819599947
AL359832.2	0.998322649228633	0.480384461415261	353.871900980063
AL390856.3	NaN	NaN	157.1758284011
AL390878.2	0.1031831248815	-0.388650165378777	599.736673743455
AL390961.3	-0.663181918846671	0	-358.336302915727
AL391244.1	-0.126533142251857	0.218356573370573	96.3955995989842
AL391244.2	-0.100706125552396	-0.218356573370573	115.843007865785
AL445203.2	0.377141383706857	0.453425192941907	170.643757659068
AL445471.1	NaN	NaN	131.290686819722
AL445490.4	-0.139951943394326	-0.259100110252518	134.253620131828
AL450226.1	0.221655581704581	0.0107511344725288	89.8378312307252
AL450322.2	-0.150703543300705	0.194325082689389	136.68749243345
AL451042.2	NaN	NaN	88.4075686303778
AL512290.2	-0.102503085268422	-0.393041832067032	200.403527891804
AL513479.1	-0.136665609054473	-0.0436713146741147	89.0470441272724
AL589787.1	0.989566544077284	0.480384461415261	275.638249655834
AL589843.3	NaN	NaN	165.831907426077
AL590416.1	-0.0957044395462851	-0.0436713146741147	120.191133642629
AL592546.3	NaN	NaN	165.471984002499
AL596223.2	NaN	NaN	125.115388219139
AL645608.7	0.150138146741846	0.393041832067032	88.4802782050652
AL672295.1	NaN	NaN	136.756196553857
AL731557.1	NaN	NaN	187.849128970657
AL772191.1	0.752687516055398	0.480384461415261	118.695706424397
AL807752.4	-0.0888451614333861	0.218356573370573	200.347796721367
AL954711.1	NaN	NaN	128.978739337024
ALCAM	0.884079516719045	0.800792843738386	16.3242045454438
ALDH1L1	0.112966535832574	-0.131013944022344	89.1504873016425
ALDH7A1	0.884261197971099	0.819346490398703	17.3423715799621
ALDOB	0.93502548294889	0.639692501115462	419.825051936306
ALK	-0.0845926935612693	0.131013944022344	97.5831477305917
ALOX5AP	0.664275022633056	0.6076436202502	106.980708422898
AMBP	0.833773724469286	0.788280455554974	3.80306163515068
AMHR2	NaN	NaN	221.300314179247
ANKRD13B	0.771997071070269	0.796384559777997	1.83251051794492
ANKRD2	-0.171438902319721	-0.0436713146741147	153.940842483251
ANKRD61	-0.349106647129	-0.129550055126259	-120.277702338469
ANKS4B	0.861644803913486	0.647750275631296	196.118839575703
AOC3	0.628563645052283	0.480384461415261	351.665029853897
AP000266.1	0.123451130951113	-0.305699202718803	136.86794807172
AP000569.2	0.601385664212563	0.418121005003545	157.293917356885
AP001434.2	0.948737702734535	0.647750275631296	37.039432489506
AP001468.1	-0.91841517855199	-0.480384461415261	6.29899381724023
AP001476.3	0.203411521413901	0.305699202718803	138.602968426378
AP001628.2	0.670210166567836	0.388650165378777	346.136259695996
AP003774.6	0.52521113181326	0.306622070335933	191.335840223535
AP005482.2	0.538465967491975	0.582975248068166	167.024195290948
AP006216.5	-0.133886138643056	-0.131013944022344	140.263783760627
AP006285.2	0.530051089710142	0.367239887355847	102.798358874
APOA4	0.930835486259263	0.391285664555053	271.005932636728
APOBEC3H	0.606219527600078	0.480384461415261	225.668164180969
APOH	NaN	NaN	122.949152675239
AQP10	-0.641492895172308	-0.393041832067032	-463.404643266428
AQP8	0.395027573774875	0.129550055126259	250.483183340911
ARMC3	-0.161510298365209	-0.480384461415261	91.2119826928663
ARSJ	0.528486362537854	0.393041832067032	91.3656524741368
ASB2	0.923912436978149	0.647750275631296	174.245190147806
ASPDH	-0.114363449489426	0.0436713146741147	97.9299097526091
ASPHD1	0.719014416289871	0.772487279336428	1.9901833434967
ATF5	-0.912924566985916	-0.480384461415261	11.9644430638334
ATL3	0.709212939594406	0.73716945366639	2.10435349233746
ATOH7	0.454415782869991	0.393041832067032	120.124253999882
AVPR1B	0.581311402745753	0.393041832067032	98.3897311366768
AXIN2	0.785319161903858	0.765720837043037	1.11397145403864
B3GAT1	0.640339951463551	0.518200220505037	254.325714292637
B3GNT4	-0.25403994164654	-0.129550055126259	92.4648380179938
BAI1	-0.1526128682345	0	-140.927765876332
BATF	0.548853872423424	0.591312395989083	426.562637678062
BCL6B	NaN	NaN	113.108339812348
BIN2	-0.135399186611262	0.131013944022344	147.816868871265
BLK	0.677789473599771	0.480384461415261	314.826991571956
BOLL	-0.172158183501132	0.027874733666903	117.857043374722
BPIL1	0.630811843213954	0.35478743759345	390.927008506073
BSND	0.78158821107355	0.480384461415261	123.368287076271
BTBD11	0.670488643528161	0.751067616198811	0.898268667096146
BTBD17	0.158224919831324	0.388650165378777	89.1848114283236
BVES	0.470549349700881	0.802792329606807	2.18263677390272
BX571818.2	NaN	NaN	243.301548317804
C10orf129	-0.0969941455806903	-0.0436713146741147	95.2024627327786
C10orf71	0.424761662308049	0.0647750275631296	540.378910528236
C10orf96	0.703047804120926	0.480384461415261	198.111757490288
C11orf21	0.259001935500889	0.453425192941907	108.616814986302
C11orf36	NaN	NaN	104.849657272454
C11orf52	0.597455609962653	0.362371537669739	267.206990674513
C11orf88	-0.0964382998656426	0.131013944022344	118.335279501857
C11orf92	0.791677243969052	0.462250163521024	181.37471596103
C12orf40	0.251430412368161	-0.027874733666903	396.484581957247
C12orf68	0.111052920431417	0.207151234176205	91.6629352887876
C12orf70	0.613288001418289	0.194325082689389	170.141655321162
C14orf178	0.166811478765521	0.250872603002127	164.030546168993
C15orf48	0.210311449769239	0.129550055126259	99.8401798638827
C17orf64	0.962348967047713	0.480384461415261	36.1524589741779
C19orf33	0.794559083681621	0.785825277985741	10.6722537576717
C19orf69	0.261097022876787	0.473870472337351	176.728760147793
C1QL2	0.952967311419839	0.650443635587991	177.10912581606
C1orf100	-0.238789955529105	0.306622070335933	151.199839100941
C1orf115	0.929828339893874	0.938679328162116	1.90152296674856
C1orf186	0.784204838160569	0.745744443034336	21.3722208749338
C1orf195	0.627279883799026	0	199.534080029903
C1orf200	0.667376684428314	0.393041832067032	299.335501910797
C1orf204	-0.202723241564503	-0.218356573370573	156.915787730096
C1orf94	0.142613910583781	0.0436713146741147	94.4340301759155
C20orf114	0.665221404411983	0.393041832067032	773.092677948632
C20orf201	0.181910704175398	0.259100110252518	131.878778751354
C21orf37	0.684304243771112	0.480384461415261	660.733419097007
C2orf21	0.684443697891204	0.480384461415261	184.404366941976
C3orf25	0.563465835113087	0.393041832067032	135.370217376149
C3orf32	0.138710997201868	0.305699202718803	447.323244401362
C4orf47	0.28948089973621	0.393041832067032	125.073486592983
C5orf38	0.952964437433157	0.639692501115462	176.296152643356
C5orf55	-0.303380719320644	-0.259100110252518	-133.613503985734
C6orf123	0.123292735471861	0.207151234176205	245.762449573904
C6orf195	0.983755698093242	0.480384461415261	112.33406881078
C6orf222	NaN	NaN	104.574930197509
C6orf227	NaN	NaN	140.44408878138
C7orf16	0.781771554617053	0.832050294337844	197.888062264794
C7orf27	0.608083083270043	0.75955452531275	3.38277275437078
C7orf34	-0.220450408926785	-0.512091556499189	98.7794189753712
C7orf57	0.674752906701047	0.194325082689389	223.357710082144
C8A	0.681813407528339	0.480384461415261	504.578991591811
C9orf147	0.494326969175881	0.0836242010007091	124.667223132054
C9orf61	0.423993702630653	0.305699202718803	217.753284557821
C9orf79	0.476953602005402	0.027874733666903	112.42495515574
CA5A	0.682380154414131	0.480384461415261	561.621810465104
CACHD1	0.775031166098005	0.802792329606807	3.62365877724669
CACNA2D1	0.829314586827896	0.782000536315395	1.16919959620652
CACNG4	0.710297029533404	0.480384461415261	119.781904390022
CADM1	0.944775492366454	0.808307199250711	2.4016400237616
CADM2	0.912158141435904	0.650443635587991	277.949171549313
CAMKV	0.620996165430739	0.393041832067032	327.233805371474
CAPN8	NaN	NaN	120.241346926284
CASC1	0.51057924519855	0.480384461415261	144.682217685289
CBLN1	0.638573798736266	0.358464089549432	188.212130605927
CCDC122	0.931680694730211	0.647750275631296	10.3477654525872
CCDC151	0.497439964541424	0.416205205669959	167.600992607257
CCDC26	NaN	NaN	241.374540722719
CCDC96	0.0649113753522544	0.0836242010007091	382.169093400363
CCL27	0.088200285715728	0.305699202718803	147.458003220903
CCL3	-0.135464747371258	0.131013944022344	194.1301804351
CCL8	-0.0707883466718079	-0.131013944022344	90.9844009828713
CCR1	0.70334148198767	0.177393718796725	94.470203556915
CCR9	0.999943434732693	0.480384461415261	487.549600019733
CCT6B	-0.200397913600842	-0.0836242010007091	-218.408626404407
CD300LB	0.14084749425401	0.480384461415261	171.359787083432
CD7	0.526955344115784	0.354458778479283	370.564190944951
CD79A	NaN	NaN	191.430343284572
CDH11	0.859342922088719	0.832050294337844	3.53667828948124
CDH3	0.76290393961955	0.73893374710352	4.01621560925561
CDH6	0.63195965498272	0.614509867799027	198.077056945996
CDK5R1	0.80724248886568	0.752617809006382	2.15295279360033
CDKN2C	-0.717985340188333	-0.819346490398703	-8.70242832058977
CDX4	0.940648306985906	0.650443635587991	222.786008870613
CEACAM18	NaN	NaN	115.682355699949
CELA3A	-0.722080198778709	-0.768137334748784	-2.65733173503417
CETN1	0.586281489105085	0.393041832067032	246.887494660668
CGNL1	0.691122665867502	0.740479590069857	1.57274339466717
CHIT1	0.417777849179609	0.0647750275631296	220.118287444631
CHRM5	0.143806343949174	0.480384461415261	104.818374558695
CHRNA9	0.812491113282052	0.591312395989083	203.799469163356
CHST1	-0.101973720683375	-0.131013944022344	105.324867478452
CHST13	0.907173208712575	0.647750275631296	116.291804060077
CHST8	0.643152065567453	0.393041832067032	238.372748424887
CHST9	0.982531368911266	0.647750275631296	318.005938647991
CLDN2	NaN	NaN	219.621309132354
CLDN6	0.885599904113617	0.830726302765351	1.85506537700711
CLDND2	-0.114419989659238	-0.131013944022344	108.344721704543
CLEC2L	-0.197131506826147	-0.480384461415261	168.669205334295
CLLU1	-0.0969850168192248	-0.0436713146741147	93.0630786116245
CMBL	0.750412943715775	0.78978163617923	2.74170063135627
CNDP1	-0.090683369710492	-0.0436713146741147	120.364765453406
CNN3	0.636500148280944	0.856102943016365	1.50235109482786
CNTFR	NaN	NaN	101.578655232918
CNTNAP2	0.711097089957325	0.731934360755923	2.19971160322523
CORO2B	0.77561479156373	0.807927752182862	0.872308800832525
COX4I2	NaN	NaN	103.541351333142
CPN2	0.401640180559822	0.194325082689389	338.135854734631
CR559946.1	-0.147915300208125	-0.259100110252518	99.6716727693123
CRABP1	0.621707239531925	0.393041832067032	215.520487175363
CRHBP	0.99133234040196	0.480384461415261	189.372331984601
CRIP3	0.762523494381306	0.856893070496975	0.799018520256704
CRISPLD1	0.770322910709002	0.731934360755923	278.29691954675
CRLF2	0.539925720534961	0.480384461415261	196.702144896462
CRYAA	0.273516494832121	0.153627466949757	148.182317804353
CRYBA2	-0.578894377971157	-0.393041832067032	-288.396124951597
CRYBB3	0.124697968427075	-0.305699202718803	211.29443734869
CRYGN	0.291538387109123	0.388650165378777	155.358258053433
CSRNP3	0.497034568708578	0.44079651337368	163.769969754866
CSRP2BP	0.733073406743815	0.752617809006382	2.31530789848311
CT45A1	-0.131864005649309	-0.131013944022344	163.442492149332
CTA-55I10.1	NaN	NaN	239.88430710363
CTGF	0.792703241409754	0.799254869316052	1.32097984388194
CTNND2	0.788850761169057	0.650443635587991	156.794865579815
CTRB2	0.394606255336653	0.259100110252518	150.675306242607
CTSW	NaN	NaN	159.604130799689
CXADR	0.612317901016805	0.763070200537734	2.00208930038631
CXCL5	0.841503458140928	0.768137334748784	84.4308202321904
CYB5B	0.78491391552396	0.856893070496975	3.42730050436391
CYP17A1	NaN	NaN	201.91924151978
CYP26C1	0.952320404483486	0.501745206004254	107.589631799799
CYP39A1	0.991120146552854	0.752617809006382	175.188378336401
CYP3A43	-0.140359444844372	-0.480384461415261	197.475729704085
CYP4F12	0.808761105402587	0.647750275631296	437.010795580232
CYP8B1	NaN	NaN	145.355092425518
DAD1	0.714505544833433	0.768137334748784	1.08745419256516
DAND5	0.0918812820689631	0.393041832067032	151.380811766852
DAPP1	0.132971149626784	-0.305699202718803	312.89936375526
DAZL	0.993318325997688	0.480384461415261	142.401274240685
DCDC5	-0.147373545985852	0.0436713146741147	97.595293424603
DCLK1	0.629827613123431	0.518200220505037	92.6999827701674
DCLK2	0.516109543991146	0.393041832067032	130.111970943041
DCT	-0.112261663851972	0.305699202718803	109.912039099538
DENND1A	0.550413179652315	0.798432100627224	1.7147258813497
DKK1	0.848791758712675	0.793916261518197	1.55297681846655
DKK2	0.959604718205534	0.480384461415261	103.819902821484
DLGAP1	0.752924761970498	0.745744443034336	2.21064478695098
DLX6	0.631604195396436	0.393041832067032	167.99168291042
DNAJC5G	0.238608732468999	0.305699202718803	128.341657507557
DNASE1L2	-0.234553491534462	0.0647750275631296	96.319273466352
DNER	0.785383439771939	0.732845779862951	2.32936113504952
DOC2B	0.471118689189261	0.453425192941907	93.3512237313138
DOCK5	0.691693075161253	0.759883265655046	1.87855715779819
DOK6	0.605428150147624	0.306622070335933	140.126456206989
DOPEY2	0.581896647117908	0.752617809006382	2.34428005818817
DPAGT1	0.724345109149693	0.752617809006382	5.09589000770456
DPEP3	0.895291382790455	0.647750275631296	182.765645600911
DPP6	0.997217412530631	0.647750275631296	272.81950174508
DPYSL3	0.841181653282129	0.768137334748784	49.6281443858659
DSC2	0.510293309585224	0.752617809006382	1.83951140701461
DSEL	0.751301264849771	0.817259739536318	1.61393958335308
DUOXA2	-0.138409102756975	-0.194325082689389	104.903705698207
DYDC1	0.999621823207486	0.480384461415261	323.691604663005
ECEL1	0.656920057566815	0.393041832067032	173.662893461498
EDIL3	0.837795045892625	0.832050294337844	4.26653854759611
ELAVL2	0.59487732397648	0.532181156390174	130.135740602062
ELAVL4	0.519952271377995	0.250872603002127	287.258724340495
ENPP1	0.868262238037942	0.856893070496975	1.41026967118344
ENTHD1	-0.174184368425183	-0.131013944022344	204.164137634435
EPB41L4A	NaN	NaN	144.605938344658
EPHA4	0.843432122066284	0.754014027656653	2.02514748707958
EPHB3	0.862026467312528	0.647750275631296	101.912042216361
EPHX3	0.903035046053314	0.639692501115462	180.885836988124
ERBB2	0.718907720685879	0.819346490398703	0.925859640130341
ERBB3	0.861974091799426	0.819346490398703	2.89071405897514
ERC2	0.940654777506592	0.647750275631296	109.941576533187
ESRRB	-0.144404906461949	-0.305699202718803	88.0657592263388
EYA1	0.949767389813917	0.745744443034336	170.599595717071
EYA4	0.490535787275636	0.305699202718803	510.049297647641
F10	0.731822070697155	0.833205118341678	2.07265415681046
F2	0.86001322644061	0.650443635587991	87.1836981066021
F2RL3	-0.131251004140006	-0.131013944022344	209.49426704358
FAM151B	0.692405545401932	0.758657236723891	1.83887371413541
FAM163A	0.582062959539012	0.480384461415261	114.234900874514
FAM170B	-0.172693187102863	-0.027874733666903	129.927747704529
FAM176A	0.822113785808087	0.789352217376326	1.45948506444621
FAM177B	0.0865769753767267	0.305699202718803	128.518968510944
FAM182B	0.661994166126532	0.582975248068166	111.030067368134
FAM19A3	NaN	NaN	107.698198665965
FAM46D	-0.0885532963009603	0.131013944022344	126.552405816291
FAM5C	-0.265708712987176	-0.362371537669739	90.8767384282472
FAM81A	0.685819957038369	0.772487279336428	2.60369444180674
FAM83A	0.520141935864569	0.393041832067032	354.676050317118
FAM83B	0.631506496439516	0.480384461415261	170.438527695048
FAM84B	0.839933118654841	0.752617809006382	129.92792830314
FAM92A1	NaN	NaN	103.151540322641
FAM9B	0.572436107466282	0.480384461415261	293.419700620168
FEZF1	0.937545625390055	0.650443635587991	252.911751772338
FFAR3	-0.134928727541928	-0.0436713146741147	109.519875617662
FGA	0.549888865155626	0.393041832067032	177.20244505061
FGB	0.537309307443597	0.393041832067032	97.3634067770753
FGF14	0.368041124264096	0.195123135668321	99.5835925515508
FGF9	0.64925298041981	0.480384461415261	160.838851267915
FGFR3	0.717832907680196	0.791714729039485	2.31271446646252
FGL2	0.904927669679894	0.647750275631296	135.00505790898
FIGN	0.808167505451693	0.772487279336428	1.35469041898184
FKBP11	0.976104877120303	0.647750275631296	15.1470800003539
FOLR1	0.904444380178169	0.480384461415261	227.94850604149
FOXC2	0.573619382084636	0.418121005003545	145.457087120627
FOXO1	0.609923281816297	0.732845779862951	2.40120558327438
FRAS1	0.696919220280192	0.817258608899732	1.57701869484943
FRZB	0.840729844738499	0.838106543001889	0.953733086202525
FUT10	-0.714553556708274	-0.762447428565459	-1.88125722144445
FUT9	0.632041886131904	0.393041832067032	198.901094566755
FXYD3	0.11048030139058	0.393041832067032	127.306598911803
FZD10	0.995549826897439	0.480384461415261	369.576788351705
FZD3	0.783925330719559	0.768137334748784	8.51571700464896
FZD7	0.765573304654985	0.798432100627224	3.51406244902108
GABRG2	0.735422438238955	0.480384461415261	182.464518075747
GABRR2	-0.976646732522375	-0.647750275631296	-285.227708406901
GAL3ST3	0.197788199175445	0.480384461415261	132.59183155923
GALNT9	-0.124124743486929	0.305699202718803	207.655154385406
GALR3	0.374626046321966	-0.0215022689450575	93.5839413680913
GAP43	0.871602061577099	0.745744443034336	250.804657332814
GCM1	0.220398895230035	0.46088240084927	164.895761869286
GDAP1	0.39004276967683	0.393041832067032	132.73279978175
GEFT	-0.992395103571522	-0.480384461415261	-58.0907869546924
GFRA3	0.760927649498219	0.819346490398703	1.02906244035881
GHRHR	0.146718736608146	0.480384461415261	111.74006690094
GHc-362H12.1	NaN	NaN	158.539593509348
GIMAP1	0.679250493959059	0.480384461415261	371.257134929281
GJD2	0.655226202224307	0.819346490398703	133.733827766109
GKN1	-0.076229112800587	0.393041832067032	86.7796238991662
GLOD5	0.171811960388432	-0.218356573370573	282.539596062491
GLTPD2	0.637173295814293	0.86936576579953	5.87345528548112
GMFG	-0.756595467037845	-0.789352217376326	0.89835101115872
GNA14	0.924546570958973	0.621448613109477	112.490654003454
GNAI1	0.864486185434957	0.739140494986353	1.93500894904859
GNG8	-0.114344726034214	0.218356573370573	137.750436072011
GNGT2	0.548490213481328	0.393041832067032	210.810868824464
GPLD1	0.768373981604598	0.781320732434943	1.48871326626491
GPR176	0.754938214037267	0.748995701586171	3.65731143577709
GPR183	0.534601175846786	0.393041832067032	217.793501229602
GPR25	-0.0852174390281529	0.305699202718803	165.420941142772
GPR26	0.98415883829464	0.650443635587991	104.560634655969
GPR39	0.723379173439369	0.832085312552726	1.17212571227174
GPR6	0.996665875913814	0.480384461415261	182.249400471821
GPR65	0.757378256258302	0.639692501115462	202.356692300185
GPR82	-0.200342757135135	-0.129550055126259	141.392518453288
GPR87	-0.133178199340965	-0.218356573370573	97.8391134422445
GPX5	-0.0927917846815569	-0.0436713146741147	163.587981372076
GRHL2	-0.0659583018215467	0.218356573370573	108.186857875389
GRID2	0.753911297351835	0.526234811584217	351.16671640028
GRP	-0.160978648952402	0.027874733666903	98.0411740195489
GSTA5	0.682434790883651	0.480384461415261	147.453145413564
GYPB	0.258854213756569	0.362371537669739	351.617091748305
GZMH	-0.534139499943035	-0.752617809006382	-378.357496100895
H2AFY2	0.773725782324727	0.772487279336428	2.07322172420415
HAAO	0.814321467398002	0.807927752182862	1.6473912261408
HAL	0.952276417125453	0.650443635587991	119.555507973947
HAPLN4	0.637005464268776	0.480384461415261	245.563074151651
HAR1A	-0.164322551378892	-0.305699202718803	108.945206482117
HAR1B	-0.0972804089256512	-0.218356573370573	148.566771824446
HCN2	0.211392559874892	0.218356573370573	115.2030966488
HEATR7B1	-0.00115010994991647	0.393041832067032	121.52816900768
HEPACAM2	NaN	NaN	165.900902590277
HEPN1	0.837555647686885	0.354458778479283	494.867362186132
HES7	0.146842787735989	0.393041832067032	196.682155797658
HGFAC	NaN	NaN	347.495105749385
HLA-E	-0.524776484284903	-0.75955452531275	1.52468358251682
HLF	0.397201065011205	0.388650165378777	236.940232869741
HOXA11	-0.542255501161118	-0.129550055126259	-505.386052411195
HOXA13	NaN	NaN	89.6547658684446
HOXA7	NaN	NaN	264.736219114097
HOXC10	0.646775548317212	0.591312395989083	269.396092755047
HOXC13	0.598788857496512	0.393041832067032	91.9555783024258
HOXC6	0.198493640136008	0.131013944022344	108.705326424862
HOXD10	-0.626814970471825	-0.716928179098865	-133.78485407776
HOXD8	NaN	NaN	106.601638061864
HPD	0.86000797619687	0.647750275631296	256.82586731078
HPGD	-0.07614888641907	-0.131013944022344	119.01783961396
HRASLS5	0.994074787175714	0.647750275631296	264.320270053595
HRH2	0.842166695530362	0.639692501115462	274.890190529485
HRH3	0.592494035007985	0.480384461415261	98.2409719679983
HS3ST4	0.674506420502842	0.480384461415261	208.032662677636
HS6ST3	0.733167611583206	0.480384461415261	87.5720887887261
HSDL2	-0.78847997007956	-0.768137334748784	1.26897107700887
ICAM4	0.510680278976769	0.344036303120921	95.3170603584188
IGFBP1	0.330914066715248	0.532181156390174	120.486115768992
IGLV2-33	0.0911804803303985	-0.131013944022344	128.600333322158
IGLV4-69	0.201566289748181	0.259100110252518	203.429923270793
IHH	0.993096481037423	0.480384461415261	308.359618813825
IL10	0.57049132370688	0.393041832067032	283.693895940113
IL11	0.475897501631216	0.305699202718803	133.75564909105
IL12B	0.521316185051398	0.250872603002127	176.046004709904
IL17REL	0.379764846659626	0.129550055126259	105.910116428807
IL22RA2	0.996753095249682	0.647750275631296	196.293663364155
IL3	NaN	NaN	139.980675295951
IL8RB	0.587968660410661	0.480384461415261	399.867200055853
INSM1	0.690795746509673	0.480384461415261	169.695432426966
IRS1	0.76097484144816	0.765699571270693	2.74969399823554
IRS4	0.930321601933482	0.529386487339189	194.618998952548
IRX1	0.874755737787248	0.550736912404317	147.112718172548
IRX2	0.903756519625921	0.650443635587991	217.239257100884
IRX4	0.963641961383501	0.647750275631296	84.3335647550011
ISOC1	0.718421642067354	0.741111536306317	2.81142327658783
ITGA2B	0.449837514586056	0.393041832067032	109.182202749158
ITGAL	0.662800499835866	0.393041832067032	483.85221049998
ITLN2	0.139374296221459	0.480384461415261	165.173242776124
JAG1	0.824311651959837	0.757203628975438	3.03116638323248
JAKMIP2	0.691533668639309	0.752617809006382	1.26388957043414
JPH1	0.682509753040102	0.480384461415261	609.5124806757
JSRP1	0.109583165164413	0.393041832067032	138.793950490375
KCNH3	-0.155259813149664	0.131013944022344	162.175174533013
KCNH4	0.129961840512041	0.22039825668684	104.21596002537
KCNH7	0.790460324321847	0.480384461415261	297.318859494084
KCNJ12	0.653604876741661	0.731934360755923	5.68050538918979
KCNJ3	0.669842340563471	0.259100110252518	181.583789773741
KCNK17	NaN	NaN	118.536447870415
KIAA1045	0.577331157166557	0.473049916791266	115.100830659771
KIAA1161	0.754137961052447	0.876161342385782	1.79403353505085
KIAA1324L	0.898122271754926	0.480384461415261	12.4992139069761
KIF25	0.634893109402763	0.409673245199351	162.106435762098
KISS1R	0.204223331828249	-0.0436713146741147	102.676629521712
KLF1	-0.387427247403789	-0.453425192941907	-544.653631056235
KLF15	0.661065159698499	0.480384461415261	89.2445933301515
KLHL14	0.399700779536966	0.323875137815648	195.84081933164
KLHL26	0.559906323164872	0.819346490398703	1.16497653339232
KLHL6	0.899577720955292	0.547774666967515	3.50056307723145
KLRC4	0.42555857148903	0.204836622599676	335.027810154235
KLRK1	0.999830561039754	0.480384461415261	606.149303504714
KPNA7	0.652149345926485	0.393041832067032	231.508034681002
KRT222P	0.0717935130637889	0	159.642023808947
KRT5	-0.1128769132383	-0.218356573370573	106.525957213713
KRT6A	-0.0939194108694025	0.131013944022344	274.163996188979
KRTAP2-3	0.665892403362317	0.388650165378777	102.927071082197
KRTAP2-4	0.996265026401512	0.480384461415261	152.839590510404
KRTAP5-11	0.503913105413961	0.139373668334515	155.97355158788
KY	0.46410065767118	-0.0836242010007091	137.664873862589
KYNU	0.727802872116799	0.825756034753518	3.61437222549865
LAMA5	0.643513145486914	0.766438336587726	1.59085361445838
LARGE	0.641922704918225	0.737099924762939	2.32479288444655
LDLRAD1	-0.138487744535762	-0.0436713146741147	93.0997712634314
LGALS1	0.605578824854902	0.752617809006382	2.84278417140107
LGALS12	0.205277106831717	0.480384461415261	141.776420999345
LHFP	0.763899779332844	0.854986743173443	0.955088168359917
LHFPL4	0.692108882698375	0.34064869620087	177.978329307352
LIPH	0.461813055479398	0.393041832067032	86.2869404318842
LMOD1	0.840600261415359	0.807927752182862	2.67790203237508
LOXHD1	NaN	NaN	114.139331538531
LRMP	0.618026790092731	0.393041832067032	338.49517808448
LRRC16B	-0.154934044727956	-0.218356573370573	142.193422561235
LRRC46	0.340660763145012	0.259100110252518	127.596487814344
LRRC7	-0.163329746346692	-0.218356573370573	99.6020206790066
LRRTM1	0.869237892918775	0.819346490398703	63.8910692509869
LUZP4	-0.188413034693176	0.388650165378777	136.35950336522
LYPD6	0.788628111255577	0.798432100627224	2.4410117068134
MAB21L1	0.896025418735324	0.480384461415261	157.967360899786
MAGEB6	-0.17122798810629	-0.0436713146741147	136.628885045959
MAMSTR	0.483100092991731	0	93.1865896746758
MAPK8IP1	0.710138911588516	0.769016181130431	2.41372964335648
MARCH1	-0.196308483331219	-0.155891449851667	107.504383229861
MARCH11	0.320277037716756	0.234771398733032	232.756296455885
MBL2	0.99973166668196	0.647750275631296	418.059982287622
MBP	0.551256067930236	0.768137334748784	1.03865701498012
MC4R	0.633301653722772	0.393041832067032	118.320503773866
MDS2	0.635209111467388	0.665719023448946	207.331746247733
MEGF10	0.803103019272817	0.437319272149765	101.862221263744
MEIG1	-0.162405502954527	-0.393041832067032	188.063054922994
MEIS2	-0.907149359080061	-0.647750275631296	-17.7210084411374
METTL11B	-0.0930617688816338	-0.0436713146741147	90.6491440361179
MFSD7	0.0300946931655833	0.129550055126259	92.818370022245
MGAT4C	0.945696068874954	0.480384461415261	66.6456396088636
MGAT5B	0.579662305816636	0.480384461415261	133.793617124156
MGP	0.90109691102813	0.480384461415261	191.417233861812
MIER1	-0.891560797406326	-0.480384461415261	-20.4515077851149
MIR155HG	0.637770691287621	0.434845845203687	175.814914711688
MLLT3	0.7995831708032	0.897276692911417	2.58983396089821
MLPH	0.801542756187368	0.739600261633639	5.10927734826749
MMP10	0.356098426045935	0.0512091556499189	112.087575541315
MMP14	0.735958708353877	0.75896243386875	2.44187640695816
MMP28	-0.154008970113709	0.218356573370573	151.251487838575
MORN3	0.138614982600375	0.393041832067032	142.219201589386
MPL	0.455096752153543	0.259100110252518	119.374349871723
MPPED1	0.579400269108261	0.518200220505037	167.904395030172
MRGPRF	0.744462674519054	0.793338844736813	33.9030265687858
MSH3	-0.740344410803693	-0.75896243386875	-3.15031955998864
MSMB	0.875929032934855	0.647750275631296	168.628917289864
MUC13	0.657244069222238	0.393041832067032	152.462487794322
MYH10	0.826726450146648	0.834381625032992	1.6317754011053
MYO1E	0.627076883771866	0.772487279336428	1.83116412568195
MYO1G	0.776345671955475	0.745744443034336	1.71351683556369
MYO3A	0.999318904674968	0.647750275631296	202.180912534767
MYOM3	NaN	NaN	104.064129556663
MYOZ3	NaN	NaN	89.0049463977848
MYT1L	0.176467405658222	0.393041832067032	159.660252081436
NAP1L6	0.618001212732123	0.480384461415261	277.757941854216
NAPSA	NaN	NaN	198.214261190928
NBEA	0.697463039865546	0.752617809006382	4.86413549293364
NCF2	0.641408465801613	0.75955452531275	4.04154073996356
NCR2	-0.450332757602711	-0.518200220505037	-222.286221618065
NCRNA00093	-0.633348717807749	-0.745744443034336	-8.0024305349381
NDST3	0.0720420671969072	0.336045335441398	148.485447383851
NEFL	0.858838538380892	0.696868341672576	216.880645261728
NEFM	0.773608155755148	0.781623003771914	200.344290867899
NEK7	0.497425155843679	0.731934360755923	2.20958133653037
NETO1	0.926163733381026	0.647750275631296	471.701169320039
NEURL1B	0.141304872883171	0.194325082689389	319.81755416441
NFIB	0.961607748757887	0.647750275631296	12.0567589331588
NID2	0.759988984492396	0.856893070496975	1.2867783062289
NIPAL4	0.505201661079174	0.393041832067032	375.642802099621
NKX2-6	-0.0927584292082657	0.218356573370573	106.16712880049
NMB	0.918423112995876	0.731934360755923	20.324512171117
NPAS2	0.657711433130335	0.744217995811037	1.65119169802983
NPAS3	0.820730624832597	0.480384461415261	168.911732777111
NPTX2	0.917756054384411	0.745744443034336	131.675125464243
NPY	0.35464459079464	0.0647750275631296	204.861040077036
NR0B2	0.672061003562738	0.393041832067032	812.429019987016
NRG1	0.556198893535795	0.393041832067032	88.7807583183822
NRG3	0.684802120269867	0.480384461415261	337.671004525018
NRP1	0.754281336364851	0.82445150234582	1.90786552011125
NRSN1	0.910429168126997	0.480384461415261	33.7902275377412
NRXN1	0.78560808789088	0.696868341672576	284.26825146537
NTHL1	0.767365815915822	0.772487279336428	1.28788171158433
NXNL2	0.517246834490115	0.400492386073995	231.55695451787
NXPH4	NaN	NaN	127.889612187466
OLFM2	NaN	NaN	149.316344386288
OLFM3	0.691156076764492	0.696868341672576	97.9004345134994
OLIG2	0.798177962220229	0.416025147168922	160.422319789377
OLR1	0.761978542298138	0.480384461415261	311.557021983094
ONECUT1	0.704958455041886	0.64111887433877	219.560114628145
OPN5	NaN	NaN	167.2433337719
OR14I1	0.638253380399219	0.526234811584217	150.966398881909
OR51E2	-0.129272689468652	0	87.9898214918307
OTOG	0.994168194073766	0.647750275631296	125.183748196246
OXR1	-0.669863474853033	-0.856893070496975	-1.18456269498842
P2RX1	NaN	NaN	159.368504062459
P2RX6P	-0.108637502549546	-0.393041832067032	96.6973085915423
P4HA3	0.243374837144288	0.0647750275631296	193.087965976052
P4HB	-0.943832676489424	-0.480384461415261	-20.4315095994418
PAEP	0.418691959255717	0.393041832067032	416.837009546631
PAGE4	0.677139625506146	0.480384461415261	332.937226592466
PAK4	-0.945236299296203	-0.480384461415261	-11.6592837048982
PANK1	0.924070891540194	0.819346490398703	4.18671920925183
PCBD2	NaN	NaN	113.502039902865
PCDH18	0.872798940438347	0.769342649206524	44.7425586972878
PCDH8	0.783751592351964	0.550497922011402	88.7791248017958
PCDHAC2	0.668367662152575	0.582975248068166	163.135934511104
PCDHB12	0.875853747643212	0.807927752182862	2.73387984116354
PCDHB6	0.838312956082186	0.869048189253482	1.3413672705299
PCDHGC3	0.759137712097003	0.834884147584971	1.74700387364109
PCSK1	0.827110857252141	0.815241197482534	234.151748021015
PCSK2	0.660377785780883	0.393041832067032	304.014859347942
PDYN	0.653237879081146	0.393041832067032	144.553185747261
PDZRN3	0.807417514853548	0.798432100627224	70.6062149561872
PHOX2A	0.924167450584401	0.480384461415261	535.138870561325
PI15	0.956740928828756	0.480384461415261	118.25113859832
PI3	0.98871325292059	0.480384461415261	261.670409533086
PIK3AP1	0.767446465426078	0.756323576866561	2.00243821040058
PITPNM3	0.91076540814959	0.739600261633639	9.9136936090772
PITX2	-0.187218166947363	0	160.702158741682
PLA2G7	0.998998719834508	0.647750275631296	327.571023364419
PLCH1	0.683055890906178	0.518200220505037	328.656395925931
PLCXD3	0.364390049473855	0.393041832067032	232.052347117698
PLD4	0.605815622072572	0.393041832067032	707.978217849797
PLD5	0.903779807185205	0.713520917718038	177.985893197918
PLK2	0.568176826305962	0.796076398132078	2.67796165905634
PLOD2	0.818968041890785	0.78978163617923	1.69395247790576
PLXDC2	0.843119053618614	0.833857003934014	1.08075768320008
POU3F4	0.996005648118045	0.647750275631296	205.60471947968
PPAPDC1A	0.991089643095562	0.480384461415261	91.3270004502529
PPME1	0.737717051424101	0.820767734294955	1.77719264658867
PPP1R14A	0.886926740163469	0.856893070496975	1.15601511343381
PPP1R1B	NaN	NaN	137.149490286521
PPP1R9A	0.967160795273389	0.856893070496975	3.15779064087885
PRDM7	-0.144342358712469	-0.582975248068166	136.18666165885
PREX2	0.686061310590555	0.480384461415261	147.89504497035
PRIMA1	0.913923796555375	0.827837354384716	7.55716476736202
PRODH2	0.702210448748856	0.480384461415261	397.926542221153
PROKR2	0.759454191179134	0.512091556499189	172.49901874834
PRRX2	0.613418365043465	0.582975248068166	237.209932629176
PSG1	0.456907807897246	0.612066478926411	93.2593208628785
PSG11	0.763036566870008	0.696868341672576	137.971613965021
PSG2	0.832362310753647	0.413918677192358	93.1243133344462
PSG4	0.699014123266462	0.465165751511412	151.726401473279
PSG8	0.633307792242477	0.716928179098865	140.813720828881
PSG9	0.35907168168257	0.129550055126259	191.943315722706
PSORS1C2	NaN	NaN	93.008299958718
PSTPIP1	0.610394712491577	0.393041832067032	103.075229253928
PTN	0.352569789251721	0.218356573370573	102.142388367718
PTPN5	0.645718986673091	0.393041832067032	260.133811680019
PTPRF	0.622527934592658	0.769016181130431	1.44403358808505
PTPRK	0.849964427236507	0.830357199965517	3.91415687331216
PUS10	0.699888874012571	0.75955452531275	2.6029448747931
PXDN	0.804703125188123	0.768137334748784	3.10396171414162
PYDC1	0.996600601573848	0.647750275631296	235.007933251396
R3HDML	-0.0986646396652982	-0.305699202718803	118.355338837135
RAB11FIP2	-0.766387010778516	-0.752617809006382	3.23364029999532
RAB17	0.698963320012569	0.744642650627928	1.40409212909936
RAB39	0.646731490885515	0.582975248068166	284.027491426399
RAB3C	0.464298214084949	0.582975248068166	232.50929244352
RAC3	NaN	NaN	92.6592219979484
RAET1G	NaN	NaN	101.205432937226
RAMP3	-0.189193162627736	-0.194325082689389	91.0574494169557
RANBP3L	NaN	NaN	171.507308843364
RARRES1	0.346253038910462	0.388650165378777	86.7037668926411
RASL11B	0.579778712715978	0.518200220505037	264.438455265142
RASSF9	0.707513390194061	0.480384461415261	107.450835184657
RBM24	0.723317360223167	0.78978163617923	0.947919529727371
RBP1	0.593771393681658	0.647750275631296	511.797504794584
REN	NaN	NaN	187.181039705369
RGMA	NaN	NaN	98.557024256167
RGS9	0.178305567305085	0.480384461415261	156.538378057786
RHOH	0.480759370885428	0.480384461415261	389.957290184788
RHOU	0.896252406923429	0.845165000423137	2.17991366832328
RIC3	0.869082295419641	0.647750275631296	346.382194233023
RIPPLY1	NaN	NaN	159.551385708492
RMI1	-0.89978363241119	-0.480384461415261	-9.58680674266411
RNF152	0.624900716832476	0.746473887380086	12.0362645710211
RNF165	0.729772190133475	0.480384461415261	242.803700196796
RNF186	0.258230586736195	0.027874733666903	203.257476108295
RNF43	0.893207432586775	0.647750275631296	127.317143965566
ROMO1	0.597428814503895	0.758657236723891	1.40827248191751
ROR1	0.679943056084774	0.778648641104386	1.75728970599338
RORB	0.572702504391399	0.582975248068166	154.592796657849
RP1-170O19.1	NaN	NaN	98.0685590890485
RP1-66N13.1	0.91568073591979	0.856893070496975	85.2082696322961
RP11-1007I13.1	0.467474042297634	0.480384461415261	230.57253187238
RP11-155G14.1	-0.178215212591927	-0.218356573370573	94.52614555362
RP11-251M1.1	0.997107688744321	0.480384461415261	367.129501609173
RP11-257K9.1	-0.668452278320955	-0.393041832067032	-261.18586106872
RP11-351J23.1	0.636647510553563	0.409673245199351	112.672177481416
RP11-414K1.1	NaN	NaN	160.108010245607
RP11-421L10.1	0.815727110017493	0.480384461415261	355.451978034503
RP11-487I9.1	0.226424645233308	0.393041832067032	141.184368098373
RP11-99J16__A.1	0.647730517581536	0.819346490398703	48.6362696040518
RP4-539M6.2	-0.089553242429354	-0.131013944022344	205.706421419032
RP5-1084H12.1	-0.124186177398916	0.218356573370573	139.652997804334
RP5-860F19.1	-0.0846684274040389	-0.0436713146741147	90.0614011671816
RSPO3	NaN	NaN	332.685802903645
RTN4RL1	0.00521043752362743	0.35478743759345	114.779795116149
RUNDC3A	0.258663907250985	0.414302468352409	189.315183345627
RUNX1T1	0.960607802552505	0.819346490398703	38.4234930920857
S100A8	-0.134504017203009	0	356.443729012095
S100A9	0.133364201864025	0.388650165378777	361.678689167089
S1PR5	-0.169068958104154	0.131013944022344	125.953387071364
SALL1	0.832230203931777	0.880408778480133	3.56679710159379
SAMD5	0.302390133983945	0.305699202718803	133.73066511246
SBF1	0.754115778978671	0.75896243386875	2.41081998105693
SCARA5	-0.448060668747671	-0.393041832067032	-175.495868194678
SCN3B	0.669985938458781	0.323875137815648	91.8704428493793
SDC2	0.851591685551104	0.811044893383925	1.72556872121564
SDR16C5	0.99996874426915	0.480384461415261	992.058511689807
SDS	-0.049129422290663	0.388650165378777	112.054758181258
SDSL	0.411919290451684	0.480384461415261	1200.48648967002
SERPINA11	0.999717625349311	0.647750275631296	699.693843084019
SERPINA12	0.857073824808282	0.506369683541833	206.885699074051
SERPINA3	0.543638502012052	0.393041832067032	221.106539414738
SFRP2	0.903448827916361	0.511005976663612	4.7961562957818
SFRP4	0.495307661043129	0.305699202718803	162.523508235293
SFTPA1	NaN	NaN	115.559833864978
SGCZ	0.328031160767674	0.0244826591570564	149.848671317006
SH2D4A	0.846433555688449	0.772487279336428	1.53287361825429
SH3BP4	0.614699631900181	0.756879866866026	0.727829806883584
SH3GL2	0.497956644915134	0.393041832067032	181.274205475254
SHH	NaN	NaN	164.623035713551
SIGLEC10	NaN	NaN	251.696053002624
SKAP1	0.646531992998573	0.393041832067032	161.782965592535
SLC12A7	0.609684244751332	0.807927752182862	0.694990371614277
SLC17A1	0.713272293040976	0.480384461415261	510.270550380807
SLC17A7	-0.258926876735179	0	-291.393252467552
SLC18A1	0.0857252796377352	-0.305699202718803	140.205143587401
SLC18A3	-0.179524726647051	-0.428112550630823	102.56788230639
SLC22A7	0.769159967469496	0.658280588604383	206.038756654578
SLC24A3	0.754244683563857	0.306766017609407	215.826972072604
SLC25A27	0.755044074972374	0.752617809006382	2.58144497969206
SLC26A8	NaN	NaN	138.157674849811
SLC26A9	0.377256387061135	0.453425192941907	250.873454046249
SLC28A1	0.998398693912293	0.647750275631296	474.715228550339
SLC28A2	-0.129707572930758	-0.182769286032989	91.9502124456141
SLC38A11	0.391742097517226	0	177.309488052071
SLC38A3	0.620965954587177	0.480384461415261	933.298750310098
SLC4A1	-0.25349851772295	0	140.220444210028
SLC5A11	-0.190488424904152	-0.0436713146741147	95.8458156321785
SLC5A7	0.990203519801745	0.480384461415261	129.522608789209
SLC5A9	0.670533990005438	0.480384461415261	396.752285671989
SLC9A3R1	0.869174925321315	0.838330008288623	3.18975572703767
SLCO3A1	0.74748592359335	0.823539498192392	1.19969071834859
SLITRK1	0.984779456427384	0.647750275631296	386.871106058425
SLPI	0.84533105013536	0.480384461415261	139.705563264106
SNCA	0.966774232361078	0.752617809006382	102.07562600352
SOAT2	-0.0247376850402325	0.218356573370573	231.880824388007
SORBS1	0.613175878989868	0.769016181130431	1.48184859954299
SORL1	0.964675140031384	0.832050294337844	5.94364656496208
SOX1	0.902873811700939	0.504666323397629	102.15016271452
SOX10	0.98137036471128	0.647750275631296	122.160859045296
SOX11	0.85377524299221	0.781623003771914	252.826981602272
SPAG1	0.170439730869686	0.393041832067032	303.874699768797
SPATA12	0.620403773295584	0.518200220505037	144.922195561504
SPDYC	-0.201707280364361	-0.388650165378777	227.109338441576
SPINLW1	NaN	NaN	116.893026950229
SPIRE2	0.583376758238786	0.745744443034336	1.81878253077251
SPP2	NaN	NaN	89.7242683034601
SPRY1	0.695525469405088	0.770104399006055	1.51799083368498
SPSB4	0.802727212579673	0.525520303703316	238.070122626668
SPTBN4	NaN	NaN	273.054880594351
ST6GAL2	0.697264566731381	0.781623003771914	124.052632481325
ST6GALNAC1	-0.140586154758809	-0.131013944022344	180.482502171487
STAB2	-0.167605784103476	0.250872603002127	96.3131852440309
STAT5A	-0.777527289540402	-0.793916261518197	-1.99558838798211
STC1	0.631847151532058	0.752617809006382	1.9764925531592
STMN4	NaN	NaN	160.759334745092
SUNC1	-0.994507692659346	-0.480384461415261	-382.505558763735
SUSD4	0.400361276032516	0.393041832067032	215.755331203592
SV2C	0.962743416284057	0.480384461415261	108.494956805861
SYN2	0.214262630035006	0.218356573370573	95.0022200918518
SYT12	-0.20930913871694	-0.131013944022344	109.919115037366
SYT4	0.972901531643059	0.752617809006382	247.234902346416
SYT6	0.939549632086722	0.650443635587991	813.114336864551
TAF4	0.864349720670345	0.836242010007091	4.04808409227009
TAGAP	0.65876680708467	0.393041832067032	217.400185403836
TAS1R2	-0.183313287800969	-0.585369407004964	146.064320553119
TAS2R1	-0.942189261762699	-0.650443635587991	-6.59791029214039
TAT	0.621544394543428	0.480384461415261	384.928551548891
TBC1D8	0.840569307958581	0.869048189253482	1.23431424226296
TBX2	0.777313198328481	0.785825277985741	2.76796111090201
TCEAL2	0.27167083765915	0.614509867799027	218.865481867655
TCEAL5	-0.170230029303947	-0.218356573370573	110.9591139005
TCERG1L	0.825559071632668	0.7132061264545	284.955860914511
TCF21	0.913682135789117	0.480384461415261	183.070822799302
TCF3	0.667484688579278	0.752617809006382	1.72466692761622
TCL1B	0.5980497033587	0.737526061690002	1.79870708486257
TDRKH	0.679176804117471	0.807927752182862	1.37882632038151
TECTA	0.481066560664871	0.752617809006382	2.24465281181
TEX11	0.103981122179543	-0.0647750275631296	86.567638069182
TF	0.939959523265839	0.639692501115462	184.30871606864
THAP7	0.541329095477464	0.480384461415261	90.9652486526606
THSD7B	0.998911261763613	0.647750275631296	190.577079243086
TIGD2	-0.416157373740386	-0.393041832067032	-86.073477396671
TIGD3	0.0791261050947757	0.323875137815648	168.597868506437
TINAG	0.2503888223445	0.305699202718803	196.557996089047
TLN2	0.822658099025	0.83316191847328	1.19392934508119
TLR10	0.64612384234431	0.393041832067032	387.299235952713
TLR8	NaN	NaN	129.213980328708
TM4SF20	-0.190881589746562	-0.0647750275631296	135.446198196159
TM4SF5	0.937133383079776	0.647750275631296	650.983399921928
TMEM132D	0.881864549510274	0.650443635587991	329.170214674317
TMEM179	-0.092699490632888	0.0436713146741147	94.0249065806526
TMEM215	0.787391863328714	0.696868341672576	127.962317718209
TMEM221	0.185095498539284	0.204836622599676	89.992368287538
TMEM40	-0.119397360640361	0.0436713146741147	107.45952504176
TMEM61	-0.107288089623315	-0.0436713146741147	86.9128157902719
TMEM84	NaN	NaN	110.338746067274
TNFRSF19	0.764821747088686	0.857247149015566	1.35908913234676
TNFSF14	0.530529439374139	0.362371537669739	295.854105498606
TNNT2	0.778756793939278	0.770328886519643	3.45905598073417
TOX3	0.910257280466058	0.815241197482534	34.5511516707999
TP53I11	0.782380424703066	0.684970696853881	146.345419257384
TP53INP1	0.676496936918577	0.752617809006382	1.29502887029017
TPH2	NaN	NaN	117.689034043618
TPM1	0.696201574343624	0.739600261633639	1.91236491357267
TRIM55	0.45668182991474	0.453425192941907	86.2766187548407
TRIM58	0.655960828883145	0.480384461415261	96.5385232535028
TRIM9	0.79823816405295	0.807927752182862	1.23983647719366
TRPM1	-0.11796821731358	-0.305699202718803	103.485873297293
TRPM5	0.707121772519708	0.480384461415261	167.721366309981
TSGA10IP	0.990137368813926	0.480384461415261	81.8489156664478
TSHZ3	0.697387397445353	0.752617809006382	1.30380906707418
TSPAN10	0.460087123386069	0.197506888049892	196.877992853601
TSPAN2	0.787558371251352	0.64447050632597	245.041753646842
TSPAN5	0.689178520403984	0.798432100627224	50.6439783162028
TSPAN8	0.393575044691853	0.284322283402411	247.909755956778
TTC16	-0.104920154481622	0.131013944022344	195.720771320648
TTC24	NaN	NaN	184.848318789472
TTLL2	0.995910678330999	0.647750275631296	118.038808028743
TUSC5	NaN	NaN	104.469135296702
TWIST1	0.430401426819469	0.0822373021702258	151.877186717225
TXNDC2	0.662916986451043	0.480384461415261	394.459831751827
TYK2	-0.840108787603121	-0.752617809006382	-6.09329585933976
U91324.1	0.998354444736913	0.647750275631296	615.026780918716
UGT2A3	0.999740279527477	0.647750275631296	539.618797683408
UGT2B10	0.699015888998321	0.480384461415261	560.675944138218
UNC93A	0.610493712537853	0.393041832067032	212.600547471119
UPK1B	-0.129254778919714	-0.0436713146741147	406.93013317129
USP44	0.588397316207905	0.480384461415261	116.577664329609
USP6NL	0.536250901051069	0.752617809006382	1.20451902435189
VAT1L	0.144753587392702	0	93.1841537995162
VIP	0.403700917343075	0.0418121005003545	197.856667211791
VWC2	0.635864738233918	0.46088240084927	156.097330402517
WDR40B	0.993986494051434	0.647750275631296	143.392038649681
WDR67	-0.694724375686678	-0.757459198492434	-1.73820035039029
WFDC3	-0.142910325426792	0.131013944022344	140.539819952804
WIT1	-0.20535828358544	-0.0836242010007091	224.224980325312
WNT10A	NaN	NaN	157.423566896189
Z98044.1	-0.200821800345272	-0.480384461415261	168.554909319874
ZC3H12D	0.819566349228677	0.769016181130431	8.33222260334744
ZFR2	0.495316544763	0.453425192941907	160.835515927401
ZIC1	0.326561774004282	0.308425170884571	287.986600224604
ZIC4	-0.126188563191659	0.0647750275631296	136.098941688766
ZMAT4	0.517457122976513	0.480384461415261	120.814921951672
ZNF157	0.547018766617245	0.480384461415261	121.705872255123
ZNF177	0.774721653782119	0.480384461415261	138.26443522241
ZNF321	-0.113775141175064	-0.0436713146741147	106.158609486847
ZNF366	-0.0797969907107582	-0.0436713146741147	94.0252526774668
ZNF512B	0.824223696353071	0.752617809006382	3.89660998396788
ZNF521	0.91697847387453	0.802792329606807	25.1569120003035
ZNF540	0.713487440754482	0.418121005003545	95.8081969225466
ZNF556	-0.165853985874773	-0.0436713146741147	152.702738507163
ZNF684	0.887846718046699	0.480384461415261	17.9432022536586
ZNF700	0.894297236021426	0.480384461415261	9.25370183211025
ZNF704	0.264513466549864	0.250872603002127	165.497673270685
ZNF763	0.962124827353391	0.480384461415261	35.507011460457
