# Supplementary material for: Functional transcription factor target discovery via compendia of binding and expression profiles
Source: Sci Rep. 2016 Feb 9;6:20649. doi: 10.1038/srep20649 (PMC4746627; doi:10.1038/srep20649)
Supplement: Supplementary Dataset [file srep20649-s2.zip › Supplementary Dataset/43180_2_data_set_1775647_nz79pn.csv]

Gene	PC	SC	CARS
AADAT	0.397525670909569	0.29012942659283	251.692405648354
ABCA8	0.863061485916943	0.522232967867094	295.666577861241
ABCB10	0.79666976037764	0.895273785785751	1.95732783492853
ABCC3	0.513461103795717	0.435194139889245	143.376466694845
ABCG4	-0.170710870923142	-0.406181197229962	390.359056962596
ABCG8	0.669210002424643	0.696310623822791	814.342563240813
ABO	0.999898418492163	0.522232967867094	758.583634565785
ACSM5	0.672579269034364	0.696310623822791	839.408262087731
ADAMTS15	-0.167403194290633	-0.522232967867094	396.620257147342
ADAMTS19	0.728767612554546	0.522232967867094	476.156142857627
ADAMTS3	0.869423934227838	0.534635478749232	145.945461282593
ADAMTS7	0.503090370624641	0.522232967867094	191.354479797537
ADD2	0.696241795944244	0.700649049745371	655.438816849706
ADRA2A	0.999554638425968	0.522232967867094	793.777770276966
AFP	-0.134006455329991	0.174077655955698	562.096725043286
AGT	0.779333827285198	0.311399577664609	262.380804919222
AGTR1	0.869291054322793	0.522232967867094	305.775620114561
AKR1C3	0.926261274764919	0.870388279778489	1.11159226263031
ALDH1L1	0.666985887115125	0.0870388279778489	1034.45177641563
ALPL	0.854373815092766	0.522232967867094	1049.41902074879
AMBP	0.854578283483073	0.700649049745371	384.981808951519
AMHR2	-0.122891706606929	-0.0580258853185659	302.688043744918
AMICA1	-0.110023527980637	0.0580258853185659	369.375848510542
AMN	0.923470697262373	0.696310623822791	738.452924903132
ANKFN1	-0.149324885087182	0.29012942659283	325.135705050941
ANKK1	-0.14550389612245	-0.406181197229962	167.434354159715
ANKRD45	0.414665586708488	0.406181197229962	170.485659334402
ANKS4B	0.979698151527962	0.696310623822791	572.588753514248
ANXA3	0.441599402482159	0.406181197229962	251.014789210885
AOC3	0.840605216134232	0.622799155329218	540.758406087731
AP3B2	0.778979185939779	0.522232967867094	513.698404753912
APBA1	0.717911387598341	0.522232967867094	143.544351074086
APOA4	0.999951718040154	0.522232967867094	725.408098969867
APOBEC3H	0.708353508045348	0.683349073208448	338.574253560934
APOH	0.397605653367471	0.406181197229962	539.304072159256
AQP10	0.998400349219649	0.522232967867094	776.373354593248
AQP4	0.60091646562379	0.406181197229962	350.858381099771
AQP7	0.643801111001904	0.522232967867094	395.503369374085
ARG1	0.668999187318273	0.696310623822791	884.352833333535
ARHGEF15	0.903880628326352	0.522232967867094	632.729412663141
ARMC3	-0.116442905661876	0.29012942659283	152.870637980439
ARMC4	0.694234843458828	0.522232967867094	631.415102836285
ART5	0.646654063970308	0.609271795844942	210.105823333386
ASPDH	0.976619016817736	0.522232967867094	360.698623511923
ATOH7	0.862006087606196	0.683349073208448	393.03053838305
ATP12A	0.999716259748078	0.522232967867094	538.051408418248
ATP1B2	0.652304638719521	0	829.436975833859
AVPR1B	0.995705573962699	0.522232967867094	305.39935755886
AZGP1	0.653082811627221	0.522232967867094	444.3460085968
B3GALT5	0.895262098821233	0.522232967867094	984.542894639226
B3GNT4	-0.219783891716987	-0.522232967867094	199.978216305579
B3GNT5	0.772550133132334	0.674199862463242	155.87047855225
BAI3	0.782783870621267	0.522232967867094	548.604275476214
BATF	0.999934148832663	0.797724035217466	724.872730408987
BCL2L10	0.806356473066621	0.696310623822791	248.287554941729
BCL2L14	0.442375956095777	0.29012942659283	210.990554259406
BEST3	0.972848509659864	0.696310623822791	552.325048214767
BHLHE22	0.699853747442593	0.522232967867094	511.824896715252
BIN2	0.261820275043744	0	160.067499440579
BLK	0.939870975010599	0.80903983495589	267.208297088834
BLNK	0.998272969372531	0.797724035217466	168.378411590103
BMF	0.834548285449094	0.873270113108648	1.78146587177447
BMP5	0.666432829371017	0.683349073208448	180.164473878637
BRSK2	0.425018205921069	0.406181197229962	155.667364047331
BTBD11	0.951189174775881	0.797724035217466	269.788337244271
BTC	-0.112051501980275	0.0580258853185659	251.956855626824
BZRAP1	-0.10739450153963	0.0580258853185659	189.858164998826
C10orf67	0.886817538657224	0.544949260913066	502.24579570798
C10orf71	0.999976066234434	0.522232967867094	635.272017466681
C10orf82	0.703492645961267	0.522232967867094	313.288193174995
C10orf99	0.39108199732197	0.435194139889245	398.856121951418
C11orf52	-0.104483749273107	0.406181197229962	574.241839703945
C14orf132	0.806425410720423	0.700649049745371	170.030418203586
C15orf59	-0.173150605800452	-0.522232967867094	193.198986265886
C16orf89	0.631798803351345	0.406181197229962	648.300463938286
C17orf64	-0.124258244305721	-0.174077655955698	187.279931386939
C19orf35	-0.11377443750119	-0.406181197229962	158.450327890153
C19orf45	-0.150122878433026	-0.0580258853185659	151.28911810417
C1QL4	0.270938782092087	0.522232967867094	165.369416450634
C1orf100	0.533047786222702	0.645776599937948	690.134292979875
C1orf168	0.994649624807653	0.522232967867094	277.208234686419
C1orf200	0.721788355558974	0.683349073208448	257.743519942596
C1orf204	0.651916321829091	0.522232967867094	356.596522039698
C1orf64	0.560571581780922	0.522232967867094	247.698551679126
C1orf94	0.999154159539888	0.522232967867094	718.066355731427
C2orf50	0.96026069382046	0.522232967867094	411.163746312554
C3orf55	0.639233949284696	0	166.805254912808
C4orf22	0.999198234201009	0.522232967867094	274.648200223183
C5orf27	0.786657877610304	0.700649049745371	241.12015052725
C5orf55	-0.459926341793962	-0.29012942659283	-203.503594489755
C6orf100	0.672047830175082	0.609271795844942	427.099779856223
C6orf195	0.99761250705372	0.522232967867094	488.530541055616
C7orf69	0.670491702449294	0.522232967867094	289.32803616982
C8orf4	0.931057615990584	0.873862897505303	1139.43339812801
C9orf139	0.999926698621268	0.522232967867094	479.238762855343
C9orf24	-0.252072729713407	-0.696310623822791	270.576965493722
C9orf84	0.99843166906409	0.522232967867094	597.019895383972
CA5A	0.670049495280546	0.696310623822791	1004.45407609058
CA8	0.384086155231292	0.522232967867094	209.228955849296
CACNA2D2	0.514796960934284	0.406181197229962	306.756459209822
CADM2	-0.155350782974871	-0.29012942659283	393.224816755328
CADPS	-0.124426575067028	-0.522232967867094	259.198479957852
CALB1	0.633945167965486	0.406181197229962	543.791826868837
CALB2	0.681707353528781	0.522232967867094	379.773802349045
CALN1	0.96016414497709	0.700649049745371	551.235671578404
CAMK1G	0.862108067918517	0.721750317577707	234.361177352081
CAMKV	0.825439187320227	0.522232967867094	563.023573564142
CAPN13	0.996887233694145	0.522232967867094	400.854089302276
CAPN6	0.819053843295463	0.522232967867094	695.011522667791
CAPN9	0.994483601728583	0.522232967867094	264.539843453271
CATSPER4	0.999765748354014	0.522232967867094	306.074111618537
CBFA2T3	0.827681284133289	0.884204830239115	2.56016559246621
CBLC	0.405050798597158	0.348155311911396	358.722956973313
CCDC63	-0.111302528131774	-0.0580258853185659	172.115437483537
CCDC69	0.735260182036048	0.858116330321033	2.31129360482264
CCDC85A	0.712229471546541	0.522232967867094	181.441103271524
CCDC96	0.624017349947718	0.522232967867094	564.611631619712
CCL22	0.728829313819847	0.683349073208448	263.773094248864
CCL27	0.393295144268309	0	324.128795911397
CCL3	0.920362251730162	0.786566506207116	473.227643519269
CCR9	0.999978679285647	0.522232967867094	663.24912929537
CCT6B	NaN	NaN	285.339411033007
CD164L2	0.651780303171656	0.406181197229962	298.070716569461
CD1C	0.566593526382378	0.522232967867094	291.502049452927
CD1D	0.389469031028666	0.29012942659283	301.099559067565
CD22	0.970867574724066	0.786566506207116	254.303553501415
CD247	-0.138966211648127	-0.522232967867094	310.043316062267
CD33	0.839826299409938	0.696310623822791	392.640625798461
CD7	0.999988746379622	0.522232967867094	1367.14967105639
CD79A	0.985773063055731	0.797724035217466	410.009884045404
CD84	0.403264965017161	0.29012942659283	219.316804669289
CD8A	0.599918859106528	0.609271795844942	271.047800461463
CDH3	0.766168285994096	0.522232967867094	278.760994275743
CDH8	0.83586473316044	0.522232967867094	480.951820570662
CDK5R1	0.824880912984325	0.859855884500864	1.93346928146662
CDKN2B	0.892278089138873	0.87103277322465	3.26141343017022
CDO1	0.588758586107425	0.522232967867094	169.254746238417
CEACAM21	0.908861197056885	0.812776759390954	616.249754545459
CES1	0.889018635199899	0.696310623822791	187.187229212127
CHAC2	NaN	NaN	160.872292559019
CHGA	0.690457276811945	0.522232967867094	458.584879005322
CHRD	0.815087344254455	0.522232967867094	169.827759702951
CHRNA9	0.933561294938652	0.696310623822791	191.882972229985
CHRNB4	0.854895335949363	0.522232967867094	684.352369964572
CHST11	0.628547397592481	0.870829164844308	2.70057367049057
CHST13	0.735639107232953	0.467099366496914	238.231584587685
CHST2	0.865268027016975	0.934198732993828	1.53262235797627
CHST4	0.635388617640218	0.522232967867094	201.322972121073
CHST8	0.976976940730774	0.522232967867094	696.275564532692
CHST9	0.999647473711097	0.522232967867094	668.749209027343
CITED1	0.617980921456584	0.522232967867094	217.482994048865
CITED4	0.675100377682269	0.871967127227265	2.48797232752211
CKMT2	0.984163526602114	0.696310623822791	492.007876752706
CLDN10	0.998486025135823	0.522232967867094	933.354240147774
CLDN19	0.927205883468228	0.683349073208448	445.582493439543
CLDN6	0.760268541736378	0.522232967867094	304.297304054011
CLECL1	0.553566711553499	0.522232967867094	362.780470272437
CLLU1OS	-0.170337710206225	-0.261116483933547	164.268279296645
CLNK	0.762408086304366	0.56980288229819	578.411001406561
CLUL1	0.23248083512677	0.645776599937948	223.905755357804
CNDP1	-0.166494107776126	0	215.61284364939
CNN1	0.8857545189122	0.80903983495589	699.013772166046
CNN3	0.771908901666926	0.85398649245344	1.61989303466402
CNTD2	-0.155636069638524	-0.406181197229962	403.621132465683
COL11A1	0.693381713048332	0.522232967867094	175.539519444931
COL14A1	0.564158681485331	0.406181197229962	212.853628761039
COL22A1	0.909666929222448	0.522232967867094	832.714172605165
COL23A1	-0.184962932854411	-0.522232967867094	227.294655913253
COL9A1	0.856118540155097	0.522232967867094	362.398063922318
COX6B2	-0.17112380844483	-0.406181197229962	261.159853738298
CPA2	-0.166522880462105	-0.0580258853185659	179.895232933955
CPN2	0.670511229631749	0.696310623822791	916.030126449251
CPZ	0.630912925384643	0.522232967867094	223.303048141286
CRABP1	0.801730586456405	0.522232967867094	416.580303003891
CRB1	NaN	NaN	208.248128306309
CREB3L3	-0.120192728977258	0.0580258853185659	326.3916534337
CREG2	0.293767282821815	0.29012942659283	540.461588213736
CRYBB1	-0.175568880460108	-0.406181197229962	205.070720581247
CRYGN	0.999776284105499	0.522232967867094	347.021107645505
CSMD2	0.919763752124112	0.522232967867094	403.719764129593
CTCFL	0.825494261247789	0.522232967867094	519.771734778323
CTNND2	0.998270852350298	0.522232967867094	544.398309738515
CTTNBP2	0.832709825233746	0.522232967867094	189.230435466073
CUEDC1	0.450177236647303	0.406181197229962	343.907216857687
CXCR3	0.611035363221078	0.522232967867094	362.499659845963
CYP24A1	0.726967751341642	0.522232967867094	1323.91195836453
CYP26A1	0.562632592151259	0.406181197229962	183.268221277285
CYP2J2	0.381937066286825	0.522232967867094	889.068951237584
CYP39A1	0.649354460868908	0.406181197229962	547.909843163957
CYP4F12	0.720004397922906	0.522232967867094	1146.64474048071
CYP4F2	0.99172662569742	0.696310623822791	285.666480834935
CYP4F3	0.63131919759281	0.406181197229962	683.258255874183
CYP8B1	-0.113074772756024	0.0580258853185659	178.118343440298
DACH1	0.619274611709999	0.522232967867094	305.453931168868
DACH2	0.99826433284033	0.522232967867094	736.634294381251
DACT2	0.854446973595896	0.522232967867094	906.051221886008
DAND5	-0.172105663753845	-0.522232967867094	224.751814739776
DAPP1	0.999578229661386	0.797724035217466	532.427481066738
DCDC2	0.944506976188059	0.696310623822791	159.75196449971
DCHS2	-0.10551947667055	-0.29012942659283	272.342159956051
DCLK1	0.838795433968833	0.522232967867094	236.865355213418
DCLK2	0.504046153820954	0.406181197229962	173.744281841266
DDX43	0.518871912597908	0.341881729378914	236.830402624771
DGAT2L6	-0.0740336715845108	0.406181197229962	238.269103095956
DGKB	0.654314731520989	0.406181197229962	809.906635213767
DIO1	0.483756377833944	0.522232967867094	344.533880512178
DLK1	0.623255961200811	0.522232967867094	847.515398340336
DLL3	0.080940346349834	0.174077655955698	164.151955323147
DMRTA1	0.893128060450411	0.696310623822791	153.558053867941
DNAH8	0.562352767444086	0.522232967867094	223.022673117427
DNAJB13	-0.104957493222176	0.406181197229962	210.714583423869
DNAJC22	0.997093141441422	0.797724035217466	952.97791069792
DOK2	0.648305971342969	0.700649049745371	272.589637875871
DOK6	0.99983928191253	0.522232967867094	468.838847281324
DPEP3	0.655695026148384	0.522232967867094	278.317671206646
DPPA4	0.99995004661587	0.522232967867094	1155.4110099236
DSC3	-0.106420062802834	-0.29012942659283	324.379790050612
DSP	0.856770725376963	0.873862897505303	2.50773829256508
EBF2	0.994880349283387	0.522232967867094	610.766424660878
EBF3	-0.155530190688077	-0.406181197229962	148.952500381966
ECHDC2	0.619580935004595	0.870388279778489	2.0437864718118
EFNA2	0.555418871664583	0.406181197229962	227.138082868697
EFS	0.974748532996632	0.696310623822791	561.249782055039
EGR3	0.796791665574165	0.855955566989276	1.36995363016295
EHD4	0.828955073153761	0.86638421074117	1.79137764423917
EIF4E3	0.645446447133531	0.522232967867094	209.982288365328
ELAVL2	0.88517407007271	0.622799155329218	715.710551904213
ELAVL3	-0.160152251733322	0.29012942659283	174.907407088003
ELAVL4	-0.110387947797397	0.0580258853185659	230.906067420074
ELOVL4	0.880720067194708	0.696310623822791	1240.79929279636
ENC1	0.719022990854685	0.870829164844308	1.85839303761144
ENHO	0.635880084822777	0.522232967867094	209.784557634971
ENKUR	0.500418057479045	0.522232967867094	273.316120220923
ENPP3	-0.162613353537299	0.29012942659283	365.77195568517
ENTPD7	0.898419746535158	0.870388279778489	1.31794319576195
EPAS1	0.719242579455883	0.895273785785751	1.64873906666428
EPB41L3	0.786958055173489	0.522232967867094	140.179544340058
EPGN	0.972062809576551	0.522232967867094	238.26490562562
EPHA7	0.893110590285201	0.522232967867094	628.206901140985
EPHX3	0.986615894057647	0.522232967867094	1038.07978378757
EREG	0.678666601854619	0.696310623822791	204.992414574657
ERN2	0.69010185650503	0.522232967867094	443.914967626061
ESR1	-0.11852844944839	-0.406181197229962	319.147268635093
ESRP1	0.926286409179564	0.522232967867094	325.803475761491
ESRRG	0.962584064959811	0.797724035217466	582.154629128789
ESYT3	-0.25819412412049	-0.696310623822791	277.632192794295
ETV1	0.909436670022761	0.873862897505303	4.20946168094311
EXTL1	0.759997859060801	0.645776599937948	253.307473537336
EYA4	0.618216696660967	0.522232967867094	510.428698365639
F2	0.937759252785399	0.696310623822791	918.246014350092
F2RL3	0.774872794007453	0.544949260913066	450.186025814527
F7	0.581864882727256	0.609271795844942	830.466790010217
FAIM3	0.900929182772966	0.887625364598594	2.33854914422825
FAM124A	0.396099225331503	0	1113.03653794205
FAM124B	0.753138450930886	0.522232967867094	830.547587943138
FAM150B	0.489508175045798	0.29012942659283	178.376154029694
FAM155A	0.720169967570918	0.622799155329218	693.008152425616
FAM178B	0.189344173711208	0.406181197229962	739.679786594669
FAM183A	0.32047452780594	0.406181197229962	330.165628804642
FAM20A	0.730873529553823	0.493829164658431	280.28339710666
FAM3B	0.75730944542956	0.522232967867094	328.774650453904
FAM46D	-0.111499518130581	-0.0580258853185659	152.166927748725
FAM71F1	0.999906648724775	0.522232967867094	717.054037978914
FAM83B	0.978374439395194	0.700649049745371	672.283159929726
FAM84A	0.628105537250529	0.527649284376143	382.638927191873
FAM99A	0.999889424140626	0.522232967867094	628.624397148061
FAM99B	0.668566495623311	0.696310623822791	875.86341868805
FAP	0.998442819531356	0.522232967867094	141.001431497492
FBN3	0.913444714178675	0.522232967867094	237.148700541503
FBXL21	0.435377345236589	0.406181197229962	469.393767207977
FBXO27	0.181286861805055	-0.112449847489998	192.368705374661
FCGR3A	-0.107844487420704	-0.29012942659283	219.244689404382
FCGR3B	0.885123502217848	0.233549683248457	457.921070235379
FERMT3	0.796763067509649	0.873862897505303	1.3890235800855
FFAR2	0.999975238984035	0.522232967867094	784.870573087153
FGA	0.583000398765925	0.406181197229962	535.621847360401
FGD2	0.998603877595949	0.797724035217466	348.587280100173
FGF12	0.872978186928623	0.522232967867094	706.961661740482
FGF14	-0.119677116599994	-0.406181197229962	219.973366971288
FGF19	0.998924111021104	0.522232967867094	409.795124506087
FGF5	0.686903954939528	0.696310623822791	183.366107022169
FGF9	0.400817764433117	0.435194139889245	164.711233596608
FGFR2	0.734645173556053	0.522232967867094	204.754759589186
FGL2	0.35235846892741	0.435194139889245	143.162141693422
FHDC1	0.895832851044407	0.522232967867094	796.940361833888
FNDC1	0.961059851634763	0.522232967867094	283.421000837456
FOLR1	0.998588973648432	0.522232967867094	510.781734567909
FOXC2	0.439730353151195	0.522232967867094	382.124815454746
FOXL2	0.466629152600009	0.609271795844942	209.514564325063
FREM1	0.470727279541674	0.406181197229962	658.285244505554
FREM2	0.996467179379018	0.522232967867094	425.712683902659
FUT9	0.998684205701371	0.522232967867094	584.548359712283
FXYD1	0.299654296837129	0.588199202255373	781.804831771569
FZD5	0.90330012494944	0.89819170248222	3.21765369508182
GABRA1	0.999557408419445	0.522232967867094	772.866156510792
GABRB3	0.925567576442065	0.80903983495589	817.912587076481
GABRG3	-0.110295213289048	-0.29012942659283	291.72438443338
GAL3ST3	0.668482797297783	0.522232967867094	634.785638980379
GALR3	0.56612971356164	0.0605499178792296	203.771293456229
GCK	0.404248615239124	0.406181197229962	292.665774944844
GFI1B	0.769714021996495	0.522232967867094	520.197275594532
GIMAP7	0.778277014193235	0.696310623822791	514.563240653916
GLT1D1	0.669480957103001	0.522232967867094	318.966706321358
GLT6D1	0.999288299164495	0.522232967867094	636.131242570233
GLT8D2	0.363188358686429	-0.0870388279778489	138.570579152368
GLYATL1	0.91111814901561	0.522232967867094	420.992093677879
GNA14	0.969656394775459	0.522232967867094	628.285341896237
GOLT1A	0.742580058666973	0.721750317577707	173.326103924021
GPBP1	0.744689874081791	0.870388279778489	1.74652802129788
GPR20	-0.106168649531109	-0.29012942659283	208.931603407242
GPR37L1	0.42311694262128	0.406181197229962	160.985005416352
GPR65	0.642572651402121	0.588199202255373	237.395790485448
GPR85	0.721680664784516	0.265908011739155	269.54885727084
GPRC5C	0.582598497408108	0.863641927210298	4.18805338402765
GPX2	0.978764959859111	0.696310623822791	1126.93503694897
GRASP	-0.163161299192595	-0.406181197229962	158.507100443189
GREM2	0.407142973260671	0.406181197229962	458.853046070927
GRHL2	0.993976592141379	0.522232967867094	473.532783201734
GRID2	0.9408547134745	0.522232967867094	524.194846803898
GRM4	0.732359954131514	0.522232967867094	154.196127020676
GRM7	-0.127372585511342	-0.406181197229962	261.292270149587
GSG1	0.485941596589683	0.589076733870508	270.936940548518
GSX2	-0.16316571275579	-0.155699788832305	141.922623611094
GYPE	0.582849220240854	0.609271795844942	210.440981478918
HAL	-0.115802251768156	-0.0580258853185659	240.834525574329
HAPLN1	0.915010047708959	0.522232967867094	464.700474245562
HAPLN2	0.589202119393446	0.522232967867094	297.839482133814
HCLS1	0.977529377698417	0.870388279778489	0.941149139626161
HCN1	0.999211464145253	0.522232967867094	635.282430432514
HCN2	0.452633617898336	0.406181197229962	227.844671499905
HCRTR2	0.999924892806227	0.522232967867094	503.455281108184
HDC	0.544101044179408	0.406181197229962	751.796510533948
HEMGN	0.999924444416587	0.522232967867094	833.363491832542
HES7	0.643639774706414	0.522232967867094	409.296179651219
HFM1	0.900521104013984	0.696310623822791	451.941130181556
HGD	0.328188560637033	0.435194139889245	389.517614391251
HGFAC	0.999219314125724	0.700649049745371	913.292001779674
HLA-DQA1	0.894279311296184	0.753123419252168	523.233905459204
HLA-DQA2	0.779633615089479	0.696310623822791	385.125526185844
HMGA2	0.860881209669619	0.870388279778489	1.80439156536045
HNF4A	0.880969231071788	0.696310623822791	179.8380907316
HOMER2	0.425758038327427	0.406181197229962	1994.35395889183
HOTAIR	0.874643592080296	0.522232967867094	436.690761139837
HOXA11	0.85509933849506	0.522232967867094	737.076315827307
HOXA3	0.986290675608045	0.797724035217466	828.916664169358
HOXA4	0.779173022213322	0.622799155329218	203.325019485776
HOXA5	0.727531479251028	0.522232967867094	326.036409130295
HOXA7	0.738993581289545	0.522232967867094	466.492059148645
HOXC10	0.796149318610795	0.522232967867094	976.192854741593
HOXC11	0.888904591783285	0.522232967867094	999.953511557037
HOXC13	0.595848969440666	0.406181197229962	183.781610239619
HOXD1	0.999980504396126	0.522232967867094	1096.81725406411
HOXD8	0.484846136490406	0.522232967867094	226.938429429088
HOXD9	0.472647466530005	0.522232967867094	164.807071467325
HPD	0.905892268293638	0.786566506207116	758.579635932808
HPDL	0.879034889347598	0.870388279778489	1.70817134544712
HPN	0.729453964277053	0.721750317577707	363.806070365849
HRASLS	0.463011080197205	0.406181197229962	353.026525378803
HRC	0.889286135051708	0.499596723662329	575.208854929425
HRH3	0.651651680850232	0.435194139889245	351.076492609634
HRK	-0.123933879828792	-0.406181197229962	315.657686458076
HS3ST2	0.653642357923485	0.406181197229962	569.574810636384
HS3ST4	0.998258348546136	0.522232967867094	535.02338950691
HTR1A	0.999912381878103	0.522232967867094	563.001950762717
HTR1B	0.902000876308363	0.522232967867094	383.906744371479
IFI16	0.853653554309145	0.905952841971578	3.19916726358977
IFI44	0.955526598489452	0.870388279778489	1.48450415067122
IGDCC3	0.661854032212377	0.56980288229819	248.34201486211
IGF2BP1	0.759787259436023	0.86224935792302	1.25223853743129
IGF2BP2	0.911512002525875	0.864332521122922	1.80190405847257
IGFBP1	0.96285510775566	0.683349073208448	538.690053782664
IGFBPL1	0.782991636427156	0.522232967867094	236.35854576621
IGSF22	-0.126225817435334	-0.406181197229962	153.561231307432
IGSF9	0.607846615087417	0.522232967867094	196.044404789927
IHH	-0.116137560088843	-0.522232967867094	398.649385351989
IL10	0.723908399129013	0.683349073208448	277.501607807403
IL17B	0.74702926062024	0.522232967867094	621.518446465877
IL17RC	0.688303068394055	0.870388279778489	1.97814419474879
IL17RE	0.831006459348826	0.522232967867094	256.318088925156
IL1RN	-0.14335822240843	0.0580258853185659	168.611288457145
IL33	0.987984575736592	0.522232967867094	223.775833813954
IL4	-0.178330856933846	-0.0870388279778489	155.5166343619
ILDR1	0.647595152616962	0.609271795844942	353.968571277397
INPP5D	0.752913124412889	0.86584798406586	1.45258997537301
INSM2	0.999496494573206	0.522232967867094	149.311149579906
IRS4	0.999871740680277	0.522232967867094	685.295597280151
IRX1	0.846569477235604	0.696310623822791	1508.52459686734
IRX2	0.626281445974924	0.406181197229962	810.755707199939
IRX3	0.822959687198012	0.87103277322465	1.15999164088741
IRX4	0.380316011338432	0.406181197229962	194.253289105063
ITGA7	0.550517325378393	0.522232967867094	192.171807064308
ITGA9	0.596146938392331	0.406181197229962	297.612506252618
ITGAE	-0.0329795978479602	0.0172999765369227	544.906544025727
ITGAL	0.727548463159397	0.622799155329218	384.206580460882
ITGB6	0.0304606219504307	0.320049565933071	618.69649309705
ITLN2	0.999977462343472	0.522232967867094	649.551579530893
IZUMO1	-0.108028696004594	-0.29012942659283	178.86704907751
JAKMIP1	0.708427526400129	0.674199862463242	315.934304220469
JPH1	0.667563273298958	0.522232967867094	708.821622008528
KANK4	0.716766575832753	0.522232967867094	343.266079254174
KATNAL2	0.668092245530362	0.522232967867094	519.929620423678
KCNG3	0.990094168152628	0.696310623822791	405.342932768455
KCNH1	-0.152074309697777	-0.522232967867094	205.136816513246
KCNJ12	0.763858029871767	0.522232967867094	402.567775895222
KCNK15	0.788393459013865	0.522232967867094	385.779408350742
KCNMB2	0.963908029827212	0.700649049745371	520.172195420842
KCNMB4	0.637145304183841	0.0778498944161523	425.209159485862
KCNS1	0.764139115275466	0.522232967867094	203.276969868095
KCNS3	0.717017113314694	0.522232967867094	364.414532219944
KCTD4	0.99978636288048	0.522232967867094	449.808118977098
KDR	0.995701717261277	0.522232967867094	980.562481920438
KHDRBS2	0.999172786472136	0.522232967867094	739.551621139336
KIF25	-0.111856789927324	0.0580258853185659	187.131931309786
KISS1R	0.991443056716054	0.696310623822791	953.274460356817
KIT	0.878034430630696	0.522232967867094	395.736037702601
KLB	0.926204410843964	0.696310623822791	302.810403620374
KLF1	0.945144079311251	0.233549683248457	781.28396089133
KLF15	0.0772733994775248	-0.155699788832305	234.832871611143
KLHL14	0.74302999692904	0.522232967867094	399.291056869082
KLHL6	0.998730942676429	0.797724035217466	165.692678320531
KLRC2	0.999973543334553	0.522232967867094	953.321161430538
KLRG2	0.950345225200476	0.522232967867094	333.71473183035
KLRK1	0.999947477684383	0.522232967867094	900.214319505417
KPNA7	0.356967551209055	0.435194139889245	289.943940368598
KRT14	-0.166120603916437	0.174077655955698	207.4644837858
KRT81	0.827536415031228	0.522232967867094	269.024707885929
KRTAP5-7	-0.135283095216907	-0.174077655955698	374.692255520499
KRTAP5-8	0.686218184728561	0.522232967867094	323.979967711746
LAG3	-0.162958521367573	0.174077655955698	415.327566624681
LAMA1	0.661027067243718	0.522232967867094	156.416153848055
LAMP3	0.887593668619371	0.764093177458341	422.484333289592
LAX1	0.998236445895669	0.797724035217466	298.15871570473
LAYN	0.598930280545202	0.0778498944161523	138.991568957908
LBP	0.25824611326691	-0.0870388279778489	305.557048300609
LCP2	0.819365154620595	0.797724035217466	193.495873159444
LGALS14	0.597775242035859	0.522232967867094	237.035841847176
LHFPL1	0.998766010716228	0.797724035217466	245.960862541815
LHFPL4	0.781233423156748	0.522232967867094	567.758766492972
LHX9	0.438198024178453	0.406181197229962	211.202905069783
LIMCH1	0.598040523866392	0.522232967867094	259.259452673167
LIN7A	0.851707138926831	0.539359889970594	170.648785569008
LINGO2	0.751799602296443	0.700649049745371	550.802996360457
LPAR3	0.851541666008735	0.522232967867094	295.67918537322
LPHN2	0.893864417853665	0.8723581192844	2.07910564367925
LRAT	0.999263488297831	0.522232967867094	871.483765146733
LRFN1	0.359939185606387	0.174077655955698	154.91244268202
LRFN2	0.670583413703139	0.522232967867094	245.876358650809
LRFN3	-0.501777463437917	-0.522232967867094	-1183.97442883493
LRFN5	0.808896493805155	0.522232967867094	265.733089446725
LRMP	0.9997268732594	0.797724035217466	358.985646756641
LRRC16B	-0.169162028260061	-0.406181197229962	206.13614876648
LRRC4	-0.172797410805806	-0.522232967867094	203.420333464568
LRRC4C	0.598982042162458	0.0870388279778489	907.608644002905
LRRC9	0.506414270970319	0.265908011739155	224.953162391087
LRRN1	0.997225500367045	0.522232967867094	1249.81449900383
LRRTM3	0.99990286939227	0.522232967867094	444.955095321776
LRRTM4	0.50822080939126	0.406181197229962	453.574342055024
LST1	0.472893325729821	0.522232967867094	155.342371270633
LTA	0.539411914601758	0.522232967867094	275.77017790905
LYPD6	0.378246852203658	0.29012942659283	148.482254530089
LYZ	0.467564555827809	0.435194139889245	446.331505999138
MAB21L1	0.84100488244499	0.0778498944161523	490.723238530326
MACC1	0.906280643985897	0.888234788195688	1.28967583160874
MAFA	-0.133166966041957	-0.522232967867094	144.194345135756
MAGEB17	0.116726850814867	0.29012942659283	275.27927721712
MAL2	0.915661091696954	0.797724035217466	211.953905910309
MAP9	0.673612031141416	0.522232967867094	282.321033794492
MARCH11	-0.110291980137803	0.0580258853185659	280.195366152347
MARCH4	0.495527432940614	0.29012942659283	408.360770303966
MARVELD2	0.793029676480459	0.696310623822791	344.634176308128
MARVELD3	0.946394047065679	0.700649049745371	319.224151494446
MBL2	0.999875989676829	0.522232967867094	810.760414768299
MCF2L2	0.838513278391253	0.696310623822791	377.867334012105
MCHR1	0.587728786474201	0.522232967867094	391.845240113519
MCOLN2	0.893948251130331	0.873862897505303	4.22812605408674
MDGA2	0.986229296504196	0.522232967867094	158.148620291683
MED12L	0.734660552607913	0.522232967867094	284.182982968464
MEGF10	0.936143947953246	0.522232967867094	775.069302321812
MEIG1	NaN	NaN	193.577762060606
MFAP2	0.714130849505273	0.683349073208448	422.89514802707
MGAT5B	0.474006601032771	0.406181197229962	371.308853718142
MGP	0.673398938587595	0.522232967867094	386.395915293557
MIA2	0.499607894807301	0.406181197229962	861.511448962385
MICALCL	0.538501501030885	0.406181197229962	175.3714553052
MIPOL1	0.957879757261814	0.870388279778489	1.26370665704085
MIR155HG	0.873077305229605	0.768036754286865	225.13747746392
MKX	0.672495344501361	0.609271795844942	499.169669889098
MMP16	0.657912212943182	0.522232967867094	168.770903134044
MOG	0.506235492746941	0.113960576459638	254.513735553445
MOGAT1	0.748203808770462	0.797724035217466	472.098505144933
MOGAT2	0.881399743811669	0.622799155329218	632.417790921027
MPZL2	0.628643145741098	0.522232967867094	1198.0849476118
MRAP2	0.616809125589441	0.522232967867094	424.695918188959
MRGPRF	0.971152648597197	0.522232967867094	277.992784103546
MSI1	0.734067288683281	0.522232967867094	198.03270888978
MSX2	0.529943158789425	0.522232967867094	320.532807388426
MT1A	-0.160419235227876	0.174077655955698	158.692029665992
MT1F	0.238278947550595	0.174077655955698	263.389842253624
MYB	0.763791677390159	0.856348838577675	1.11279117708651
MYBPHL	0.496738243046775	0.406181197229962	469.781404913163
MYCN	0.995684783530715	0.522232967867094	675.859990981987
MYCNOS	0.997398774255694	0.522232967867094	482.392747023928
MYL7	-0.148502115495498	-0.522232967867094	328.352732591954
MYO5B	0.350811873650197	0.29012942659283	191.237738476215
MYOCD	0.458361492003924	0.406181197229962	745.336940203401
MYOM3	0.717111461051549	0.522232967867094	432.759909499913
MYOZ3	0.462650588159889	0.348155311911396	335.366853259813
MYPN	0.785209089937477	0.522232967867094	165.459035482349
NAALAD2	0.435328664850186	0	398.894073487413
NAPSB	0.934367914240021	0.80903983495589	412.3891244955
NCAM1	0.876856945075433	0.0778498944161523	352.496222567069
NDRG2	0.73456542793355	0.873862897505303	1.54064972942634
NEDD9	0.679736551162483	0.90511145736933	2.37419397859908
NEFL	0.861014013791911	0.522232967867094	353.1273462714
NEFM	0.707341945780596	0.522232967867094	1291.72344933952
NEK5	-0.128974336279541	0.174077655955698	169.034898760175
NELL2	0.737896517651241	0.522232967867094	820.130928370811
NETO1	0.996140951835295	0.696310623822791	813.009261142848
NGF	0.619550012629434	0.522232967867094	341.13161947938
NGFR	0.327192866726425	0.406181197229962	621.134574798088
NHLH2	0.999321704775496	0.522232967867094	685.455394138174
NIPAL1	-0.126791725032975	-0.406181197229962	167.257644661379
NLGN1	0.877599907975146	0.522232967867094	338.130713161431
NLRP6	0.990889447309079	0.696310623822791	516.561780805166
NMU	0.733307321462557	0.522232967867094	209.194018780379
NOG	0.814346792785809	0.522232967867094	481.637686638387
NOS2	0.286504913950063	0	157.972840895808
NOTCH3	0.460169449939142	0.522232967867094	754.233503892357
NOVA1	0.651527634064662	0.522232967867094	901.818062461778
NOVA2	0.568816003386471	0.522232967867094	352.140634141947
NOX4	0.637293840859757	0	168.603753083884
NPAS1	0.390797532811821	0.348155311911396	297.017404528735
NPAS3	0.933575155361966	0.696310623822791	836.088647754956
NPC1L1	0.528215067853493	0.522232967867094	533.83952745081
NPPC	0.226859383782568	0.261116483933547	138.791575028903
NPR3	0.660314804946543	0.609271795844942	226.112103404992
NPTX1	0.326806230802874	0.29012942659283	189.606248711776
NPTX2	0.85763910095676	0.522232967867094	263.164937100992
NR0B2	0.668200555325232	0.696310623822791	1213.57399878238
NR2E3	-0.163787767827847	-0.406181197229962	209.38014790547
NR2F2	0.658829845398512	0.891888524940021	3.00691148879861
NRG1	0.618359685328814	0.406181197229962	182.213379038533
NSUN7	0.799536346802148	0.522232967867094	586.667076125755
NTN3	0.7453206138269	0.522232967867094	474.969649672259
NTRK3	0.456693481531092	0.29012942659283	537.585403413541
NXNL2	0.766460222372243	0.609271795844942	873.5592297959
NXPH2	0.999580965038223	0.522232967867094	749.954417446169
ODF3B	0.682128065975838	0.885079414854742	1.86451616040273
OLFM2	0.566481179584136	0.522232967867094	501.673700796218
OLFML2B	0.973116285571049	0.797724035217466	355.683351944894
ONECUT1	0.821315470701286	0.522232967867094	593.269047793197
OR14I1	0.587788309594931	0.406181197229962	369.876435440808
OSMR	0.801551310564199	0.873862897505303	1.29882377101606
OSR1	0.451487756854328	0	192.22185062983
OTP	0.759140688897214	0.700649049745371	183.111278739678
OVOL2	0.993560344066211	0.522232967867094	370.251843457783
P4HA3	0.207302345340144	0.261116483933547	182.845530083378
PADI1	0.690449318605984	0.522232967867094	156.292343233874
PAK7	0.990345481065576	0.522232967867094	393.659352065296
PARP8	0.649253039094239	0.873862897505303	1.43812452432394
PCDH11Y	0.99982277178204	0.522232967867094	340.661564768294
PCDH17	0.434198481047528	0.435194139889245	207.972725023966
PCDH8	0.219513963480962	0.247206616236522	182.540111248258
PCDHA4	-0.202578156266657	-0.0580258853185659	244.896246148905
PCDHAC2	0.570831846465836	0.522232967867094	277.8969165061
PCK1	0.00948884407493837	0.493049331302298	154.907904859393
PCLO	0.773578907206159	0.696310623822791	149.92852784425
PCSK1	0.662173644060091	0.522232967867094	363.432215470019
PCSK2	0.999943972279491	0.522232967867094	673.791025917572
PDE1B	0.519141570720905	0.189934294099397	229.468421096592
PDE6G	0.433805609167266	0.406181197229962	173.096623050592
PDPN	0.992578466026515	0.522232967867094	678.32505162687
PDZRN3	0.671043688124462	0.527649284376143	216.301272048593
PGBD5	0.65194633996103	0.522232967867094	493.920462054594
PHC2	0.887133254673071	0.884204830239115	2.86278472137612
PHF21B	0.701357341406362	0.522232967867094	246.560968132837
PHOX2A	0.9019649616876	0.696310623822791	1089.24001986079
PI16	0.58291714733843	0.522232967867094	154.249803002027
PI3	0.991966186830482	0.522232967867094	480.609863925558
PIGZ	0.742963577522686	0.544949260913066	142.668675154569
PITX2	-0.148422052055145	0.0345999530738455	165.938233578261
PKNOX2	0.93979398974978	0.155699788832305	271.055814341926
PKP1	-0.0934947836927225	0.174077655955698	245.403525062105
PLA2G3	0.673487358469231	0.522232967867094	318.839671558841
PLA2G7	0.999779892532546	0.522232967867094	582.576623080786
PLD5	0.717873573629673	0.522232967867094	301.028031498549
PLEK2	0.736198328235014	0.522232967867094	589.478275002688
PLEKHA7	0.620598924593662	0.527649284376143	308.990436514799
PLEKHB1	0.403180118191689	0.29012942659283	909.784455313463
PLEKHG6	0.56402336763824	0.522232967867094	171.968909423362
PLEKHO1	0.792616539090451	0.873862897505303	2.17823392117556
PLK2	0.765690683018096	0.870388279778489	1.50921918974933
PLXNA4	0.390329980390993	0.29012942659283	320.019947039885
PNMA2	-0.211071815781826	-0.522232967867094	151.944409758101
PNMT	0.757852135122986	0.522232967867094	560.243774011668
PNPLA5	0.999775780832045	0.522232967867094	672.961497750694
PON2	0.826578083297111	0.904534033733291	1.57435172714491
PON3	0.630866116339982	0.406181197229962	598.241191956636
POU3F3	0.665951626913253	0.348155311911396	624.013944238182
PPARGC1A	0.673032040633409	0.348155311911396	177.741471246498
PPM1E	0.514669383837961	0.522232967867094	284.729011378079
PPP1R14A	0.544456797161331	0.522232967867094	491.964948341685
PPP1R14C	0.666038468118492	0.406181197229962	453.752089134385
PPP2R2B	0.715289586238339	0.522232967867094	1163.39313171179
PRCD	0.388589369836435	0.56980288229819	165.445736038571
PRDM7	-0.169686092076372	-0.522232967867094	221.291507876205
PRELP	0.677295580152738	0.522232967867094	327.262603016848
PREX2	0.991230342797731	0.522232967867094	675.139649867109
PRIMA1	0.676797534366188	0.522232967867094	248.289821284845
PRKCB	0.851990733611215	0.904534033733291	1.47200136087927
PRKG1	0.894909784214663	0.700649049745371	169.945199660193
PRODH2	0.600364273915836	0.522232967867094	432.285514821553
PROM1	0.770758589798458	0.522232967867094	689.614075855317
PRR16	0.678885930590823	0.522232967867094	286.960718487652
PRR18	0.349599896837173	0.0870388279778489	286.882923185213
PRSS12	0.710137803291955	0.522232967867094	169.788299595541
PRSS23	0.432114163933373	0.584306547468143	367.587982438116
PSMB8	0.886576749175486	0.875075754296493	1.72543474574191
PTGER1	0.409239954449021	0.29012942659283	153.006993554669
PTGER3	0.714147003355755	0.522232967867094	639.733082000396
PTGIS	0.903143514725817	0.522232967867094	366.96165255278
PTH2R	0.547069761320504	0.406181197229962	554.015257681716
PTPN5	0.678859288761273	0.522232967867094	439.282773427744
PTPN6	0.838512423882921	0.93439333746068	1.40898000893911
PTPN7	0.667051450513979	0.863641927210298	3.70011989885497
PXT1	NaN	NaN	244.206925212428
PYY2	0.931898427760354	0.522232967867094	224.721000954525
RAB25	0.990798628966361	0.522232967867094	471.164280833707
RAB27B	0.500387437206775	0.522232967867094	631.581014399558
RAB2A	-0.801683689940405	-0.87103277322465	-2.9148765637057
RAB3C	0.757899437722965	0.522232967867094	403.421032427942
RAD21L1	0.344833557030348	0	408.803390181128
RAD51AP2	-0.337127113254102	-0.56980288229819	164.467786118013
RALYL	0.945347717711097	0.389249472080761	513.39434253399
RARRES1	0.446316106612483	0.406181197229962	198.540455366342
RASAL3	0.764361392593453	0.609271795844942	594.930140567684
RBM11	0.57532746001236	0.522232967867094	352.206971658273
RBP1	0.586474973446367	0.522232967867094	2163.5174274244
RBP4	0.646464257248789	0.683349073208448	388.917943456046
RGMA	0.60637585209095	0.522232967867094	888.377927741347
RGS4	0.780479638855746	0.522232967867094	147.559111133566
RHAG	0.999668987288674	0.522232967867094	1012.34306160536
RHBG	0.879700219458429	0.741619848709566	353.165656451346
RHCG	0.362530021847932	0.406181197229962	248.992275636779
RIC3	0.727317591442785	0.522232967867094	406.579817060851
RIMS2	0.936372872702358	0.700649049745371	514.66935121087
RLN3	-0.1667763106334	-0.174077655955698	139.693303407246
RNASE6	0.466160222888612	0.406181197229962	380.380534289215
RND2	-0.167760272593554	-0.522232967867094	834.65579422397
RNF165	0.271793720142094	0.294099601127686	244.528584131654
RNF175	-0.118543574301775	-0.406181197229962	218.051978002924
RORB	0.172105483735957	0.406181197229962	392.072055481249
RTBDN	-0.150164765112275	0.29012942659283	232.502840291568
RUNDC3A	-0.157440629292222	0.29012942659283	256.37644090866
RYR1	0.702817295970681	0.522232967867094	148.969499962818
RYR2	0.46587314668405	0.406181197229962	269.467252260668
S100A11	0.740621036600358	0.904534033733291	1.81563323643411
S100A9	0.999928272213994	0.522232967867094	1229.42616236603
SAMD3	0.798662791273023	0.609271795844942	167.749006159893
SCRT2	0.810911371079815	0.522232967867094	362.524042316278
SDC4	0.794843539167905	0.866828394595597	1.61023716054575
SEC16B	0.362926288143894	0.29012942659283	783.222144220478
SEMA5B	0.899534781749549	0.522232967867094	533.732461254878
SERP2	0.389934045433437	0.435194139889245	219.452276696228
SERPINA10	0.665620234588862	0.609271795844942	479.02961613371
SERPINA11	0.886714473257904	0.700649049745371	1179.51732510849
SERPINA3	0.432390710248277	0.406181197229962	670.569552704275
SERPINA5	0.639114248677044	0.348155311911396	688.603631076357
SERPINA6	0.148585178049825	0.493049331302298	370.314727478741
SERPINB5	0.842274869516311	0.522232967867094	968.947115394907
SERPINB7	0.844994294394573	0.522232967867094	266.587852374468
SERPIND1	-0.10652142359776	0.406181197229962	813.763415677349
SFRP1	0.798549630588325	0.700649049745371	207.048904303357
SFRP2	0.9999944160385	0.522232967867094	1209.4875515533
SGIP1	0.979011162909268	0.696310623822791	191.051568057642
SH2D1B	0.50404255691799	0.406181197229962	389.093620915182
SH3GL3	0.699559040871433	0.522232967867094	340.329065787744
SHC2	0.64548408388127	0.406181197229962	1179.37148598113
SHH	0.945739009603583	0.622799155329218	682.346088038435
SHISA3	0.853733703097837	0.522232967867094	1101.97302496388
SIGLEC10	0.763541406762927	0.493829164658431	408.724288009511
SIX4	0.769350582190278	0.87103277322465	1.91625153452075
SLC17A1	-0.107794474775587	0.406181197229962	369.322187693846
SLC17A7	-0.213869529254656	-0.29012942659283	199.662981874677
SLC19A3	0.48091977370286	0.406181197229962	683.990843190833
SLC1A7	0.328504414967713	0.189934294099397	602.438665934251
SLC22A7	0.756448651119147	0.522232967867094	329.301283722357
SLC24A2	0.71304458798747	0.522232967867094	419.347151511653
SLC24A3	0.999968509121968	0.522232967867094	684.598921212727
SLC25A21	0.938840475521926	0.870388279778489	1.77633469172865
SLC25A27	0.516253439245295	0.406181197229962	472.875485006671
SLC28A1	-0.106923862872469	0.406181197229962	419.146565014777
SLC2A13	0.761591943841592	0.904534033733291	2.72826995714491
SLC35F1	0.779962501128547	0.522232967867094	344.863099131177
SLC38A3	0.615809675051661	0.544949260913066	740.215547586618
SLC38A4	0.611028055588099	0.522232967867094	294.077933997904
SLC39A5	0.535965414296881	0.522232967867094	743.261816049718
SLC40A1	0.917861409744309	0.84612121821942	509.06102080711
SLC43A3	0.902719181741018	0.924416277737175	1.10343888151225
SLC4A1	0.633416888816126	0.522232967867094	422.365280590952
SLC5A9	0.426485815098159	0.645776599937948	174.438993996295
SLC6A11	0.653674896046538	0.261116483933547	707.751302834126
SLC7A10	0.594297055262043	0.522232967867094	151.403039068015
SLC7A8	0.738538695089288	0.700649049745371	176.65222226977
SLC7A9	0.999420903201319	0.522232967867094	637.620802082196
SLCO1A2	0.651754110978951	0.406181197229962	674.755627159685
SLPI	0.846299422424121	0.522232967867094	281.900423038274
SMAP2	0.838627486790986	0.861605500056886	1.44869802421681
SMARCA2	0.90868542692043	0.906692829247048	2.44344689312017
SNAP25	0.544842147104018	0.522232967867094	752.768278140441
SNCA	0.576769777546158	0.522232967867094	290.719709427032
SNX20	0.696756528057556	0.683349073208448	338.534527676212
SOAT2	0.644610111543109	0.609271795844942	1026.01012156594
SOD3	0.771942718554964	0.522232967867094	1074.87073805846
SOHLH2	0.71511155549386	0.522232967867094	488.331107117452
SORBS2	-0.209813448398825	-0.522232967867094	162.436999894263
SORCS1	0.691816926080431	0.609271795844942	343.153638670994
SORL1	0.736249033905408	0.864332521122922	2.65468994419678
SOX10	0.991200423099527	0.522232967867094	333.729290531329
SP8	0.779723697037881	0.522232967867094	253.490336890949
SPATA12	-0.105899750168058	0.29012942659283	152.654879095483
SPDYC	0.510534828398151	0.56980288229819	549.4145416372
SPEF1	-0.160681378619178	0.29012942659283	162.943451673938
SPIB	0.920717366381227	0.786566506207116	366.459268345591
SPINK4	0.868340788006386	0.522232967867094	725.970988134426
SPRR2F	0.64807503049851	0.406181197229962	280.22703279753
SPSB4	0.872668947691388	0.522232967867094	412.716409499997
SPTLC3	-0.10602807161917	-0.0580258853185659	144.811038584325
SSBP2	0.623667013843336	0.953462589245592	2.41278256407055
SSTR1	0.867778216962499	0.696310623822791	387.247622111715
ST14	0.662500816155999	0.609271795844942	398.864847632798
ST6GAL2	0.459779143723028	0.406181197229962	256.957579433191
ST6GALNAC1	0.999515682236029	0.522232967867094	526.721142645927
ST6GALNAC3	0.811606223486672	0.696310623822791	219.758863729437
ST6GALNAC5	0.999800185388027	0.696310623822791	453.65087301099
ST8SIA2	0.979310077069187	0.522232967867094	650.10110014829
ST8SIA6	0.985191766870302	0.696310623822791	632.137566329502
STAC	0.913011922043199	0.700649049745371	373.801768259578
STAR	0.996825209300514	0.522232967867094	605.562800085468
STAT5B	0.955186740763474	0.921132372943677	1.93454522163293
STXBP2	0.790187974941562	0.873862897505303	4.90848144667309
STXBP5L	0.954305590987621	0.522232967867094	209.176727112696
SULT1C4	0.424062368219228	0.261116483933547	570.830773124183
SYN2	0.866046140488002	0.522232967867094	748.124234422284
SYN3	0.959793424090027	0.700649049745371	1006.41613795456
SYNGR4	-0.12005165672435	-0.29012942659283	210.888902361345
SYT1	0.934415058231148	0.80903983495589	799.366728034775
SYT13	0.30595429593815	0.406181197229962	170.513332388439
SYT14	0.957305736729042	0.696310623822791	353.177130873949
SYT3	0.458012929540608	0	497.377504682258
TAC3	0.733832851752439	0.522232967867094	571.142388416473
TAL1	0.842571600713336	0.522232967867094	806.681192906584
TAL2	0.709335698296339	0.522232967867094	347.87397079429
TBC1D16	0.726098933960689	0.87103277322465	1.0295239401058
TBC1D2	0.874169443743522	0.884204830239115	6.02172673636966
TBL1Y	0.688718500721963	0.522232967867094	350.980150446263
TBX18	0.653642083948847	0.231156693037794	191.029188986306
TBX20	0.874972024390126	0.696310623822791	682.861459612945
TBX21	0.998171361595547	0.522232967867094	545.887140429037
TCTEX1D1	0.965930826103873	0.522232967867094	339.607102997281
TDGF1	0.999990154774583	0.522232967867094	947.265254515548
TDRD5	0.501137606226692	0.406181197229962	193.514079426328
TDRKH	0.737624561959749	0.870388279778489	1.57953100080581
TEPP	0.615919365212942	0.609271795844942	273.62878329037
TF	0.556720025158498	0.683349073208448	340.752953871066
TFAP2C	0.569027394093886	0.522232967867094	146.761994419425
THPO	0.34861797356471	0.588199202255373	458.311400766641
TIGIT	0.999961685146467	0.522232967867094	578.994521324607
TLR10	0.949610656976278	0.80903983495589	578.205566920526
TLR5	0.997720536192354	0.696310623822791	642.599205722746
TLX2	0.875093826349844	0.696310623822791	511.828934424505
TLX3	0.678405588458466	0.522232967867094	292.802641953248
TM4SF18	-0.191197830761028	0.0580258853185659	346.552795649656
TM4SF5	0.931021216846087	0.696310623822791	1123.5894908119
TM6SF2	-0.217284056984986	-0.522232967867094	249.490512686994
TMC1	0.664394210726319	0.261116483933547	344.322011156259
TMEFF2	0.998498623666724	0.696310623822791	804.930159705087
TMEM100	0.71061739971463	0.786566506207116	224.783677048825
TMEM105	-0.130492835902359	-0.406181197229962	198.192398836887
TMEM108	0.460561494359975	0.29012942659283	618.306068690746
TMEM125	0.751502510905941	0.522232967867094	172.694925932382
TMEM155	-0.125032710866886	-0.522232967867094	248.452012541135
TMEM25	0.681434239899895	0.265908011739155	221.932095164411
TMEM26	0.980947227591264	0.522232967867094	475.155962196517
TMEM45B	0.996600541745296	0.696310623822791	205.170827722192
TNF	0.930999774911225	0.80903983495589	395.592010872421
TNFSF14	-0.163611180707275	-0.174077655955698	182.551493438645
TNNT2	0.677654798578726	0.522232967867094	1253.2178435065
TOMM20L	0.613014352135026	0.797724035217466	156.393784955343
TPPP3	0.648050923987988	0.522232967867094	333.90681866884
TRAF1	0.903097325512451	0.943964849327029	3.76312586331953
TRIM10	0.445980903515031	0.406181197229962	344.806341685636
TRIM15	0.302010143779495	0.435194139889245	163.029064707523
TRIM58	0.962677760075897	0.522232967867094	635.987112049946
TRIM6	0.468283562164564	0.29012942659283	226.412266085757
TRIM71	0.994961894124526	0.696310623822791	1233.96044692327
TRPC4	0.993875807094813	0.522232967867094	808.814450241539
TSPAN1	0.823407277615404	0.696310623822791	590.056245615305
TSPAN2	0.669917205178225	0.522232967867094	400.854009468928
TSPAN32	0.604449546615871	0.522232967867094	295.449775318431
TSPYL6	0.886583889702064	0.522232967867094	219.143530476188
TTC16	0.983319871933248	0.522232967867094	733.424425275577
TTC24	0.544353169241105	0.522232967867094	294.108228293238
TTC9B	-0.14221191195429	-0.0580258853185659	209.51330316413
TWIST1	0.641262651591182	0.522232967867094	431.185037222271
TXK	-0.129611182441746	-0.522232967867094	185.77352915604
TXNDC2	0.94489165942051	0.741619848709566	572.834452327842
UGT2B10	-0.107948471235424	0.406181197229962	443.214940951201
UGT3A1	0.995131078935792	0.522232967867094	387.560287160628
UGT3A2	0.983290046413444	0.522232967867094	472.622005722719
UMODL1	0.989709142764291	0.797724035217466	203.911723515602
UNC5D	0.74998908243708	0.522232967867094	488.299539086148
UNC93A	0.85115133863219	0.522232967867094	379.201226056835
USHBP1	-0.125695698210468	-0.406181197229962	211.938915566402
USP44	0.939331609726856	0.622799155329218	727.35802370715
VAT1L	0.943973200873526	0.696310623822791	387.064842901238
VAV1	0.851949110915681	0.85324691797293	1.98498872059796
VAV2	0.74141877358041	0.885079414854742	2.29470494610847
VAX2	0.994561779233071	0.797724035217466	661.63556003369
VIPR1	0.667503273520405	0.435194139889245	432.189923288926
VSIG2	-0.193983915057441	-0.522232967867094	221.820799156548
VSTM2A	0.99834365252125	0.522232967867094	529.081245627636
VTN	0.684309063573229	0.522232967867094	159.726877196217
VWA2	0.999527542743265	0.522232967867094	678.191553503456
VWA5B1	0.999207558617736	0.522232967867094	433.806681923307
WDFY4	0.825181034020854	0.786566506207116	670.126467918792
WIPF3	0.729860561500297	0.522232967867094	380.70117655358
WISP2	0.746531900746514	0.522232967867094	556.137646543277
WNT10A	0.709554405645456	0.527649284376143	231.57667806589
XKR4	-0.11309841558763	0.0580258853185659	157.662429566327
XKR6	0.854874751956227	0.904534033733291	1.13919431047868
XKR7	0.99176314721887	0.522232967867094	409.328692911282
ZBTB37	0.844260177704138	0.873862897505303	8.93058599314827
ZBTB7C	0.974733700902398	0.522232967867094	603.06118670382
ZFP42	0.929939813534356	0.522232967867094	587.561273721496
ZFR2	-0.103438036844179	0.406181197229962	149.544735105932
ZIC1	0.678857165502349	0.522232967867094	910.212588291945
ZIC4	0.449860116885663	0.224733287487747	444.675441385091
ZMAT4	0.508745890290108	0.609271795844942	483.114307032895
ZNF385B	0.484018684483821	0.406181197229962	288.263893069667
ZNF423	0.908210231299597	0.696310623822791	431.798751494803
ZNF556	0.581289794916346	0.781735959970572	549.997777318969
ZNF704	-0.216040197163104	-0.406181197229962	187.956595775006
ZNF750	0.657369819475902	0.348155311911396	217.655626281257
ZNF781	0.394355168149454	-0.21320071635561	242.873462488391
ZNF808	0.710244280851208	0.860407443524518	2.46291849425851
ZNF83	0.589751180703439	0.856348838577675	2.00827182209105
ZNF837	-0.696791927633516	-0.522232967867094	-175.383173042292
ZPBP2	0.550478303236892	0.522232967867094	236.087020853004
ZSCAN10	0.873793824633229	0.0778498944161523	583.820177954134
ZSCAN23	0.762321548925095	0.904534033733291	2.76651852617309
